# Supplementary material for: Binary Metabolic Phenotypes and Phenotype Diversity Metrics for the Functional Characterization of Microbial Communities
Source: Front Microbiol. 2021 May 25;12:653314. doi: 10.3389/fmicb.2021.653314 (PMC8185038; doi:10.3389/fmicb.2021.653314)
Supplement: Supplementary file 3 [file Table_2.XLSX]

## Sheet: Table S2A caption
Supplementary Table S2A. CPI values and relative CPI uncertainties (rSTD) for MOCK dataset, with Phenotype Indices (PI) predicted according to four ASV-to-BPM mapping schemes:
(i) TRUE, with true phenotype indices;
(ii) Consensus-Based Taxonomy Assignment (CBTA), with phenotype indices predicted using taxonomy-based mapping scheme;
(iii) Multi-Taxonomic Approach (MTA), with phenotype indices predicted using taxonomy-based mapping scheme;
(iv) sequence-based (SEQ), with phenotype indices predicted using sequence-based mapping scheme.

## Sheet: MOCK TRUE CPI
sample-id	B1	B2	B3	B5	B6	B7	B9	B12	Lipoate	K	Butyrate	Propionate	Glc	Gal	Fru	Man	Xyl	Ara	Fuc	Rha	Rib	Lac	His	Trp
sample-0	43.3493	79.5574	91.9604	74.1868	79.3271	40.6136	77.9072	41.7994	68.0969	17.6887	32.4673	68.963	53.4776	74.3295	65.0454	19.1548	37.5275	37.0379	28.8792	40.2223	36.6134	13.6232	71.6604	58.4423
sample-1	51.5276	81.323	91.7693	78.9244	81.8192	42.1747	81.0631	32.1289	71.2542	32.5857	31.0262	59.3196	64.1584	77.6077	53.2315	16.2215	34.2107	26.4806	33.8429	30.6755	27.2019	16.6662	74.5837	64.2573
sample-2	58.5774	95.2589	91.743	89.9841	91.7423	50.0625	88.0098	52.2261	78.598	40.0866	31.1037	77.4475	71.1015	71.983	45.1357	14.812	38.4971	31.3906	21.493	34.2392	26.645	13.6313	79.3281	59.6042
sample-3	55.9417	88.6906	93.2479	84.7146	87.887	42.5956	86.6103	21.7098	69.5883	43.8622	17.3086	59.9124	73.3256	80.3726	48.3519	24.1584	37.3556	34.3822	31.2009	47.1314	32.7145	7.0844	84.4943	63.206
sample-4	61.5924	94.0909	92.2579	87.2891	86.5355	54.8306	88.1316	33.8835	75.9123	41.8611	22.1915	79.7626	72.6219	79.8257	49.2901	21.2478	41.4963	38.5323	39.336	39.7199	25.7179	9.565	82.1822	63.4343
sample-5	59.0007	88.9901	97.6867	88.9901	91.4401	41.7358	80.7833	32.2597	72.89	25.7149	27.8621	74.0548	58.2898	69.6884	50.5891	5.8873	37.5693	34.691	34.0512	39.7281	35.2164	8.1555	77.42	68.8458
sample-6	36.2471	92.8407	99.4474	92.4218	94.9822	26.3803	90.4723	21.2341	82.9941	20.5722	32.6746	81.055	60.7449	64.7711	40.0262	32.9257	31.6954	29.812	18.6225	42.1472	34.1642	5.7835	68.5702	42.8337
sample-7	40.1568	88.4059	95.4345	82.9085	83.6059	24.8651	80.0275	24.6867	67.1758	21.992	16.3562	69.2062	67.7522	78.5497	43.7046	31.8638	30.9192	27.6911	5.1123	50.2142	43.6918	3.8312	85.3019	50.4793
sample-8	43.9024	94.0484	92.5452	86.7544	86.464	36.8535	84.9486	46.6677	78.6793	18.7253	24.8442	79.9263	64.0633	77.0458	42.2168	26.2487	26.4015	25.0362	13.9502	50.8201	48.2427	9.8067	83.7827	46.8478
sample-9	44.1847	88.8435	93.4378	82.6596	81.9298	30.0477	75.1665	31.6567	68.2543	16.4596	35.8551	66.4685	52.4246	66.5404	55.3101	21.7384	32.398	31.8002	19.2898	44.9574	34.9887	11.5539	73.7722	55.0903
sample-10	47.39	95.0789	92.9677	90.7426	92.4623	33.7388	89.2914	29.974	78.407	25.0152	37.2464	78.8089	63.5251	65.2847	42.1349	24.2947	34.4205	29.9651	12.2485	46.5432	34.26	10.4201	70.8015	48.2094
sample-11	42.2972	95.8539	90.3879	86.2104	88.8795	26.7325	82.2284	36.5828	67.0423	24.2381	26.9054	70.1545	70.1176	77.1362	46.4963	32.7502	39.1264	32.2484	9.7628	49.2452	38.3623	14.0545	83.175	46.6543
sample-12	48.344	88.6903	94.4721	85.033	86.8689	41.6919	86.4905	39.4915	76.0635	29.9656	18.0137	78.3809	72.262	81.6317	44.8725	21.5828	35.1086	27.6856	34.5513	41.724	38.5404	4.7013	83.9211	58.1226
sample-13	58.0992	98.6131	99.7031	98.3071	99.1189	51.3397	92.8153	27.6713	89.3071	32.6829	16.1727	90.8556	77.2557	77.8308	35.2619	35.4807	36.1542	33.1487	22.032	56.3908	49.7421	3.1123	84.4302	56.7228
sample-14	48.3206	89.1002	89.7074	79.759	82.0577	38.0871	76.069	32.0466	68.3937	33.1298	25.2262	55.6198	67.9328	83.5926	47.0289	18.4158	25.3459	24.381	19.1133	38.3282	31.1091	14.5881	86.3841	55.3393
sample-15	51.7064	86.7182	93.7648	83.792	86.7443	33.5551	77.6982	33.7816	62.4615	33.896	30.8274	64.6112	53.8234	67.2344	48.8107	21.7594	31.6496	28.2345	19.0181	37.1537	22.0048	14.5679	76.0609	65.2412
sample-16	50.2867	90.0199	90.1259	84.6441	93.0811	41.0305	84.1648	38.0865	75.7619	32.6146	32.6589	76.2897	65.1643	69.074	49.0495	15.3293	32.6732	24.7742	22.9943	43.3597	29.431	17.6284	77.7151	55.2946
sample-17	50.1597	93.7762	96.8628	90.5312	89.7267	39.3776	83.263	34.41	76.5633	25.4268	23.6907	77.0159	70.0395	82.1578	47.249	24.0643	33.7965	30.1776	21.1007	42.2417	38.6059	9.779	86.567	56.0881
sample-18	53.6579	82.4496	76.6819	56.9241	60.6975	43.5151	64.3004	63.0535	41.4924	30.1885	26.7086	44.3514	65.8285	83.7304	78.2918	8.7553	33.5252	21.093	16.3023	40.9911	30.773	31.2962	95.8618	58.6802
sample-19	42.5047	87.7689	88.5271	78.5812	84.5712	34.1489	77.5784	33.5214	68.5293	24.7293	32.3077	60.1814	66.3812	76.8455	49.7751	22.1791	26.7748	18.6133	13.8746	40.0547	36.1833	20.7724	82.1076	51.2863
sample-20	52.0408	90.4647	96.3907	87.6034	87.7512	37.8286	79.3288	22.5272	71.0001	32.917	25.8487	54.645	63.0958	78.4905	41.0552	22.377	22.3084	19.1944	23.9788	42.5769	33.3769	11.4192	82.0218	58.1862
sample-21	51.1848	87.8036	87.7671	80.0629	83.3289	37.5654	78.4033	44.2302	64.2078	29.2777	35.4229	64.4587	59.8536	72.5192	54.7645	15.0803	37.7584	34.5218	23.8416	37.5731	23.0072	17.6549	75.2387	58.0888
sample-22	47.9407	91.2721	96.4885	89.9145	94.5043	41.099	91.7911	25.8931	81.7557	29.471	31.3866	83.6906	64.0739	71.2478	38.603	21.5609	29.9397	23.9965	22.2731	43.8206	36.7004	9.3556	73.4022	52.566
sample-23	55.8953	91.5042	92.3434	87.7787	90.2881	42.3088	82.2606	33.9112	72.8153	33.5165	33.1936	69.5838	61.7559	72.0019	49.6999	22.1459	39.6981	32.8685	29.2525	40.3262	29.0187	15.0787	77.2811	60.7506
sample-24	62.6508	94.3228	92.2063	88.5487	88.5487	47.0529	82.6778	53.1633	69.5373	33.8451	24.3487	72.3916	72.0566	82.7162	56.4331	20.3781	42.8233	37.9745	14.7558	45.6353	34.4312	12.4011	86.3204	64.5954
sample-25	45.854	93.1317	93.1256	90.6715	93.9742	37.0534	86.4796	29.3478	79.5624	30.2247	25.2759	69.6032	71.6742	77.3262	35.3992	35.9843	23.7662	21.9038	22.7287	47.5538	40.6218	11.0271	83.2137	45.834
sample-26	38.2425	97.5302	95.7914	93.0595	93.7959	24.1856	89.4444	28.295	80.0191	19.9141	24.1891	79.3122	77.1021	83.6978	42.1834	42.8489	34.3996	29.8158	8.1746	58.3356	57.8717	13.8674	84.439	37.8965
sample-27	50.3858	90.6224	96.045	87.9484	87.4547	45.0732	85.2283	32.986	80.4317	31.7084	24.2019	82.2235	68.409	80.6985	45.2551	22.8475	34.0973	26.4457	31.2109	40.88	39.719	7.3012	82.665	56.0647
sample-28	53.1719	88.4511	92.2939	82.2317	86.0392	50.5063	84.9447	45.4242	76.8531	27.0186	23.5522	79.095	70.9197	81.8401	57.4573	25.1083	42.9795	40.0984	13.8288	55.7844	46.5747	9.8331	84.6184	61.5715
sample-29	47.5885	94.6669	90.4481	85.6052	89.081	34.0915	83.9635	38.5933	69.6839	19.9445	29.5458	72.4776	71.3057	81.7433	52.3145	22.1834	33.3767	31.2279	9.8036	52.2047	47.3643	18.6892	84.017	46.2998
sample-30	46.0942	90.0594	97.6448	87.7042	89.1943	33.5717	83.962	30.06	73.9384	29.3488	31.5645	74.0339	61.5555	73.8459	52.4416	20.5947	38.8256	36.0125	17.971	56.9837	36.7317	8.4277	74.9639	53.6996
sample-31	49.2005	94.8767	96.9126	93.3054	98.3718	38.9409	94.1223	28.1953	80.0269	30.8398	32.3505	77.6067	64.6043	68.2187	37.8814	25.4433	32.0718	25.9177	16.9684	51.0603	36.8053	11.0292	73.3658	47.9208
sample-32	43.5634	84.5733	95.4892	83.0687	86.9908	31.7127	81.1715	30.4968	68.802	27.7241	29.1464	66.0022	63.5303	76.3558	47.1903	29.887	30.5799	25.2148	14.7062	47.5507	38.4534	10.5799	80.2132	49.8707
sample-33	45.0453	89.7708	96.2323	88.7955	89.8508	41.9879	85.7382	25.1062	84.4498	28.1381	29.1551	72.5896	61.0819	67.4635	37.6967	25.3228	31.7523	25.0241	33.2908	34.163	35.4452	3.8272	72.5055	52.482
sample-34	36.8534	97.3058	93.3355	92.9198	95.6769	30.0515	90.3211	29.3812	82.0553	18.3074	33.4237	83.3148	56.3746	58.8314	33.3162	33.9433	33.5458	23.1696	6.5961	41.4391	39.6988	9.64	67.5779	39.9787
sample-35	40.9832	91.5196	96.769	89.8495	92.1059	29.5647	90.186	17.9481	75.0922	32.544	25.2036	73.2448	68.9022	75.1019	34.643	34.3701	28.9732	24.9977	15.0392	53.5577	38.8709	6.2859	76.8346	41.878
sample-36	36.2251	85.2983	92.5096	80.9221	81.2543	31.8855	82.023	31.2143	75.2727	21.9933	38.2728	76.9423	54.972	66.7838	46.8838	21.0098	30.4202	27.792	16.4031	33.0888	28.2428	9.4806	68.8654	46.0816
sample-37	45.7083	88.5862	92.5814	80.618	81.1676	39.0978	75.5754	38.8312	72.6428	31.6183	34.4821	66.8586	56.6398	74.6681	41.2846	15.3675	26.8668	16.5988	29.5041	17.2844	21.4274	13.056	76.1099	56.5725
sample-38	34.1563	93.0309	97.112	90.7667	89.9561	22.0185	89.4825	21.8091	71.0146	21.0347	40.4077	76.4215	50.8284	62.4512	39.0898	23.9477	27.0106	24.8202	10.654	40.5119	22.4834	5.7655	63.7245	40.1902
sample-39	48.0199	88.2745	91.9951	82.1938	85.2392	47.4305	84.7338	36.6877	80.3525	25.3725	15.4	81.1896	79.5597	90.2332	47.926	27.4184	35.911	31.0038	30.7639	48.9333	57.6629	11.6335	88.3586	53.6284
sample-40	45.0404	86.1844	94.9465	85.3873	87.1298	34.3735	77.3825	27.752	73.129	24.6155	31.9637	75.5175	62.1993	75.0935	41.2941	29.9072	19.6041	19.4817	23.7383	42.4255	36.4188	13.3586	79.2888	50.5269
sample-41	52.9762	86.843	92.4849	83.4228	84.5353	38.1393	75.3616	46.2931	66.1248	25.5667	17.9104	67.3921	75.6047	89.8066	54.7845	22.6795	34.1094	33.4326	9.5013	53.4774	49.5463	14.4054	93.259	60.4765
sample-42	55.6982	92.3052	97.271	91.5099	90.6228	50.8127	88.3166	33.4983	84.0344	32.041	18.6301	86.6244	72.9769	80.3385	42.9411	23.0436	38.3469	32.4032	29.3168	48.6713	44.5798	3.5342	83.7303	58.3839
sample-43	50.142	88.8174	95.0771	84.576	88.9904	44.4747	85.7178	39.1434	79.8533	24.0566	25.0243	70.164	69.1516	83.1755	54.7439	27.4671	40.6594	33.5747	35.5911	47.5124	42.6067	12.4716	82.74	58.2276
sample-44	56.1832	90.038	81.498	78.0721	81.3571	44.5851	75.0279	47.8707	63.2472	40.2814	18.7018	57.6587	85.4247	89.9896	49.6758	45.983	33.4125	30.2157	22.1674	48.6295	31.988	24.9001	88.661	58.7816
sample-45	49.1762	91.432	92.0041	88.8045	88.1964	41.9396	84.6841	33.6972	79.7389	19.8457	36.8983	80.8647	58.0735	58.6168	36.1996	17.2012	27.5973	25.4899	22.0103	35.1167	36.7002	10.0579	63.259	51.3252
sample-46	52.2036	94.8504	90.4353	90.0664	93.8111	35.88	86.804	40.0854	73.1561	23.2144	48.2106	75.6302	45.0144	50.2153	50.0567	7.7671	42.3911	34.0752	10.7203	40.1035	27.8921	12.8081	58.7534	52.9688
sample-47	38.6537	90.5246	89.9133	81.3771	83.9527	29.3309	79.8642	33.6671	71.9363	24.401	22.7915	70.9647	68.529	80.6534	44.8628	26.5631	32.9232	24.4464	16.299	42.817	36.3021	14.4038	85.9341	45.4309
sample-48	67.558	89.1959	92.8045	82.5064	85.334	57.2078	79.289	47.4868	70.157	36.4966	14.4076	58.4576	78.2024	93.3099	58.4682	17.3057	42.4533	33.2812	27.1442	36.1301	37.8709	15.7431	92.7877	74.0872
sample-49	48.4997	89.1598	92.1388	81.2986	79.9282	40.2938	74.463	31.6706	68.1274	33.3325	34.1585	69.7264	47.0338	68.1466	46.8698	23.9371	30.6424	18.5984	24.3315	22.5673	17.6827	12.9856	75.4554	61.2274
sample-50	46.7071	94.5924	92.9915	87.0906	85.7609	40.3981	83.828	45.2629	78.7673	20.9919	34.8918	80.7991	65.4701	74.1081	49.1364	12.24	36.0877	29.8169	8.3703	43.4624	40.6023	12.9539	76.4151	49.9662
sample-51	40.2916	92.0203	93.7247	85.9095	88.3024	40.5596	88.1545	35.4052	82.9728	18.3858	25.0377	84.2987	68.041	77.0824	42.8202	27.2416	28.8853	27.8299	19.6206	40.6035	40.9935	7.9795	78.2577	46.5012
sample-52	38.5803	94.3865	93.3802	88.2659	88.1168	29.7736	81.9654	22.867	73.6604	27.4426	36.2623	72.0714	53.8954	63.0445	27.8819	32.9098	19.5857	13.2515	12.9408	32.1596	25.1259	10.8032	69.7752	40.126
sample-53	55.9437	88.72	95.5675	86.0277	88.3225	41.0605	79.8356	39.9511	71.192	27.7548	24.6231	71.3664	65.6482	80.1257	62.0576	34.3068	44.9172	43.9055	11.7247	60.8263	43.1286	11.6017	83.5541	63.224
sample-54	55.9125	90.5093	92.7754	84.9202	86.5214	49.4951	88.3754	45.5081	74.7163	40.1301	24.7567	68.7276	69.0833	73.4474	49.5514	13.657	38.7935	32.9155	26.4819	36.7446	26.476	9.9301	78.2806	65.7506
sample-55	41.47	83.548	91.9498	81.04	86.57	35.9019	82.53	28.0882	75.1046	28.4218	30.7878	62.6921	60.9595	75.8883	45.0515	18.2555	25.6259	21.5666	24.9051	34.1454	30.4258	11.8748	75.4371	54.2044
sample-56	54.5475	87.8506	95.4495	87.9503	91.4098	39.5612	80.9726	39.4269	72.9509	25.2061	20.9554	67.5053	68.88	79.896	51.2602	22.7268	35.0171	32.7056	30.3543	52.2641	45.1918	11.1779	86.9538	59.974
sample-57	54.4154	91.8982	95.0293	89.4361	90.0832	37.2484	82.62	36.1449	68.9801	35.3334	26.9954	68.4909	61.1031	74.017	48.1764	25.8857	37.3965	28.0399	18.9547	36.6471	31.2094	12.2004	82.6226	58.0436
sample-58	41.019	89.6899	94.217	88.7773	90.6531	28.8719	85.53	32.2113	77.2965	22.442	31.1408	74.7076	64.6315	70.439	38.6834	30.6965	30.7371	25.1164	19.9225	33.6448	25.7686	9.576	71.3251	46.4483
sample-59	37.1572	90.12	96.3603	87.0106	89.4242	27.7922	86.6701	18.2621	78.6159	27.9798	37.5341	69.01	55.5114	61.9047	34.0182	31.2501	26.5673	18.4405	16.8041	33.6236	28.0035	7.8129	66.8023	42.5287
sample-60	57.7064	94.3248	92.8197	89.9803	93.5551	35.9951	87.5458	46.6192	67.7452	36.1038	33.7547	68.6958	67.7102	75.1171	50.6797	20.9788	37.6007	30.9293	23.2957	40.1547	27.2247	17.7069	79.0021	61.0927
sample-61	56.3962	93.9594	96.8969	89.9265	89.9265	46.0491	83.1444	42.8915	75.4586	23.1075	20.436	79.6414	62.65	72.8255	50.1092	31.0383	41.7115	38.2203	19.9091	55.457	38.0412	4.8424	81.5257	60.4505
sample-62	48.3498	83.4195	88.3748	76.9516	79.2683	43.702	75.9807	43.4904	70.0637	27.9713	16.734	72.9354	75.4923	83.8512	48.6654	29.4515	29.6184	29.1805	34.1168	36.5061	27.8981	10.7284	85.5278	60.1148
sample-63	52.7156	97.9149	94.4183	94.4183	94.4183	41.6363	88.7667	40.3794	80.9355	32.1832	25.6605	80.7084	72.8519	78.1558	39.2071	38.0869	33.4932	26.3639	19.9183	51.5144	43.6169	11.5908	81.6709	50.1409
sample-64	53.2191	83.1885	92.1525	80.5094	85.3326	36.6835	77.2012	40.2672	61.5352	27.1184	19.7699	64.1881	67.0574	83.8719	58.0617	23.0399	39.2605	32.3506	13.9775	50.9699	36.7413	12.8495	89.2473	62.2122
sample-65	52.4693	92.6561	94.5085	89.6723	91.5938	43.9738	84.1241	45.6618	77.114	22.631	18.9544	79.4039	74.6536	84.9969	48.0755	24.2169	37.3944	29.9004	18.1441	44.1923	41.9987	12.7567	89.6507	60.5581
sample-66	58.8125	85.5988	87.9199	79.6394	85.773	48.0458	83.6008	51.1412	68.6748	32.1433	9.5689	70.253	89.6994	96.7313	60.3994	23.3587	50.6182	38.6566	25.0585	51.6531	48.0665	15.7025	94.4783	67.7722
sample-67	56.248	90.6166	98.1816	88.7983	93.2419	50.8568	88.0431	52.5289	81.4283	26.1178	23.9487	83.4071	70.1179	83.1635	51.3177	22.4434	38.1486	34.6625	25.0911	48.3905	46.3338	8.9615	83.2608	61.031
sample-68	57.8305	91.0625	100	90.2728	91.7852	46.9912	82.972	32.1656	80.2231	30.0523	17.5532	73.4082	71.2144	84.617	49.3458	34.4922	32.5866	30.7136	39.3985	54.3753	44.9602	10.6938	88.5567	65.9784
sample-69	56.257	97.5261	95.9365	93.4626	93.4626	39.3172	90.4278	37.3592	72.4593	43.9197	17.8349	75.6589	68.5294	70.1393	28.5486	20.2347	26.0747	24.9807	29.1869	45.4454	28.0683	0.8639	78.1016	58.7309
sample-70	49.1465	86.2997	90.615	83.2244	88.6208	32.3779	76.6711	32.4537	65.4789	25.7383	22.3064	66.622	71.4736	83.5066	45.668	29.3241	29.9055	24.3504	20.709	40.3649	29.4276	17.5525	88.1318	54.8242
sample-71	52.8446	87.0311	86.142	82.5717	88.1059	52.1467	88.1059	60.2421	78.6514	23.3331	28.0906	80.6117	80.5961	83.3571	64.1539	15.1211	53.1867	48.7146	31.5135	51.6818	43.9959	14.4345	85.9891	54.1103
sample-72	44.9424	85.6827	92.8707	83.2479	86.8863	34.3663	83.6694	27.3792	71.3187	29.8164	17.7583	73.1349	72.3608	83.1109	47.5535	29.0167	35.889	29.3419	23.4009	45.0191	39.0907	8.6696	83.4267	55.8176
sample-73	44.6357	95.8261	98.2545	94.512	94.8789	34.0185	89.6914	33.1741	83.0557	23.4688	28.7857	80.2688	67.8382	76.8375	35.8093	27.2078	27.7667	21.4369	14.2802	47.4114	45.3784	7.8848	79.356	45.2984
sample-74	56.5634	88.4552	92.8134	80.0608	80.5012	50.5039	76.2628	34.7038	71.0373	30.0367	5.9862	75.0246	81.1803	91.0767	51.9047	37.8249	35.1137	33.1539	29.8633	61.8109	52.9133	7.6121	98.6452	65.8271
sample-75	45.7862	94.2251	92.4007	87.8713	87.0797	46.4399	90.8836	33.6522	82.4636	30.3028	16.1207	81.6287	73.9088	82.5738	38.481	35.0583	28.9718	23.9114	26.3522	59.1186	50.7291	4.2757	85.9727	49.1084
sample-76	54.3247	85.9363	98.9371	83.6467	87.3354	34.4933	81.3836	36.9787	66.2007	28.7832	19.8088	65.7968	66.445	81.4043	58.1414	28.429	36.7049	35.7966	25.6807	38.8875	21.6378	8.6732	85.7537	63.8348
sample-77	44.5535	82.7194	87.0629	82.295	88.2445	29.0723	81.1514	39.4807	65.9161	33.4712	20.9878	67.1916	81.0416	92.61	50.8154	36.1813	32.0177	23.3687	16.271	47.6089	40.7834	20.9666	90.387	53.4413
sample-78	47.3522	86.2245	91.7506	83.8009	84.6715	40.9712	84.1893	43.685	75.3893	19.0616	20.0523	78.0136	70.2213	77.7981	53.8827	23.0356	45.6734	37.2028	11.2611	41.0547	40.1294	5.6348	78.2834	53.6486
sample-79	50.9113	85.9442	92.6607	84.0271	87.8741	42.4135	84.9403	27.5504	74.0693	33.6639	19.8979	75.0471	76.4192	87.6571	46.1758	29.0572	35.6873	25.0292	33.3138	44.9786	40.2878	10.6571	88.9748	56.454
sample-80	42.9854	89.2422	95.1224	87.1754	88.5708	22.8488	76.6183	26.7423	63.4038	27.4372	27.226	64.2337	60.1697	71.2665	33.6096	28.5544	17.7255	15.577	15.0591	41.7202	30.9774	13.2916	80.0635	48.9456
sample-81	57.7339	92.2193	89.9507	85.5239	83.7002	52.0898	84.1113	44.2524	75.0659	31.0776	35.5453	71.9105	61.2068	67.3701	48.8478	9.812	35.9231	32.6561	16.526	37.2365	27.9338	9.7704	72.0443	59.575
sample-82	47.3486	95.029	96.7909	91.2074	92.5425	31.9429	85.7563	34.6331	73.7752	33.1306	32.7754	72.9023	57.4606	65.1619	31.7654	26.2961	22.1998	18.4195	23.6027	37.5811	25.7837	9.7282	73.3822	52.7632
sample-83	51.4934	93.1935	90.7139	83.8152	85.0628	47.0036	85.0416	37.7625	78.0568	30.3258	23.4795	64.8125	73.3881	82.5399	46.9586	23.5411	34.1471	29.8217	26.1703	47.5906	41.9724	10.6443	83.1664	57.252
sample-84	39.6627	87.3662	98.6698	85.5515	87.3174	33.4898	87.3662	27.4625	79.7633	25.2925	28.0201	70.5888	60.6275	71.9799	41.2792	23.2039	29.4933	24.687	10.8729	45.4668	36.1709	2.3881	74.6426	50.6793
sample-85	44.8429	84.6721	95.0401	83.1929	87.0364	34.4267	78.5207	30.483	70.2386	21.9517	23.4634	69.8823	64.091	78.4251	49.9191	26.0122	29.8376	25.9609	9.4842	49.5745	41.3064	13.3394	82.6662	55.0398
sample-86	51.5648	84.0598	93.657	82.989	82.853	39.1131	81.1764	34.1824	69.3654	30.5058	23.2457	65.1121	67.6291	77.9791	50.1604	22.8929	33.5455	26.742	16.5363	47.8811	39.0118	10.6668	80.1033	55.9857
sample-87	32.0093	93.9036	87.7805	85.0705	88.4867	25.9928	84.701	22.8903	77.3504	22.3157	36.1508	76.8236	68.2322	71.3395	31.2797	29.5782	26.1368	17.2774	11.3977	37.0408	37.6813	16.2044	74.6556	32.2457
sample-88	41.7858	85.9286	94.0302	81.4316	83.2655	35.6934	80.0858	41.555	70.1896	24.0127	15.1951	73.4947	72.3864	89.564	50.3191	33.3573	33.7098	25.063	19.1537	44.9296	38.8014	11.0945	90.7374	52.4487
sample-89	54.8668	82.652	92.7676	75.3162	82.496	40.1678	74.9514	44.7643	62.1611	21.7449	24.9194	65.8219	60.4919	77.814	59.7345	20.9697	42.1243	35.5375	8.2086	44.7491	37.193	15.6489	87.7531	64.8266
sample-90	38.1589	88.6032	90.9085	80.1847	82.7023	31.2486	80.2595	30.9566	72.8814	20.831	22.6397	75.2219	69.7985	78.4008	40.0715	27.9475	24.2363	16.8163	15.4571	39.2481	45.2135	9.2368	86.7965	42.2354
sample-91	53.652	95.079	97.4402	91.6608	93.6293	41.7798	82.5835	34.0941	76.5461	25.6613	23.3265	80.9914	64.2822	74.2914	39.9899	28.2388	28.8489	26.9354	18.2235	53.7624	43.9259	7.9526	80.9974	54.4261
sample-92	51.1646	87.0966	92.701	87.0186	89.7853	38.0543	81.7962	38.7366	74.2261	28.7169	29.6552	71.2271	65.2373	72.3389	42.8172	21.6597	32.0168	27.2347	24.8643	43.498	34.2099	12.4783	79.5091	54.4901
sample-93	58.2225	84.6552	90.9531	82.6072	88.3803	53.9936	84.3938	46.9307	77.3211	28.5692	18.9022	78.3493	79.2823	88.3033	57.4207	17.0458	43.3768	35.4149	19.0189	47.5522	46.5213	14.8491	89.0673	63.5513
sample-94	41.9979	92.0126	98.8034	92.1809	94.3275	32.5263	85.2983	25.8573	82.467	23.0053	34.7601	82.467	58.254	71.0803	37.0247	21.7725	21.8231	17.7781	13.6617	36.5351	34.8532	9.6906	72.784	49.743
sample-95	44.4898	97.2073	97.773	96.7804	99.0074	33.6372	90.7592	22.919	85.5867	18.013	28.0724	81.4311	64.2348	65.3781	28.5148	34.618	31.2957	19.2356	28.9462	45.7334	50.2742	8.3631	75.7477	44.7738
sample-96	61.6448	94.2393	94.9979	90.8183	96.1057	47.3541	89.1128	40.3121	77.8781	28.4833	20.9614	73.2296	73.3061	83.3851	52.9495	32.1124	41.3044	38.581	20.852	59.2307	53.7726	13.9712	88.5687	58.9779
sample-97	49.4103	92.7126	89.5268	82.2394	83.2804	42.9489	80.295	35.6407	72.6332	30.5355	20.6796	59.1059	75.1856	83.2701	43.541	29.1631	24.8721	23.2471	25.0533	44.3277	37.2921	14.8386	89.0231	53.3023
sample-98	36.9	95.2914	93.1328	86.748	90.0662	31.0627	86.6937	35.2592	78.593	24.4476	32.5905	82.349	63.9698	71.3806	35.9685	32.1882	26.3791	19.8299	9.1904	41.3458	36.5937	11.6591	74.0749	36.6528
sample-99	69.4205	86.5772	89.3072	79.6263	85.5279	48.9459	76.4098	39.8489	62.1984	42.1077	13.6284	45.6677	78.5827	87.8955	61.1656	21.9226	41.1022	35.3871	34.6073	44.911	27.7521	17.1642	97.8507	76.3377
sample-100	39.2515	85.3378	94.1396	85.4371	90.1318	28.667	81.2766	24.4413	70.0378	23.6794	29.2577	68.2221	61.1564	77.8938	38.3359	27.7806	23.4276	14.3991	16.6209	34.7981	34.251	14.5787	80.8409	49.3357
sample-101	40.193	88.0031	93.8803	84.764	84.4345	32.6829	79.7796	40.934	75.7664	14.6505	33.0831	71.1584	60.5828	75.7882	49.3767	17.0661	28.4225	23.6171	16.4316	39.3939	41.3645	13.7235	79.0672	52.3129
sample-102	48.6564	89.9484	94.7337	85.9735	85.7354	45.5298	82.5366	38.26	79.2556	23.9759	30.0337	73.8908	55.8339	65.478	46.3072	19.3035	32.115	29.6269	24.9172	43.0022	31.544	4.421	71.4183	57.6059
sample-103	50.3446	82.9058	92.7151	82.8068	87.0137	37.9873	80.9899	27.5009	69.8292	35.6887	29.275	69.1566	63.4458	74.2836	50.0765	25.4575	35.002	31.5306	23.4484	45.3022	31.1369	11.9636	76.0642	59.8332
sample-104	40.4054	87.4281	94.3217	82.9868	87.2383	32.709	79.5378	29.879	75.1012	20.6117	31.5322	69.3193	56.5653	66.8941	45.1246	28.5662	27.5833	25.1552	21.5085	32.0331	22.9947	11.7012	73.9157	51.8327
sample-105	53.9488	84.2501	94.1294	78.3854	80.8785	33.3603	62.5816	34.5419	59.5975	23.8914	23.3162	56.0674	52.8576	80.2617	54.077	31.0823	23.3908	20.3739	15.055	36.5016	26.8174	18.0918	90.611	66.8673
sample-106	44.784	94.758	89.4178	89.7928	92.7516	40.3843	89.979	35.6768	82.0333	20.5624	29.0497	84.3815	71.6103	72.8013	39.6684	29.0742	30.564	28.6747	23.1718	52.0572	44.0741	11.2364	75.9614	46.5475
sample-107	46.4063	89.5841	93.0413	86.4537	89.8875	38.7744	82.7823	29.9627	75.7063	26.9211	21.5747	78.7009	68.9659	80.0178	38.0857	28.8218	23.3454	21.0558	20.2374	43.9421	42.5665	10.3736	86.1232	52.5313
sample-108	42.8386	86.8592	89.0141	82.2504	83.6879	32.9005	79.2595	37.2576	67.4277	24.3765	34.1879	71.7416	63.1813	73.3369	46.3508	18.209	27.1851	24.9659	15.6875	35.9657	30.3851	15.0285	72.2827	45.8563
sample-109	53.0338	65.8237	85.3411	65.8237	68.3967	41.3637	57.1659	46.1967	48.2596	22.1246	16.9446	54.1134	68.8668	93.1999	74.9527	26.8125	37.669	32.6549	24.1431	51.2043	36.7133	20.0199	88.63	70.092
sample-110	52.2781	86.8917	89.2592	86.4025	90.7805	36.6611	84.9811	43.7169	69.4772	25.4285	24.7906	69.3758	81.8587	86.8655	62.6367	28.5343	46.8844	40.6677	28.2774	38.9249	31.2027	19.787	79.9564	54.8106
sample-111	54.7136	98.1246	96.0549	95.0744	96.0549	41.543	85.1304	38.8804	82.8844	22.8835	32.6944	80.9702	64.6303	76.3002	47.3762	29.9811	34.1367	30.4441	16.9342	53.459	46.9114	15.5757	79.8705	54.7136
sample-112	39.2056	81.939	84.0267	74.6263	76.528	28.4456	65.0335	40.8543	57.6959	20.7956	38.3079	54.0122	63.6659	80.9462	47.1212	32.4975	13.5714	12.7068	14.7462	38.3792	31.045	29.3582	79.5957	44.5183
sample-113	33.3149	81.8953	86.2704	76.3518	75.6236	21.4471	70.7941	30.3491	59.8926	20.4793	29.0489	61.7376	65.8615	79.2285	45.6008	28.2544	25.3118	15.1985	9.1595	40.4128	40.763	18.8241	78.2757	39.8332
sample-114	58.8873	85.7128	89.5483	75.6249	77.5137	43.4478	73.5684	44.5218	58.4819	28.934	8.3044	60.8719	75.069	87.818	71.0188	35.2031	46.9716	45.7672	28.7539	63.1034	44.5085	10.876	97.326	69.2499
sample-115	47.3361	95.5144	100	95.5144	96.1559	41.549	91.0103	30.483	90.3688	21.0623	34.1247	91.0103	57.0772	60.4715	37.4013	17.6171	32.5247	31.1199	18.6212	36.8738	37.7945	0.8332	66.067	51.1802
sample-116	50.7714	88.7714	94.6047	85.6253	90.1857	37.9102	82.8435	30.5692	71.2692	29.6192	23.144	72.8443	69.1979	79.1435	47.9343	16.4208	32.6143	29.7955	26.9025	33.5729	23.5572	9.8538	83.6665	56.6258
sample-117	34.8241	97.0412	88.2816	85.284	89.2554	8.6302	73.5046	26.8634	60.2393	17.3178	49.2759	59.268	49.3265	66.0828	38.775	29.0544	17.8958	16.8528	4.1979	42.6638	28.9567	25.7119	71.4842	33.1569
sample-118	44.2511	87.4669	94.3552	85.7041	89.4393	37.042	84.3714	29.6816	74.4628	25.3987	29.0859	75.0587	65.5644	79.2594	43.4844	27.9131	32.4364	23.1015	17.9687	40.5641	40.8386	14.3459	78.8121	53.0457
sample-119	46.9237	85.8324	89.4944	79.3805	80.9798	42.5832	81.3184	34.8872	70.3072	24.9743	22.4741	75.0399	64.6453	78.3233	49.8383	24.067	36.726	31.1199	18.4792	45.9983	38.0849	8.66	81.8068	57.0935
sample-120	60.8629	91.7111	89.3396	81.9264	84.7108	58.5918	84.5851	50.7535	78.3594	29.9089	10.9957	81.1801	76.7927	87.7629	56.5908	25.7937	46.9841	42.0883	43.065	53.9775	51.8265	9.5515	94.382	65.05
sample-121	48.9366	88.177	92.8907	83.6711	85.4912	32.4019	74.7374	18.1855	63.5214	36.8766	24.7527	63.8924	59.317	79.3025	39.7299	18.8695	25.0675	16.2773	20.78	28.8028	25.7344	14.9583	84.2034	60.1936
sample-122	42.381	92.3956	86.0582	81.8261	84.226	31.0368	73.3037	33.6569	68.6751	25.7554	37.5349	57.7975	62.6376	74.0525	42.5459	20.5263	23.9668	14.6148	15.8727	30.0458	28.8816	23.0191	80.0934	49.5684
sample-123	34.8449	99.1421	90.9564	90.2496	89.6495	22.5317	83.0879	28.612	74.4312	15.723	34.6907	76.3169	63.8408	69.9122	33.7708	28.1154	25.9684	20.97	11.6805	41.6584	44.1507	13.9362	74.6143	35.445
sample-124	59.9592	90.7882	94.1749	85.0302	85.2894	50.1708	78.5339	37.1492	70.6796	34.2326	35.6482	74.2893	50.506	66.3321	51.2659	6.3995	31.8188	27.9468	29.6314	34.7964	22.9546	11.4955	72.2814	64.9197
sample-125	50.649	87.008	93.3114	85.1814	87.2952	42.3881	81.1105	47.2137	75.4573	26.499	31.3918	77.6279	62.2251	76.2383	45.2154	18.2812	30.5529	25.0555	20.7414	34.7355	33.0338	13.2766	79.7466	58.8685
sample-126	55.4977	95.5098	95.7826	95.0054	96.0532	30.4802	82.9478	27.1692	67.4388	34.2882	47.9874	62.2693	50.5188	57.8523	42.6849	11.9657	30.8943	28.9932	19.4357	27.1034	9.8927	12.6594	63.6242	52.4687
sample-127	60.173	94.6756	91.7315	89.1768	94.5953	50.1005	83.6837	35.3809	77.9845	40.1853	22.5625	77.7884	78.4702	86.6412	52.0797	30.6064	44.7316	31.9629	33.2843	43.9014	36.427	20.0491	89.5308	62.756
sample-128	41.2814	89.6416	99.8232	89.5188	91.9868	26.3911	81.3782	25.6677	75.0055	23.6179	32.1654	73.523	56.2082	69.0552	46.8413	31.0102	29.4357	28.973	8.3758	50.7019	37.504	7.978	73.8536	51.2627
sample-129	52.9009	87.4311	92.3277	79.0382	79.7915	45.2603	74.7147	50.3894	71.581	20.9031	19.056	71.5253	68.8292	85.1322	57.4737	14.5298	36.1036	28.9012	18.1023	37.345	48.3174	13.2423	91.4694	61.6983
sample-130	55.1394	82.3003	90.5814	79.1497	82.5309	45.5817	74.5482	50.7338	67.2098	22.9945	12.2908	68.0078	80.6071	91.1991	56.2662	40.1966	35.4554	32.2121	21.6036	53.0143	45.554	19.4878	91.3812	58.9564
sample-131	48.0636	83.6284	87.8325	76.4687	84.5605	40.0865	81.7769	32.4734	65.3581	28.0227	24.0606	68.6346	63.0906	75.1533	48.1464	20.6168	30.9021	26.2532	26.3946	41.6151	30.5051	15.9015	79.9964	56.3958
sample-132	58.7705	88.8378	87.7596	81.5765	86.2201	37.9404	76.5483	46.5222	61.8013	25.3347	37.4874	56.2928	62.3828	70.8304	61.3621	7.4904	41.8576	35.1076	28.2271	31.5483	22.5301	20.1606	76.2925	62.8677
sample-133	46.6214	93.5545	96.1686	92.2429	94.8916	39.9092	90.3065	31.0514	86.5859	22.3651	32.4098	81.0984	63.2702	71.3742	44.5149	31.0657	37.8348	27.9694	25.9267	53.725	49.0539	9.0871	75.0131	50.9346
sample-134	50.9313	82.3258	94.8574	82.4509	87.4825	41.7535	82.4499	35.0999	69.5795	26.0844	16.3042	71.9745	73.6555	91.6649	56.4834	26.4094	36.4938	34.0535	15.3727	51.1755	40.3693	12.1839	90.361	63.9646
sample-135	29.7288	89.9114	88.1394	84.1403	87.4886	21.5134	85.8486	21.5978	72.4071	21.3194	33.3236	75.7497	59.2	70.5055	36.6114	34.7301	29.8574	18.1739	6.4893	50.0229	40.8386	10.9932	76.0523	32.622
sample-136	43.3319	87.7086	89.4089	84.401	84.401	39.1685	80.3494	31.5037	74.9475	30.0839	28.3362	74.328	72.9604	83.5884	37.7966	34.5506	20.093	18.7103	22.8652	46.4765	42.1251	15.9118	79.5222	46.1949
sample-137	47.5501	85.3942	93.3681	82.4121	83.197	43.5702	80.5367	38.8861	75.7546	22.4459	17.7849	76.4859	70.58	87.5844	50.0779	30.8929	28.9005	28.4959	29.4462	51.4863	49.217	12.5622	87.165	55.6866
sample-138	36.866	87.7642	93.0042	81.6148	82.7211	21.1421	72.2201	26.5557	61.3216	10.6604	32.1442	65.5462	47.7236	68.036	43.4757	18.7268	28.7371	19.6803	3.8488	34.5442	35.6971	10.7255	76.108	47.1933
sample-139	57.2496	85.8523	95.1654	85.3442	85.7389	42.9962	78.0065	28.1538	70.1662	39.5544	30.3864	68.055	59.6001	74.7084	50.9913	20.7854	32.9131	31.6948	25.3985	39.5734	24.889	11.6525	75.2054	67.0415
sample-140	39.6683	89.9762	98.3305	87.9131	86.5673	25.3356	78.439	25.1765	72.4847	20.8789	22.6912	70.7146	60.6766	75.7855	44.4939	44.8965	26.0331	24.265	12.5882	56.9128	44.888	9.3703	83.2773	50.368
sample-141	59.066	95.7922	90.2681	86.0462	85.7699	42.195	78.1349	46.1124	64.27	20.8806	16.3121	67.3383	77.7146	88.0471	60.5544	30.9617	50.4942	42.095	17.3972	61.2307	60.7151	16.8005	97.2528	60.1534
sample-142	51.9069	88.0918	93.8045	85.7032	85.3503	36.2881	73.1692	31.7939	69.464	29.6644	28.1633	60.9918	58.9723	74.7155	40.6446	22.8037	31.6851	22.583	23.3505	26.8022	34.5796	19.3517	85.5422	58.3548
sample-143	50.9225	97.1611	99.4297	95.9394	97.309	41.0152	90.2823	29.8469	85.751	18.9787	28.9951	86.9727	65.6745	67.777	36.1622	21.4106	31.5292	29.3888	32.9982	31.5388	37.4595	7.0809	74.9785	54.5518
sample-144	49.4033	96.4031	93.525	88.7504	89.6193	38.7932	85.6234	44.9696	76.9899	24.9195	28.3758	80.1268	74.0402	83.0552	47.2151	27.5862	34.0086	29.686	9.0637	55.7074	42.9434	12.5721	83.4232	48.8955
sample-145	39.7038	87.9378	94.447	82.4635	86.1948	26.6765	76.6606	24.5198	65.5902	27.3287	26.2739	61.8328	59.4264	78.369	41.955	27.1008	24.1841	17.4115	11.3853	34.2478	34.5308	14.8423	82.1025	46.6611
sample-146	45.7968	85.0465	93.0931	83.7474	86.6579	30.592	76.3754	31.7939	69.421	20.2994	24.5515	70.0319	67.1811	79.1888	47.7112	26.6153	29.3031	25.3627	24.75	45.7563	42.9466	12.5108	79.9374	54.0411
sample-147	58.4995	91.3322	88.6637	82.4076	88.266	48.7161	87.7308	44.4829	72.701	29.006	15.1073	75.0427	81.7458	89.8253	58.2364	28.9203	46.4604	35.774	14.5913	58.3214	52.0844	15.134	95.271	59.7061
sample-148	56.8322	89.2181	95.8336	85.0517	85.0517	51.8281	80.1671	42.32	80.1671	26.9616	32.3859	74.4905	55.683	66.7155	56.6939	12.1737	39.9366	39.2934	32.4223	39.8171	27.2831	4.2273	71.7805	67.6141
sample-149	49.4221	88.926	87.5287	79.8007	81.7538	35.6947	71.9446	41.9998	62.8148	20.4648	29.4127	59.7348	63.5527	78.716	51.2815	18.4189	32.5323	25.9335	21.111	38.4665	33.493	19.101	85.2748	58.0897
sample-150	34.7101	91.0253	89.3812	85.0335	84.0514	33.6534	87.9573	30.7911	80.0298	23.5862	46.55	76.025	51.0486	56.9915	37.2255	17.7987	27.1655	24.0912	18.6875	19.1682	18.7313	9.0416	54.6315	37.5348
sample-151	57.3645	76.0241	95.6735	73.8081	78.6329	44.2942	79.1176	37.2357	59.0739	24.3895	3.7955	59.7099	76.5484	95.3922	75.2661	25.1288	54.2441	49.9519	37.6416	68.6829	55.4334	8.5975	100	74.3154
sample-152	43.6112	89.1377	94.9673	86.8577	92.218	31.9827	86.3276	15.2617	72.8519	28.398	14.7714	69.6356	73.3105	80.5419	34.3057	26.7173	27.9986	22.0162	14.2093	48.0447	43.2804	7.1273	87.8854	48.963
sample-153	45.3065	92.422	90.1177	84.715	87.2597	39.5651	82.4483	25.4313	75.6452	27.8776	23.6158	75.2509	72.5042	78.7256	35.674	26.3917	22.0388	18.8067	26.5789	37.6947	38.4533	14.4311	84.0309	51.3504
sample-154	51.8389	88.775	92.961	84.7677	86.295	39.5027	84.6448	35.252	71.1439	28.6235	26.6612	74.9056	67.5236	78.517	53.3889	21.4413	36.9107	34.6324	16.3442	48.151	39.0528	11.7384	81.2412	58.0356
sample-155	58.6308	92.0868	96.7055	88.9313	89.9898	50.2132	84.8436	43.7168	77.23	34.1067	23.1732	73.5497	65.2085	81.3878	58.0561	30.8683	41.0844	37.7704	31.1268	55.8844	41.6706	10.0505	83.3394	65.4495
sample-156	42.3014	84.8048	91.4339	76.9048	82.8386	37.8567	79.4433	36.2639	72.3891	21.1497	25.5937	66.0159	63.4158	78.0546	48.8136	29.8217	29.541	26.3275	14.2991	45.1964	35.6622	13.7949	80.174	55.2573
sample-157	43.9686	92.4297	94.5434	87.3581	88.9772	34.4892	78.8591	35.2524	76.1027	22.2302	33.4089	77.1975	60.7099	68.9862	42.9646	32.3882	30.4013	24.1397	12.5965	43.631	34.0591	12.4425	75.7781	49.7128
sample-158	65.7301	79.3646	96.9975	78.0025	82.7375	45.791	71.3848	52.6574	55.4686	36.6695	8.2753	58.2098	70.4508	93.0981	61.7439	10.4802	37.6459	31.4098	29.2032	35.7986	29.6415	12.0763	100	83.4779
sample-159	38.3067	91.9521	91.2709	83.8971	86.0006	23.4583	78.1055	27.634	66.7417	15.2484	41.0356	69.2878	51.8591	62.5372	45.0226	19.9597	27.6518	23.4266	7.275	42.0881	34.8608	13.046	70.0485	45.0188
sample-160	49.0388	85.6139	93.1731	82.6743	85.4618	35.1397	78.8484	22.3229	67.4593	34.8051	23.3127	68.2548	59.2961	72.9288	45.8198	29.6239	31.7355	23.1984	19.6641	40.5957	28.6123	9.8085	81.7966	61.4481
sample-161	58.6516	98.1137	95.9574	95.1595	96.3473	52.3482	97.0762	49.2354	87.1552	27.8733	19.6814	89.1939	76.7011	78.0356	45.9398	20.5466	48.1842	40.8566	41.1049	27.611	26.3488	5.0891	81.1396	60.2174
sample-162	43.9129	85.8983	91.7152	80.0183	84.9823	33.2139	77.0011	30.4131	67.898	19.0244	34.9645	66.4606	53.0483	74.0294	45.6768	11.9649	23.3572	18.8429	25.2143	19.0764	21.2078	18.1212	77.2035	53.7103
sample-163	44.386	93.2312	96.1524	91.1886	92.158	29.6792	84.2663	22.8546	76.4159	24.1393	25.299	77.1151	64.1494	73.4865	36.2124	31.8439	27.33	22.7553	14.7908	47.175	45.7521	8.6297	78.941	47.4369
sample-164	58.9735	90.6883	99.9413	90.6883	93.3764	43.377	77.8386	36.0601	74.8527	18.5477	10.5716	73.6405	70.8771	90.7604	48.5335	24.5271	28.6502	25.1111	16.2763	55.5031	61.842	10.5716	100	62.5359
sample-165	41.3741	86.4573	95.837	84.1371	86.8299	38.4655	84.9558	36.3183	81.2417	25.1604	23.3065	80.1632	67.232	76.6927	41.672	27.2137	27.1101	26.3648	19.2939	41.5514	43.1024	6.6373	80.1847	51.558
sample-166	56.1667	94.1595	94.8734	90.511	93.1344	38.0588	82.1964	33.0589	69.3759	33.6129	17.5683	62.8177	73.5717	82.4313	48.4481	33.0058	40.9498	31.8108	17.1695	54.3858	45.4679	13.9466	92.7101	59.9631
sample-167	53.2991	99.1549	91.7973	91.7973	91.2208	35.0981	80.8415	35.9378	73.5963	26.8629	33.1813	72.8161	66.0954	71.2372	43.5295	17.7702	31.6138	29.0629	11.0761	48.5848	34.1133	14.6746	79.318	54.1443
sample-168	53.9066	92.8827	90.28	86.0259	85.9248	47.4009	83.5681	35.6731	77.1043	34.2533	18.9112	65.8972	76.4631	79.8994	46.4124	28.3423	36.5929	33.7661	20.5075	54.6531	41.1575	8.4885	86.0094	58.1283
sample-169	72.2174	83.7005	93.2149	83.7005	86.0744	50.6505	73.9255	48.214	59.891	37.0922	18.4296	61.5242	75.9874	90.5361	65.7319	15.058	47.2577	41.6776	20.7053	53.0363	34.1409	17.363	89.7781	76.7338
sample-170	46.9814	93.4162	90.0945	84.462	85.6739	37.9229	80.0655	33.6669	71.655	19.6929	27.5745	75.1021	59.3227	74.2113	38.3081	21.2801	22.4076	21.0953	27.4557	40.2495	41.2025	11.185	82.5458	51.2022
sample-171	59.2284	97.7544	97.8357	95.224	95.9887	50.6439	89.5052	43.9521	82.8129	39.9977	31.7213	84.3425	56.1565	59.1118	35.8204	19.6919	37.6021	27.0685	34.6162	23.8801	19.3581	4.679	70.0161	62.7379
sample-172	51.6764	86.3948	90.3162	83.4261	85.9332	37.6715	79.0258	33.5249	69.5097	26.898	31.5265	68.1205	61.6284	71.0929	50.3651	15.0198	38.2154	27.5801	29.6731	28.4613	31.1416	15.3882	79.9053	59.5063
sample-173	45.9631	90.2595	92.7823	82.4939	82.4939	29.7946	73.5999	30.7205	66.1119	22.9992	11.9408	64.9783	70.82	91.192	49.0274	33.4083	35.0009	30.1319	16.0681	58.568	54.7724	10.619	100	56.1262
sample-174	37.0345	83.6243	93.0671	79.9553	81.7819	29.7167	74.0437	36.6455	72.5688	21.0602	36.8768	71.9938	52.0878	65.3588	45.9909	25.3435	22.5821	18.2201	13.1082	37.1867	27.1321	13.0686	70.5321	48.0425
sample-175	49.0118	84.9757	96.3874	83.5167	88.4126	33.8128	76.362	29.6558	65.7245	24.0026	23.7207	68.4298	61.4949	77.4805	46.3452	25.0899	25.5746	22.9449	25.5884	47.5427	38.5329	11.929	84.7871	56.2285
sample-176	51.1114	89.87	100	89.87	91.2834	48.3488	87.8646	28.4991	84.8537	29.0111	24.6827	86.1242	64.8122	74.5413	43.7068	24.8196	32.8196	32.681	19.6938	48.8369	42.1829	3.3171	76.5467	58.9878
sample-177	38.5345	80.1124	88.2372	72.6778	77.9084	36.325	77.8687	38.2551	68.4641	25.7208	26.9628	68.7041	60.0162	74.235	50.1531	22.4511	28.6992	23.5578	21.0302	33.8644	23.5249	13.2448	76.7948	53.7246
sample-178	57.6141	89.3022	90.1051	80.6219	85.5036	43.688	79.2415	46.6272	65.146	33.1326	10.9432	67.0293	79.5122	89.9894	54.6731	31.8611	42.89	34.1877	21.3933	52.2835	43.8302	15.945	95.5998	65.1833
sample-179	55.9146	82.4418	86.8655	79.6588	81.8716	46.6318	79.6209	42.9767	66.3079	27.4636	19.5454	66.4329	78.4045	91.3855	56.1233	19.1475	34.8303	30.7407	38.4445	38.8156	38.1553	17.9331	93.7648	63.0002
sample-180	46.9619	86.933	93.4254	82.8612	85.5348	35.7719	76.4705	38.2016	70.8424	20.8503	29.4465	70.2081	61.1888	77.5282	55.1429	25.1619	32.7644	30.3456	19.3945	39.6707	36.6258	14.9351	77.8285	55.7814
sample-181	39.4558	91.7815	92.106	84.3647	83.0247	32.7965	82.5272	34.8385	74.0556	29.5423	19.9495	72.36	71.3972	88.6429	44.7402	36.1827	31.7123	24.9537	12.4596	50.6054	43.2888	9.9326	89.5319	46.5314
sample-182	49.228	76.1384	88.0377	65.2516	70.6749	40.2082	66.7409	30.1516	54.553	29.1448	15.5589	57.8901	65.2533	98.0767	57.9055	11.3422	30.4599	17.1793	28.7531	14.9297	22.3656	24.3846	100	66.0655
sample-183	41.2676	94.8059	91.8856	89.4532	90.9764	23.0586	83.0515	24.6115	70.3087	26.6368	32.2638	72.2519	67.992	77.4112	37.1337	34.3309	18.863	19.4804	15.6398	46.2186	42.9148	16.5784	81.8572	40.2731
sample-184	61.7746	91.0984	93.6238	84.6321	86.4846	49.7249	79.2714	40.284	68.4077	32.6898	26.1064	64.807	59.0247	74.8414	53.6202	15.8436	35.7344	33.2241	37.2398	32.9729	22.3078	13.4159	81.3179	68.4395
sample-185	41.956	93.224	86.8598	79.2526	81.6892	30.4004	80.0369	40.7968	68.2285	29.6481	36.2302	69.3293	56.9253	78.6606	48.4223	26.6292	27.3655	24.5123	19.5622	42.9318	29.8344	17.4592	79.0008	46.0918
sample-186	38.6969	86.4204	91.3377	81.3991	88.1553	29.2457	80.2349	21.2373	71.3056	31.9429	33.2848	59.746	59.0113	77.8373	44.8979	33.1931	24.0272	21.0118	19.4192	42.4216	32.8137	17.9981	78.4905	49.9644
sample-187	55.603	90.9277	89.7804	85.3374	88.7776	36.1843	83.8835	36.4216	67.9141	45.622	32.8234	67.4796	72.878	73.1103	49.6104	14.6969	33.684	32.1602	20.2411	37.4734	24.3832	17.3712	76.9762	56.2033
sample-188	53.3482	92.5558	91.0282	85.4351	89.7476	41.306	81.3881	42.665	71.7394	21.7659	30.3624	73.6782	60.8607	73.2701	49.865	19.3855	39.6573	27.1763	21.4244	36.4352	35.8712	15.6609	80.1682	59.113
sample-189	44.8186	91.6447	90.8255	88.105	90.8255	35.8141	83.2859	26.2009	77.4692	32.4567	34.3649	80.2053	63.296	70.1831	27.4768	29.1201	15.3979	10.7209	20.4836	36.8489	30.1443	13.4	69.7484	45.0686
sample-190	40.504	86.2652	89.1	77.8795	82.2167	37.9678	81.4537	42.6036	72.8212	15.8022	25.1089	75.7203	62.274	81.7171	59.6874	22.8713	39.587	33.7604	23.8074	53.3672	49.8525	13.7353	82.6052	52.1994
sample-191	49.3747	87.8529	96.1125	87.7086	86.1488	46.7159	86.12	30.7596	82.698	25.1048	24.2454	83.7039	69.5484	78.757	43.892	20.9153	31.2159	28.7203	40.2034	37.3653	35.6601	6.7847	80.9314	57.248
sample-192	47.7931	90.9624	91.7391	84.768	87.8121	34.9865	82.6841	28.9953	71.1795	33.5399	25.933	69.7313	67.6297	81.0367	50.4237	29.8391	40.0681	33.2364	24.3916	47.6318	39.7556	15.7689	83.5476	57.8192
sample-193	38.0701	89.0593	92.3602	84.7419	87.1289	33.0457	86.9163	30.1424	80.3677	26.6689	27.2347	73.3533	70.6941	78.0503	41.3864	28.5438	31.0705	21.0852	23.0996	45.0698	41.5918	10.2106	77.5773	46.4683
sample-194	56.5283	97.0897	94.6834	93.2738	96.8728	41.7847	85.6953	33.8587	76.9569	28.6283	28.0867	76.8251	66.0274	69.8254	37.7168	20.5956	35.7319	26.6279	28.0869	43.7424	35.8865	12.4986	79.3812	55.4204
sample-195	45.1055	83.1087	88.5541	73.1377	75.8463	30.231	66.6097	18.0076	56.2613	26.996	14.5939	34.6103	64.8728	86.8762	35.7906	25.3714	7.7075	5.3458	22.5544	35.071	32.141	16.7355	97.4147	60.3062
sample-196	40.4493	95.7208	88.2465	84.9364	85.1125	28.6815	81.9925	36.7399	69.0433	29.7266	38.7401	69.751	61.0401	71.6371	40.7743	23.0774	21.6811	18.4656	16.256	39.6209	28.7188	17.626	74.3325	43.9056
sample-197	46.2637	80.6703	93.8617	77.631	80.8922	34.2228	72.8614	34.4522	64.6523	22.481	6.7994	65.3985	76.1111	92.9093	59.2828	41.1268	43.7801	37.2517	8.6572	58.8587	52.8542	10.7592	95.8507	61.867
sample-198	60.4782	89.7187	97.3442	89.4852	91.7424	43.1592	79.9435	38.6824	71.1554	23.4247	22.3177	66.0898	59.793	74.4392	49.4935	11.1398	38.0164	30.0812	16.677	36.6288	39.2601	11.3705	84.8652	65.3312
sample-199	38.9173	97.8416	79.4824	76.9991	79.4824	26.0654	69.1138	35.5105	66.6305	19.8738	71.4513	64.7862	25.83	56.7163	55.4306	20.2697	23.9482	19.5027	20.5085	22.0715	21.3257	38.1419	59.4349	36.1986
sample-200	40.5224	86.1709	96.6787	85.8096	90.5483	32.976	87.3548	20.3441	78.0059	27.4263	33.4559	79.8633	55.6486	70.7985	40.7383	28.9882	24.7839	21.8534	23.5286	41.1734	31.8167	9.518	72.2622	50.3724
sample-201	52.4244	93.9582	92.899	90.3334	93.9313	43.1327	85.2621	30.2185	77.5995	39.7415	22.4499	71.7146	76.8066	81.8195	33.6778	38.1297	28.2368	19.3235	27.2748	35.5125	35.9574	15.2081	87.4386	50.6618
sample-202	47.4411	90.4471	92.8473	87.7472	87.3173	33.3685	79.3883	38.903	73.9641	24.6683	39.2317	70.7771	60.5205	70.0128	49.5393	24.9693	32.7513	28.7034	22.514	31.6626	18.5765	13.2098	69.699	51.9408
sample-203	57.2256	89.2817	96.4128	86.5628	89.3591	38.3764	78.9229	28.3995	64.0752	30.2878	23.522	59.93	57.4312	71.8287	45.385	13.6274	31.3085	28.1192	11.9256	42.0077	29.453	9.2383	82.0442	62.2198
sample-204	40.7166	84.5982	95.8217	83.2069	88.9215	34.4217	87.938	23.7755	76.6516	31.6514	19.5242	68.817	71.9127	82.4407	48.617	32.8224	40.0434	28.7667	21.3387	42.6764	41.2667	8.8077	82.7402	52.9384
sample-205	50.715	85.1407	93.1135	77.0882	80.9633	32.6605	65.1285	42.8239	61.2535	14.0076	16.2304	60.4886	67.2644	90.1623	62.0303	33.5886	32.5528	27.4452	13.8513	48.8222	51.2451	17.8424	100	58.776
sample-206	40.6689	88.7572	94.027	88.5951	90.1409	32.5053	83.2147	31.9771	79.0326	18.0203	33.7409	79.0326	60.2924	67.1378	42.0316	24.9549	29.7159	24.2384	14.4845	44.3982	39.8409	8.7271	70.4149	49.0455
sample-207	45.0345	95.2696	93.7934	90.3706	90.1756	39.8889	87.5722	33.6585	81.404	27.7059	42.397	80.9561	52.0307	62.7884	40.9189	15.3538	31.7446	26.0177	16.8921	32.951	28.3804	9.4342	67.1309	48.7468
sample-208	41.6184	90.9301	97.8778	90.6647	93.546	21.5847	81.4322	19.8838	70.7295	29.2412	28.2674	70.7295	62.2193	74.4419	36.0492	30.1048	19.8526	18.3915	10.5411	39.9387	34.9391	10.6747	78.559	48.3012
sample-209	56.153	90.0507	93.4977	86.1748	88.3305	41.0511	76.9856	36.1954	68.9756	29.6353	28.6283	69.757	67.3706	77.9348	53.637	24.4498	33.5697	33.1631	25.8879	49.6625	38.3455	15.7723	81.3093	60.4235
sample-210	47.2829	89.5916	96.0846	86.6896	87.4761	33.7655	75.6341	22.0333	72.104	28.2676	31.0424	74.7304	57.1804	74.4573	33.1776	23.0566	12.2357	10.4107	24.2608	34.2715	31.0547	13.3094	81.0835	51.0296
sample-211	53.0401	95.4131	95.7928	93.1333	96.5806	35.695	85.1784	38.4584	75.6308	21.8766	27.1739	73.2429	68.6704	75.8995	45.0758	22.5146	39.6053	33.7139	29.6542	25.4087	25.7914	12.5474	82.1625	56.6423
sample-212	52.0471	86.7462	93.8573	82.6796	89.0556	53.2737	89.6254	29.9836	76.7036	35.7	23.2791	69.8331	65.4579	74.9966	46.4745	26.532	35.8252	29.8545	25.4488	46.2785	34.5883	8.4368	76.2532	60.1213
sample-213	48.6301	83.9201	90.7132	81.4258	84.849	41.5761	77.8279	34.7219	71.1518	27.8112	32.4886	65.56	57.2894	68.9533	47.7701	15.0405	30.9216	26.3639	19.8044	34.0292	28.0874	14.9167	69.9697	58.5674
sample-214	62.6818	95.9244	91.3035	89.6882	91.6716	42.2731	82.7276	36.5538	66.9115	34.8783	29.4109	64.0114	65.585	74.1735	53.0126	9.4506	40.0529	36.2479	29.2478	37.6189	27.0204	14.6054	80.0161	67.2343
sample-215	37.5103	86.6354	99.6589	85.9744	87.5207	26.3634	78.5855	31.2788	75.7607	14.3142	26.7291	71.1881	60.2416	79.3876	44.5787	34.9063	22.8362	21.935	15.0362	40.0193	39.2331	14.3599	82.1884	49.6875
sample-216	43.8791	80.7302	89.8202	79.6018	83.9999	35.6298	77.6492	31.3139	69.692	25.9957	26.0933	63.0507	69.012	79.9763	44.3581	30.1448	27.4612	19.9001	17.6273	44.5903	39.0971	17.2711	85.9634	51.2292
sample-217	38.1949	86.5171	91.4975	84.0754	85.1951	32.6835	80.6876	35.1909	75.1532	13.5768	38.074	78.7415	57.6475	65.5319	45.822	19.4032	29.8198	29.9836	10.9007	43.1713	42.9374	12.0144	62.8612	43.2915
sample-218	44.2683	80.427	93.1702	80.8487	84.253	39.6624	81.2352	32.7911	76.9416	24.6696	20.3308	74.9113	73.4713	83.5865	49.5903	27.4075	35.5189	27.8682	24.3876	36.0606	37.164	10.8494	84.9252	55.4658
sample-219	39.9813	90.9798	93.31	88.4821	90.368	31.579	83.0926	25.9362	79.2693	16.9687	29.4827	69.2901	60.1117	66.276	28.6733	21.8918	24.943	15.4706	13.4743	30.4794	41.7387	7.4129	72.8594	44.905
sample-220	48.0704	83.8359	88.7113	77.216	83.0418	30.3729	70.4728	38.5931	56.6932	20.9335	29.6569	61.1126	57.6048	71.2521	50.9312	17.7156	28.3926	25.9729	9.5864	40.149	30.9204	14.1513	81.9504	57.5046
sample-221	62.926	94.1777	96.1343	92.375	96.719	45.25	87.4341	37.9169	73.2936	31.972	22.6234	66.0399	73.6468	80.609	47.7702	28.2518	38.3815	38.3815	24.4146	57.1392	44.3988	11.3062	84.7143	62.2108
sample-222	25.3561	85.9078	89.8908	80.1604	83.3494	11.073	73.781	22.6307	64.7978	7.9113	39.9444	69.0112	49.1222	60.567	32.081	19.3265	12.0074	4.254	0.8971	32.5114	37.8767	13.0594	70.9364	32.1544
sample-223	41.2188	97.3794	96.654	95.4382	96.6301	30.0183	92.3885	19.6012	80.4383	28.826	23.4725	83.1003	73.9624	77.8413	30.9809	34.1243	29.1874	23.6915	18.0184	57.3918	44.7499	7.0103	80.6602	42.1521
sample-224	45.3494	87.3208	87.1656	84.0194	90.2013	40.2909	85.8119	38.1572	75.2419	27.3115	34.6614	72.3493	66.9854	75.1547	42.1093	26.9435	32.2623	24.1687	32.5745	37.0067	34.5474	17.8172	76.0427	51.5868
sample-225	54.8908	79.4133	88.7988	77.6715	81.6504	36.0859	73.052	35.339	60.6084	28.075	35.399	59.0314	59.885	71.2479	61.7831	9.6406	36.7661	34.1651	30.9047	21.5656	12.5689	19.5584	77.502	65.313
sample-226	40.8704	91.4393	92.5652	84.2397	82.7896	27.774	72.6651	40.9372	70.908	18.3828	45.4481	68.589	48.8002	65.9951	43.8211	20.2342	19.0511	17.7413	20.7007	30.1864	26.2104	18.388	70.6209	49.6663
sample-227	48.0366	87.9267	91.1874	84.5906	86.1569	45.177	84.2621	50.3433	79.102	14.9128	28.877	82.1036	68.0742	79.3285	55.9782	23.6178	44.2272	38.9126	11.1384	49.4526	43.6761	11.5811	79.9414	51.6716
sample-228	43.9641	85.3326	91.4122	79.3715	81.268	31.1052	77.1745	21.3994	63.2309	27.8927	34.259	55.8341	53.5588	65.9493	37.8434	17.5542	18.3401	18.4964	18.7094	32.6844	19.8738	9.2432	72.6136	50.0767
sample-229	54.7197	97.7428	98.6719	95.6856	97.4791	27.3308	82.164	26.1992	71.6535	27.377	35.7671	72.8954	55.9978	65.3218	44.9683	39.8891	30.0285	27.765	9.9122	49.1833	29.9816	14.6524	76.9885	55.1619
sample-230	36.0681	85.7618	89.5174	77.6701	78.8559	37.2806	81.6082	38.168	77.4693	23.4674	28.3898	77.9039	63.0692	75.9114	45.3486	28.9795	31.3313	23.7587	14.3449	39.1333	36.2999	9.7785	74.1138	49.075
sample-231	55.6246	86.6784	93.6972	83.1551	84.4652	35.704	76.3933	35.5134	62.9096	33.155	24.2612	65.3692	66.2822	80.2234	51.7956	20.7836	32.1161	27.6988	15.4355	47.2901	33.8977	12.9196	84.688	60.0363
sample-232	49.8937	89.9859	87.908	82.1025	84.969	32.5485	72.7182	40.8127	65.541	23.1251	37.7717	65.3395	60.4051	72.9947	50.908	22.434	32.4366	25.1444	13.7567	39.2665	34.6485	24.4124	75.3628	51.5848
sample-233	40.2552	87.9812	95.712	85.3683	86.4673	34.0756	80.5234	30.6335	79.1887	24.7864	21.9349	80.236	64.3904	74.2628	32.2916	22.3744	26.3761	16.6419	18.9588	34.0715	39.9369	3.4764	81.4897	51.4623
sample-234	23.1965	87.9221	91.6988	80.4818	81.8973	13.5047	74.8113	21.5405	66.1891	10.7791	41.0414	70.2818	44.0238	60.683	31.2533	25.002	10.7675	9.9464	2.4219	38.3591	34.5161	11.2674	67.5165	32.2127
sample-235	46.8087	88.6073	98.0366	86.879	90.5653	33.2998	84.6341	38.3972	72.4805	30.2111	22.3814	73.7286	67.3808	80.4675	43.1455	22.1143	30.9757	24.6816	16.6018	43.4971	38.335	9.3105	83.2067	56.5051
sample-236	59.2296	94.5082	98.5666	94.107	94.7458	44.3776	86.1665	27.047	77.4595	36.4571	19.1037	61.1788	73.8794	82.4022	40.3516	22.8131	29.2324	27.7301	21.7924	47.3687	39.2698	8.0928	87.4618	61.9373
sample-237	50.5877	89.5905	95.0135	86.487	90.4599	46.1858	86.8046	43.8212	80.2274	21.0862	15.7093	81.0555	72.6858	79.6345	50.3096	31.7729	41.7606	33.6206	22.8146	53.0819	56.2909	10.7696	86.4413	58.3468
sample-238	51.9357	87.6323	92.8981	84.2078	87.5503	44.3329	79.305	39.643	73.9568	28.344	21.5066	69.4432	71.0995	80.3463	47.7539	30.5472	36.8766	30.4348	18.8543	48.4831	38.0501	13.1874	85.8739	62.032
sample-239	47.23	88.331	94.6365	84.4895	86.1105	38.7862	80.2991	30.1427	76.9074	29.2939	35.479	76.655	60.0045	76.3683	49.0617	21.4902	31.7099	28.3733	24.4161	32.3795	33.1423	10.8327	75.0745	55.5277
sample-240	50.3383	85.7404	100	83.5031	84.2396	38.7026	76.342	31.5927	74.1047	28.5696	3.3197	71.5603	77.3844	90.6416	57.0184	51.5668	40.2034	39.9925	19.6722	75.3947	61.8526	8.4073	100	63.8613
sample-241	42.3054	81.2138	83.3874	66.6708	72.0202	37.5774	69.8734	45.4156	59.9979	23.9055	34.9061	63.5384	51.0718	80.3475	69.8874	17.9359	38.0171	33.2136	6.8537	45.8742	28.0962	21.5254	82.9885	55.764
sample-242	54.1045	86.1057	93.0355	80.7572	87.1705	48.2206	87.9806	33.4027	74.4295	32.8061	17.5852	76.851	67.9917	79.6124	51.1099	23.1369	42.5888	35.3146	27.7331	45.842	41.157	8.4156	82.5872	62.6916
sample-243	50.4768	97.6017	91.7484	88.8625	90.6584	41.8691	87.3651	45.5312	79.4964	25.6637	23.7763	79.4414	80.207	85.1517	53.9204	31.9843	46.454	40.5364	11.6757	58.6104	53.2173	14.6229	86.3938	51.8717
sample-244	42.0117	90.0544	93.7426	88.9416	91.7789	28.8395	79.9538	27.8711	74.8976	25.6806	27.941	69.2702	67.6954	73.3718	36.7881	35.0638	21.6103	19.7388	14.5262	47.9583	39.6893	12.4617	77.1221	44.3295
sample-245	61.4983	88.0943	86.4509	81.8444	84.7026	53.5119	79.2259	48.6539	70.0098	23.0393	35.2201	66.4844	68.0679	80.6101	58.6345	10.9075	43.7402	37.1749	30.5625	29.2632	28.9548	21.2859	75.2585	64.2496
sample-246	57.0875	85.2778	94.4245	82.7092	86.9797	44.6426	82.2512	44.407	70.673	27.7678	17.228	69.343	69.8622	82.5073	59.4566	21.8794	44.4966	35.6994	16.1939	50.0747	39.508	10.9637	88.028	68.0804
sample-247	42.5226	85.4274	95.3839	83.2324	84.1829	34.0865	79.8454	25.8422	74.4771	25.3065	29.1982	75.1363	59.0257	72.9656	40.8836	23.493	22.5858	18.661	19.7054	34.8841	32.0137	8.7429	78.3295	50.7143
sample-248	40.9788	96.257	94.0199	90.0924	91.0631	32.5649	87.8017	24.974	80.9856	19.7405	24.7913	80.6707	69.2627	72.2195	37.5549	31.7819	35.5779	30.0253	8.9698	51.7376	50.6283	7.1729	78.2811	43.9356
sample-249	56.6251	88.3021	96.1534	85.8305	85.6988	36.2136	78.3375	28.8687	62.1407	38.5169	21.8124	65.2873	65.8736	79.5285	52.2973	23.5611	40.4922	32.8428	20.7166	38.322	19.7104	7.9735	85.0421	62.9572
sample-250	41.1916	88.5427	91.4778	88.8567	90.7176	26.6902	85.4172	22.4768	74.6032	31.9007	32.0779	74.1097	70.3697	76.5297	40.033	34.9334	30.3828	22.2504	19.3581	40.4904	31.3985	13.5086	73.082	45.3594
sample-251	46.3427	91.9486	93.9486	88.277	90.1862	37.2113	81.5958	26.5264	75.4337	26.0687	37.7048	70.1294	53.9867	68.1713	39.2046	19.6498	23.7809	21.3048	28.1376	36.8229	32.8227	14.6937	71.0832	51.3504
sample-252	39.7441	99.4077	92.7374	92.267	91.4223	38.3846	95.9658	18.1949	84.5099	37.7532	38.78	79.7	59.836	60.9593	23.4902	26.7072	22.6277	19.8679	21.2964	34.46	22.5756	4.6573	61.0552	39.9626
sample-253	33.2601	86.4691	86.7937	80.1966	83.8455	28.3439	83.5457	22.5062	71.8813	19.2991	29.8463	75.9738	59.0073	64.6419	34.091	24.3389	21.0442	16.6646	11.3426	41.1271	37.1856	11.9473	73.8754	38.5837
sample-254	42.7034	80.9369	90.1854	80.2831	80.7099	26.1371	70.1897	35.9992	63.5415	25.7937	37.9861	63.552	55.5896	73.8346	42.1566	19.623	16.2787	13.311	21.6323	32.2381	25.842	17.038	79.6581	52.1788
sample-255	55.088	85.4001	90.1683	81.5938	83.7938	50.599	83.8273	42.9238	74.2	29.2199	16.2427	73.8834	73.6847	84.1491	61.4821	30.0012	48.3951	36.8798	24.9146	55.5257	46.203	11.7623	87.9412	62.347
sample-256	56.3896	94.5198	92.1307	91.7489	91.7489	35.7428	75.8458	32.2424	69.9479	33.0771	34.7461	70.5358	61.7938	73.3536	43.3465	24.5203	30.1348	26.7511	22.7513	34.5036	29.1095	16.7209	78.7506	55.2079
sample-257	50.8819	94.4299	94.213	90.495	91.3537	44.1201	85.6887	20.656	77.4256	31.7646	18.1225	75.1908	66.8439	73.3469	24.2187	30.2717	18.2537	14.2661	31.111	36.9516	38.491	4.6537	83.4421	50.6321
sample-258	50.4363	83.5738	91.3899	82.8008	83.0099	33.8986	75.1987	31.4735	62.3974	38.3569	12.4546	64.2188	79.9575	89.3635	42.0424	28.0522	22.469	20.9574	18.3393	47.2351	36.3655	15.5633	99.8279	55.1944
sample-259	36.6757	87.9717	94.9814	85.1917	86.8424	27.9305	78.8448	24.8853	75.1291	18.5435	27.0113	75.4793	63.1897	78.4851	35.8276	28.1845	20.7042	17.2926	13.9489	42.4169	45.6884	12.8045	82.6019	42.7426
sample-260	51.2011	96.6524	97.3087	93.9817	93.334	33.2012	85.1778	21.1736	72.8125	32.6513	19.2155	75.8786	65.1335	73.1913	29.7188	35.3694	21.6031	22.0092	18.4463	50.2	34.056	6.3972	84.8965	51.7655
sample-261	44.9482	88.1518	91.6152	83.2324	85.5552	38.9246	82.762	38.2365	74.9827	23.0507	21.0113	76.1562	68.6579	80.4156	51.2036	23.995	38.7874	30.7025	23.25	34.0453	30.9737	9.1031	83.218	55.6538
sample-262	37.7974	84.766	90.3251	78.8772	83.2173	33.1262	79.9308	28.6503	71.8176	27.0956	28.2773	75.3005	61.7611	72.4237	37.6691	30.5289	18.6554	15.2211	19.308	38.8435	32.303	10.5323	79.0446	48.2675
sample-263	40.8499	86.4522	90.9756	81.0066	85.8405	29.9658	78.4976	26.7747	66.7458	21.6181	28.2902	71.1916	59.7157	71.9215	39.0281	28.6806	25.9174	17.61	12.8777	38.7735	34.4859	13.4313	79.3041	46.2215
sample-264	45.4283	97.06	90.1674	88.4264	90.1674	31.7444	82.8275	37.219	72.3601	20.2657	30.801	75.9911	72.7446	72.2639	45.8925	21.5361	33.4361	31.3766	1.7262	52.899	45.9904	12.3794	80.2724	43.7105
sample-265	43.3171	82.3442	92.9834	82.3648	85.8346	30.3892	72.6082	27.3666	68.7305	29.3301	36.2719	70.135	52.0145	67.4536	37.2734	22.3781	20.1581	15.0145	21.4316	22.8227	20.9067	13.982	75.8448	56.004
sample-266	44.0566	94.6223	99.7126	94.0078	96.2505	33.1062	89.4873	26.4389	80.6294	24.4022	25.9429	73.4934	70.0012	77.4551	36.6652	35.2789	30.0375	25.1021	17.318	52.8205	46.8358	8.8516	79.579	46.8605
sample-267	65.009	91.1781	88.8703	85.0056	90.4241	46.0294	81.811	39.3186	66.2162	38.8721	30.2925	55.7207	69.239	77.3676	61.9842	17.973	44.0009	40.9795	25.0983	46.8024	34.4762	20.7662	84.4661	65.5985
sample-268	43.4372	91.7863	97.0091	87.3569	90.9182	39.2073	86.8899	21.6529	81.7839	33.4829	31.243	82.2549	57.0933	68.4387	31.1824	25.1434	15.6265	13.9902	19.6419	32.3168	28.9257	10.1565	72.7215	47.7817
sample-269	38.7489	82.4521	89.2134	77.5027	80.8109	29.1626	71.7043	30.6756	64.4207	21.5539	43.986	65.4261	47.5633	66.8456	50.9978	21.5388	25.9311	20.1508	11.9544	32.5033	23.0714	19.6847	69.4661	50.4116
sample-270	42.3366	88.8597	93.8338	86.4096	85.9851	30.1471	82.0729	32.5925	74.9251	18.0036	38.279	72.6481	56.7574	70.4665	52.7227	21.9445	32.339	31.874	23.1791	42.9195	34.8023	14.2723	68.9966	47.2332
sample-271	52.4435	83.9524	90.1572	80.6801	83.1656	44.2981	77.5669	44.5218	69.3077	27.0842	22.1543	67.0438	66.1203	84.2323	51.0322	25.6503	31.6223	24.9858	20.0599	40.9524	39.3098	15.2597	84.9481	62.7976
sample-272	53.3816	92.4047	95.5262	90.118	93.4481	48.8508	90.3742	35.809	86.4697	29.8537	25.914	86.6775	70.4389	78.3202	43.8707	20.8132	33.6799	28.3058	30.9777	43.9968	37.3569	8.8327	78.1878	59.2157
sample-273	43.0753	94.2867	97.9074	92.4367	93.2113	34.9031	85.3992	32.3179	82.6926	17.6657	35.97	81.0387	55.8595	66.8997	42.7749	26.6111	38.4613	31.9534	16.7671	38.5583	42.6124	10.1156	72.9306	48.2467
sample-274	64.364	83.2172	97.1793	83.2172	87.0412	39.6054	69.0711	21.6165	52.3	48.3707	10.4915	54.6835	69.3945	90.2179	50.106	32.1798	28.9592	24.4851	26.9255	44.2432	20.9948	15.2324	100	80.242
sample-275	58.1022	89.5283	91.7812	85.3967	89.5101	44.2877	83.3857	33.6573	69.7624	43.4995	11.3442	71.5499	84.9857	98.5844	47.7635	32.7528	33.6299	29.013	28.6799	51.9801	47.0335	17.4492	98.3999	62.8434
sample-276	44.8364	88.6199	97.6164	88.8312	89.8747	30.6064	84.2625	17.5084	73.3917	28.357	26.2359	72.6735	61.3654	75.7301	34.1102	26.8528	18.597	15.6003	24.6738	39.7484	34.1436	8.611	81.1243	55.3458
sample-277	48.0359	89.6919	94.9443	86.6945	87.6148	42.4347	85.7947	37.0077	79.965	23.878	12.4443	74.9781	77.4955	85.595	42.5262	33.2285	28.9059	25.3058	17.0918	53.0063	53.6472	6.3828	90.4144	54.6199
sample-278	42.0919	80.5273	88.691	76.5239	76.3492	33.2539	71.6903	44.7278	63.1236	18.853	27.7074	65.6067	63.1696	82.349	62.3176	33.2705	37.4306	31.2863	8.6205	45.2231	34.2683	16.9471	77.2606	55.5353
sample-279	31.8503	81.8793	90.7288	79.1647	80.362	28.9299	77.6811	33.4115	72.4621	19.4616	35.4177	72.396	57.3394	74.0594	37.3676	24.9068	16.7605	15.1321	16.2813	41.2552	33.8561	11.6651	67.7897	40.7378
sample-280	54.0406	93.1408	94.553	86.8115	89.3736	38.4386	80.1841	38.9895	69.6209	28.7198	25.1165	70.0983	69.872	83.1692	55.5283	23.2443	36.3416	31.9302	11.8572	52.1402	38.8555	13.9326	87.597	57.5235
sample-281	50.1934	88.3409	90.8094	84.4377	87.39	35.0192	79.1313	35.9806	68.0531	26.7188	24.8229	68.0318	67.9647	77.4308	52.6217	28.0424	43.7062	32.8093	18.0316	46.792	37.9568	15.032	80.0318	56.9825
sample-282	44.4731	86.6744	97.0932	85.4307	90.5581	29.5594	78.7254	32.9158	72.149	29.1487	17.4234	72.3461	69.0379	85.4506	41.9723	41.76	28.4437	19.4017	14.7958	39.64	43.4486	12.4062	91.8519	54.5947
sample-283	57.1633	93.5571	97.6556	92.0267	93.7477	37.9992	83.0472	25.3893	74.0164	35.8201	25.2722	73.884	63.7568	76.5245	41.9284	30.1676	29.1787	23.3408	21.8295	44.6745	33.6191	12.1157	83.4777	58.9428
sample-284	48.1552	84.7555	89.9164	81.4472	82.1242	45.6094	84.8118	41.0834	75.8828	26.0888	29.2902	72.9796	66.2551	75.0704	53.5337	19.9872	38.4099	37.6247	35.1709	49.3994	38.125	10.5862	75.6804	57.1199
sample-285	50.5656	92.8633	91.754	85.2308	86.2559	40.5764	81.4522	32.303	71.8513	37.6741	32.0399	74.5185	66.011	78.5928	46.0327	19.5679	26.6978	21.4058	25.2064	41.2658	29.0626	15.1199	79.2062	53.4445
sample-286	59.3723	89.7902	94.464	85.8075	87.2787	46.1838	79.7442	36.3188	67.2116	43.4758	17.1938	59.1536	71.2531	87.4644	47.7897	31.7261	30.7445	26.9741	26.8203	51.7502	35.215	12.1309	91.9232	64.5262
sample-287	58.5261	90.9572	95.6059	89.3814	92.1998	40.0732	81.3377	37.5817	69.3528	20.8854	26.965	68.608	57.6398	69.7832	57.4155	10.287	45.7667	42.9483	21.1471	44.6412	38.2002	12.2338	77.6865	65.8761
sample-288	55.2173	89.2424	89.1016	87.5069	90.7074	39.0286	77.448	47.114	67.0003	28.3091	17.2488	69.5411	80.8858	88.6084	47.1413	32.6408	34.7911	26.4445	17.763	46.7351	49.8931	20.7222	93.1184	56.4337
sample-289	40.9463	89.3723	87.8551	79.2316	83.5528	38.9092	81.7842	27.2677	73.1855	36.22	30.2163	76.7781	67.2655	76.7187	41.5191	30.8911	28.2442	19.9208	21.7193	37.3112	34.3411	15.2561	77.9128	48.1889
sample-290	46.0685	93.5339	99.7375	93.1206	93.5692	39.7127	90.5006	27.7781	86.8757	17.311	19.1683	82.6073	69.7752	76.146	38.537	37.0514	33.6482	29.3494	14.102	55.8216	55.2538	2.1548	82.5162	51.9701
sample-291	34.5683	88.4289	88.2262	80.1696	81.8437	27.8197	83.1773	32.0137	71.3387	30.5609	29.3316	74.0665	67.9871	78.6777	51.7467	40.3705	30.0729	26.2266	7.5796	58.606	34.6143	12.7898	77.2163	40.035
sample-292	47.6577	78.1488	83.992	72.8711	79.0895	33.9492	68.5475	35.6581	57.6319	28.5693	21.5916	57.7282	67.8456	87.9491	57.0412	30.34	32.7554	22.7889	17.6369	41.4158	35.7593	23.7095	87.0357	61.3053
sample-293	53.0239	95.0394	94.3415	90.3343	93.5875	42.367	86.6434	34.6311	78.9475	25.9941	23.2731	74.4256	73.8943	78.3752	44.1063	31.4895	37.5203	31.5314	25.444	52.5322	50.0254	12.182	84.5283	53.0848
sample-294	49.1879	85.5143	91.2215	83.5962	86.5301	40.3711	79.9697	39.7775	72.0724	29.8084	31.4792	73.2861	63.4394	73.2637	52.2045	22.2436	34.3597	31.0217	14.7129	41.5287	32.8659	13.2162	77.7119	55.1957
sample-295	60.6663	82.5617	93.1787	78.0453	82.4106	57.6206	81.3842	56.3393	75.4353	36.2284	27.0104	73.6472	66.9399	80.6545	65.7837	19.0775	41.1678	40.3893	37.198	41.062	32.0185	13.4089	81.4353	72.3699
sample-296	55.3313	89.5787	94.6197	88.1212	93.2371	50.2018	91.1686	33.2106	82.3936	28.8744	17.7541	82.9961	72.0172	79.9722	46.8015	27.0334	42.0414	31.8313	39.462	28.2183	23.5858	7.9028	84.036	63.6457
sample-297	43.7957	96.0933	95.3891	91.5792	93.3763	34.5979	85.6514	29.7498	78.8491	21.5584	30.2858	80.373	63.3283	72.0334	35.2916	25.5266	23.0264	23.0123	16.2645	44.1916	42.9353	10.8767	77.8255	44.2491
sample-298	52.4702	84.1083	96.4861	80.524	81.7059	50.6289	81.796	42.7544	79.2035	31.3312	7.4371	72.0621	79.5298	93.5728	52.7887	24.9715	36.0612	32.2292	17.0375	52.1162	48.5266	5.4761	95.2533	67.4892
sample-299	45.2401	91.3872	95.0498	87.2236	88.2531	35.988	87.6803	24.3457	77.4934	35.8844	26.2891	73.8898	69.3482	76.8178	40.4374	30.6473	28.4254	27.626	20.1356	49.1413	31.9019	7.1438	79.5403	53.8529
sample-300	58.7824	92.0916	93.4859	87.6426	96.8805	44.6108	93.438	28.4089	69.5627	38.0945	3.8166	66.3069	86.1519	88.0644	46.235	35.1273	40.8982	36.0732	31.5581	54.1367	37.3344	8.1368	93.8949	61.5179
sample-301	43.1451	89.5515	95.8085	84.0376	87.4701	33.3318	81.8835	23.6692	75.1711	23.7192	26.2203	77.0844	64.0463	78.0462	35.8662	23.4435	18.3608	17.7261	30.1782	27.0723	31.8391	10.0838	82.1865	49.3387
sample-302	46.4192	88.3926	87.1213	82.466	87.983	38.8604	91.2923	39.6745	77.2436	26.7665	9.0243	77.2436	95.9891	97.0073	49.6947	45.1021	34.6397	29.4804	29.1335	63.6105	56.8995	15.8655	95.5328	49.5544
sample-303	53.9956	88.1926	90.4188	87.1737	93.219	53.5816	94.238	29.6806	81.5804	34.5939	20.6488	71.7913	82.0412	84.6815	45.7495	31.5495	36.7495	34.2944	41.7822	58.5159	48.6959	12.0584	82.8876	52.1453
sample-304	50.5074	84.6792	90.5018	76.5968	83.3078	42.2472	84.8206	38.7671	68.8945	27.0625	22.1508	64.9534	69.6563	80.5918	57.4668	18.9652	38.3681	36.9743	33.5283	43.3638	31.2328	9.5621	81.739	60.8539
sample-305	33.7708	92.8682	93.1942	87.3402	88.1861	25.0164	87.1763	22.4044	76.512	18.6884	33.212	79.048	60.4887	65.2799	39.9052	31.6104	30.4469	30.1721	9.0703	55.0424	42.1314	5.4098	69.6372	39.5986
sample-306	46.5094	89.4824	91.1681	82.3855	85.1838	34.1323	78.5259	41.8597	72.6514	18.411	31.9529	71.8877	64.836	76.8231	57.5869	23.017	37.6803	33.8379	4.9183	54.5322	48.0039	13.2033	81.0839	51.0457
sample-307	53.2178	89.8517	96.3122	87.3552	87.4762	36.7336	75.6253	35.4026	68.8152	25.5411	29.0212	69.195	57.3927	75.8105	51.1562	22.493	32.9047	31.5383	14.5381	45.6781	39.5951	14.0191	84.0958	60.9637
sample-308	46.7447	84.4907	86.7056	71.6941	72.5456	29.3299	68.733	40.3776	53.9682	27.0392	45.2531	56.4757	48.0514	68.4492	66.0674	17.0733	31.2539	31.3893	11.3187	32.2499	17.8207	22.604	72.1098	58.6043
sample-309	61.9478	94.1819	99.7232	93.0127	94.9507	56.2881	91.8265	41.6942	85.0676	31.2682	13.336	74.161	80.0713	89.0135	53.0539	28.658	45.0994	40.0677	30.909	63.0236	52.5053	5.7429	91.1972	64.6962
sample-310	41.5337	87.4563	91.289	81.5061	86.939	27.6239	78.8388	28.9133	66.7676	32.2825	37.5332	65.4139	52.3617	66.5718	41.7727	23.5839	23.5826	19.6677	12.0758	34.4725	17.4057	14.661	71.5939	49.5658
sample-311	42.9744	83.5631	90.0769	79.4769	84.1404	31.4891	75.9371	30.7545	67.8678	24.5544	21.5207	67.5199	68.8186	81.7115	47.1915	30.6443	27.7919	20.7462	16.3632	43.3026	40.4238	17.4126	90.388	51.7403
sample-312	54.699	89.6781	96.4888	86.6732	88.5193	40.8324	85.4578	39.2996	70.1249	24.5364	11.0527	71.3194	74.0144	84.932	58.7165	28.7579	44.187	43.8246	18.2334	65.2558	52.2701	4.5303	90.9858	61.3128
sample-313	59.6661	87.2624	95.4647	84.9441	85.603	47.4225	80.7873	37.698	72.7006	38.052	7.5092	72.1635	82.5551	96.2704	60.8905	40.5888	51.6717	41.8479	35.0792	62.5513	53.0065	9.1542	99.6708	69.5277
sample-314	31.9867	83.892	93.7145	83.1882	88.7886	23.1939	87.8188	19.8129	75.4733	28.3586	40.4747	74.9061	56.3274	62.3872	41.2133	23.3164	33.2907	25.5054	12.2822	34.5872	24.5187	9.8502	59.5253	41.2997
sample-315	60.2763	95.6846	97.8694	93.554	97.2825	52.0013	89.018	45.8904	83.3653	33.1171	23.4476	82.7468	67.5176	74.2216	47.8857	31.693	38.5186	36.7907	20.3015	51.1449	45.8875	8.2917	80.8323	62.5408
sample-316	48.9894	95.4028	96.9637	93.7492	95.563	32.1092	85.7345	28.8212	76.221	24.0858	28.1049	73.7995	68.2705	72.3156	39.0821	34.2255	26.658	27.6199	11.8101	48.4162	45.2652	9.6153	80.5577	49.0447
sample-317	45.2564	85.7898	91.2464	83.8288	86.7194	29.6888	79.9132	32.0924	65.3123	23.7533	30.1691	65.0743	60.4665	72.0257	47.9707	20.7991	34.0659	28.782	10.6417	39.9957	33.9437	13.8209	74.8253	53.7019
sample-318	52.2918	97.481	98.0118	97.481	99.4692	28.6733	87.7017	38.1035	73.8625	19.5823	49.2823	72.5326	50.7177	59.9663	54.8108	10.5426	50.0964	35.1302	24.4388	39.3647	33.0398	16.6239	62.4853	54.8108
sample-319	43.7932	89.4917	97.0827	86.7119	90.0915	43.4883	92.7071	28.5787	85.6747	24.7856	21.1397	79.2068	69.0932	77.6061	44.4036	35.8825	39.768	34.8411	15.2342	53.1864	52.3305	3.1	79.3021	52.4935
sample-320	49.659	88.5358	92.2573	85.7096	89.57	42.6655	86.7611	44.8866	78.2629	21.1295	19.1504	81.0856	73.9576	82.1006	42.5224	28.1064	33.6245	27.7037	29.5194	49.2508	50.5559	10.3163	84.6131	56.2891
sample-321	50.4503	83.9492	92.4284	83.6314	87.7036	36.3449	84.1072	35.4269	67.9714	30.5833	25.4436	67.4074	68.7779	78.9284	55.593	21.8056	39.378	37.0245	22.4204	45.698	32.5066	11.3434	78.0544	61.973
sample-322	56.491	94.6716	91.8246	89.401	90.7283	43.9851	94.2977	34.4334	74.9111	40.212	30.7132	72.842	70.5774	72.6354	52.4373	12.9955	44.885	41.0646	23.0818	51.4366	30.7371	8.7607	72.5646	58.4043
sample-323	50.0358	84.0572	88.7687	79.8618	83.1732	38.1562	75.3842	36.172	67.0465	24.5469	32.4016	69.2845	60.2076	70.4693	48.2975	21.6002	33.5334	27.5352	12.5349	38.8872	32.7649	18.5438	79.5703	53.9159
sample-324	46.7506	94.239	96.202	90.441	90.441	36.5718	82.884	41.7064	80.8779	22.362	29.2335	81.4935	60.9751	73.6261	39.4568	24.2177	26.8058	23.6114	14.8299	45.2577	41.6506	8.1213	78.8878	51.8959
sample-325	47.3192	89.7267	93.763	88.4666	91.3371	37.6136	87.6365	30.5219	80.0211	26.8348	35.8144	66.9211	68.7666	72.9943	42.6275	15.6425	33.0082	26.1716	26.4761	36.1351	37.1209	12.075	73.9472	50.7098
sample-326	40.588	79.9104	93.1069	79.0564	79.0099	28.4665	73.5618	40.421	65.9683	25.3913	33.0443	64.9272	60.3208	79.7998	47.3058	15.9566	20.5259	19.5694	22.0605	34.29	32.1817	15.1665	74.7051	54.5655
sample-327	41.4947	92.656	91.1413	85.198	88.5123	30.8506	78.6295	25.983	71.667	22.5711	32.3684	67.9244	62.296	70.0342	38.0236	26.0307	29.334	21.0725	18.3246	33.0202	32.4325	14.9872	78.964	45.772
sample-328	67.5366	97.9208	90.5303	89.2754	87.8765	64.9245	87.9869	50.961	80.9653	37.5986	31.6772	86.4078	67.684	73.8368	54.1973	8.446	40.7721	36.9046	37.0018	42.9955	35.9836	10.674	75.712	67.1109
sample-329	45.7692	89.9164	88.7114	81.8132	84.1374	41.6825	82.0095	45.5746	73.4537	19.8346	28.3376	76.7742	64.2047	76.7908	54.077	28.9891	37.3207	32.7051	16.1039	57.5116	42.5595	14.6552	81.1728	50.6182
sample-330	49.1071	85.9505	92.6787	81.7113	85.3045	35.8969	84.6827	40.5904	67.4663	34.6689	7.915	67.1647	85.8565	95.6624	53.578	29.7727	40.3203	35.9691	12.3752	62.2703	49.2502	7.8109	98.2106	61.7136
sample-331	48.2545	89.1002	89.5864	79.3895	81.5149	38.4381	78.0087	32.0768	68.4491	31.1238	26.9307	68.1279	67.9034	82.9327	52.217	21.1194	29.3798	27.4461	21.2851	38.6544	33.5199	16.1462	85.679	55.5025
sample-332	60.3241	93.643	96.8349	90.6401	91.5663	50.035	88.3137	36.7412	76.0867	30.9448	13.5154	80.5479	73.0648	82.0816	49.5378	25.6526	42.5903	37.2463	37.1266	54.8414	49.4193	5.0271	87.3294	62.7968
sample-333	51.4002	90.2921	91.0745	82.7836	83.9085	43.2571	76.8823	54.4121	73.4079	26.905	14.8392	74.6423	84.1465	97.2877	51.5745	31.8862	29.2634	27.6938	18.6937	48.1568	46.4392	15.2283	98.5812	56.2149
sample-334	37.9956	89.9274	91.8987	83.9445	85.6588	32.0307	82.4712	39.2041	75.6435	19.4838	30.8651	77.6251	63.3749	77.8682	43.7338	23.7614	25.5935	22.5452	17.0025	42.5598	42.4285	15.0273	78.558	45.7698
sample-335	59.2136	85.2119	95.387	85.017	83.0135	41.3004	75.336	37.1652	66.6513	29.4241	38.5994	51.3334	52.1953	71.1079	55.3833	7.2677	28.5648	27.7776	27.6324	24.6515	15.3486	14.3809	76.0822	66.7294
sample-336	33.3841	93.4928	96.1194	93.4928	100	31.3297	95.319	29.5333	91.4383	17.0565	62.1632	86.8555	37.8368	39.8913	39.8913	12.0648	35.2103	31.3297	6.4774	31.3297	21.1752	13.1445	39.8913	39.8913
sample-337	44.4794	97.6972	92.454	92.5527	92.5729	36.1957	85.4726	38.5325	81.6795	25.7722	37.8981	79.9368	64.5291	72.774	34.2327	25.6182	22.2063	18.0305	23.1034	34.4258	37.696	16.6341	74.2633	46.2805
sample-338	47.9694	88.4313	95.1227	84.2657	88.6262	45.2418	88.9642	29.6828	77.8075	31.2661	30.5993	81.8212	58.0008	70.6045	46.6671	19.216	32.8027	30.3949	27.326	44.0882	30.3084	6.9979	71.9145	54.2455
sample-339	67.2859	93.0693	93.0319	93.3193	95.4556	51.552	91.2396	39.9813	77.4679	49.7259	29.1658	62.1022	74.9128	79.1288	54.7146	11.7402	49.4547	41.5025	30.5858	35.2207	8.189	10.9343	75.3837	69.074
sample-340	48.403	95.8557	88.9667	86.0325	89.3407	33.3791	85.1278	37.9596	64.2907	25.3765	32.7385	68.2492	60.6197	70.0884	53.4287	24.8564	38.7749	33.9622	18.3558	54.5189	37.5759	14.0071	75.9504	49.4977
sample-341	40.3906	93.419	93.3078	88.0987	89.3403	31.2855	84.221	17.4231	79.3179	27.8803	41.0458	79.7548	54.7032	63.186	29.9871	28.3415	17.0868	16.8285	24.2853	34.1662	28.9425	10.5084	65.4389	43.8181
sample-342	43.2389	90.4779	88.1089	83.2356	86.9643	40.214	85.0573	41.5183	78.3929	27.2254	38.222	79.5282	59.4724	69.3718	41.7188	24.1997	26.4968	21.0339	20.1286	36.9826	31.5101	16.1569	69.3324	49.7657
sample-343	45.7518	89.2665	93.6004	84.5201	85.2356	40.8233	81.4959	33.1149	76.9636	24.3097	16.4418	79.6725	73.7741	87.1531	47.3884	34.7503	35.4627	28.5032	23.9302	48.2337	47.0191	9.4857	89.9837	56.4254
sample-344	43.2338	88.0815	93.2708	87.8721	87.8053	29.2194	79.8506	34.1191	71.1122	16.5566	29.7805	71.7552	66.4158	77.5488	45.1314	34.5527	38.1843	26.1229	8.9419	50.603	47.5661	16.0101	78.1547	43.7274
sample-345	59.584	96.893	97.5472	96.187	98.9875	45.7479	87.8996	35.4657	80.9361	27.6575	26.6884	82.6934	67.98	74.1845	41.5695	28.146	33.14	28.6872	18.5525	49.7746	39.995	10.3784	80.5829	59.7275
sample-346	61.641	93.182	96.9756	93.182	93.182	41.5848	80.4304	30.715	72.9642	36.9288	10.3307	72.9642	82.1909	89.5241	44.3285	30.1407	39.4321	29.9331	29.5856	45.0948	45.9918	9.39	97.836	65.7577
sample-347	54.2961	83.0401	92.6958	81.7974	84.8553	39.8879	72.6886	28.9044	64.7485	34.6854	27.7474	68.9908	64.2986	76.1018	44.6753	25.038	27.0114	19.9918	21.4169	37.2372	30.0053	17.0469	84.9998	56.9107
sample-348	46.578	88.2618	100	88.0733	90.701	36.0363	82.3086	30.9044	76.8631	26.3446	17.1497	73.9561	73.2627	89.1565	46.3197	30.3471	28.164	24.5338	14.4382	52.1004	48.5828	8.5809	89.4093	56.4121
sample-349	32.1482	80.9011	89.1755	69.6533	74.6476	20.4897	64.0315	24.672	58.9095	20.9722	37.5958	56.8318	43.759	76.3477	45.8507	19.0304	8.7234	7.37	14.3077	19.8268	23.5511	23.4483	80.0993	47.8832
sample-350	42.6704	88.1399	96.1791	85.203	88.0816	28.2153	81.0685	24.7321	71.0873	23.5237	25.2065	66.6237	60.5176	74.5215	42.6666	32.1929	29.6342	22.4691	13.6909	45.2725	37.7051	8.7093	81.6038	51.8606
sample-351	60.412	87.722	98.8	87.1544	89.2821	41.0911	76.1717	39.5386	65.2399	38.6466	22.1698	65.6744	60.5028	76.5253	47.3327	16.9385	29.0534	23.7128	30.6961	38.337	24.5139	9.1382	83.185	68.6413
sample-352	74.8617	89.985	98.4299	88.299	88.4149	58.1361	79.5955	41.0497	66.7278	43.0872	19.1203	69.4111	63.8162	79.3983	59.7676	8.276	44.0696	42.5657	18.9687	47.8702	29.932	8.1656	84.8767	80.7134
sample-353	36.452	89.0219	90.4762	82.3677	84.6194	38.604	87.8296	31.8937	78.1406	24.1883	34.4537	81.6852	56.3904	66.5348	39.591	21.4437	28.8221	26.6519	21.6665	28.689	29.0188	8.4072	67.4207	45.9897
sample-354	36.3499	93.3861	91.8894	87.6105	91.5744	27.8637	86.5094	26.6674	77.1226	21.1176	38.1382	78.1531	60.9601	68.854	36.0725	20.5871	28.5706	21.7253	11.3369	33.9185	35.4314	15.218	70.0875	42.5858
sample-355	52.2186	91.1842	90.4196	83.2378	84.4734	41.0825	81.6884	38.713	69.79	35.475	26.4488	70.9945	73.1783	84.0798	52.817	21.306	34.9567	31.2265	19.3617	47.5957	35.8249	14.04	85.4373	57.6778
sample-356	44.5065	90.0096	99.2321	90.0096	88.9136	36.0661	80.8807	28.7468	76.0271	23.6445	21.1891	75.8338	64.0481	75.8707	42.1759	38.1477	30.3047	26.636	23.1592	47.8512	37.5365	5.0777	83.6184	52.7786
sample-357	52.2519	94.6146	94.1078	89.8165	90.7547	38.7733	85.9424	39.2816	76.4433	23.0968	29.7561	73.2799	69.6108	74.9505	49.9891	18.7645	37.8225	36.2389	23.8176	42.7625	32.6657	9.8913	79.4739	51.9145
sample-358	51.1189	86.1603	94.2209	83.8885	87.2841	43.9734	80.3192	32.0032	74.3709	29.8819	17.1504	75.3991	67.0327	81.3825	44.4139	31.5081	30.3145	26.788	23.3466	49.3937	38.8619	9.5673	85.8559	62.274
sample-359	34.3554	91.3477	93.5973	86.0208	85.196	28.8333	81.0961	26.4526	74.5885	17.5882	33.5678	79.9545	55.8533	67.973	31.5511	17.9385	16.0749	14.4252	14.9491	38.2527	39.2448	7.265	72.1679	39.8128
sample-360	40.1753	87.3352	90.5359	82.9864	84.71	34.2361	82.5896	37.181	73.1359	19.8609	38.5599	78.2219	56.3877	64.5787	41.6604	16.4058	26.9088	23.9128	8.8175	41.2187	30.2032	10.8315	65.0635	45.2364
sample-361	43.123	89.5916	98.5306	88.1222	89.6116	27.518	79.5906	23.3798	71.9151	24.2772	35.2332	74.0219	51.8241	64.4329	38.3873	24.6517	23.6337	21.4019	10.9618	39.1257	29.0891	7.6366	71.1432	50.8048
sample-362	50.702	95.7147	94.6488	92.3758	94.7652	32.2133	85.2084	37.0177	75.5724	17.0684	39.194	73.3232	58.4936	64.6567	50.5183	23.9146	36.8797	35.4827	7.7219	52.6065	46.2062	15.2243	70.2087	49.576
sample-363	50.5225	97.3582	87.9683	87.2069	88.4268	37.8323	83.6121	36.6507	71.0997	41.3551	40.7725	76.263	67.0657	73.7204	43.3375	27.7078	31.703	22.7262	19.6707	37.5872	23.4256	18.3236	76.5758	48.8787
sample-364	59.2426	90.1849	96.1049	89.4958	90.6467	42.1687	85.5203	30.7888	72.4398	35.387	22.1475	59.376	69.569	74.5846	49.4339	18.9766	40.3305	32.8738	24.1392	47.7557	38.6664	8.0836	83.2641	64.7063
sample-365	52.6223	88.6348	90.8543	83.0832	84.0524	37.3711	72.3178	33.3658	67.2957	32.5862	24.6859	56.9508	65.0479	82.8486	44.4076	24.5007	25.1818	25.1344	20.5265	44.1334	32.7136	17.4539	88.5726	60.452
sample-366	53.428	92.8454	96.1204	88.9658	91.9371	42.1074	87.2783	34.8007	70.8703	27.5011	21.473	77.6453	69.4442	81.5898	48.5528	21.7676	34.1703	29.9323	30.5388	55.5066	46.1249	7.9123	82.4066	54.7737
sample-367	53.0734	92.4181	87.9977	87.2869	89.5279	47.5634	87.0431	42.6197	79.0683	34.9108	37.2201	72.222	67.9475	71.7217	48.8838	13.3245	37.2473	32.5074	16.5473	43.2683	31.8889	13.757	73.7212	53.3936
sample-368	63.8613	87.7803	88.7394	80.749	83.9375	48.5031	78.4245	40.3281	62.5956	39.9708	24.5635	62.6967	68.9279	80.3339	62.9689	13.2488	44.6781	38.3677	20.9762	41.1574	28.029	17.9265	84.7601	73.5899
sample-369	37.6219	85.7587	94.4724	83.2502	85.1454	23.8731	78.9179	28.6419	64.5735	18.1456	27.757	68.155	60.8706	75.0162	45.3948	38.6727	29.1101	23.0254	4.3296	51.9596	40.8905	13.4244	77.0224	45.1936
sample-370	43.183	89.2199	97.3474	88.1453	88.3111	34.3403	82.6493	22.9331	76.7678	26.028	14.5183	72.1457	67.9699	77.3193	35.9294	39.9798	28.1586	20.3461	12.3941	45.3207	45.3271	1.3318	87.4745	49.0635
sample-371	47.8069	89.431	89.8507	77.1981	79.4806	35.7373	76.068	31.2109	63.2788	27.205	17.1501	67.0687	65.8341	78.8103	49.9216	33.1101	37.7451	27.0795	23.0144	45.4114	41.6578	11.993	86.6269	54.8128
sample-372	56.472	85.1817	88.5076	82.0101	85.7846	41.5068	80.4194	31.9609	62.5024	37.3926	12.8389	53.6586	77.0542	87.5564	48.1258	32.9475	36.8876	25.6476	18.7267	49.3257	38.5731	14.766	89.6723	60.6891
sample-373	44.8143	96.8888	99.8576	96.7464	99.4804	33.8256	90.1219	24.2966	84.8976	17.6825	34.4718	82.989	60.0225	66.619	35.0002	25.4353	30.6607	25.4916	22.7842	41.6773	46.2075	10.1793	72.0555	47.4792
sample-374	47.3918	86.0457	90.5889	80.4429	81.4689	40.7172	75.5748	30.7559	70.8311	26.012	25.5866	56.3369	61.0783	75.6389	38.679	25.3059	20.9602	19.9413	21.3915	38.2751	31.975	13.2333	79.3692	56.5122
sample-375	39.068	85.8789	96.3629	84.2878	88.1171	29.1854	83.6617	22.6311	73.3055	27.8168	22.6884	73.5607	58.5313	69.9427	36.0263	25.2087	27.607	20.2627	21.2869	35.1442	38.9829	5.2846	78.3623	50.8412
sample-376	47.3332	88.7771	84.7651	77.2041	79.9532	31.6291	82.5587	35.1939	62.3667	34.1513	28.4611	63.3418	65.3062	77.8692	62.1579	20.41	52.3633	40.9652	11.6246	41.2093	39.1745	15.9495	82.7089	54.631
sample-377	43.8547	89.403	92.0606	84.3878	87.9466	26.555	76.7953	20.1118	66.0634	27.2291	32.136	56.1154	55.8929	66.3331	34.1311	27.1021	21.9943	14.78	15.024	32.5903	25.5197	12.1789	77.7829	49.8373
sample-378	48.9559	86.5191	86.8309	71.7517	73.35	43.1756	72.0645	36.624	66.969	32.7611	30.4172	66.5544	65.1422	78.7733	50.6915	14.2956	23.2864	22.2397	33.9433	28.3235	26.6403	13.3458	81.6442	61.8538
sample-379	36.2413	80.4562	89.6669	72.5362	74.7503	20.4655	66.4346	30.5438	57.9766	27.013	49.6372	54.6581	43.5331	65.3829	56.8294	16.3734	22.7022	22.3032	8.8585	27.7572	10.7993	22.5623	67.7235	52.1885
sample-380	39.541	82.6045	95.4282	80.9098	83.9682	31.2739	80.5089	28.7617	74.4557	31.5444	28.1727	71.4338	59.3411	73.1395	41.308	29.4658	28.3303	18.7061	20.2416	33.297	30.1917	7.9956	76.7172	50.1756
sample-381	59.434	93.2275	96.511	90.472	91.7337	40.2125	82.6854	32.354	70.0898	34.9202	24.782	59.9413	68.7601	82.0931	53.0586	22.5435	35.5886	31.6027	21.3117	45.5897	40.7574	14.2718	86.2591	62.0364
sample-382	41.7418	92.9632	92.0549	85.6228	89.0494	37.9062	87.3649	34.3359	79.5505	23.4943	30.9167	74.5224	70.1462	75.5027	43.042	26.14	33.6172	26.8767	24.3305	45.2753	47.0012	11.9388	77.2031	44.4756
sample-383	67.6779	94.0638	93.6627	87.6399	88.9112	56.5741	89.6332	40.7168	70.8003	39.6212	3.0106	77.6956	85.1261	91.0383	55.8643	25.1086	48.4964	45.4235	14.6577	71.266	45.1932	3.9494	95.915	68.978
sample-384	47.8298	83.0531	90.6387	76.3578	77.1335	38.5132	69.3434	34.3415	66.2266	26.5658	11.8034	65.0221	78.6528	91.2763	51.6246	41.1984	25.217	22.6943	29.8728	52.323	45.9495	15.7555	100	61.7249
sample-385	52.6786	89.4331	91.5598	83.2694	86.4506	41.0254	83.4163	36.5464	71.7444	31.4536	30.1903	72.0351	68.3454	78.6234	56.7825	22.3738	39.8196	35.7449	30.9301	45.6439	37.3975	15.8823	80.8867	59.8202
sample-386	51.6599	96.2492	99.6685	95.0324	95.6439	40.5202	90.5047	33.7545	85.441	28.321	38.9984	85.441	56.5989	65.5245	46.2292	22.1033	35.6913	34.8512	19.9359	40.541	31.873	7.909	67.0776	53.3916
sample-387	45.0471	85.2599	88.4203	77.5339	81.9663	39.6082	75.9674	30.6636	69.4338	27.6208	23.3946	69.1814	66.4852	81.7213	38.5192	20.5911	16.6783	13.6642	28.7458	25.8018	29.4311	15.7064	88.855	57.5735
sample-388	58.4935	90.7522	97.2933	88.904	89.8361	49.0835	84.8629	25.6987	76.6672	29.2034	4.9658	72.8985	82.1985	87.9359	45.7112	34.2818	39.0719	36.1531	34.2204	64.8502	63.6924	5.8324	96.7014	58.2391
sample-389	48.0605	90.275	91.9009	83.6112	82.8846	32.1736	75.1167	35.9717	64.6016	26.0572	26.6303	66.1634	63.1631	76.9255	53.9527	22.9947	37.131	31.9231	5.1937	48.4504	39.6083	13.3621	83.7517	54.7092
sample-390	50.181	91.6189	92.9455	87.9764	93.035	44.9442	88.4061	22.9695	83.3974	39.215	25.2042	83.0353	75.7671	82.2799	39.8926	37.9991	25.5823	23.6645	31.3848	45.0932	37.487	13.3205	82.2664	55.4196
sample-391	42.6508	93.738	92.8571	86.4862	85.5787	39.6306	83.9015	33.7221	78.839	21.8038	36.1701	72.3696	58.1938	71.0248	41.2141	16.0802	30.0204	22.5551	25.9363	21.5559	27.4564	11.8846	73.9036	51.3167
sample-392	38.9504	88.4412	90.0823	80.7553	81.9249	33.8543	79.6435	38.1358	74.094	22.2731	37.98	67.7741	60.4422	73.1932	50.0806	24.3811	28.8386	28.4461	18.3588	37.3567	27.2189	14.7232	70.3128	48.1699
sample-393	56.9872	92.7934	98.1436	90.6291	93.8084	47.9429	90.2192	45.989	79.495	34.1612	19.1738	80.7041	75.3625	84.2698	47.2501	25.5837	35.3136	31.6484	26.429	52.9935	38.8012	7.8915	86.2381	59.2799
sample-394	33.971	90.7375	90.8134	83.8131	86.5172	29.7267	83.416	24.734	76.2616	21.0158	32.4588	72.3566	59.4698	68.9372	33.0647	27.1145	22.1233	15.2562	15.184	33.1481	36.4168	9.6547	73.7237	40.1576
sample-395	48.355	90.8871	90.4493	85.0673	89.0925	39.8814	85.2493	42.5258	76.3474	29.6851	24.6415	73.8534	75.9563	85.0555	51.8853	33.199	37.6327	31.253	27.9065	51.2167	45.5353	18.5311	86.1466	57.2198
sample-396	45.7618	88.2574	94.4615	81.7948	84.443	31.7148	79.5709	26.8931	66.3326	37.5837	27.6795	50.1663	62.7287	81.8826	44.5735	28.5059	22.5059	20.0295	18.3014	41.709	24.5755	11.3786	84.2661	55.7848
sample-397	46.1933	88.5115	97.3127	88.1924	91.3225	38.234	85.387	29.0973	79.3151	24.556	16.3324	79.6142	71.0541	78.0546	47.6015	32.8131	42.334	33.6742	12.7233	51.5399	47.437	4.4691	84.6055	58.3007
sample-398	48.9255	96.3703	93.7747	90.0509	90.7628	39.0738	88.0837	35.4944	74.9502	22.0785	30.6519	73.9937	64.319	75.4713	47.8315	26.9691	36.306	34.8964	11.5713	56.7372	46.4721	12.3647	78.38	51.6947
sample-399	52.1001	90.5063	94.0175	90.0371	91.5959	38.0972	80.0706	31.8267	72.8035	30.0794	27.8606	65.1037	65.9911	76.8041	43.0245	21.5805	28.0662	21.375	17.3719	42.2283	35.3626	14.7278	83.5904	55.0601
sample-400	56.1553	85.9333	93.8319	83.2357	84.6937	48.1658	83.4612	37.5571	72.1378	37.5778	23.9662	73.7808	69.0781	81.4155	51.9813	18.3002	39.2885	33.8744	28.7382	44.2401	30.2296	10.5008	80.963	60.8657
sample-401	43.1435	88.9438	92.0338	80.8676	81.4376	39.2832	80.5986	31.7528	75.1219	26.867	33.3116	74.2097	61.5714	73.2758	46.4649	21.6366	25.3685	25.3664	25.697	30.4252	26.9662	11.706	76.3305	51.9456
sample-402	65.7229	92.2886	97.4289	90.0542	91.8272	55.884	89.3166	36.4578	78.4979	41.2265	9.8702	63.607	80.34	88.2216	50.6929	20.9804	42.1994	37.8743	27.7074	56.5714	38.3636	3.7181	91.2002	71.5379
sample-403	65.597	99.0114	90.694	88.3095	90.694	49.0447	75.9135	49.2668	73.7168	26.8902	27.9188	56.4004	73.6056	83.0733	52.6874	19.5747	34.4481	28.9864	41.7772	37.4891	35.0597	19.349	89.2447	64.8605
sample-404	42.3323	82.5026	90.6994	81.763	82.3396	34.5615	78.5095	39.7038	74.5458	17.6592	28.9638	74.5417	71.216	82.003	53.2246	19.2271	38.2276	30.5683	26.3591	37.3482	44.2848	13.9799	75.4633	51.0499
sample-405	43.8106	84.2419	94.9775	81.8108	84.722	32.0071	78.4186	33.5133	70	25.0177	23.6465	69.7548	63.4429	80.6689	48.7694	24.5405	32.645	27.9459	26.4641	41.3761	41.8101	11.1135	84.7354	56.5241
sample-406	38.647	83.8336	89.8926	82.8747	85.6012	27.8576	77.9165	25.9786	71.3433	26.7596	45.5148	71.1114	52.4164	61.9715	37.1741	16.3037	25.1982	14.8405	16.7162	24.8409	18.5102	15.1697	59.3739	47.9878
sample-407	42.3597	91.1009	89.9382	84.0021	87.4179	36.0927	84.847	24.9541	76.0694	24.8949	28.3524	77.2437	61.4079	73.1987	37.7011	26.9016	29.6123	17.8928	24.3196	41.8124	37.9789	12.0672	79.3549	45.4181
sample-408	40.0014	91.0867	94.3553	86.2265	85.7821	35.5393	88.2083	32.5915	78.601	20.8055	23.4644	81.3304	66.5177	75.3484	39.1527	31.7035	26.95	25.5127	21.9354	51.7959	46.8555	5.7104	78.3541	45.8159
sample-409	50.4282	92.6778	94.7414	87.4192	88.2146	42.5818	86.5833	32.0384	75.2311	26.7314	18.9917	79.5728	69.8649	76.1597	44.6998	24.7329	39.914	32.5906	16.6872	52.0878	44.2285	3.4674	80.8617	55.4118
sample-410	47.6509	88.9629	94.0049	83.1233	85.7199	34.9369	80.7253	36.1419	70.4093	38.4957	34.6998	70.1308	60.6357	76.0247	49.2101	17.3585	32.2996	26.1355	28.6922	25.6268	24.7801	11.1611	75.9764	55.9225
sample-411	48.0332	81.0934	92.7824	80.0159	82.1902	37.5061	77.1652	32.4245	67.6452	32.0785	21.7033	68.553	70.6075	86.7384	53.0657	26.3457	34.9403	29.3839	20.6079	40.8572	37.7203	13.9056	82.4028	60.0487
sample-412	49.5152	90.4589	89.137	81.0398	83.9144	46.6272	81.2901	42.1894	75.0527	28.172	31.9393	67.2687	68.2639	75.217	46.5909	17.4148	32.9431	26.0749	29.2179	39.233	30.3335	13.9625	78.6075	53.931
sample-413	40.7321	90.6701	98.2911	90.1582	91.3841	23.5608	84.598	23.5967	71.2111	23.6848	33.3734	71.7426	58.508	71.3256	41.5323	21.7656	27.3728	23.8925	9.2405	44.626	38.2624	8.8429	75.8604	45.5139
sample-414	52.1458	86.1456	91.7381	82.6315	86.9027	42.4838	83.3051	39.8285	70.3885	38.1552	18.3568	70.2414	72.2204	82.2512	40.4128	30.6704	26.1769	20.5344	29.3246	45.1667	32.974	12.4831	86.7561	59.7509
sample-415	59.024	84.2483	88.5496	76.1591	82.1457	40.1389	76.3396	41.0641	57.577	38.2216	14.3693	53.9021	79.2068	90.0328	60.929	22.1614	47.2553	35.4106	25.5667	40.3013	39.704	20.1538	96.3673	65.225
sample-416	34.1599	88.1804	93.7437	84.7459	86.6869	30.777	85.9543	36.9631	76.6384	15.851	36.2157	80.7345	53.7362	65.3732	38.9041	27.1613	23.3691	22.8456	13.2005	45.2314	37.004	7.7336	67.155	40.7834
sample-417	50.5819	82.773	89.9934	77.5519	79.6614	36.9914	75.0497	27.2912	61.8511	37.0694	33.5183	63.5613	55.208	76.9544	55.9359	14.0897	35.9024	22.6172	26.5978	28.5699	21.48	15.6033	78.1907	63.9459
sample-418	49.8949	95.6156	94.3567	94.3567	94.3567	43.895	89.2417	43.3281	86.8956	30.2443	23.9851	87.8547	81.2586	87.2984	45.68	40.6531	38.5531	31.6681	28.7345	52.8221	48.8813	11.7593	87.4783	48.034
sample-419	33.4084	87.4452	86.0083	77.04	79.8788	25.5996	72.3562	38.4568	69.5175	15.747	40.451	70.8378	54.5543	76.9042	53.2584	26.5649	32.5458	22.3426	4.8874	39.9606	39.1841	20.1939	78.5108	44.3567
sample-420	39.1003	90.0001	91.9388	87.2693	95.4988	18.2606	89.9778	17.7327	66.748	27.5641	32.6887	67.4199	62.9846	71.6016	45.6664	29.4664	32.7115	26.7711	6.8803	49.8637	35.1218	15.4101	76.5425	42.3528
sample-421	56.9904	88.2098	93.2664	86.3932	89.4788	43.5123	81.0309	45.6063	71.044	28.1755	29.7313	70.2555	61.686	76.466	54.8389	22.3651	35.6696	32.9456	13.9785	47.0853	36.8028	14.5913	78.3099	61.7557
sample-422	42.7217	96.0963	91.8576	89.6407	90.9065	42.9848	92.224	34.2998	86.1666	26.7717	21.9951	91.753	79.1739	79.9927	35.4292	35.7	34.2625	28.6496	16.3321	50.5778	51.9476	7.6907	81.4949	42.3211
sample-423	59.1909	94.3068	95.0376	89.5614	90.6639	46.9431	86.9178	35.0654	76.7578	32.6772	19.605	66.1999	75.0098	80.5063	51.3269	21.0873	40.3369	37.7234	19.1408	50.912	39.8955	8.7837	85.8389	61.8419
sample-424	51.034	98.3115	91.9974	89.0698	87.2072	40.0491	85.2721	38.4846	77.3151	26.5121	33.7995	77.147	64.1405	77.6261	48.9195	25.1408	32.7307	33.2294	17.0866	52.4687	40.7968	15.7568	80.4872	50.5095
sample-425	46.3957	89.3758	95.5853	88.2393	88.6864	36.2983	83.3911	36.6155	76.1102	20.7891	30.0925	75.8623	60.5957	71.5024	51.59	23.3156	37.2739	34.4127	27.5085	43.5533	32.8842	8.2344	72.8973	53.7351
sample-426	59.9083	90.8761	97.8619	88.2508	88.4485	40.9546	77.3616	30.083	69.15	32.9678	36.2379	56.5357	49.522	65.0099	47.848	7.4318	30.6017	28.671	23.3322	29.9735	16.3032	14.4508	74.1272	65.1156
sample-427	56.8074	91.4659	92.2861	85.4295	90.1296	39.9037	80.5359	42.3133	68.3488	26.8598	24.9692	62.4539	63.8293	75.6403	53.5619	21.2488	35.7448	31.6571	17.398	49.7548	36.8226	16.1644	87.2572	61.997
sample-428	43.0379	93.1645	96.6279	89.4903	89.8063	31.9319	89.6635	21.21	76.455	36.9641	32.4991	74.4536	58.364	67.1948	40.0065	32.399	34.2484	29.891	15.6657	42.1941	29.6616	6.0251	69.2936	48.4306
sample-429	56.5313	92.282	94.2794	88.6369	88.7873	43.3985	83.3301	32.9025	72.7777	37.1519	24.9739	76.3554	71.4839	85.0406	47.6598	29.7662	33.467	32.962	28.0146	53.3412	32.7621	12.6078	83.978	56.2763
sample-430	47.1039	90.5086	88.8002	81.4128	85.7519	42.9323	84.7889	37.9855	75.5984	25.6137	28.3548	80.5204	70.2334	73.1877	40.4404	25.329	33.1429	24.7039	17.9023	39.0407	37.9139	12.4936	75.8494	50.2044
sample-431	53.1843	90.85	92.6482	87.2275	89.5097	43.1462	84.8823	36.699	74.0005	26.688	27.1377	66.574	64.01	74.3031	51.2727	8.8429	39.0982	32.4147	19.3644	38.9251	32.3774	10.615	78.665	61.3663
sample-432	63.4036	85.0672	91.8484	79.1402	80.6266	41.0219	68.1803	40.4886	52.7949	40.8699	17.2294	52.7159	64.726	84.9619	52.3621	17.1909	36.1092	21.2991	23.1614	24.1479	20.9984	16.492	97.8612	75.7381
sample-433	54.5023	91.2336	99.4023	89.9886	91.6047	44.2622	82.5502	41.3182	80.4256	26.4132	17.7885	71.3637	71.1011	86.1972	47.5906	24.0689	30.6422	29.9156	23.1002	44.7734	48.671	8.998	89.5986	61.6228
sample-434	49.0555	89.0676	94.4176	83.5794	85.9416	38.3618	80.2888	44.9832	71.9311	17.755	26.1255	72.4816	62.5218	76.7547	61.0898	17.8556	43.2872	42.4145	4.816	53.3507	44.0825	10.7256	80.4506	59.327
sample-435	53.1044	97.4088	94.0502	91.8393	94.4305	35.8548	84.8668	24.2459	72.0239	29.0079	33.9177	73.934	64.5206	73.2013	34.5062	13.8735	21.3056	21.3056	18.6186	40.2107	29.8215	12.2827	78.365	51.2991
sample-436	49.1585	85.1429	93.0777	84.3412	86.004	31.2096	81.1982	37.0028	66.7647	19.9801	24.9473	65.676	63.6188	72.9294	55.2583	19.7454	42.0538	35.5589	8.2372	47.0014	39.1637	9.9758	81.9097	58.8667
sample-437	41.0245	88.7256	89.7384	81.1796	84.2543	29.7817	78.2621	26.8621	68.1245	22.8985	37.1007	64.6468	54.4578	67.3314	47.4889	22.4601	27.9089	24.4132	13.0276	38.2728	27.4022	13.3996	72.3433	50.5355
sample-438	51.1658	91.8778	100	91.1939	92.8626	38.3847	87.0131	27.6858	79.0967	27.0944	16.6839	70.9325	73.1227	81.9625	48.9916	33.2563	42.9385	37.4556	25.4937	54.052	43.6142	5.4712	85.0893	58.6041
sample-439	65.9049	95.8935	89.6974	87.1769	87.7222	52.4265	79.0356	53.6885	70.8137	26.9677	26.243	70.5393	70.1213	78.4442	60.3407	26.2858	49.465	41.098	32.4674	42.8138	38.9325	17.1821	84.1207	65.126
sample-440	46.8121	93.253	97.9981	91.1504	92.0602	33.9606	81.7296	29.1204	75.0343	20.1532	34.4178	71.3203	53.4947	67.5045	36.8178	21.3788	21.6308	20.3373	21.1813	35.648	37.3032	10.0048	72.86	49.523
sample-441	36.2762	92.1492	91.1993	87.0038	89.0061	32.4265	87.9463	27.4941	80.9057	22.3366	36.2668	75.0149	61.9212	69.8205	34.106	31.309	26.5665	21.1656	20.7806	42.019	38.2019	12.0467	69.7218	37.1644
sample-442	50.5541	90.427	94.8345	84.8252	86.5805	35.597	78.7764	30.1922	68.8614	29.0272	22.9817	64.0099	64.1491	78.746	48.0929	29.9423	35.2467	30.2028	14.5566	48.6959	42.1141	11.2017	84.2542	56.8528
sample-443	56.3058	86.4157	93.8497	81.9751	83.2637	48.1843	78.9938	44.3946	71.868	32.6758	14.501	73.4713	71.1457	84.3414	50.6723	29.2788	32.7238	29.8337	37.0071	46.9662	44.8876	9.4424	91.0945	64.4757
sample-444	67.0701	79.3621	88.5072	73.1608	78.6218	57.9383	75.9166	65.5681	65.5672	44.5263	13.3742	66.4857	83.9115	96.896	66.1364	15.5633	41.3016	36.8483	26.6914	45.1593	34.6729	16.6992	97.3623	75.9371
sample-445	47.2407	91.7633	98.0494	89.8127	91.8007	45.3418	89.6389	25.811	85.5567	29.6708	19.1164	79.924	71.8777	78.1264	38.3184	32.4589	37.148	30.3223	25.9542	44.605	49.0088	4.748	80.9585	54.5075
sample-446	45.1499	93.8128	94.945	93.6435	95.1143	31.5661	90.5152	19.0402	77.7383	36.6454	27.5144	78.5283	70.5728	71.8743	34.1498	30.7708	32.6831	26.3062	18.6514	46.417	30.5164	4.1572	74.1854	44.4547
sample-447	46.7102	90.424	87.2023	79.9728	83.6527	28.4363	72.2382	32.7466	62.372	23.8949	30.1788	60.6604	67.1221	77.5626	53.8642	29.6083	30.5503	29.1982	15.409	47.4285	36.6025	19.1888	84.6784	56.0065
sample-448	43.5228	86.671	95.9045	83.1271	84.3198	28.4973	75.0667	27.3074	63.3044	33.1621	18.7226	66.5843	62.4149	84.1149	40.5116	29.8248	22.6173	15.6326	17.2656	40.1841	39.498	8.9227	91.1657	52.7891
sample-449	64.4931	88.1078	95.73	85.3004	88.151	50.86	81.8296	49.0281	69.3307	34.0561	23.8054	71.9584	69.6563	82.3126	62.3173	8.1516	45.4982	42.9055	38.0084	27.0403	17.24	12.1216	84.3432	73.0697
sample-450	40.2329	88.0574	92.3585	82.3104	86.4196	29.2798	86.2116	32.2558	72.6086	27.6316	30.9816	71.9704	65.06	74.0647	44.6379	18.1277	29.3462	23.0954	22.6528	42.7954	34.529	10.3051	75.5601	49.2756
sample-451	42.8657	88.0575	94.4327	84.9236	88.7793	31.7354	80.5771	20.7006	68.4227	26.0551	18.0642	68.7428	65.9896	78.617	39.6245	29.5577	29.8689	20.5875	10.404	47.3868	43.5378	10.2233	84.0608	52.2893
sample-452	52.0169	87.1763	95.1487	83.9145	87.6287	40.7363	79.6956	41.4571	70.3285	24.4209	38.8771	70.7703	52.195	70.4561	55.8238	21.8564	34.86	31.1776	28.9164	42.3784	35.0241	15.1638	74.0666	58.2855
sample-453	42.9043	82.1347	88.3445	80.255	84.1531	40.533	83.7457	43.4265	76.9842	21.9442	29.6387	76.7514	72.5848	77.223	50.7865	18.462	42.9368	30.6248	27.9918	24.7535	29.3137	13.4017	82.4856	52.6671
sample-454	50.484	88.5692	96.0782	88.0319	92.1272	41.341	90.7755	40.1111	78.0772	43.8271	2.1632	78.6145	88.9789	99.1884	37.6837	42.041	35.7842	23.4536	28.0127	48.576	43.3959	5.2735	99.4627	61.204
sample-455	60.1904	81.9724	89.6554	74.236	76.6964	50.683	71.9021	49.4338	61.4635	23.3606	17.551	66.2346	68.8212	97.4966	68.8796	21.7399	36.6961	35.6064	29.9875	52.4098	43.8425	19.6975	96.6837	72.6676
sample-456	43.9564	86.2046	91.5057	79.7042	79.2862	30.948	77.3173	36.8787	63.2445	29.3061	24.8703	66.4407	63.4228	76.9396	51.978	19.3925	29.5552	27.1833	13.7686	45.7521	26.7446	9.2921	80.3982	53.8897
sample-457	40.1812	86.3319	92.1943	78.6593	80.2691	29.7038	73.2633	32.1099	65.7167	19.8356	35.2224	66.1671	52.4444	70.4914	47.8858	22.9701	28.1326	20.863	21.4838	25.1184	23.7288	13.5201	77.6767	52.8839
sample-458	52.8527	93.5732	93.3736	91.159	93.0569	43.7834	86.7263	36.8921	77.0027	30.4757	28.6033	72.6604	67.0337	69.9864	33.5838	22.2476	27.1888	22.4682	22.4222	44.0121	37.0212	10.0097	77.8395	52.1938
sample-459	44.2537	80.8799	90.8635	78.33	75.404	25.0396	67.0726	43.5665	55.2011	28.2454	40.592	55.583	56.3929	79.8019	66.461	29.0807	35.9674	29.6413	14.8277	43.8493	24.5565	21.5882	76.3933	61.5145
sample-460	37.5089	85.4668	92.0353	78.3737	78.3737	33.3624	76.7955	24.5701	74.1468	23.9725	27.7192	65.7226	65.0682	80.9521	48.093	29.6638	30.0793	26.5231	17.8853	40.1291	43.7179	8.3088	82.0977	51.4519
sample-461	70.7641	94.4927	92.8428	91.0226	92.4264	56.5895	88.0246	54.5539	76.58	37.7012	18.9293	70.419	85.1233	91.3743	55.576	14.5982	46.4048	41.206	51.757	40.5352	46.9172	13.9776	91.3494	70.6754
sample-462	45.5609	85.9807	96.7569	83.3143	86.8081	34.9034	82.1162	24.4514	72.9859	34.0142	24.2404	73.238	61.3716	77.6224	46.4467	27.4782	27.9868	19.9363	14.6539	36.3262	30.2181	8.3732	80.7518	56.3923
sample-463	20.9324	97.3409	90.5175	88.3288	92.4264	13.7769	88.4699	15.0187	83.0702	12.3274	53.304	79.5436	41.4322	45.7454	24.7462	23.5138	14.1225	9.1901	7.5709	29.698	33.526	15.1502	55.8415	19.4782
sample-464	47.4128	87.8436	95.7549	83.8905	83.9749	35.9055	78.2834	26.8994	72.7389	26.3432	21.8911	63.0736	62.8122	81.7984	48.3825	19.8049	31.5469	28.8653	18.1995	45.9489	43.8376	7.196	85.6423	59.3796
sample-465	41.0306	88.0746	89.5565	77.8211	76.3739	29.7	70.9395	42.6957	63.3726	16.1618	33.2197	66.8303	48.4495	73.4366	49.3835	17.3935	26.6018	21.8403	21.6102	36.5324	32.3184	13.2518	79.1472	51.6328
sample-466	49.3188	82.0027	92.826	77.5215	79.3815	45.042	75.1035	29.2016	73.7079	27.6295	21.7467	73.0022	67.3637	80.1008	55.4291	26.7852	31.7847	30.9604	22.067	41.603	38.9466	9.3237	82.3994	65.7347
sample-467	35.8777	89.1055	87.0872	77.1721	78.3291	23.1828	75.67	31.9408	61.311	16.3325	31.655	65.5446	62.3223	72.4744	46.7414	18.2045	25.6272	23.5889	4.1574	44.2316	34.3684	14.9389	78.2319	44.4484
sample-468	50.556	97.9684	98.6057	96.6017	98.2193	44.742	90.5757	46.9262	86.857	32.0562	30.0245	90.5481	64.6082	68.0294	27.7189	23.8805	28.1165	19.8494	30.4656	38.4963	33.2892	5.277	72.3787	50.4476
sample-469	56.8204	94.7416	88.9791	82.6147	83.0444	45.754	75.7418	45.1626	70.2396	26.3852	30.1286	64.6415	63.7756	69.5284	51.4766	9.0462	37.124	36.5921	23.7823	39.1858	27.8033	14.4057	79.7906	61.6516
sample-470	38.7886	92.7566	86.1243	84.7844	89.4174	37.0781	89.2435	29.7002	83.5589	24.811	36.7252	83.1295	65.6109	71.6528	39.1822	28.6018	25.7379	19.6341	20.8872	41.0086	35.5561	17.5684	71.6659	43.5803
sample-471	63.3254	88.245	93.0892	84.0095	85.1498	52.2211	76.7449	43.3768	70.6068	28.6163	20.4497	72.646	70.102	84.2897	58.2893	24.4767	40.6102	38.9197	38.3949	53.9712	43.711	13.6246	90.4824	70.1438
sample-472	48.1656	85.12	95.3588	81.4231	84.8604	38.486	72.4914	50.8118	66.5429	20.0883	30.1831	68.6682	53.177	77.9856	62.6897	30.1898	34.0726	33.5547	10.4623	45.7966	33.8155	17.3608	80.7102	62.73
sample-473	58.6318	83.9985	87.097	74.4919	77.3135	48.0562	78.9171	37.4935	58.9808	37.7504	8.9772	56.8462	79.9967	92.8256	65.013	30.7179	43.2386	36.8242	14.9127	60.1683	39.1277	12.6886	96.3436	69.4968
sample-474	49.877	81.6953	89.2566	73.6696	82.9926	41.0874	78.681	37.5715	59.5736	20.0583	15.3973	66.5157	61.7336	74.2208	57.1213	19.596	41.8317	33.6475	9.6626	46.2573	41.3455	10.732	84.2804	56.9268
sample-475	47.4525	82.3751	90.1212	82.6884	83.3662	34.4824	73.8265	44.5988	67.8811	20.6845	28.2568	67.1853	69.6489	80.7516	52.2539	29.1222	35.9005	30.0013	20.4236	49.6889	43.9347	16.9521	80.3328	55.0953
sample-476	48.7944	81.4229	94.5277	78.9953	85.333	40.3668	82.9166	22.719	70.1171	36.2249	17.2092	70.0914	66.2541	80.6847	47.0618	26.5188	33.0712	28.0779	20.238	45.4892	31.756	8.0472	86.0794	61.1811
sample-477	54.3805	96.9167	97.8114	94.2624	98.3856	46.4908	91.1008	36.9259	84.1911	30.6928	34.9518	80.915	62.2211	69.4543	42.6148	31.7189	32.3811	28.8796	20.4119	45.5016	35.2209	14.5511	72.2492	55.2179
sample-478	43.3735	94.2443	96.7267	91.3883	93.017	38.6235	91.9102	32.5436	82.4799	25.4199	28.8908	86.8757	63.2583	73.5833	33.5676	20.5627	22.4332	19.12	16.5836	42.3413	41.1069	5.6647	73.8693	45.486
sample-479	52.1504	96.7974	97.3282	96.7764	97.4394	34.616	88.2746	20.2048	76.3875	37.8903	33.2957	78.0596	63.0062	69.5	31.9638	27.7361	27.4645	19.554	25.6283	38.1608	29.2198	12.3852	74.0117	52.0925
sample-480	28.644	82.0363	82.0453	80.6674	82.8704	15.3288	71.8825	36.5333	65.0071	16.4006	53.2867	66.203	58.9112	69.9692	44.6037	33.3931	16.0535	12.5222	9.3511	41.419	36.4955	30.6259	56.4648	29.4879
sample-481	52.9892	88.7401	87.7138	76.8559	77.6723	33.4792	68.5225	49.1802	56.3921	29.8233	31.0916	56.1126	61.4526	80.5038	57.2493	16.572	32.4887	23.7537	23.908	27.6243	25.4193	21.1571	86.9847	62.3499
sample-482	46.6005	92.6683	93.7748	90.0395	95.1675	34.8269	89.0745	31.0068	77.0008	22.7458	30.1472	77.2938	65.9961	75.251	45.4508	20.1125	34.6108	29.1371	18.9322	45.1105	42.6104	11.3989	78.1957	49.693
sample-483	39.1609	83.5211	93.0936	81.1222	82.5021	28.2702	79.4688	28.7899	67.1384	17.9929	26.1668	68.3489	60.7065	73.5429	48.5902	27.7229	29.9676	25.5465	14.3533	45.1282	35.1706	9.1991	78.5189	46.5007
sample-484	41.0922	91.5885	95.2261	90.7037	92.4198	33.5822	85.9224	34.9105	83.0086	24.7816	32.3624	81.7075	62.5632	70.404	36.0724	28.9612	27.1747	20.2446	17.6856	41.7398	38.8251	10.6039	75.3933	44.5096
sample-485	44.8132	90.7857	91.0821	84.2703	88.4861	31.493	81.7665	31.1668	69.0398	23.3473	25.7839	69.7927	65.1577	77.4485	43.743	26.2062	32.3189	25.1001	12.241	43.5269	40.3038	14.9642	84.5875	51.2673
sample-486	47.5543	95.6064	97.0001	92.8665	94.4475	36.9879	86.4108	37.9442	79.8408	19.0534	26.7403	82.7132	63.8648	69.8327	41.0786	20.928	31.9316	27.0219	12.3847	47.6408	48.4948	5.9442	76.0105	52.164
sample-487	63.568	100	90.7634	88.7459	90.7634	51.9469	83.7615	42.9089	77.2652	30.4142	9.2366	76.4556	92.9981	92.9981	54.2867	35.9063	46.7625	43.4087	13.5727	75.8351	64.4632	15.8847	100	59.6733
sample-488	49.3447	89.136	94.8339	86.9127	87.9609	34.4338	79.4389	25.2024	73.1053	29.6552	25.867	73.2906	61.8038	70.2196	33.6477	21.4631	18.8454	15.6935	22.9349	30.77	30.8189	10.0505	81.2343	54.0541
sample-489	58.0335	96.0035	92.696	90.3361	90.1548	46.231	82.0752	42.2613	76.9853	21.7878	36.9482	78.4094	58.6173	69.3701	47.437	11.5762	32.1834	30.2219	34.9999	36.1203	31.8192	13.8643	76.3232	57.1287
sample-490	61.6153	83.0605	94.9937	82.0386	86.7806	49.4062	82.4792	40.6674	64.9422	39.6497	25.3797	57.0547	62.9653	77.2078	64.1496	14.6491	46.6178	40.3491	18.0923	43.2147	22.5521	9.9011	80.6233	75.1709
sample-491	62.2594	90.528	96.7979	89.2567	91.4133	49.2192	87.5132	38.5099	75.8311	43.86	21.5409	75.9718	67.9906	78.8549	53.6932	18.6978	43.8339	37.8124	25.5098	56.705	32.9406	8.1872	83.0194	67.9916
sample-492	54.3165	88.2584	92.6552	79.3813	82.9301	37.5183	80.3721	39.7759	64.7406	30.9633	26.39	65.2612	61.5341	82.6962	61.4259	19.619	38.4003	35.9882	22.4904	46.0954	28.0351	13.5798	84.9266	61.4868
sample-493	43.7456	93.3675	90.3745	86.3668	86.7326	38.5778	86.6404	34.4851	76.9008	17.9959	36.1976	73.1998	61.8385	72.3098	41.7879	24.2663	26.704	26.8173	15.2765	47.6936	40.5722	14.7752	71.9166	45.1754
sample-494	41.8019	88.1852	90.061	80.6289	84.4416	32.1153	80.7765	45.5954	70.2154	17.3929	28.7487	73.8574	65.436	77.4544	53.2233	27.6675	37.0005	29.3011	2.7681	48.769	46.2175	15.5916	80.8247	46.0093
sample-495	51.8214	90.2058	97.3278	89.6607	93.6692	40.8667	87.1205	38.9048	76.3511	30.7819	14.927	79.2584	72.9277	83.8256	39.8984	20.0591	29.5225	26.3849	23.0778	47.9167	41.9869	6.3486	88.778	56.589
sample-496	69.6536	96.3295	91.5604	90.9671	94.2137	49.5848	82.3399	40.0107	69.4757	42.7595	18.8824	68.1263	79.6443	86.7169	58.5644	27.0419	44.2121	35.0432	19.1146	57.678	38.1844	17.1072	92.9592	70.0366
sample-497	54.1274	87.3389	94.7196	87.3389	88.4612	44.4468	81.8039	42.9596	75.9297	30.2369	24.9478	77.5427	67.2407	78.9202	50.7637	27.0415	35.0417	30.7192	27.426	49.8971	41.1746	11.6079	83.4033	62.2532
sample-498	46.1039	87.7315	94.4626	85.3384	87.475	32.2371	84.7549	31.0414	69.7564	33.4423	27.6434	72.0271	65.7973	75.6306	44.2158	26.5674	34.483	27.4265	18.1008	39.5537	25.2753	8.9815	74.9309	53.2613
sample-499	55.9148	92.113	89.3363	82.977	84.5641	42.0136	78.6812	47.9227	67.8416	32.4011	27.537	66.8649	68.4302	79.4233	52.7085	19.051	37.3247	30.3555	33.5051	27.8878	20.395	17.0273	84.4038	63.6142
sample-500	40.9573	85.9901	89.7352	78.1352	77.3555	39.5947	79.9049	38.3676	73.2166	29.9625	26.8177	73.8535	63.6601	80.2838	58.6489	25.2908	41.1822	37.7148	18.664	51.2785	41.1997	10.3446	80.2838	53.337
sample-501	39.5699	89.861	91.8845	89.6952	91.8845	24.2985	84.7499	20.5148	72.2761	28.0541	43.3597	73.6144	56.7987	62.3253	30.461	14.7711	17.0923	16.7159	13.0116	31.8699	26.4623	11.3332	61.1771	37.3335
sample-502	46.821	89.2806	92.0225	84.9638	84.9638	37.4868	77.2175	33.5369	71.0889	33.045	48.1794	75.2034	53.5538	68.927	42.2348	15.7517	19.3103	16.5993	17.5196	30.0683	15.9011	17.1064	66.3062	49.9884
sample-503	38.2645	90.8698	92.8766	90.7145	91.3998	27.0004	84.7029	37.2255	77.889	13.6991	41.5684	77.889	60.1167	64.3338	45.5415	27.5179	36.9002	29.3898	11.6882	44.3725	41.5134	14.3792	67.3971	42.7561
sample-504	35.5602	92.2369	95.1822	87.0104	87.3438	22.6702	82.1975	16.3957	71.7745	24.006	24.1584	69.2194	63.955	74.3803	31.6888	36.2241	17.5666	17.416	12.464	46.9578	41.7804	8.3987	81.4523	41.5469
sample-505	57.4552	77.7949	94.2842	76.2941	82.0815	48.2872	73.6436	44.9175	66.5211	16.0308	20.0086	64.1396	55.1339	76.9438	66.7575	12.6086	47.357	39.0753	25.7114	38.3791	38.3395	8.8132	83.7921	77.331
sample-506	54.1105	89.0415	96.4347	85.269	87.1484	41.9419	81.2366	23.5375	71.0904	37.7071	18.6195	57.0578	68.7806	82.8088	43.1244	18.0428	26.0792	26.5075	32.0686	40.2218	32.4156	7.6077	87.4673	61.146
sample-507	52.6503	85.2157	89.6816	79.5354	81.9132	40.3216	79.2818	34.3709	67.1084	38.6215	35.6382	66.9223	60.2053	69.1954	51.447	12.9231	33.8095	26.2176	22.411	30.1816	14.3472	14.282	70.632	59.5517
sample-508	49.6968	90.7434	91.7452	83.2504	83.9025	35.3783	75.2728	23.6652	65.356	34.3814	21.9875	56.6219	62.8258	84.0942	43.9088	33.1451	28.0108	22.0413	21.4645	47.5155	37.3841	13.9588	90.4307	53.672
sample-509	32.1198	88.5172	83.669	78.901	86.4926	34.4348	90.0393	45.471	76.959	15.8348	36.2164	81.1362	66.6614	65.6539	45.0747	23.2616	33.9858	27.3471	0.1624	51.4082	37.858	15.0909	66.0004	36.5425
sample-510	55.5518	85.0341	95.6559	80.8093	79.8094	44.2189	78.8808	33.092	67.8878	33.9684	12.6465	50.8675	70.0564	92.1287	58.3397	28.2017	31.9118	30.2449	35.5581	32.2939	29.7815	12.1516	98.0541	70.009
sample-511	63.1878	95.9865	87.6805	82.5383	84.7593	50.0028	86.2011	42.4912	68.6435	32.3812	25.9937	66.9704	64.9091	65.7875	54.1284	9.639	40.082	36.6659	33.0638	30.9599	15.318	11.892	78.0722	60.6539
sample-512	52.5899	90.8	95.445	90.1273	93.3716	44.652	89.8875	36.1791	82.3246	29.1792	28.9912	80.2478	68.1183	73.6456	55.3876	19.3621	44.5445	38.677	34.3734	49.1046	43.4131	10.5097	75.1582	60.1435
sample-513	47.1777	84.0561	93.8627	80.6106	83.6685	35.9896	74.5786	22.7513	65.2862	20.4555	30.6682	68.1913	47.6288	67.2913	43.4709	11.3983	26.0427	19.095	29.4217	10.4555	15.6661	13.3852	74.0061	61.1669
sample-514	43.3419	92.7464	92.8123	91.3601	92.3986	33.6143	87.8152	28.1077	80.415	27.7955	20.6076	80.8596	78.3333	79.5369	33.2598	29.3928	26.3193	24.9542	14.1023	53.8837	47.901	10.2695	86.601	44.4972
sample-515	51.8701	89.4111	90.3572	84.8812	90.1237	42.173	87.1377	31.6914	72.1137	37.4972	40.7926	72.6393	59.8445	67.8854	48.981	17.7374	39.4478	27.9914	23.4653	31.4163	23.5482	16.5658	71.3837	58.815
sample-516	59.2234	86.3538	90.4937	83.1266	86.2888	49.2961	78.5377	44.4911	70.9857	28.7036	22.0985	71.4752	72.1633	82.1449	60.1363	25.2283	40.909	38.7328	23.7489	53.6152	38.7768	16.3976	89.588	63.3287
sample-517	46.4114	92.606	92.4704	87.7763	91.7181	35.6922	84.2827	35.0667	75.44	21.7134	39.7902	75.637	56.9047	68.3372	46.265	20.1835	32.6364	26.2193	20.7402	38.7967	32.6332	16.5104	71.4856	49.8987
sample-518	57.7852	75.8684	90.8975	71.7322	72.9711	36.9079	62.9104	19.701	51.5526	34.0722	25.5613	44.3502	50.6853	69.5997	49.457	2.991	22.5546	18.9775	20.861	25.8775	13.0399	11.6143	80.5197	70.8426
sample-519	56.993	98.3455	96.1452	95.5692	97.2893	46.5884	94.4067	34.596	81.5876	35.9314	17.2996	82.6294	73.4062	74.6521	35.9783	26.5482	44.1976	32.1802	26.6778	39.13	40.2833	5.1124	81.1797	54.6536
sample-520	63.177	77.0926	89.7167	76.2461	81.087	44.67	67.7231	43.4001	54.6541	30.9469	22.7085	56.6279	63.6766	82.3177	70.1307	13.6261	40.3079	34.6876	32.552	40.5997	32.044	20.2376	84.9898	74.6255
sample-521	40.5921	91.2485	91.0343	82.8474	82.8474	34.2229	79.9999	34.6918	76.8018	20.4778	36.6538	76.3691	56.473	71.9088	41.2128	15.3868	24.261	21.0322	11.9559	38.0601	35.5216	11.7113	75.9606	46.763
sample-522	35.5929	82.8411	92.2842	77.9755	80.3163	29.8665	73.7538	36.243	67.2788	13.7651	44.9115	72.318	43.6997	60.8652	48.0753	6.7026	23.6895	24.0047	3.2829	26.2707	24.8935	10.7575	62.1489	45.6171
sample-523	44.605	87.2402	97.7701	86.4086	86.6754	37.9847	82.7519	27.0189	76.6562	19.3703	15.5575	79.1519	64.3627	77.4803	42.2628	29.127	33.6979	22.5189	12.9992	50.1471	51.9648	4.5755	85.7024	50.919
sample-524	58.3234	98.5783	96.7682	94.9624	96.3546	40.7684	88.0761	31.1026	69.1539	31.9633	23.3708	70.2855	67.3429	70.7359	40.6	25.8917	37.2093	29.9254	11.5106	57.4117	38.9003	10.3379	80.6328	55.2116
sample-525	39.3987	87.8354	94.1509	80.8125	83.8932	28.8948	78.7571	25.8652	68.9742	23.3284	30.8049	69.8236	62.8286	79.729	45.4318	28.211	26.5829	19.5858	13.9872	40.0463	36.9987	14.2879	81.3506	47.0865
sample-526	36.8528	80.5526	88.5437	77.9658	80.3901	26.9714	79.1282	29.3034	64.4085	30.2087	30.1301	67.312	60.825	72.1647	41.7647	16.8602	26.3612	22.0617	13.471	36.0314	23.028	9.6312	69.579	49.5492
sample-527	70.5057	81.0117	98.0961	80.7724	79.8503	57.9748	68.2962	43.6511	61.7086	36.8141	7.3817	65.8731	69.4194	89.4442	61.411	15.5217	38.4836	34.5734	41.4669	46.5813	41.841	10.546	100	82.5956
sample-528	42.2571	87.0089	90.3804	82.0052	87.2518	38.7463	87.1938	31.4905	73.7426	21.6275	23.6998	68.4247	67.6496	76.3136	46.1283	28.4764	38.6327	30.4383	20.1726	49.2296	43.3397	11.1672	78.5934	53.1661
sample-529	41.1712	93.2383	98.8095	91.6227	92.4248	29.4933	90.438	24.9009	77.2162	32.3763	27.1063	79.0583	65.8343	77.1172	34.4779	28.0449	22.582	20.7426	13.2501	48.9765	35.329	5.4411	77.8264	44.302
sample-530	38.6979	75.1861	87.0225	72.9543	77.1276	23.6715	73.5619	26.5658	52.7334	25.0714	19.7457	57.7749	74.53	91.5151	55.9359	38.3904	24.1647	21.0218	9.7366	59.0985	45.9207	22.9263	94.0588	41.5335
sample-531	53.8282	87.9235	100	87.1032	89.4794	47.3045	83.2891	33.9385	80.4253	29.9224	22.1578	80.9021	64.5498	78.1851	52.3122	25.5808	39.8223	36.4909	14.0831	55.1524	44.9266	6.0271	80.6699	63.0698
sample-532	40.5641	92.8788	90.2493	84.1567	86.7807	27.8725	80.5857	39.0858	70.3	13.24	31.5065	72.3207	63.3445	70.6353	48.8965	33.3297	35.9302	29.1933	4.0699	47.5024	42.7926	14.5597	78.5202	47.5609
sample-533	54.7134	90.5176	94.3796	84.9405	86.6629	34.7642	75.7305	25.5745	60.9229	36.8229	25.5235	58.1713	63.3904	78.9936	51.0051	27.3553	33.6934	29.2269	17.9161	47.2617	32.3418	17.2483	85.7597	58.8263
sample-534	44.7662	86.6208	89.5202	77.4671	78.4881	30.4019	67.0554	41.6026	60.6377	24.9932	28.9983	59.571	58.1614	81.8874	50.5907	27.7046	22.4926	18.3488	23.5798	31.9648	27.4016	20.5391	88.8078	56.9631
sample-535	47.5993	95.3901	98.0532	93.7436	93.4433	39.7812	92.3805	28.7905	83.5274	28.9151	20.9113	82.3297	68.0502	71.2907	36.8602	29.2989	38.8796	30.2899	23.9678	48.8408	44.8892	2.2067	77.4421	51.4576
sample-536	46.4424	82.2625	94.783	82.204	86.4974	42.4956	81.4968	36.5665	75.9111	29.8975	23.2419	71.4036	68.4259	83.0451	52.3795	25.7466	35.9243	27.2414	18.9121	43.2657	35.8524	11.1592	81.2073	56.9082
sample-537	41.6972	84.0873	89.4883	78.2937	83.3072	25.6096	77.2503	30.8321	60.1087	30.8852	28.8727	62.737	66.1105	81.4479	53.927	28.6414	31.0549	26.482	16.781	48.1402	32.007	17.1599	82.1705	55.5521
sample-538	51.6023	87.5687	93.4766	82.4478	85.2762	35.689	77.9502	39.2394	63.5648	25.938	19.8749	66.6137	68.323	80.8516	58.3895	25.7137	46.36	37.1645	16.0915	49.6517	42.4371	11.4967	86.8121	58.9009
sample-539	54.2087	98.3548	98.8896	98.3548	98.8896	47.8386	93.3151	31.5143	89.0524	24.5209	7.4805	79.7689	92.7804	98.663	36.3718	42.5808	39.8729	28.7508	31.0785	56.7593	74.7234	9.1507	100	51.2764
sample-540	49.2711	90.5264	93.226	85.1993	88.0333	42.8182	86.6454	40.7161	77.4648	27.6722	34.5974	78.6952	57.9973	68.0264	49.0143	17.157	33.6491	30.4707	17.3779	43.7145	34.4047	9.9612	72.2058	55.414
sample-541	47.027	87.1831	92.7437	87.1831	89.9488	36.0162	79.1725	44.8656	74.9201	19.0363	35.6494	76.399	60.7312	71.4744	43.3341	23.0486	25.0107	20.3072	17.0823	43.4451	35.4634	15.5285	77.34	51.4227
sample-542	55.6077	94.3542	98.0876	91.7009	95.5141	48.4122	89.4227	38.6184	81.6487	28.5127	28.0341	85.144	67.48	77.0079	48.3356	24.1729	34.4285	31.7158	35.2492	30.6394	26.521	13.2508	77.5738	57.1342
sample-543	62.3131	93.8315	93.464	89.8228	94.7606	58.9876	90.8174	43.3542	83.632	40.8421	19.934	84.9675	70.8234	69.4713	45.8716	25.1972	43.7852	41.5843	41.4471	28.8598	24.3656	8.7396	77.1164	68.4816
sample-544	36.2644	84.4063	87.6433	73.8135	73.8135	30.8575	70.6157	36.3786	65.7073	12.592	22.478	68.1086	58.8826	78.0971	52.064	24.5816	26.5787	24.306	20.3662	43.8845	48.856	14.503	83.8925	50.0301
sample-545	36.952	93.8284	94.4559	90.2802	91.6366	33.562	89.2306	28.2995	83.3885	31.4129	39.1144	79.2922	53.269	58.6154	35.0828	18.8933	27.7373	19.8814	13.6418	34.6456	22.6327	11.7022	62.9496	44.7016
sample-546	49.7628	88.2234	96.2531	85.6905	87.6356	40.3677	81.9763	40.8561	73.1935	23.157	14.8778	73.4422	66.7344	80.2112	48.0479	23.6005	37.6819	29.3375	25.8832	36.7119	39.1691	7.0958	87.5199	61.6232
sample-547	49.541	91.5723	93.4582	87.9665	86.8316	35.0366	76.1839	29.4918	70.3176	26.4768	24.9098	68.5424	63.2227	77.6035	39.7246	25.9897	20.0448	17.6276	19.8304	43.7813	37.3919	10.6071	86.0109	52.9457
sample-548	56.5788	92.8308	96.8388	91.0533	92.6066	40.3006	83.2593	39.0811	74.5006	40.3832	34.2664	74.7816	53.636	62.1485	36.012	17.7388	27.5702	25.2695	24.7057	34.3158	18.3091	8.5512	70.4236	61.4899
sample-549	47.393	93.2702	92.3926	87.9368	90.976	41.5225	86.8371	34.577	81.8253	22.1665	29.0326	68.5951	68.5341	77.4808	41.7556	30.6508	31.2126	24.5719	32.7688	45.6314	44.3909	15.5999	80.4671	50.743
sample-550	46.3823	93.18	88.9934	87.0114	88.8134	30.8185	83.2503	27.6623	67.156	36.4325	38.577	68.7864	62.7132	65.6946	36.149	26.1544	23.5823	20.305	18.8876	40.0164	25.6792	16.5574	73.5715	47.2048
sample-551	24.2776	83.755	90.0656	80.6003	83.1963	21.4343	83.1559	19.3179	77.1865	21.8884	38.6572	79.4142	54.9437	64.8703	39.5188	38.9374	29.7053	20.8778	9.232	43.2518	38.5107	9.4039	68.6096	33.0825
sample-552	40.9832	94.8638	94.4474	91.467	92.8313	36.5908	91.7586	17.8001	84.7816	30.7315	27.999	86.9885	65.7861	67.0178	23.0038	29.9142	20.387	16.2736	24.3312	38.5681	37.2766	6.1556	72.2945	38.874
sample-553	61.994	95.8454	94.0776	90.5952	91.2497	44.7514	81.1935	38.6281	73.1762	32.1379	19.6336	72.3912	73.3158	82.2733	54.3848	30.8941	43.3706	40.4877	17.4301	55.0171	43.5038	11.4763	89.4583	66.1485
sample-554	54.7191	87.4868	97.4788	86.6825	90.0804	44.4798	84.9205	42.2069	77.594	28.7547	20.6251	76.2907	70.9415	83.2163	51.1864	26.4384	36.7999	33.4074	23.6529	45.7179	45.0827	10.1985	84.2765	63.1699
sample-555	60.0338	91.5396	92.9624	88.3668	94.1589	39.9262	83.3905	36.3817	65.7189	34.8946	15.5604	64.6063	82.2344	92.1418	53.948	32.9309	41.2735	31.0793	17.6836	56.6699	41.6716	19.6173	98.1107	62.4813
sample-556	46.7573	87.3787	93.3237	84.2057	89.5158	41.8657	88.2569	34.1577	78.9523	31.0782	16.0049	75.4902	79.575	86.4526	52.7674	35.8469	43.8468	33.3009	16.7461	56.4504	43.3597	10.7716	87.7268	56.978
sample-557	40.0587	86.223	92.8642	83.4122	84.6813	35.268	86.8355	27.3007	77.7185	25.3891	30.0599	68.8726	66.3684	74.1456	39.0345	27.7363	25.2833	23.3039	17.7421	46.2946	37.8458	9.9205	74.0979	47.4804
sample-558	59.1368	88.967	95.6495	87.0978	92.4185	42.726	81.3229	43.7828	69.3699	28.5549	33.4955	67.1224	56.7432	64.3258	46.3691	4.2139	37.4083	33.2131	22.1782	35.4577	25.6052	10.3065	75.3011	65.9252
sample-559	48.7339	88.6352	88.4432	80.6355	83.3339	37.2926	83.3447	34.5891	65.0445	28.4852	12.9803	65.9617	75.8961	91.5359	57.3032	30.1695	43.7161	33.9199	26.7469	37.9956	36.7687	16.9206	93.7813	58.5089
sample-560	57.0375	99.4061	90.5982	90.0044	90.5982	43.9154	93.73	40.1562	70.7533	54.8175	7.1944	74.2527	89.08	96.8683	44.5824	33.1485	36.4591	34.8308	23.3898	63.5441	43.3427	8.8996	96.8683	54.0402
sample-561	56.239	88.7826	93.1409	82.1643	84.732	45.3671	76.9651	43.6728	70.839	24.8348	33.9935	61.3792	61.8071	77.781	58.4241	16.5289	38.5997	33.3406	36.1899	16.3119	14.2721	15.5852	80.3449	63.151
sample-562	33.0325	88.5594	96.1971	85.5605	86.6469	19.4411	72.9035	18.4118	69.5766	15.6556	36.6859	66.2069	50.5348	67.2844	33.0716	27.2927	10.8237	7.5808	13.8034	33.9706	37.3895	15.5081	75.7258	41.3886
sample-563	43.17	87.2176	95.8825	82.9862	85.5716	38.1355	84.0867	27.3007	72.7614	20.5722	42.9113	71.0346	29.8545	43.3647	36.1767	4.6066	23.2848	17.7863	11.7946	24.0812	22.3254	5.4613	58.1029	51.8416
sample-564	52.773	87.7055	88.9036	80.6661	84.5244	42.5867	76.6101	32.8427	71.135	27.1597	30.3484	69.8567	60.3677	74.7631	44.0804	9.4207	24.8121	18.3021	23.8819	27.1479	31.8566	16.8285	82.6232	61.2329
sample-565	45.9196	88.7748	97.802	86.9562	87.3255	39.7284	83.7739	38.6468	78.2185	18.9434	35.7729	81.2372	57.2461	72.1927	53.2467	23.9972	35.5466	32.2334	28.1088	50.7298	39.8479	8.9609	72.5933	53.4251
sample-566	45.652	82.9367	95.6219	82.7958	86.4495	32.3802	75.3907	17.1182	68.8728	27.4403	29.8923	58.0284	54.2521	73.244	38.8179	21.8719	17.6646	12.9495	26.4242	28.3072	28.7523	13.4248	80.714	59.6348
sample-567	52.0278	87.9369	93.6988	84.8991	86.2456	47.0886	82.4576	36.2398	81.1344	29.4926	20.6382	72.0494	76.1849	88.3228	46.8483	24.3979	31.0153	27.8408	21.8265	44.0153	48.6192	11.971	89.6026	59.1042
sample-568	58.429	88.6919	97.6927	89.1161	91.2119	42.9572	78.7543	40.0913	70.8073	26.7457	17.6642	71.9432	69.4957	85.4251	53.977	33.1552	40.0184	35.93	11.0438	61.304	54.1578	12.1819	94.0668	64.0482
sample-569	45.937	93.5046	92.1009	87.4297	90.3806	43.6062	92.7616	30.5349	82.1214	32.5207	28.1132	86.5093	67.9468	72.1189	38.3131	20.7084	31.5104	27.5735	26.5684	37.0858	25.9753	7.4485	75.2007	44.9653
sample-570	46.0999	94.7868	88.9788	86.8329	85.9476	37.9773	84.4255	37.6474	75.02	37.5342	36.0941	77.5989	62.5901	74.3676	36.632	18.2143	22.8366	22.0056	20.0818	40.2988	26.9465	13.6178	71.2018	49.1679
sample-571	41.359	89.1309	98.3991	88.1519	93.1432	29.0801	81.734	37.2635	74.5566	14.1508	47.0776	74.9523	44.0948	60.0884	47.9005	21.309	28.1541	27.9916	7.1879	38.2382	29.7878	15.5113	63.2319	46.9262
sample-572	52.6919	88.5134	88.6308	87.3632	88.6308	40.3719	86.1974	32.3741	76.105	32.8398	34.0597	75.5904	70.5198	70.9349	43.3685	23.6195	34.5819	33.4457	20.2128	46.498	32.6612	11.801	77.1625	53.1709
sample-573	54.6648	89.19	91.5265	84.1145	83.4873	37.0457	75.3858	36.4608	66.0692	32.8167	47.973	53.4668	51.2953	67.7475	53.8199	8.8345	28.8645	26.8401	27.4876	18.5301	4.3323	19.3745	71.0418	62.2605
sample-574	47.8031	90.7184	95.0227	86.4023	90.0595	39.7096	82.5924	33.2609	76.6758	24.6976	22.7472	78.3881	67.9728	79.5895	41.967	28.2878	32.3871	24.7448	22.8628	43.8127	44.9869	9.1824	84.6455	54.6524
sample-575	44.5095	91.5647	98.1492	90.0465	89.7466	36.9067	83.011	32.0545	83.011	28.9799	21.3496	82.711	64.2299	72.8658	32.8646	29.3337	30.7586	23.2032	24.0651	32.1915	38.7373	1.5509	80.7359	52.3448
sample-576	39.2318	86.7911	93.4112	84.7251	86.4665	34.7312	85.9528	22.7674	76.023	27.5754	26.1771	78.6538	62.4925	73.6556	41.8142	23.9176	30.0732	25.0065	17.7011	42.2251	34.6876	7.1289	75.402	48.9046
sample-577	39.9074	86.2252	92.4298	82.0461	84.863	34.5179	82.22	40.8508	76.0128	21.448	24.7263	77.6573	69.7725	80.137	44.37	35.7755	23.2431	20.9609	17.0378	48.1848	43.2939	13.4675	82.3222	46.1254
sample-578	46.1985	91.4422	91.9725	86.8594	88.8101	43.2226	88.8101	37.3061	83.8834	24.151	6.6405	83.8834	91.839	98.1332	47.3459	42.2167	38.6885	28.0101	11.0032	64.913	64.755	8.5912	100	53.0193
sample-579	63.9381	88.6865	95.8645	85.6266	89.9453	48.6341	82.8763	41.2857	69.0136	36.2981	17.1301	69.4982	69.9309	83.3474	56.0212	17.1665	42.4632	34.2986	27.6504	46.4716	38.8818	10.4044	88.8145	71.4424
sample-580	61.4732	89.7534	92.2707	83.2766	87.0712	47.9916	78.1077	39.8174	68.967	35.3979	12.4744	55.2306	85.461	97.5693	61.789	34.2478	47.0708	41.3785	22.9189	59.2643	47.5724	16.9135	100	70.7913
sample-581	46.4789	87.9217	91.8965	85.7488	90.2363	37.3	85.2244	39.986	76.1033	22.716	29.0181	73.1581	67	76.7652	47.5837	23.1279	34.8336	31.0772	25.6843	52.2831	41.0367	14.8805	78.611	54.0284
sample-582	61.0337	98.9585	95.8464	93.8498	95.1239	46.4256	85.867	34.8367	78.1363	33.425	14.8784	76.0612	78.3247	86.1664	41.9175	25.0222	37.366	29.5468	29.2516	50.3107	47.0202	9.6038	93.8391	56.1997
sample-583	40.4956	86.36	91.3928	79.9032	82.7606	29.6353	76.7263	34.373	69.3341	10.5929	29.4258	67.0168	58.5073	73.0136	53.3653	27.6046	28.6377	25.5632	20.5732	38.0027	32.1533	13.5407	81.0171	52.289
sample-584	57.2193	99.558	97.0551	96.7893	97.0551	45.4129	88.8199	37.333	84.3205	27.4993	29.1933	85.8313	62.83	68.5919	40.4096	21.3595	36.0587	33.2818	15.367	48.7672	40.66	6.7234	75.8987	56.0212
sample-585	47.2922	87.6311	95.3104	85.2489	87.6543	26.6663	76.7419	32.3172	63.4279	20.8558	30.8109	65.1857	54.2891	64.7151	48.8392	27.8215	32.7682	33.5081	15.7388	48.8825	34.1266	13.3144	74.7058	55.2069
sample-586	51.1719	95.7352	92.4488	88.4706	87.1961	31.2849	77.0037	39.349	68.2432	22.6151	33.7006	66.7255	65.6742	76.7861	54.8801	18.6707	35.1702	33.0575	18.1709	44.2087	34.5426	15.4404	81.697	55.777
sample-587	48.4876	86.2381	92.8983	80.204	84.084	31.8881	71.6323	30.4516	61.1059	25.1484	12.4855	62.5246	76.46	94.2103	53.3391	30.5522	31.6511	24.2616	10.8972	50.018	49.8548	18.6111	100	58.1952
sample-588	26.9708	90.3917	87.8112	81.266	83.9811	24.2012	83.6371	28.0627	78.9446	17.8043	27.843	76.5557	73.7593	82.1578	44.5644	44.9898	31.8333	19.3522	12.5481	52.3809	50.4248	15.7589	83.3601	36.5791
sample-589	69.6079	91.3646	96.5953	91.1707	93.7136	61.5874	92.238	39.0105	84.6449	37.6979	6.7364	84.922	91.3306	97.0273	54.4119	33.0759	52.9503	43.7546	26.1927	65.1872	60.3317	10.0361	100	74.0893
sample-590	46.6972	90.5832	96.3427	86.926	89.2656	29.5907	79.3029	30.0085	67.8021	33.5133	37.9048	69.638	54.2143	68.2558	43.91	23.5442	26.7713	24.2967	15.064	40.4254	23.1086	11.7229	72.3737	52.8309
sample-591	40.6032	81.1828	80.5437	72.4857	82.242	41.3689	84.4596	33.728	69.0514	40.3034	28.068	65.3916	72.2663	77.8924	49.8492	23.2418	34.8936	24.9875	20.8104	26.39	29.1881	20.4508	78.9119	49.0413
sample-592	54.6585	93.3725	89.3193	87.218	90.3	43.4018	84.3679	40.025	74.8057	25.7203	17.2909	79.1131	78.0663	79.5169	42.6637	32.632	41.5143	30.4021	18.3124	51.1735	53.9592	11.6855	85.6655	56.1392
sample-593	53.6673	95.1557	95.8872	93.798	99.4392	48.5086	95.6123	38.8168	86.4229	25.117	27.3192	89.4362	71.3885	77.0686	47.4098	21.0594	40.9329	34.8684	24.2579	46.9619	39.1312	8.7365	77.0686	53.4091
sample-594	49.6538	93.3474	95.1031	88.6168	89.5154	39.1745	82.638	36.2193	76.6126	29.8181	25.8625	78.6222	68.6469	77.7844	45.2997	36.4514	30.5341	28.9325	28.5855	54.7222	42.6619	11.5403	82.5471	52.5013
sample-595	44.9881	87.6206	94.1662	85.2154	90.3185	40.3706	88.4759	34.9672	76.4449	24.8347	24.4158	80.497	64.4651	74.7778	47.8441	28.3838	37.6775	29.545	26.314	36.6432	29.8002	8.2667	79.5311	54.7382
sample-596	47.5937	93.9216	92.1196	87.1228	89.7291	34.5873	82.4316	26.6332	69.8593	30.5437	28.52	73.0659	64.884	75.5953	39.7455	26.6485	27.859	24.4173	19.4622	42.9202	35.9278	11.9981	79.216	49.986
sample-597	51.6172	85.3104	89.0702	81.8283	86.1246	39.5673	80.4328	33.1704	71.0079	27.6934	35.119	71.7993	63.1968	70.9269	45.0773	19.6767	28.4646	27.016	23.8057	35.1813	27.9748	18.9996	69.3446	56.6464
sample-598	52.734	86.1656	93.1446	85.2215	85.4615	41.2998	76.6651	47.5303	74.6298	24.706	26.9604	68.394	70.9462	85.6317	58.8409	31.9485	37.3546	36.2215	14.4839	53.0695	43.3433	14.6458	87.7798	59.401
sample-599	59.6673	96.0432	97.1237	92.4132	94.3303	50.3748	88.2459	43.7452	80.2947	28.1563	22.627	84.2943	68.7763	77.9045	52.4943	25.5937	43.2934	40.1091	34.1472	61.7775	50.319	6.4355	82.6139	59.2224
sample-600	39.9266	93.0988	93.7381	86.2557	88.3563	34.0497	82.112	39.2332	79.6476	27.2051	29.8683	75.9807	70.297	81.9534	41.4227	33.913	29.1835	21.6009	15.3969	42.4274	39.7384	14.6395	82.9511	47.3996
sample-601	42.7566	90.0783	92.8951	84.6657	89.4379	36.2912	87.9194	37.0325	78.9903	25.6391	32.0831	80.9956	59.6939	66.525	37.6913	27.8819	26.1108	25.6914	16.3318	41.9599	36.3284	8.1316	71.7869	44.9594
sample-602	44.8451	88.7363	91.3313	85.6558	87.8373	43.394	89.6894	36.2508	83.8057	28.4506	22.2158	73.2875	75.8315	81.53	45.3402	31.1105	31.43	28.8606	28.7016	35.6227	32.0094	12.559	78.0928	49.3306
sample-603	66.9289	83.2681	95.047	77.06	78.555	45.8848	63.7144	55.2257	50.5058	38.4367	14.3372	55.302	64.711	88.4099	66.2463	16.4928	32.1204	29.983	21.6445	36.6168	27.078	19.6125	97.9242	79.1677
sample-604	36.1992	82.5229	92.3442	82.8521	83.1548	26.278	77.5234	28.2244	71.3513	22.6497	40.9651	71.14	54.0959	70.1103	42.792	20.9364	22.5975	15.8844	17.7805	30.6932	26.0802	15.1161	66.1747	48.6142
sample-605	43.6324	86.5293	85.2023	76.7236	75.5111	37.3346	72.6338	49.3576	68.142	24.9204	37.5897	68.5202	62.0634	80.4031	58.9687	19.9641	34.3127	29.0594	28.9633	30.5728	25.8356	18.8875	81.9336	54.0861
sample-606	51.2711	91.9585	92.3206	87.7867	91.4166	38.4998	86.4673	41.8057	72.7679	28.3315	22.6827	68.2204	76.4088	84.7194	50.3759	23.7539	36.8743	31.7478	13.2312	52.7141	42.6494	15.0594	86.8506	57.3185
sample-607	42.7968	92.0415	89.9798	82.6838	82.3281	35.7989	77.4444	30.5682	71.3586	21.439	33.5208	71.2158	59.3642	71.5721	39.6934	24.65	22.8097	20.0426	21.4869	45.0199	33.9213	11.997	76.9562	46.5541
sample-608	54.4792	90.8455	96.8784	89.8656	90.7982	40.3436	79.7195	25.3302	76.424	34.4471	6.4036	61.9448	78.6829	89.6626	41.6131	42.4015	32.8336	24.9938	26.124	49.7642	53.1443	11.2075	99.752	61.6059
sample-609	39.6911	88.0964	93.2919	82.7727	85.5333	31.3672	81.9504	31.6919	75.4771	22.4006	30.6803	72.089	63.5978	77.3047	44.2753	30.2955	28.1161	24.3424	22.0047	40.2883	42.6833	14.2451	78.277	44.8546
sample-610	43.3324	92.3942	91.1522	89.1393	93.5055	28.3067	88.7009	22.8097	72.9972	24.7072	28.1447	72.9972	66.7498	68.0232	44.53	30.9285	35.8371	29.52	15.0477	56.8871	47.0129	8.626	79.2527	44.5756
sample-611	58.6809	80.2383	92.9988	79.885	82.0481	44.6766	79.2812	31.3819	62.4704	43.8078	21.6714	48.1469	68.7425	81.7114	57.3398	16.6952	38.2124	36.2565	21.1905	42.8013	23.6103	7.9883	86.3174	68.1965
sample-612	51.3471	89.1398	97.3216	86.9483	88.6451	34.6892	76.9069	40.2806	71.0882	28.6107	22.9809	73.2203	63.6118	80.5407	39.5481	26.3227	20.4346	14.5039	27.5735	37.5141	43.382	12.8756	89.7339	60.2782
sample-613	69.8711	87.3715	91.5183	80.5947	82.9241	64.673	80.1147	45.2043	75.6372	43.6392	15.95	52.7966	79.625	94.2791	63.1144	24.8546	47.4512	37.7076	38.1191	31.0724	27.358	15.6902	93.422	78.9243
sample-614	53.8573	89.4613	90.4888	84.8557	90.0297	36.1066	79.9334	36.5886	66.7064	32.5538	31.8877	56.9494	65.3337	73.0713	46.8273	30.6399	36.6557	28.6682	22.4182	31.8656	22.4198	20.0569	74.2524	54.6628
sample-615	36.0367	86.5642	88.7144	84.0819	88.2619	25.5384	80.7833	24.5025	69.4451	20.3753	31.1875	65.8594	61.9668	71.1982	34.7002	33.312	23.1214	14.7044	13.1115	37.6399	35.9561	14.7977	73.0067	40.432
sample-616	51.6879	95.7753	94.9316	90.7273	91.7166	41.85	86.1976	46.2895	79.9382	26.8814	28.3534	81.0451	71.4919	77.6229	46.5716	28.866	32.6522	30.5767	15.9514	52.92	44.4334	10.6039	80.1727	54.1721
sample-617	58.3745	89.4607	96.0324	88.1655	89.5092	44.044	83.2993	32.516	73.516	31.7368	15.3592	71.3892	78.3123	87.627	56.9159	30.4659	43.1034	43.1034	27.5207	50.8583	43.7621	12.2727	91.4562	66.4288
sample-618	57.4418	97.4762	93.8752	91.1308	92.5979	42.1038	88.3321	37.0835	72.1437	35.0137	41.524	75.1185	58.8888	65.7035	48.9266	19.8034	41.2303	34.4718	21.9557	36.324	25.993	15.2093	69.5976	55.8025
sample-619	37.1996	90.4257	88.9022	80.8483	79.7851	32.2903	77.5908	37.056	69.1657	15.2487	39.7642	72.5835	55.3431	70.4355	48.8957	29.7791	29.4524	24.471	18.7977	39.1621	36.6793	18.543	73.8103	43.3964
sample-620	47.2977	92.8659	92.474	85.3399	83.9856	31.286	72.3096	42.8988	67.4912	29.449	30.7036	67.5092	53.0351	74.2857	43.6785	35.8536	24.1168	16.5444	14.6766	37.0467	27.2992	18.6351	82.8403	54.4318
sample-621	46.4031	97.5323	96.1607	95.4548	97.3344	36.7602	96.3925	21.8554	83.2403	29.0916	29.6687	85.8083	68.6128	71.7253	35.3766	25.4242	36.4777	29.6581	24.655	37.7999	36.027	6.6161	72.1201	46.8701
sample-622	45.6891	82.4675	90.4254	78.6786	81.3427	46.3215	84.9091	43.0603	75.5	34.9418	19.7085	80.5804	72.2358	82.386	48.0856	26.9712	30.4975	23.8821	23.1363	44.0666	35.8889	8.6405	78.8522	54.8455
sample-623	46.9158	90.4964	87.0571	78.0149	78.7597	41.8015	80.0931	51.5681	71.7412	29.5484	22.1399	74.8224	76.6384	85.0544	55.7227	28.6735	39.3216	32.6226	16.0163	54.1151	43.126	13.8474	88.5132	53.7484
sample-624	58.771	89.4127	96.3201	87.8778	91.6199	39.8929	81.9396	43.9275	70.311	26.7874	20.1602	70.9113	69.4969	82.1069	51.1817	19.7912	37.1847	34.074	31.2964	45.0888	37.4911	11.7135	87.123	63.1414
sample-625	52.3253	85.0139	98.7014	83.2552	83.7767	43.0494	74.8335	34.7342	70.9424	30.4251	18.6908	74.312	57.6869	77.3706	47.7777	31.1068	27.6127	26.2655	20.7188	49.7339	35.4046	5.9581	85.1951	62.4251
sample-626	49.1742	91.2345	95.7626	91.2345	91.2345	39.4077	86.9361	36.7	78.8	29.6106	27.5527	79.033	71.8183	80.8644	44.0481	29.7662	30.9896	29.0989	14.6971	54.1527	41.6899	10.8415	79.7183	51.467
sample-627	50.4551	80.4261	89.483	78.6028	84.01	44.6724	79.0652	37.7597	68.5189	31.163	24.4408	71.6066	68.2944	83.6636	56.0233	29.6637	37.3194	27.7336	26.5664	44.1457	36.7283	16.1752	80.1377	58.8534
sample-628	44.9733	90.9851	92.8223	83.8074	83.8074	31.5003	73.4692	31.086	70.9326	24.7304	31.9836	65.9449	60.1476	74.221	43.4548	24.2392	26.7812	21.1596	18.3984	36.9556	35.5992	13.1276	80.0989	53.9882
sample-629	49.826	87.0021	89.2818	85.5229	91.5342	42.7317	90.284	33.7067	77.6267	29.7969	25.2791	78.1924	72.1431	75.5029	47.0408	23.0092	43.4749	36.6354	17.1572	46.2476	40.4987	10.5913	79.3663	52.5722
sample-630	46.7073	89.8976	87.8962	80.884	86.2101	41.9111	82.202	43.9325	74.8801	27.7814	35.0177	71.0812	60.0952	74.3087	45.0238	12.1834	32.9393	23.0942	26.8204	17.0269	18.3551	15.4333	76.4052	54.4521
sample-631	45.4173	82.0838	89.8905	77.2612	80.6019	35.0612	70.8937	36.445	61.8966	24.3321	32.369	63.1605	57.7431	76.4982	50.3397	22.8047	27.1193	23.3187	19.8985	32.8276	31.5942	19.4178	79.8398	54.3501
sample-632	47.3236	88.0995	85.1039	74.1194	78.5168	26.9565	65.9384	36.2038	54.7347	22.9606	41.3979	55.0762	55.8933	70.1123	52.6346	14.3058	26.9611	24.7922	17.2007	24.7566	15.1648	23.1193	78.1954	53.9081
sample-633	53.539	90.5861	93.6703	84.2405	89.0385	41.304	78.3983	42.0914	70.7404	30.4783	20.1646	71.602	68.3478	85.4477	49.5709	35.6512	28.2959	26.2509	19.7593	47.0136	38.9303	17.6286	90.8609	58.3462
sample-634	36.912	96.6932	93.4436	92.673	93.7713	26.9858	92.6557	27.0369	82.4846	20.8173	33.8531	80.5207	67.6402	72.337	40.3037	36.9788	37.9955	31.4455	23.1903	50.3019	50.0466	11.7481	73.548	39.0064
sample-635	28.2365	93.0181	86.9169	79.3013	80.0619	22.3307	78.7485	24.5447	68.2254	18.9896	40.312	65.7362	57.5751	65.1315	31.6327	19.9574	13.2596	7.2484	12.3182	31.0175	27.1913	13.377	70.4281	32.5036
sample-636	53.6931	88.2142	94.6385	86.181	92.0584	44.5075	86.1125	32.1559	76.9651	32.262	33.5557	76.5024	57.5267	66.3981	45.6777	15.3379	36.9682	31.4008	29.1311	31.6832	25.0482	13.2082	72.8523	63.9806
sample-637	39.3653	84.1527	99.0726	81.6353	85.029	33.0013	80.5456	34.9091	72.1776	10.2248	22.4753	75.323	59.2473	80.2147	51.0644	28.0321	33.8405	27.9257	7.9621	47.4153	53.6662	7.582	84.1445	48.7646
sample-638	38.605	93.5398	93.8995	88.8216	91.0982	28.7469	91.5709	30.5037	78.184	32.3609	39.8968	77.4784	58.8082	61.7773	31.3569	20.8271	21.2535	18.6156	19.678	33.6417	22.0704	9.3081	65.5993	42.7017
sample-639	36.8261	87.5698	93.0784	81.4347	82.4598	24.6791	81.9684	28.0335	68.4802	20.3402	30.7237	70.0907	57.7115	75.2718	49.9476	25.1685	33.7968	27.9609	2.742	50.6755	36.1902	10.4504	77.6809	45.5817
sample-640	54.6061	89.9574	96.3402	89.5784	95.723	41.0435	91.5397	27.878	76.8452	37.8092	27.0583	75.6519	68.2951	74.4919	52.7217	24.647	40.91	34.5856	29.4631	50.6085	32.9238	9.5205	77.1535	60.6356
sample-641	39.3689	86.71	92.9423	81.5228	83.8264	30.2436	76.6265	27.8476	69.5292	26.6214	32.6663	70.6978	55.6755	70.1303	38.4397	28.416	18.8785	14.8989	16.5565	38.4327	32.6482	14.614	77.845	48.4643
sample-642	40.2714	89.5456	96.2825	84.1115	86.2378	37.6837	89.5456	24.592	76.6264	27.9155	31.8219	82.4784	56.9623	65.2248	35.1258	18.7499	29.8078	23.3261	24.5316	31.3011	23.7912	2.2876	68.35	48.3395
sample-643	46.5748	87.7152	94.3183	84.0675	85.9826	37.0909	79.0145	30.8278	74.3706	20.8289	23.5441	65.0442	68.432	81.6165	50.5193	28.4912	31.5931	28.9654	33.0694	36.0589	29.7428	12.2638	85.3369	58.4763
sample-644	43.1627	94.3503	96.1219	89.8588	91.1238	26.3237	83.2644	28.6092	71.0407	31.1243	36.3622	72.3259	56.5546	70.5627	31.8422	17.8702	19.1129	14.4515	18.695	31.3715	27.4215	12.249	74.3087	44.7801
sample-645	50.8951	89.2959	99.6582	87.7646	91.4044	32.4639	73.587	35.2046	70.8646	18.4832	9.9326	70.8225	73.8727	91.7594	49.2509	32.7684	40.3551	22.7536	11.8708	43.8826	53.483	12.3835	100	59.7682
sample-646	51.9753	93.284	95.9056	91.4003	92.5482	43.487	87.0936	30.9624	80.8053	34.4062	29.3358	74.3966	64.0156	71.2649	42.3468	26.4801	32.9221	27.1759	24.1722	41.7154	25.662	8.9064	77.6632	57.0207
sample-647	54.8909	91.6504	96.9963	90.4279	92.8329	44.817	86.3838	27.6806	76.8392	32.8002	17.8419	76.2204	68.6311	73.9234	40.4722	23.0029	33.6386	29.713	24.3452	50.0868	40.1428	4.8089	82.9997	58.5134
sample-648	41.7247	92.5187	99.1545	90.5538	91.8204	28.2796	82.1354	24.5534	78.1179	16.1734	30.4442	78.9634	56.1933	66.6168	34.7843	27.5021	24.3792	21.8174	23.0874	44.0228	47.2039	6.276	75.6681	48.3083
sample-649	45.0603	88.0819	94.8498	85.386	86.9185	38.906	81.4671	36.0843	75.7612	24.1259	28.7715	80.2421	62.9693	77.6101	45.1889	24.7375	25.3488	23.8532	20.8066	40.2289	37.0667	11.3278	76.7282	51.2404
sample-650	34.4534	86.2496	87.174	84.9513	88.3939	31.3587	86.9229	39.3637	82.6138	11.5146	46.3573	82.882	63.8407	64.2621	46.6195	24.4297	33.1303	30.1191	6.2188	49.2481	45.6067	16.1856	55.5573	36.6346
sample-651	52.4364	90.7531	97.4028	90.1168	95.184	39.8454	85.3901	34.2204	74.9458	23.6076	29.129	77.1971	57.8171	66.0236	43.6395	14.9905	33.0014	26.4129	26.3663	40.0204	36.1741	10.9819	75.3727	53.8266
sample-652	79.451	88.2024	99.3298	88.2024	89.7093	73.403	82.5102	42.6809	77.3264	47.3213	11.9074	70.8544	77.2126	91.7338	62.239	27.3668	52.6657	48.3582	50.3039	55.3152	38.2477	10.3399	94.4837	85.4832
sample-653	50.3926	82.0538	90.6579	79.4327	81.7372	37.3551	70.5033	36.5815	62.5902	33.2658	25.2523	63.423	61.1654	79.1442	57.8689	37.599	34.0792	30.0232	10.4086	48.8777	32.2542	17.161	80.0615	63.2397
sample-654	48.6822	91.4764	94.5671	91.3095	93.7194	40.2838	86.6547	39.6976	83.7159	23.318	45.7605	83.1674	51.2868	53.0676	40.2939	15.4635	34.0317	26.7126	30.5825	28.7632	26.147	9.4599	54.7339	49.8487
sample-655	63.4816	87.6662	99.5716	87.6662	89.6218	47.0622	75.5192	57.2997	67.6155	28.6858	11.5158	65.5572	71.3284	91.1583	63.431	25.2861	41.9855	35.4983	10.3545	59.517	43.2828	11.6355	100	77.4511
sample-656	38.3664	94.9085	95.8547	93.4241	100	17.196	91.5461	18.1341	74.6843	23.2645	41.8133	73.8244	59.2045	66.3708	42.5117	33.0583	38.7087	27.4819	14.0921	43.5115	38.6341	17.5124	67.6584	41.0273
sample-657	46.8006	87.7678	96.1882	86.2958	88.6356	43.7655	85.6005	32.8705	79.6331	24.3639	26.7081	74.1792	59.4914	73.4793	40.3385	15.1134	25.9571	19.6116	25.2638	41.5549	37.8518	8.0979	76.3208	54.4411
sample-658	52.2681	96.3307	96.3307	95.4926	98.928	41.4691	97.2861	11.1277	85.5317	49.3091	44.5979	85.5317	56.474	58.5395	35.0266	18.5095	32.0677	27.7252	31.8445	28.3983	13.3468	5.6761	58.8986	54.5063
sample-659	54.2538	87.9818	90.3657	82.579	84.5422	47.62	77.7767	44.0665	74.8667	35.1904	31.4794	59.905	65.7263	79.3741	51.7169	20.2894	39.2824	28.8034	23.6032	35.5493	32.3168	19.6721	81.68	61.0347
sample-660	62.0799	95.8742	95.0791	92.4031	92.9044	36.2784	83.5705	30.9104	66.485	50.3701	45.8205	66.5672	56.8477	66.6162	53.529	15.7199	35.8132	33.2025	21.8267	35.8132	11.2578	19.6208	69.4629	64.8725
sample-661	41.3283	87.9707	94.5904	87.0162	89.3277	27.4089	83.5243	29.5952	72.8997	23.7918	33.1644	70.0495	61.6828	71.045	43.8905	26.4627	29.3831	24.7547	11.3164	42.374	38.8702	12.5376	73.9455	45.1599
sample-662	44.3921	89.3404	93.0875	82.746	86.9805	36.8942	85.0653	27.9822	71.8259	32.3085	25.6537	75.7644	64.3185	78.7455	41.5502	26.0039	31.1098	21.6334	17.9294	33.3755	31.9224	12.6183	80.1676	49.7733
sample-663	43.2145	94.4862	98.2734	92.8486	93.0854	33.041	87.6399	23.0385	81.511	24.5419	21.1912	69.1374	67.9226	76.7287	30.313	30.7412	23.9202	16.72	24.5983	42.1855	44.9445	4.1774	81.5885	48.4916
sample-664	50.7558	86.8731	93.6886	84.5376	86.5603	32.4999	72.0621	35.5983	61.593	29.9278	28.5156	67.0706	57.2359	75.0773	41.2406	29.7689	24.6367	18.316	17.4189	37.3349	24.0861	15.2377	85.7049	58.5334
sample-665	31.4961	88.9883	90.6431	83.0443	87.0509	26.104	85.0507	25.278	74.185	28.0441	36.5368	75.5198	60.6078	70.5258	31.7208	22.7316	15.5247	10.3286	15.8213	31.4573	25.3265	12.6254	72.7644	40.2497
sample-666	59.7068	88.544	98.6886	86.7749	89.5967	44.851	84.841	33.3641	71.1855	43.2576	16.5394	70.1281	69.7238	81.486	52.3643	30.8729	40.4928	37.9369	17.6323	56.834	34.5556	7.0253	85.8404	65.8365
sample-667	46.7949	81.2973	90.5673	79.1026	82.3325	33.3875	75.862	37.7933	63.7646	25.138	26.5811	64.7433	61.1189	78.1679	50.0221	21.9762	32.8972	25.2317	23.4842	30.1793	30.7137	15.7036	79.1677	56.904
sample-668	58.6406	94.9726	89.3111	85.2122	85.1731	43.1241	79.7597	54.1566	64.3876	25.0389	25.7114	70.6128	63.9378	78.7975	47.92	18.802	34.0931	29.6282	30.5513	45.8426	41.9396	14.3914	87.4324	58.7802
sample-669	59.0562	87.397	92.375	84.0104	86.9628	49.2689	81.9888	41.3457	73.1728	27.0993	19.7112	60.338	72.7159	87.1589	54.7705	25.7015	37.4709	32.1749	37.9372	43.9304	40.8101	16.3237	90.7664	67.1406
sample-670	47.889	90.8866	94.8899	86.9088	89.229	36.2933	85.1324	32.5493	75.9956	30.1519	31.1352	67.5919	65.6371	76.9008	50.8954	17.5075	37.7774	31.8758	12.4585	45.4167	33.7164	10.6537	77.2107	56.6812
sample-671	60.2018	96.3717	97.5175	93.8583	95.071	50.7794	89.2046	35.6399	84.9081	35.1787	29.4422	84.5005	62.0389	66.8009	40.7987	14.7145	32.6504	26.8514	21.6124	37.9102	38.1761	7.1375	76.4858	60.0753
sample-672	47.0234	87.7317	93.9972	87.7317	91.8488	40.3973	85.4571	21.9316	77.4219	37.6791	26.6566	76.8048	67.2032	77.0451	40.0255	35.6412	32.2502	21.8249	22.7829	42.4536	34.1582	13.5617	80.9403	55.2201
sample-673	43.9029	88.506	91.6577	81.2596	82.6091	39.1207	80.5886	34.3674	75.2687	23.7668	33.7562	68.3514	56.9741	74.4851	47.4358	25.4803	28.9377	28.0963	27.9594	28.8542	15.8833	13.0242	76.7568	53.4
sample-674	53.3817	83.5839	92.518	82.6631	86.6611	39.2299	80.9472	35.9797	66.9451	24.7918	28.4242	68.2839	62.4124	74.0895	54.3041	11.1086	39.9314	33.1817	19.5616	40.2011	33.7194	12.2661	79.9165	59.865
sample-675	59.908	89.8416	94.8515	85.8181	88.7545	46.4323	78.4196	43.359	73.6646	38.8952	17.0963	74.2308	73.9581	87.3679	45.927	26.8161	28.9759	29.151	40.4843	33.2196	32.2324	14.8977	92.2239	66.7469
sample-676	47.6184	90.5244	88.8336	81.9305	85.1391	39.3587	87.7451	39.914	74.0173	27.5917	28.7452	76.5594	73.0531	75.8998	51.0419	19.6984	36.388	32.398	9.8931	54.5838	43.8663	12.4788	77.9614	49.2597
sample-677	49.2502	91.0286	89.07	83.3303	85.6293	38.1732	77.2902	42.7556	70.8048	22.1082	30.3749	71.1348	65.1999	73.7262	51.9369	19.0802	39.2626	27.181	19.6843	35.6926	37.6212	15.1103	82.5368	58.7856
sample-678	28.9744	88.9714	91.3009	83.1297	88.7747	17.8048	84.7245	14.38	72.8924	23.0705	25.1548	71.8959	63.0856	74.4768	26.9907	26.5966	14.8087	10.8238	15.817	38.3947	40.871	10.5749	80.2057	38.1476
sample-679	54.1127	94.1347	95.8812	90.0159	91.1579	34.2383	87.6912	35.1485	71.373	36.5838	43.3966	70.1231	50.3415	57.7021	46.9463	12.0212	36.7699	34.2247	16.4793	36.7699	16.5189	10.6039	64.4198	57.6214
sample-680	65.9295	96.9786	95.191	89.6157	93.2918	54.2545	87.3641	45.7415	79.7727	30.1443	20.2284	78.3592	73.1998	76.4224	52.093	14.7281	41.2006	39.868	35.3105	31.6207	31.3178	11.3338	85.5312	64.5515
sample-681	53.1889	95.8105	98.4846	95.542	97.114	41.4748	89.0759	30.6507	83.5833	26.6891	34.8717	68.6101	58.6	67.8058	41.4906	23.2574	28.8316	27.8603	35.0082	30.1287	31.07	10.4837	73.1322	53.7306
sample-682	42.2568	80.2135	85.5976	79.287	82.7605	33.0516	82.9837	34.5647	67.0538	30.2668	27.7745	67.8694	77.5075	84.6385	54.7574	24.3958	36.1525	32.391	7.5157	52.2335	42.7378	18.7482	74.8602	46.4753
sample-683	58.9849	90.4016	92.4001	86.2727	90.6901	49.6193	90.6585	38.6413	72.0055	35.7235	29.4078	72.1639	67.9791	73.4388	58.5744	10.9847	46.5575	39.1946	31.9645	53.7271	34.8158	10.1183	76.3145	59.9879
sample-684	43.6548	92.5601	93.1031	89.0836	92.3767	42.7712	92.4528	25.112	85.8124	25.997	28.5901	87.7823	63.898	68.7636	35.194	19.6991	25.5266	23.7567	20.8734	41.6036	46.3046	8.9284	75.3445	45.5161
sample-685	39.978	89.4534	92.0087	87.3145	88.7091	35.6979	89.4534	24.9245	81.3023	29.3797	27.9684	77.6954	75.2345	79.2605	33.3188	31.8795	26.7932	20.3431	19.956	40.4008	42.0325	11.2409	73.1072	41.0715
sample-686	35.3131	94.8294	97.9688	92.4878	92.0286	25.7896	85.5311	21.4933	80.976	16.5705	28.5883	79.4038	57.4679	66.017	30.6998	42.3708	23.3781	19.9097	15.3081	41.3882	42.9421	7.2211	74.2536	38.6261
sample-687	53.6771	91.9672	91.9087	85.7884	88.6887	46.9132	90.1507	42.6305	77.1886	31.7947	15.6914	76.0499	78.567	85.8879	51.7004	32.6922	46.488	35.8476	13.3984	59.8	51.6049	10.221	87.0628	53.7798
sample-688	47.3121	90.7938	97.7952	89.4813	90.8346	38.8431	82.6994	34.196	76.0866	19.6857	13.4009	78.5922	71.8437	83.1728	46.9812	34.0163	36.0335	32.5804	4.8637	62.651	56.2775	6.9954	89.7324	53.5407
sample-689	54.0647	91.9868	99.5243	91.0856	93.0626	34.3677	86.8398	15.3685	71.533	37.6249	18.1923	66.2609	68.8015	77.0623	37.4908	23.6481	26.086	25.8808	24.9446	45.118	37.7302	6.7173	85.9479	56.3632
sample-690	62.7281	77.042	96.8785	76.4603	77.366	55.1729	71.8636	35.9558	70.3844	32.6476	3.6241	69.8109	73.8381	93.845	63.2429	19.0023	39.3082	35.8564	42.9511	46.497	41.8122	4.5216	100	81.6588
sample-691	47.2696	88.4567	91.1103	88.0316	88.9881	35.8021	81.3039	39.6971	76.0453	22.8795	30.2544	75.9264	68.934	74.3866	43.6465	22.0704	31.3648	29.1756	14.7934	49.3805	41.437	11.4859	80.4877	51.9425
sample-692	46.1701	88.2756	91.4543	87.7385	91.1712	40.9943	89.8305	28.4934	83.8891	24.5657	35.9478	71.0712	65.2326	65.875	38.9579	23.4653	30.8151	28.0555	33.8047	43.0673	36.9428	11.4387	71.6719	49.8173
sample-693	46.5146	92.9854	99.8863	92.5884	94.613	33.8045	87.2056	33.5498	79.402	33.4315	24.7497	79.2884	65.2302	74.6213	34.7486	30.7309	26.5501	22.3485	20.1905	44.9655	37.1017	5.4993	79.0847	51.6011
sample-694	47.371	89.8878	94.8075	86.3982	87.4853	37.569	79.9396	32.5352	72.6917	23.4741	26.4091	68.5482	61.9039	73.5668	45.0117	28.3748	27.5754	24.8859	12.61	46.4247	36.6744	10.524	80.0476	57.5994
sample-695	59.8924	87.9695	93.5147	84.3974	87.0538	52.1212	79.3642	35.6757	75.7349	37.0619	16.7597	67.6011	75.5476	85.5531	54.6327	34.3287	42.0705	36.9074	31.4603	42.6163	37.3793	14.4594	89.5175	65.5315
sample-696	46.6997	89.0528	98.6739	87.7266	88.6126	41.2707	86.1143	33.2656	79.8547	26.8499	21.2569	76.0518	66.689	79.6887	43.7432	27.5667	34.1884	30.3306	12.7639	53.6584	41.154	3.8244	80.3554	56.5302
sample-697	58.5887	89.3323	97.045	89.5412	91.9827	39.9921	84.7764	31.2038	70.2461	34.972	30.0365	56.8857	63.8913	76.6024	53.3989	21.123	35.6574	33.5661	23.0923	45.637	32.6033	11.8772	81.3	64.159
sample-698	52.5455	97.9676	97.7097	95.8271	96.8651	47.4386	95.1581	43.5446	88.5797	31.6106	28.5702	89.383	65.8178	72.0285	39.8202	25.865	33.3578	32.7802	22.2493	46.6172	40.7441	7.6537	74.3575	52.6953
sample-699	55.0926	91.711	98.9352	90.0602	92.6941	39.0169	87.8076	40.3186	74.6393	42.5486	20.7697	72.892	73.1448	85.4341	46.9216	25.571	34.2469	32.1704	24.9047	50.3106	37.4233	11.2821	87.5296	60.27
sample-700	58.6969	89.5686	92.7661	82.9993	85.1465	49.7494	76.1722	54.8529	71.7291	26.4498	29.2156	74.6043	62.5341	73.5169	60.4462	17.0481	40.9437	38.7496	24.4061	43.186	34.0925	14.2547	79.4789	67.3058
sample-701	53.4291	90.1875	91.692	80.3193	80.9771	44.1686	77.277	40.1016	69.3064	31.4076	29.2459	68.2327	60.5391	76.4156	56.6603	17.4763	37.0275	30.9892	26.1938	32.7537	29.9942	16.2168	78.9934	63.7618
sample-702	55.9875	77.9622	86.2997	76.697	83.6502	41.787	81.9001	34.9146	60.4332	36.9428	22.5855	54.5115	75.2251	81.6412	60.9356	23.8247	41.623	35.0504	18.1696	52.5018	35.1628	16.405	90.2298	60.1742
sample-703	44.1184	96.7604	87.3743	87.0928	88.9764	30.0283	82.3774	33.1171	71.372	35.7759	38.6443	66.0578	71.1309	78.0671	49.8262	25.0007	31.8807	27.0949	14.5209	45.0842	30.2589	23.2562	80.5587	48.569
sample-704	62.0006	81.3894	83.8633	75.075	84.3981	51.6786	79.693	35.8065	61.6814	48.03	14.4111	65.1763	74.804	87.9189	52.3909	18.762	35.0973	23.9698	26.6665	28.3214	20.5042	18.481	92.1166	69.723
sample-705	47.5212	76.9172	86.5217	76.5268	77.8136	30.7674	66.0442	39.4508	60.0943	22.6674	36.4421	60.4669	58.3605	74.5811	55.7074	21.5687	25.6721	23.4035	20.0736	26.349	18.7001	22.2593	83.6411	58.6671
sample-706	40.2036	87.3157	91.6095	82.0975	86.7836	33.1771	82.4523	21.5608	75.241	27.4498	23.1647	60.8008	68.9799	77.2705	37.5956	24.8339	21.3481	17.1369	24.6466	37.3656	40.4617	12.7198	83.1059	47.6139
sample-707	45.1604	90.3328	90.1716	82.5824	86.0158	30.9838	81.9914	23.7707	69.9825	32.5691	28.6021	70.3387	71.7702	78.2546	42.4726	28.7856	28.5238	24.3737	18.4618	41.1298	33.7112	13.1798	80.3661	48.7594
sample-708	57.9768	91.3655	97.5985	90.4403	95.1961	43.6512	91.9248	44.5984	76.7348	28.2685	22.7024	77.3292	69.3617	78.6759	54.4414	19.2982	48.011	41.119	18.7424	53.4342	39.1705	7.3437	81.6461	62.2159
sample-709	45.9876	89.5234	92.3999	82.6883	85.3088	32.2015	80.6288	21.9538	70.1534	37.7189	11.712	69.6997	74.3012	87.048	38.6763	36.1093	31.2728	24.6954	17.6768	47.3905	37.7717	7.8706	93.5637	51.4782
sample-710	30.6397	89.2113	98.6054	88.7567	88.6755	28.5656	89.1301	25.1512	86.1468	11.8055	19.5968	86.7952	68.2734	79.3637	36.4518	39.9512	30.2496	26.3746	15.6331	60.9256	59.2835	1.2416	82.398	39.4893
sample-711	36.8831	85.5559	95.8206	81.1922	85.3676	27.1755	84.5619	33.2537	69.9512	15.1234	31.4751	70.9171	52.4128	66.9696	47.5342	18.7533	29.6388	26.6411	10.1131	40.4437	34.586	7.2874	70.0163	46.6267
sample-712	43.8187	95.448	92.7239	87.5652	86.6517	35.095	82.6068	26.3271	78.9844	28.9128	27.1696	77.5166	70.7234	80.1898	40.7279	27.6111	22.9651	22.3751	27.3515	42.9944	38.7094	14.0691	84.2753	48.2278
sample-713	47.9151	91.2165	92.4847	86.3106	87.9529	31.765	73.1075	34.7576	67.7123	27.6083	55.4198	70.1605	33.0897	54.7078	43.1988	9.6468	22.2291	22.0522	8.2804	25.6201	7.6118	16.1284	61.6045	48.2615
sample-714	48.1017	93.9389	91.9727	88.6699	94.6902	35.7022	87.7146	32.7655	67.5894	20.4996	31.3756	74.222	54.8254	59.6321	40.7826	26.7086	34.27	29.8698	9.8361	48.7175	33.7994	9.9756	71.3057	46.4497
sample-715	52.4352	89.899	93.3807	87.6123	86.715	36.6148	80.7155	30.952	66.8642	36.8889	27.5438	57.313	64.8574	74.9191	43.3856	11.9579	35.4829	27.8127	20.3098	35.3469	28.4803	10.2882	81.326	58.5622
sample-716	43.529	89.9115	96.678	86.4209	88.8543	29.1026	75.265	27.7068	70.471	17.3581	29.7424	70.4065	55.1467	71.1515	46.3306	28.745	26.7489	25.9869	22.8979	44.2616	41.4512	13.3243	79.5118	51.9794
sample-717	50.5722	98.6087	98.3981	97.4903	98.6087	35.4072	91.9527	27.3582	83.5936	31.3716	28.5401	73.1698	67.674	70.5712	33.9434	30.3471	35.1669	28.4842	22.7546	51.9876	41.0316	4.8155	76.2005	49.5146
sample-718	33.539	83.5365	90.3737	78.9072	82.539	25.5722	77.3256	10.4974	68.3317	21.836	22.2263	58.4791	61.2728	75.0211	30.8057	35.8365	14.9256	8.4061	21.3511	30.896	39.1129	11.9447	82.4738	46.5782
sample-719	62.7907	96.6891	95.9766	93.9586	92.5808	52.3697	88.9648	44.954	84.1076	29.7506	23.1906	73.3415	72.4714	77.9319	55.2119	23.0655	45.1819	39.97	14.4117	58.3186	44.6704	6.1032	83.2465	64.7981
sample-720	45.9433	94.0075	98.2661	93.5704	92.5533	37.4571	87.6778	33.9528	84.6249	24.7192	31.3107	85.0619	63.9164	74.6832	39.4424	25	32.3345	27.5003	13.7585	46.093	44.3531	7.5749	77.0338	51.7138
sample-721	42.1664	87.9219	96.4576	85.9278	88.7074	31.2966	82.9744	28.1582	75.1108	24.3835	32.0322	72.6403	54.0114	66.7038	39.1687	23.1016	23.3012	21.1595	15.2393	40.2209	34.496	10.2803	71.7278	49.5589
sample-722	45.5897	87.7551	94.8188	83.2975	85.0417	38.0894	78.9403	33.8838	74.8942	21.0808	36.7772	65.3393	53.3251	67.9278	46.1295	22.3035	31.7287	26.1115	29.0552	25.727	23.9502	11.1827	71.1892	55.7225
sample-723	39.5309	87.9198	84.7939	73.2736	76.9214	28.7275	74.8023	34.3994	61.2154	25.8773	28.7025	63.4882	69.4895	82.5562	48.9176	24.8098	21.5262	22.3559	17.1328	40.1493	34.4635	17.6984	86.9065	45.7161
sample-724	50.2098	78.9079	91.8306	78.5907	79.932	30.1106	73.3017	23.301	58.2241	39.2215	21.7715	59.3407	69.9262	88.3316	50.2046	20.893	27.4995	23.8301	23.6214	37.847	29.1926	13.4601	93.2243	61.7913
sample-725	33.2697	90.4478	95.6746	87.9693	92.0202	23.1858	86.1827	21.2878	77.3024	19.0428	29.5943	76.4209	59.4386	69.8252	33.2872	33.4679	28.4822	18.8398	19.7642	33.0901	35.302	7.9948	75.0338	41.109
sample-726	53.189	90.073	92.5084	87.6783	91.3973	39.5107	84.643	23.0069	71.1138	35.0865	26.9536	61.4678	66.8338	75.744	41.4026	28.9257	29.846	24.8918	25.909	42.5459	34.1864	14.3491	77.6933	56.648
sample-727	43.6115	93.8175	96.4924	90.6422	91.7849	33.6862	87.9168	24.843	80.7441	28.5243	27.5993	71.4359	67.9231	76.4705	39.2622	23.6998	29.2465	26.1717	16.1575	44.2124	39.8043	5.8181	78.5783	47.7416
sample-728	53.4504	81.9218	87.0293	77.4782	80.0956	39.3033	76.1031	39.82	61.6702	31.4271	28.0553	61.6014	67.1493	81.2834	59.0248	17.0555	32.9314	29.787	21.1465	43.6107	34.9585	18.6178	80.7406	64.2622
sample-729	55.0826	88.173	92.8544	85.587	87.1845	45.7273	81.6507	34.2051	74.5904	26.2186	23.7852	75.9413	70.3954	82.6839	46.8251	18.9013	31.0134	27.9652	23.5525	45.0433	39.2029	11.3008	85.9675	64.2185
sample-730	40.9158	90.0194	91.9124	81.6348	82.988	28.3575	80.0164	29.652	70.309	20.4449	22.7617	70.8757	71.2845	79.9736	42.7988	35.0896	31.1583	22.8438	17.8748	46.5368	42.3596	10.7005	86.8521	50.0357
sample-731	33.7514	84.1361	89.1568	80.3806	83.5421	23.444	75.8287	28.3729	71.3449	17.5957	38.8777	67.4648	55.2284	66.8976	38.4723	25.3818	19.4064	13.9522	12.6929	38.0819	32.8735	15.8	73.2974	43.1877
sample-732	32.0503	81.9761	90.4729	79.9658	80.9994	30.2572	82.8027	21.0644	73.6682	26.0668	29.9238	71.3238	61.7308	73.7752	37.1625	27.4771	18.4408	18.0287	16.2951	42.4038	36.0508	9.6688	71.1141	37.6399
sample-733	43.9237	89.0876	95.6352	85.8666	89.1675	42.4749	89.1772	30.1059	82.492	20.3374	28.6957	84.073	56.7827	66.9041	41.7121	28.075	36.184	27.918	30.8829	42.5087	42.6889	5.718	71.7624	51.9901
sample-734	68.0338	96.4011	84.1769	83.9158	83.3576	55.2647	73.5578	63.4533	64.9442	33.0434	34.1076	70.295	63.3233	71.9607	71.6996	26.5489	51.1157	50.1781	14.6592	51.1157	29.6376	19.0773	79.619	69.179
sample-735	50.4572	93.6295	97.5989	92.2065	92.1044	35.6711	83.9278	29.5259	74.2167	29.4872	37.5768	75.6398	50.2168	62.1645	45.3455	22.0866	33.4677	29.4644	12.7014	42.5774	27.0301	7.4137	68.495	56.9832
sample-736	40.1745	94.6807	89.836	89.836	89.836	28.1402	89.7114	35.797	79.0377	23.6851	36.703	80.082	71.5893	71.5054	45.6093	30.3846	38.4141	35.6743	15.1205	50.0664	31.5845	8.7388	71.4877	39.9744
sample-737	46.0668	88.8308	97.9155	88.0397	90.4796	33.6421	83.1178	32.9588	75.4712	22.1673	25.0738	71.3801	63.0634	75.4585	44.1771	24.3251	33.9679	29.3316	25.906	45.6056	41.0094	6.5718	79.705	54.3397
sample-738	40.6362	96.6133	91.811	88.7752	88.3884	31.9172	80.8858	30.1378	78.6224	27.5171	42.157	65.8851	59.4187	68.9414	33.3177	27.8338	21.9045	14.6865	17.8244	27.7198	25.9647	16.1473	71.1652	44.3402
sample-739	51.972	87.5625	96.5368	86.7516	92.2195	36.1834	85.0263	25.6907	73.9357	33.4452	17.8775	56.8822	74.8172	87.108	44.2635	31.3523	28.6321	24.727	24.9441	49.696	44.5555	14.3749	89.268	60.1203
sample-740	45.3262	90.0461	93.4126	89.5051	93.4126	25.0151	81.5682	32.4406	69.9014	27.8418	32.1722	68.706	68.0442	78.6608	48.1926	41.8838	29.5428	30.2253	13.5139	53.7716	37.4025	19.2117	82.0677	47.8317
sample-741	52.802	86.8026	92.4332	84.6442	85.0772	34.6327	79.771	32.2472	65.6019	27.6779	26.0243	59.4949	65.5843	77.0804	56.6767	24.6493	38.2481	35.1693	26.6356	34.9645	21.175	13.6109	83.4644	63.805
sample-742	43.4935	89.3953	90.192	86.293	87.5401	36.6583	84.2707	39.4334	77.7579	23.1266	27.6561	78.092	71.7204	75.3218	43.6915	31.2206	35.1112	26.2939	14.909	43.7458	47.1806	15.351	75.0325	47.4841
sample-743	57.2581	90.7173	99.5731	90.2903	90.56	39.6663	80.866	30.3732	70.6815	33.9161	27.9116	72.8214	59.3242	73.9616	50.0211	15.2961	36.0338	35.0249	26.6573	42.8759	26.9779	7.3996	78.9367	64.2542
sample-744	56.0551	93.1718	93.6357	89.8743	89.775	45.6469	87.8014	39.6652	77.0734	30.9201	18.3165	70.6803	72.8574	77.1816	38.9489	19.4249	33.2988	31.4817	20.9849	45.9791	43.988	4.4434	83.1426	59.5117
sample-745	41.0687	86.9264	88.503	80.1303	84.8208	30.2737	83.5655	34.5933	70.0174	33.6897	26.2702	69.9799	72.6908	82.7471	46.147	27.4655	30.8047	20.6908	17.7127	34.7665	34.423	16.3831	83.5984	46.6813
sample-746	47.8171	88.1852	91.265	83.1513	87.1798	39.3347	84.7521	20.022	72.0659	38.8445	23.8255	54.5222	74.9817	81.7891	40.536	26.3739	33.6429	26.1249	30.4121	37.6979	29.5718	12.4547	81.5175	53.0794
sample-747	46.0691	77.4873	100	77.4873	81.9456	28.8699	75.6284	18.3402	61.077	31.7733	1.442	56.4715	71.1702	92.894	61.4758	43.1044	38.31	37.9473	16.8393	58.4212	47.9728	5.2585	100	63.3346
sample-748	52.2171	93.8119	94.3084	88.4956	91.1872	41.4724	83.5638	31.5236	75.066	30.2225	31.0951	62.5185	62.8211	77.0331	44.4016	29.9922	29.0257	25.9758	20.8901	41.6489	35.1486	13.0095	79.3783	53.5963
sample-749	38.1203	99.3325	99.5879	98.5915	99.6365	28.8027	92.9745	20.4658	87.5198	17.5509	35.6971	88.7664	61.2639	65.8561	23.3429	31.4073	22.5453	16.4053	24.8956	43.4368	47.118	8.1722	69.5589	33.9683
sample-750	32.5025	75.0513	91.4085	71.4959	78.5107	31.8594	77.435	34.5613	70.3436	14.7189	4.8496	66.9967	80.8361	96.4309	53.8852	40.4084	27.4171	21.7459	21.9977	62.1841	56.7471	12.3314	94.2333	54.8544
sample-751	51.9716	71.7578	82.798	62.8497	69.8763	46.0735	70.807	30.4283	47.1894	37.2456	21.511	57.4987	60.4067	83.4806	54.1144	7.5671	23.7951	19.4725	21.745	25.1474	11.291	21.719	83.8704	67.3917
sample-752	40.8969	96.0507	92.8711	91.2643	93.2497	41.9404	95.5182	27.6358	86.3454	27.3828	30.118	89.5589	69.239	70.7784	36.3638	35.1922	38.4022	29.3082	18.5904	48.9253	46.6314	7.1422	71.6283	42.9878
sample-753	46.8957	91.5629	91.0546	89.3041	91.4027	36.566	91.9144	30.6055	77.0185	27.509	21.0189	78.0584	79.2484	83.1795	44.5003	26.4796	39.8146	31.2524	15.8973	47.9889	48.3755	11.7597	81.9676	48.4262
sample-754	47.517	87.8741	99.7	87.8741	89.4711	35.3916	76.92	26.917	74.4182	19.0589	8.108	59.7486	73.6834	90.0768	39.2404	39.3835	26.6436	20.9291	28.9686	50.6164	57.9708	9.983	100	58.9668
sample-755	48.5611	83.0424	91.2523	80.661	83.1791	40.9743	76.9519	32.7848	70.1951	26.1753	27.2654	66.2412	62.1602	74.2866	48.9655	23.2475	31.7722	26.4914	13.9557	46.3549	35.0215	13.2432	74.4623	56.7686
sample-756	50.813	85.2106	95.0308	84.4471	85.6289	33.6677	74.1051	38.257	68.523	20.0906	27.4474	68.8118	62.3005	73.3325	55.9094	18.9732	37.8179	37.1178	22.8615	41.6907	33.2252	11.3643	77.4637	59.8544
sample-757	40.3597	90.7526	94.6876	85.7919	88.2446	27.046	82.2451	28.5828	71.0647	17.9181	31.529	73.2421	57.6581	68.0963	46.2654	29.2971	32.1023	28.6231	18.3474	49.2607	41.2983	10.275	73.059	47.7276
sample-758	45.8698	86.031	97.4357	85.1365	87.0127	35.9229	78.2081	29.2761	71.1175	25.7184	21.9339	73.0915	65.4626	77.9419	44.1615	27.8393	27.201	24.1675	12.8427	48.9444	40.38	9.1513	84.4179	56.2899
sample-759	44.5702	95.2383	92.5921	91.208	95.0047	31.6365	88.4252	23.3676	77.5702	23.6817	32.7683	67.4909	66.1186	73.1612	37.0434	29.2866	25.9922	22.3456	15.4541	48.485	42.0171	13.6568	75.375	45.9233
sample-760	47.9809	92.4207	92.6846	86.7161	89.9598	40.7305	83.7385	37.2061	79.0978	23.2326	22.1774	78.8043	70.1417	76.6993	41.4832	30.744	30.1591	27.609	29.1992	50.7237	46.9772	10.2486	84.1392	51.5727
sample-761	42.1821	87.491	93.9229	84.7563	86.2543	38.6933	84.8404	23.4883	77.0764	28.7819	28.7754	65.1096	63.9319	75.7382	37.1596	35.6006	27.2726	20.4546	28.5174	33.5784	32.7054	12.0287	74.0387	48.9021
sample-762	42.3322	88.3543	93.7428	86.9403	90.6909	31.5034	80.0748	38.4808	75.4936	10.6009	31.0904	75.4367	65.6084	75.3918	48.9248	30.0081	30.59	27.8008	6.3201	56.9419	53.4374	16.4438	75.32	46.3211
sample-763	44.4256	88.0468	95.5634	88.0468	88.0629	33.5599	82.6653	37.7731	76.0041	17.4749	35.2865	76.1156	60.2787	72.9796	51.1023	23.2299	33.2816	33.2816	7.2164	53.1297	41.4043	10.3203	73.5617	50.4441
sample-764	71.3813	83.7371	88.169	83.5504	83.7371	55.6361	73.0386	47.514	67.486	45.8042	22.3914	67.486	80.3321	91.9114	61.7741	14.2046	39.6014	34.4093	27.3621	40.3188	27.8907	18.2468	84.9558	76.3386
sample-765	51.5595	98.3021	92.2332	91.3426	92.1672	39.796	87.4392	42.1471	80.4697	20.5509	26.6842	78.8191	78.6582	83.6607	50.7599	27.0776	44.7047	38.4511	19.879	47.4032	48.1713	15.3763	85.8977	52.8698
sample-766	46.8821	88.5475	96.172	86.5669	88.1503	34.4834	84.3708	29.5884	72.3562	27.5875	30.4809	63.8682	61.6222	75.9649	49.5728	27.5177	33.6584	31.4159	23.8801	42.1842	27.746	11.7378	77.1063	56.8935
sample-767	43.9892	93.2542	90.2706	85.2049	88.1308	36.9618	87.9663	37.4157	76.7618	24.1967	27.0446	78.7675	75.3438	80.5921	43.8163	19.8596	27.7377	23.7756	19.4029	47.7974	40.8572	12.1269	82.0181	46.1879
sample-768	42.09	87.8096	95.276	85.6018	87.6697	23.5021	80.8213	17.6322	63.0172	30.4434	27.5814	63.8036	60.1163	75.4359	42.6822	36.9609	24.2593	21.6402	15.0552	50.4653	34.3471	12.0941	78.6763	47.874
sample-769	49.336	95.7138	97.3375	92.4574	96.668	32.2494	86.1926	21.1061	72.6327	37.1403	38.9788	60.5139	50.964	58.4003	31.749	22.6515	22.3589	20.0879	18.1632	32.9129	16.5868	9.3768	64.5152	50.9476
sample-770	50.9222	87.9309	88.0599	80.078	85.3683	47.3194	82.1984	33.0344	73.177	30.6759	17.3793	76.4788	78.8728	87.4622	46.1103	26.4809	29.4929	25.1155	22.4152	43.6158	42.113	13.3736	90.6363	56.5242
sample-771	57.7638	88.2731	95.0368	83.8916	85.4091	47.006	79.66	45.4928	69.6383	26.6595	20.7825	71.4471	60.4495	78.1794	52.5436	16.6761	34.8924	33.3011	35.983	25.1675	19.0583	9.2131	84.1918	65.0357
sample-772	60.1146	85.5417	93.9466	81.3036	85.7513	44.3663	80.7994	44.9091	63.8476	32.6452	25.1992	66.6779	54.0546	73.945	58.1214	18.4803	37.9318	33.1903	17.5997	36.7666	20.8523	12.4647	81.7765	68.396
sample-773	49.5289	90.2012	99.3266	89.2465	90.6065	35.2957	82.5649	22.8752	73.5379	24.2099	31.419	75.2946	55.4207	70.6483	38.4649	11.2283	20.4655	19.6915	16.4534	31.9608	31.586	6.8266	75.7872	55.5093
sample-774	35.009	81.3424	93.0207	77.5331	80.5387	19.861	73.4847	21.6221	60.0326	17.1365	30.9838	61.7463	48.5107	65.0794	42.8451	26.0109	21.5334	14.7877	11.4324	28.5767	27.2777	12.8179	73.7061	47.2586
sample-775	55.4683	82.6138	89.2688	80.0452	82.9016	41.4719	71.484	46.6112	66.4726	25.0838	39.3502	66.4049	58.5905	75.0856	58.8627	15.1869	28.7336	26.2717	30.1092	30.7725	25.6292	20.8433	81.0914	62.3439
sample-776	55.7724	82.721	89.8652	74.3714	75.8697	45.9948	70.4365	43.9985	67.1028	24.6986	11.9147	62.5012	75.6031	88.8724	61.7034	33.289	39.6511	37.1794	25.9515	49.7866	44.7523	12.8651	100	65.6605
sample-777	36.0929	91.1922	87.3893	81.9389	82.3651	27.7796	77.6539	44.5677	74.5487	13.1161	38.0362	74.3696	63.6443	78.6268	51.7961	25.1541	34.9219	27.4663	2.6555	38.1396	43.7179	19.3126	76.4813	39.9368
sample-778	52.8764	91.7125	93.0405	85.6122	85.7409	46.3662	82.1576	41.3549	75.2809	34.0113	11.7072	77.3601	81.7106	95.238	38.7926	26.496	24.8927	19.7926	34.7997	34.4456	40.3902	13.9112	97.3477	59.4853
sample-779	56.5705	81.8602	88.6593	81.7246	84.5282	43.0062	80.0731	38.156	66.6893	34.3037	27.8913	63.6027	72.7946	82.4887	63.2176	21.0911	43.857	42.1128	14.4754	54.3309	35.7478	17.4006	76.2147	63.1578
sample-780	56.8609	91.6773	87.4458	81.8927	86.6543	42.7016	82.4459	47.99	63.6376	24.7656	40.169	67.6129	54.131	67.0925	64.9837	11.3584	48.0697	44.5896	7.3766	46.2498	27.838	18.3887	70.1831	61.0931
sample-781	50.3673	91.915	88.8286	81.9333	85.7966	39.5394	80.8634	31.1337	68.9256	30.8702	22.0461	64.6937	63.8958	75.6815	47.9586	21.9668	32.1425	27.7053	16.9279	43.7098	35.9142	12.7904	84.2611	54.794
sample-782	48.0256	85.3026	92.0279	82.8946	84.6998	41.451	80.8158	27.4681	75.8031	26.6389	21.2456	75.0002	70.8125	82.8021	45.7612	28.8747	29.0635	25.4378	30.68	48.4097	43.1497	10.5116	84.0054	59.8451
sample-783	49.121	94.5446	85.5988	83.0881	87.3358	32.7625	78.6443	40.7597	64.1733	24.3145	26.6519	66.3678	72.5094	81.6872	54.4132	22.6936	33.7428	30.5659	11.2992	49.9774	46.4615	21.1926	88.6605	50.7716
sample-784	48.7503	97.9172	97.6425	96.0465	96.3954	42.2551	92.3643	32.7981	87.348	29.7531	27.7252	82.7527	67.6984	72.1461	36.6651	34.3327	35.4128	26.1994	23.099	46.26	39.6685	6.7952	74.9441	50.7019
sample-785	50.3312	87.9945	92.0174	83.7758	84.5147	40.7192	78.9772	35.328	67.8328	23.2837	22.5824	65.5795	63.3665	74.0839	46.1051	26.7571	31.208	25.6461	25.582	51.4918	42.9372	9.7658	84.3387	56.9849
sample-786	46.0057	74.4956	87.7186	71.4327	77.6242	39.5899	69.1475	31.9902	59.9523	28.4185	36.0357	58.2184	55.3411	76.6303	49.4169	16.2486	17.5654	15.8442	23.2244	22.9082	18.4018	21.4809	70.5156	62.0411
sample-787	45.3567	93.2993	100	93.2388	96.5664	39.4106	96.5664	24.091	87.7238	26.1864	22.9508	84.4215	69.9514	75.6429	37.5785	25.5101	31.0214	29.444	16.0005	49.7541	45.9632	1.5878	77.2157	48.6238
sample-788	68.4413	84.7431	92.5864	83.0079	83.8254	47.0665	78.9171	40.2099	62.3745	42.863	32.0484	63.6016	63.703	76.7526	62.2417	10.4191	38.6482	32.9367	18.6779	43.8057	22.2779	19.6109	84.6761	68.3904
sample-789	52.26	88.344	93.4889	85.8375	85.6282	35.4656	81.4558	37.8286	69.6197	31.3017	28.4978	67.876	62.1045	70.6163	48.9891	21.0838	34.6213	32.187	18.3988	45.9793	33.6757	8.9425	75.4796	59.6317
sample-790	53.4547	85.8619	93.6526	81.8326	83.9775	46.0535	83.7392	30.8121	68.7255	37.0197	19.0996	74.6689	67.3321	80.0535	46.5803	17.4068	31.0936	26.3547	26.7581	46.1109	29.7695	7.4459	82.509	63.9765
sample-791	37.937	91.2931	95.1727	87.974	90.9927	32.0857	87.0561	25.6007	81.0007	19.7664	27.6468	82.2735	62.9938	67.54	35.7834	31.3809	25.9591	23.0311	17.6828	49.2453	44.5568	5.9405	75.1754	41.598
sample-792	46.0657	86.7867	91.6932	79.9625	81.7576	42.8423	81.2313	34.5519	71.5049	27.268	26.4761	67.4062	63.6763	74.4886	48.1233	8.4742	30.1432	30.2501	23.984	28.7373	25.461	7.4656	77.3368	55.7399
sample-793	50.9387	84.8436	93.9084	83.5877	86.8616	41.8618	77.3094	39.2979	72.306	22.5812	29.1683	70.0364	61.3702	74.3968	47.4553	18.2683	32.7394	27.5805	19.5726	40.6922	35.3817	13.5172	76.0117	56.2924
sample-794	57.0233	88.8827	94.1619	84.5774	85.057	45.0241	78.1	43.2874	72.1456	22.5548	29.1227	65.7256	59.1907	76.3954	55.6387	15.6828	32.6245	30.1781	18.7566	42.4975	37.0688	14.3498	81.5832	62.8923
sample-795	45.29	57.6464	81.8049	51.2764	54.9387	32.383	54.2781	31.9591	38.8426	16.2766	17.869	37.5533	56.8646	81.721	69.7694	16.6044	30.7074	26.8429	19.1902	32.3975	31.557	29.0945	96.1296	62.2178
sample-796	51.9804	89.3908	94.5381	89.8908	90.656	39.1993	81.6742	38.0293	76.0599	31.5531	22.1153	78.5588	70.4867	79.8362	46.2591	30.9713	38.0305	24.984	14.984	47.392	40.3259	8.5924	87.1897	54.303
sample-797	27.3953	78.4497	87.1541	77.3412	82.3872	22.2625	77.7308	31.4075	70.4566	12.2561	41.137	73.5315	61.8388	71.5385	44.8233	27.5037	21.3676	17.3842	8.873	40.1896	36.866	19.3322	72.7847	34.9815
sample-798	41.1505	87.9125	93.3164	83.692	83.5184	29.5039	83.7581	18.0528	67.6698	31.2439	24.8856	71.5549	62.9502	73.1478	40.3733	27.3466	25.5303	22.8799	19.0527	48.0943	31.6467	3.759	75.657	48.8058
sample-799	50.57	84.9738	90.3602	80.0802	84.8566	39.4491	75.5854	43.639	67.5182	24.0389	22.2854	67.1273	72.2352	83.5437	56.7391	41.9049	38.6755	31.5936	22.296	53.5526	40.6174	21.1518	90.5474	61.4387
sample-800	49.7483	96.3027	91.7788	88.1639	87.9787	44.5454	84.7506	45.2248	81.8624	25.8457	23.1804	84.0032	66.3125	71.4389	35.3567	24.2886	27.5758	24.5009	34.5391	46.3826	41.6506	7.0741	81.6366	50.3932
sample-801	61.3299	86.6234	97.1557	85.3783	87.8072	55.0967	81.6156	46.2793	79.0081	33.6141	22.0617	74.2567	63.8185	74.707	55.1124	24.8982	41.3485	39.767	42.1177	42.4147	31.1104	10.7421	82.4237	71.7924
sample-802	41.4678	84.5491	93.7912	84.5491	86.8611	31.2661	76.4955	45.8569	73.1345	15.2115	37.5951	72.2978	58.3092	77.589	51.9568	25.7418	30.7137	27.5767	16.5595	37.5506	25.5815	16.5744	73.8195	50.1644
sample-803	49.9567	89.8474	89.1886	81.6717	86.1917	37.0324	75.2722	38.1598	66.5645	26.5685	31.5088	65.7639	58.0972	78.4673	50.0488	19.7047	29.0309	26.1339	20.294	34.2269	23.2174	17.5993	83.4483	55.7459
sample-804	50.8187	95.898	95.5706	93.1702	94.4878	39.2826	91.2973	29.409	78.7672	29.4347	30.3848	75.6827	65.2672	70.0782	36.7616	18.5452	27.7599	26.4863	25.3404	34.0274	22.6591	7.713	74.7517	48.3467
sample-805	62.9848	80.9527	85.9409	77.3753	78.2152	63.9308	81.0678	57.1139	73.7311	33.5708	10.759	62.2798	83.8532	92.9168	61.0421	10.6363	43.6079	43.6079	13.033	51.3041	45.8175	12.2751	87.0213	69.0947
sample-806	45.5776	95.0868	94.4462	93.4117	97.4675	39.3608	93.0011	32.1221	84.7496	22.8926	24.7287	87.5455	71.4503	73.8353	39.0428	33.7462	39.6706	30.1788	22.643	51.8848	41.6526	8.2264	77.9187	47.2181
sample-807	46.8638	95.8858	85.8828	83.7935	84.8196	41.7431	77.9806	41.6056	72.0593	35.508	13.1151	77.3233	84.8084	87.2416	45.5606	53.3639	38.2598	26.2169	11.6514	67.4048	54.7002	15.4122	96.0524	47.7239
sample-808	60.4137	81.4414	98.1176	80.3542	81.4414	41.9081	73.4225	29.6631	62.9358	28.2072	17.9554	57.4705	57.9932	74.7971	57.219	6.8313	39.911	35.1507	35.5952	38.9239	29.3786	3.8538	84.0546	76.0027
sample-809	72.3441	91.8567	88.7931	82.2843	89.7875	54.6018	84.957	41.6381	66.3337	45.9026	9.2108	64.9005	82.4198	93.1846	67.7574	26.6288	51.6916	43.2493	26.0767	59.501	42.4566	15.4159	100	76.499
sample-810	66.5098	84.2622	95.5955	81.1025	85.2275	53.7512	78.9523	42.8129	66.3246	34.7064	22.4602	61.9703	59.4484	75.1456	58.5348	9.2982	39.341	37.7352	35.9219	29.6623	14.664	7.5846	81.3446	75.0306
sample-811	43.6563	87.4473	95.0413	85.6294	88.443	36.8962	84.6799	18.3682	75.4408	27.8446	26.1797	78.2736	57.5955	66.9368	36.8654	24.7912	31.9222	21.2103	16.1905	32.5857	32.5908	6.3783	73.2161	53.3968
sample-812	53.9865	94.9531	94.9702	90.1328	94.4011	41.6941	85.1119	34.7813	75.7505	31.9724	27.5169	77.7624	65.0622	73.1089	40.1351	26.679	29.9681	25.0274	23.5246	49.193	41.2789	10.7209	81.9611	54.1971
sample-813	48.2932	92.5319	94.6499	87.286	88.1385	39.9125	80.915	40.1501	77.8633	21.3462	29.7654	79.7579	57.294	71.9407	45.2842	24.897	30.9603	27.9024	28.8179	47.4892	38.2483	9.3964	76.5015	54.9087
sample-814	49.953	91.6876	93.7182	86.1186	88.3379	34.539	80.7837	37.8277	68.8577	29.8642	30.6667	71.9126	69.1282	80.6862	50.9715	20.4686	34.429	27.5486	21.9696	44.1071	40.2318	16.9602	82.8577	53.8306
sample-815	52.4467	92.2471	94.3147	88.5559	88.9496	42.4381	84.6728	47.1743	78.7852	31.4789	30.1866	77.513	67.0312	73.46	44.8145	21.9074	29.3837	26.7498	18.3106	41.1937	33.6722	10.9982	77.8978	56.6746
sample-816	47.0871	84.4594	87.8623	82.5272	86.6955	43.0546	84.5423	46.0737	76.3422	18.3166	22.5772	76.9182	72.0643	75.9528	50.2867	21.8929	38.0939	34.9664	11.5523	48.7435	46.7427	11.6895	75.4906	54.5088
sample-817	77.2038	96.3758	93.6128	93.6128	97.237	69.3907	89.4239	56.0867	81.3863	43.4669	12.2265	63.7749	85.0105	95.5866	60.4535	22.5328	58.37	43.2855	47.7842	52.3556	47.0982	14.2003	97.237	82.4783
sample-818	58.522	84.9244	94.3334	84.3824	89.1966	46.7362	83.4191	49.0838	73.4596	36.0345	8.0543	73.8694	81.1735	87.1228	49.0645	26.5567	39.8054	32.4497	29.4963	46.6486	43.1995	7.156	95.2864	67.0792
sample-819	35.048	85.18	89.0971	81.1821	81.1821	33.2176	81.9929	39.0739	75.7553	12.4255	30.1481	79.1418	64.8122	75.1008	43.9892	23.4612	26.8147	24.4403	11.2277	47.3976	46.247	11.5124	77.6598	41.4671
sample-820	71.683	90.2805	83.2799	76.8173	75.7473	50.0634	71.1978	62.0036	51.8426	50.8644	22.2658	55.3148	75.6633	88.9291	58.7036	9.278	30.4563	26.099	34.3657	30.1402	17.873	26.0851	100	76.6504
sample-821	48.3369	88.3344	96.7538	86.3772	87.6222	43.8185	84.7373	43.6035	78.9292	27.2188	30.2669	79.7561	56.9844	73.869	47.3834	27.2542	36.7	29.0602	18.5208	39.1194	35.5986	8.7519	74.8078	56.146
sample-822	50.27	89.3506	93.8096	83.4387	90.15	42.8091	85.651	28.4064	76.7881	35.1464	34.449	77.7316	52.3541	60.2154	37.8336	18.0213	30.4189	21.6629	20.6589	23.3255	18.3861	8.6991	67.4483	56.2376
sample-823	47.8933	84.1032	92.571	83.0401	87.8669	34.8206	78.7218	29.4521	68.4526	26.1106	26.2097	70.1109	67.5609	79.7188	45.0946	24.7535	29.1226	21.6683	17.0207	39.7897	36.4869	15.993	79.7334	53.0748
sample-824	51.6665	86.0646	96.2513	85.6934	84.759	38.21	73.5221	27.5007	71.3026	35.0996	21.0494	63.1079	70.0538	89.7091	43.3401	36.2951	23.3048	19.374	20.0435	49.634	35.718	13.7716	93.0098	62.5608
sample-825	39.6634	96.3684	96.0834	92.7048	92.7048	36.9869	92.7048	19.6042	89.7753	31.8592	28.792	74.8752	72.2113	75.59	32.0991	37.9243	30.3531	23.7534	24.3287	41.1854	40.2831	4.1695	75.59	43.0421
sample-826	44.5629	87.5298	90.6749	78.7741	80.4896	33.4006	74.4043	42.5377	65.4247	21.8266	39.5384	66.08	55.8606	74.456	62.8541	22.3385	34.9629	32.8872	11.6097	47.6229	31.8112	18.5054	75.3163	52.7514
sample-827	58.1799	87.3821	90.5816	77.2698	79.3048	37.9099	66.3459	35.6622	52.7976	32.9475	27.2761	57.5093	56.4299	77.5772	53.0207	5.7934	24.0695	23.5563	21.6578	24.7136	17.8921	18.038	86.6291	66.1668
sample-828	44.1746	88.7934	89.5103	80.3664	83.9528	38.661	82.5958	30.3827	74.1166	29.6719	32.0058	74.7779	66.168	77.7943	43.7423	16.59	27.2101	22.2379	24.3861	39.8541	30.6589	11.551	79.1175	53.0913
sample-829	44.7194	90.5075	93.0253	86.6747	88.1281	30.7204	79.1426	41.1673	74.6656	17.469	29.7667	73.7469	65.5139	74.5351	41.5174	33.3179	23.1052	22.4508	12.5149	44.8882	44.6496	14.8055	82.3355	48.1803
sample-830	46.752	88.8382	93.8862	88.4809	90.0038	36.4283	83.4458	37.2195	75.3514	24.1769	30.1077	76.1218	61.9529	70.1397	40.759	18.8941	27.4837	25.2994	18.5045	36.9598	30.5984	9.5912	74.9616	49.7804
sample-831	49.4548	89.4742	90.9077	83.2486	85.9434	41.6998	81.4764	40.9464	75.1294	27.3908	21.7214	69.8345	74.3776	86.0145	49.2796	33.8962	33.441	23.9867	25.2051	38.9581	33.8865	16.1793	86.1824	54.3644
sample-832	39.663	81.4649	87.2869	80.0367	81.5852	38.6575	83.9638	27.8305	73.8481	33.1951	33.7306	79.7054	61.9211	70.8402	37.9894	16.7244	25.0153	16.5883	18.8793	26.7136	28.8385	10.276	70.9193	42.1439
sample-833	64.3334	92.0547	93.8551	89.226	85.3965	44.8102	76.1981	51.1877	66.5946	31.8658	24.6108	68.2244	60.3517	70.1503	44.4609	12.351	32.9348	25.7076	23.8231	34.2739	33.8933	11.7348	85.0444	68.1746
sample-834	38.6552	92.1362	94.7544	87.0552	89.2799	31.0146	82.4589	27.411	76.6661	17.9888	25.6308	78.9185	71.4538	83.782	38.9309	35.3796	24.0281	20.9429	18.5461	47.879	51.1655	14.2268	86.2399	42.0595
sample-835	55.7514	90.396	92.2912	85.3585	87.8918	44.4615	80.9816	48.0997	70.5312	33.9236	24.117	75.3717	67.359	80.1597	45.3806	22.6814	31.4315	25.8554	25.0978	43.0591	34.8927	12.747	85.5094	55.1865
sample-836	53.163	90.0088	92.5665	85.9661	87.7586	39.4749	79.7751	38.2387	71.8204	30.4426	34.5668	62.8242	59.6582	69.7505	47.9633	20.7549	35.9665	25.3588	23.262	27.4307	20.1715	14.2577	69.1045	56.1784
sample-837	67.5344	81.6451	91.4207	79.793	81.9978	51.4253	75.7512	31.3175	61.1209	45.3532	17.1661	49.9099	71.9653	84.9264	58.0557	21.4521	38.3757	33.2187	37.3967	48.6005	29.4573	14.5624	91.378	74.8898
sample-838	49.7208	90.4224	97.4025	87.8963	90.6796	29.1299	80.2852	31.2265	66.1226	34.2775	25.9274	67.0529	61.7519	73.9084	43.792	25.3049	29.7752	27.232	14.2252	50.0479	29.9178	10.0174	80.7882	55.7894
sample-839	52.0001	83.9578	92.7966	80.4483	84.7507	36.5155	78.3027	39.212	65.2304	32.6184	30.0731	60.4914	63.7798	74.7584	54.2254	12.6089	36.5243	30.2032	25.3268	34.8997	23.7423	13.8058	77.1506	60.632
sample-840	51.4678	81.1085	86.8354	79.0509	82.0779	51.7175	84.5007	40.7006	77.6548	34.4171	18.246	77.0585	79.9361	86.3113	55.4081	35.9968	44.7717	36.6665	19.2895	50.1773	38.5813	14.8925	85.4169	61.5915
sample-841	46.4069	88.8475	94.9365	85.8967	87.7423	40.9388	84.9858	32.6431	81.6205	25.1304	28.6806	70.9806	69.8886	78.2494	47.3069	27.5042	31.4493	29.2088	30.8116	45.8324	47.0358	11.5737	79.5232	53.0709
sample-842	50.8571	82.4298	89.5907	80.0075	81.8183	39.4973	75.8674	41.532	68.5477	23.1408	23.992	68.4017	73.1771	84.1852	60.09	21.8526	39.6628	36.6043	32.6482	31.2533	24.2788	13.149	88.1758	59.6997
sample-843	41.4243	85.0769	94.4785	82.5656	83.6653	32.5644	77.6727	40.9236	71.6404	23.4126	26.1128	71.3949	65.587	80.869	46.6953	25.3534	30.5179	23.2989	12.1162	40.6701	38.7728	11.5029	85.9227	53.0111
sample-844	64.4736	87.8683	95.2582	84.5218	89.6615	48.5975	78.9669	32.3682	70.3928	36.5253	11.5958	69.3783	73.9584	87.1061	56.5407	28.622	44.7123	35.0063	31.4142	47.5893	40.3734	12.4163	94.1959	76.0704
sample-845	47.8102	95.8101	95.2307	90.8059	90.8059	34.9992	82.6591	25.6303	77.9494	33.3252	25.146	67.9516	70.9609	80.605	41.3323	41.8288	27.0115	24.7178	27.2289	54.1288	43.5654	12.2599	84.1998	51.8682
sample-846	45.4245	93.1958	95.4072	88.603	87.471	31.4721	81.4493	34.9688	72.0197	17.647	23.0247	73.3823	62.0776	76.3114	48.8709	27.0866	39.9286	33.8846	3.4524	50.0824	48.3508	7.4296	84.6221	52.7175
sample-847	36.9368	92.9328	94.2529	87.3849	88.5907	32.8396	85.8907	29.7607	80.9929	18.5338	38.3785	79.3728	50.5728	62.6644	37.3563	26.6311	28.0596	23.1761	11.7899	34.9499	34.7203	10.019	68.0145	41.1811
sample-848	44.4283	73.0968	84.4008	67.3731	69.6381	36.6106	69.1049	35.6855	55.1309	38.4329	11.3544	55.5803	71.2001	89.3186	60.693	35.6485	31.872	27.1727	7.7551	52.9391	24.0357	10.231	94.9259	59.191
sample-849	33.2111	87.6577	89.2702	80.9755	82.9243	24.6886	75.3528	24.5638	71.0388	23.9554	39.9594	71.6428	60.1846	72.1598	35.1973	28.3239	20.6915	14.8184	15.5971	27.3826	29.8503	15.9676	73.8863	41.8445
sample-850	52.2698	95.0307	95.722	93.4119	98.1702	46.752	93.4468	29.6604	87.0713	24.9633	17.6066	88.1241	74.4172	78.0536	39.0628	31.0168	39.312	31.3505	39.0527	30.8261	35.2748	6.4416	82.8462	55.0006
sample-851	41.3629	92.8564	98.3307	91.1925	92.6712	32.3789	86.7784	28.2712	82.2305	22.0183	23.8438	83.4098	70.638	76.5218	33.2568	31.2215	29.4281	23.508	23.2226	45.8417	47.8338	6.1307	80.6843	47.8325
sample-852	47.9668	91.6057	97.5983	91.5637	96.9461	43.1023	93.331	26.5222	86.9428	26.4879	19.0128	75.9138	68.3133	75.3637	40.0186	36.3694	36.7254	29.0369	24.2245	53.8403	52.7515	4.0979	82.4818	51.395
sample-853	46.3602	95.9145	95.5285	92.5287	97.6084	37.568	90.6113	28.4306	80.6447	21.7762	29.7882	82.9657	62.6194	67.6072	33.8436	25.0147	26.4169	24.0151	24.2971	41.4983	37.0612	9.3957	73.0481	44.4716
sample-854	60.5395	92.2756	98.9647	91.0585	94.3905	55.1789	91.2485	40.9974	83.9971	30.9008	16.123	84.8316	77.0318	82.5882	50.7223	26.714	44.8453	40.0562	34.5745	37.2402	29.7482	6.2421	85.9393	64.4667
sample-855	43.1781	89.6754	94.5602	86.4983	86.6293	34.7852	78.5286	25.9571	76.0868	26.4715	22.8622	78.6048	65.7458	78.5981	36.5954	33.1625	21.4043	18.1172	18.8801	43.5258	42.6192	8.2284	84.2023	51.3711
sample-856	58.1919	88.8637	94.5302	86.1309	87.6749	37.041	80.4669	47.6378	63.6041	21.3435	39.8285	63.7534	58.9933	67.5645	68.0218	10.2874	46.0209	46.0209	20.7359	35.9026	18.8634	19.2428	70.5217	62.3447
sample-857	51.2033	81.0416	86.9673	77.3958	79.1636	38.369	72.0589	34.2503	61.2148	41.1669	32.0483	56.3788	65.4504	85.2322	58.404	20.7327	38.7329	25.537	21.6546	33.7095	26.4291	23.4674	80.0148	59.8974
sample-858	56.3869	92.0352	90.7828	82.0635	83.4471	45.933	77.595	42.2436	69.145	29.2425	29.4958	66.6269	60.709	80.2553	53.6012	6.4377	31.9432	31.8613	32.1214	37.5387	32.8645	16.1134	84.5071	59.7237
sample-859	47.8594	84.9398	94.2262	81.03	83.5491	37.2532	80.4734	34.6279	66.7143	24.8294	29.7813	68.919	58.0339	75.7221	52.6755	22.2185	31.6666	31.0686	15.6359	46.3723	33.6603	12.762	77.9819	55.9738
sample-860	67.4497	99.7026	88.509	88.7275	89.0248	47.647	83.1048	41.7617	64.7024	42.6064	36.2543	66.7161	70.8151	78.3906	59.1132	5.2032	40.2286	38.8605	20.1479	42.2797	24.2842	20.4028	79.2038	65.9144
sample-861	45.4232	90.1993	95.615	86.2694	86.2694	33.5867	81.538	29.3638	72.8323	26.599	29.0777	64.8977	64.1513	78.7842	42.3506	22.0603	23.7946	23.9214	22.8912	44.0807	33.6384	10.0299	80.9699	49.9808
sample-862	53.7722	90.8645	99.8816	90.8645	90.8645	44.0096	90.8645	34.283	81.1019	40.444	13.3792	79.5675	76.1877	85.2048	42.5737	32.5034	37.2749	33.1659	30.9841	53.1608	35.7437	0	86.7392	62.7893
sample-863	56.9714	88.8809	86.913	76.3092	77.4001	47.223	67.0113	38.2418	65.015	27.7531	29.8217	58.8733	67.7639	81.2137	60.2617	18.9951	39.8222	32.6253	33.931	24.318	27.8805	21.2819	87.4493	67.5752
sample-864	47.3702	88.3954	94.8741	84.0253	86.6049	29.6934	74.1934	27.3647	67.3263	28.1799	28.4881	61.7683	61.7791	74.6342	47.1112	23.8247	26.2523	23.8452	16.5525	38.8788	32.5912	13.9759	81.9057	55.9676
sample-865	44.8213	94.9021	99.1235	93.0795	93.0795	36.1121	86.2625	21.2098	84.4399	30.7706	27.9714	72.3212	62.6471	75.2517	35.5988	32.6996	20.6536	18.196	19.7059	41.073	43.0087	12.5127	79.6049	45.7528
sample-866	36.3615	82.2385	88.9925	77.7183	80.4444	29.3786	73.7061	31.045	66.3888	18.7105	37.8786	65.9331	47.7387	62.6781	41.544	15.2194	20.8802	18.4806	6.4246	31.4777	23.8266	13.9282	70.9863	45.7376
sample-867	44.7524	82.9568	92.6459	77.0961	77.8278	38.2865	71.0546	42.0192	67.5602	14.5946	40.2508	69.9774	45.6075	59.1312	56.8235	8.1388	37.2003	35.8457	26.1662	38.2865	28.3144	9.6286	69.9852	59.9031
sample-868	62.6576	91.4386	89.3323	86.0953	89.0659	46.2956	80.324	46.6082	69.5351	34.2816	22.7155	70.1133	73.8776	80.6144	53.165	26.5351	42.143	35.0193	33.4745	43.2953	33.8958	17.8345	87.0362	65.4381
sample-869	40.91	83.581	93.1027	81.3771	81.7301	39.9744	81.7301	22.4005	78.7973	32.5301	23.4328	62.0318	69.8394	82.0045	39.8526	32.0356	23.8128	20.8514	27.6988	48.6627	39.3146	9.0399	79.5744	50.6002
sample-870	51.9468	93.5922	95.039	91.0295	92.224	44.6706	95.7216	24.3774	82.5173	40.2783	20.3989	82.0735	72.0892	75.3213	39.7409	20.8957	36.9932	29.6711	24.0182	39.3522	35.2016	4.3969	79.0001	58.0399
sample-871	55.5715	86.4233	96.1767	85.8992	84.9511	45.932	79.0814	38.6373	74.1822	26.9443	12.1337	73.4563	72.0027	82.3863	51.1911	32.4199	35.3567	34.176	14.5091	57.8215	51.638	7.7872	94.041	61.5738
sample-872	32.3113	89.0528	92.5296	82.9944	86.5656	23.0956	79.726	28.7124	74.202	19.227	30.7533	75.2539	63.1223	75.8776	37.2147	33.3345	23.4728	16.4414	12.1328	40.0368	39.4583	11.896	79.497	40.7763
sample-873	56.9934	93.2355	94.7147	87.6813	88.0232	42.3072	79.6057	40.4284	69.2207	32.7671	26.0085	66.5816	68.8811	82.032	50.6721	20.4631	33.4408	31.2705	15.5335	47.5264	37.6729	13.3525	87.7993	62.1942
sample-874	52.0728	94.7398	96.3368	90.682	95.2202	32.0115	88.1483	41.5593	73.2182	21.3001	26.8949	71.6222	73.4456	81.6214	56.6957	35.6376	47.9788	40.1032	23.253	61.6111	53.9111	15.5117	83.9641	51.2354
sample-875	41.1223	96.0223	93.5307	89.4882	89.5345	37.8644	88.6067	31.1698	83.159	20.2672	36.3756	85.1528	59.3286	67.7091	36.2943	20.3187	24.3672	22.9473	25.5098	31.8928	32.8909	10.6914	69.8473	45.2588
sample-876	51.9682	79.9345	89.4966	79.44	84.8361	44.3165	79.9639	34.4441	70.6981	33.8845	28.6697	70.2443	69.9476	83.997	56.4617	26.4112	33.5223	31.07	31.3109	34.001	24.7109	20.8554	84.6779	61.5296
sample-877	40.618	95.8881	95.0929	92.0175	92.4174	29.0341	84.6805	30.0994	79.525	16.5045	35.2335	78.2458	57.7483	65.0455	39.4426	27.6309	32.7839	25.7176	10.3947	37.8191	39.8407	9.2399	72.6339	40.9898
sample-878	42.6438	87.8192	89.7045	80.986	84.1097	38.5327	83.549	33.0369	74.9108	27.493	30.3336	76.7757	63.3786	76.8959	44.7686	22.4571	33.3438	27.1636	19.6109	33.3256	34.6156	11.7958	78.0899	49.5938
sample-879	43.6996	91.1553	95.4599	87.9316	90.8921	30.0944	81.8687	28.291	73.7696	22.6884	22.6465	68.216	64.3792	77.5049	41.3679	29.9727	30.728	24.4602	21.8138	42.1044	40.6817	8.6582	83.5335	50.9001
sample-880	47.345	92.8041	98.0415	90.7384	91.9795	39.6796	87.9495	30.7713	77.6912	25.478	29.5368	82.2505	63.4676	74.1993	41.9148	32.2518	31.3909	27.6422	20.2144	48.1738	39.5542	9.846	75.0004	50.7744
sample-881	48.815	87.3101	91.6154	83.3286	86.3093	39.2025	84.1813	32.5844	68.7691	26.3849	21.1341	68.1149	73.1366	84.9655	53.1899	22.3605	45.2436	30.8069	9.4115	48.9353	45.2075	13.2592	85.5596	57.8135
sample-882	52.1302	88.9788	98.2252	88.471	92.1945	42.9249	87.2898	41.254	79.533	31.5977	5.0934	79.533	83.1776	89.6108	45.9589	33.8699	35.4191	33.1553	23.5404	59.4809	51.8761	4.9381	95.4849	60.8533
sample-883	35.4603	81.5046	72.9719	63.8611	69.321	34.6645	70.1041	45.5858	58.6349	26.233	34.7847	61.1911	70.7783	84.7127	54.218	21.3129	24.0937	16.7302	14.2742	35.575	25.2471	27.8239	77.9278	43.3451
sample-884	46.2911	88.3091	94.6842	85.48	86.0637	35.0387	79.0361	28.6592	69.7693	26.3132	28.2016	61.0425	61.1394	73.9698	41.5317	17.9346	26.8144	20.7698	22.1283	34.1566	34.7725	12.636	77.9726	52.629
sample-885	29.4918	85.7486	93.0164	82.1838	85.3696	22.6098	82.9566	16.6177	73.1194	22.3194	28.5326	73.1586	61.05	72.2697	29.9855	32.0705	16.9822	10.8976	15.693	36.3606	38.9446	8.5993	76.5289	39.171
sample-886	36.7766	83.8148	90.1099	81.3514	86.0477	25.0189	82.2689	28.2069	67.5174	25.4956	28.3159	69.9146	71.6142	79.8792	44.1236	30.6024	30.796	22.1608	9.5968	45.9602	36.255	15.11	75.4849	44.7402
sample-887	59.4291	96.5254	88.6144	85.6428	86.657	46.4417	82.2499	37.211	69.4457	38.8323	31.5587	69.6548	69.3066	78.3648	52.8056	20.9335	41.1193	35.5479	30.8358	46.9883	31.687	17.2055	82.2526	58.145
sample-888	50.8666	85.2387	90.7514	80.3025	81.9869	34.1333	79.8296	39.7025	63.3351	40.2229	16.9112	66.0029	72.638	81.8727	46.2374	22.5177	30.3032	28.3324	21.464	42.6585	30.7998	8.6654	85.9098	60.2282
sample-889	54.2423	90.2365	96.2284	86.2738	87.0165	47.7901	81.3069	35.6352	79.1802	31.9104	26.2888	78.826	63.0217	80.1344	49.7174	30.5404	33.2677	31.239	19.138	48.8651	38.2349	9.9762	80.8876	63.0235
sample-890	40.5603	86.4608	96.0182	83.0723	85.29	33.2981	77.2586	31.6208	73.4343	22.6473	28.3389	73.4414	58.0492	77.6819	46.6607	30.5828	25.8192	25.0155	13.7847	43.5546	40.0986	13.2419	81.3804	53.2661
sample-891	54.603	86.2778	92.6415	82.2385	86.7407	40.6567	78.9787	33.7158	66.4761	27.8777	21.4438	68.3597	60.5014	77.6439	52.9599	19.0991	42.2452	31.8567	24.9305	34.558	24.0261	11.4675	83.8384	65.3078
sample-892	59.2007	92.1173	96.2252	90.6568	93.6093	45.2199	88.5829	27.3811	75.0181	40.5138	23.0009	69.99	69.1224	77.5186	52.9603	18.9276	42.4815	38.7274	25.7549	54.1398	33.3254	7.9506	80.5395	64.9811
sample-893	44.0862	89.2229	94.2558	86.2852	88.723	39.8621	85.5081	31.2054	82.0612	17.9555	24.8042	80.3842	68.3404	77.9169	43.4128	26.0095	33.53	26.7357	30.6947	46.1141	48.9396	11.3028	81.411	51.9552
sample-894	41.3348	88.5441	96.8427	87.7305	89.9139	32.2715	87.2983	19.9917	77.6508	29.7861	18.891	77.1091	71.4212	79.8969	37.1956	38.2881	29.8831	24.3536	13.0159	54.7758	46.1908	7.8617	84.4869	43.8859
sample-895	42.8096	88.1181	94.7179	86.0069	87.1119	29.6222	80.5693	31.0855	71.0963	18.4161	29.4064	71.0275	56.4559	68.6418	47.4291	25.0861	30.3298	29.9976	5.2017	48.5644	39.1999	9.1017	75.9042	49.7082
sample-896	40.4977	84.0746	96.85	83.8172	87.7186	30.8582	79.3906	31.0371	74.5876	17.6912	29.4678	73.4323	60.831	79.0402	50.9697	35.0518	33.0738	27.4471	10.3354	49.7799	46.379	13.6643	78.1032	50.5513
sample-897	46.5359	88.4673	91.6051	84.7882	85.8522	37.9759	80.373	34.2653	74.2843	23.8321	26.5349	66.1529	63.0644	74.3009	46.0318	18.7481	29.7008	24.6439	20.153	42.5861	36.8143	11.826	81.4832	54.5504
sample-898	37.5294	85.9207	90.6642	85.1257	87.2844	33.2183	83.4252	41.4348	79.8638	20.5901	26.7817	80.6517	72.3421	78.7348	38.0229	31.3455	26.6745	19.9075	22.5762	44.0258	47.04	11.9422	75.0635	44.461
sample-899	43.4395	79.3129	86.8151	76.8851	79.2253	43.561	82.2942	33.2991	75.0738	28.0263	31.77	80.1282	69.5249	76.3333	44.8195	18.2763	25.5929	24.2259	34.9772	41.3977	36.5397	11.8331	66.5477	47.5546
sample-900	35.6316	89.6621	94.3953	85.9371	86.9093	27.3741	81.8667	29.0069	78.1082	15.4036	34.5019	77.1873	57.6623	71.3977	46.2507	31.3291	34.9698	27.5347	8.5455	48.6617	45.5701	9.4232	74.5417	42.0668
sample-901	62.7678	89.4732	95.8891	88.8984	94.9428	55.0852	89.0172	46.1332	81.1473	23.5666	4.5168	84.0802	90.705	91.7912	50.8849	34.2214	47.4118	38.8902	37.4789	64.2297	63.4775	8.8187	99.8354	63.4098
sample-902	62.5766	90.1415	95.0547	87.161	94.2481	43.4055	83.7075	39.5874	69.4916	35.0822	25.5954	66.9413	64.9291	73.2435	60.419	24.3175	45.2587	40.8326	19.7099	49.9643	30.6714	15.3871	81.439	69.3216
sample-903	67.6751	87.166	92.5637	81.3477	88.5208	58.2665	87.8377	33.2984	69.617	48.3895	10.8429	50.4226	84.8749	92.3008	60.5915	21.6791	46.1522	40.4498	33.2652	48.9679	32.6063	12.2291	93.8707	74.0186
sample-904	42.1011	91.735	90.5015	85.5928	89.9959	35.0315	82.9569	31.2474	76.0903	23.2215	34.2791	77.3806	62.3415	71.8573	39.6117	21.1529	23.7109	19.3243	17.4477	37.4721	33.1004	13.5381	75.3352	46.1255
sample-905	47.4452	91.4436	91.3258	83.4572	83.8564	37.7684	75.2544	39.6601	71.3352	18.9437	27.423	68.7369	67.1826	76.9331	47.7556	18.779	30.0421	22.3559	25.7903	39.9287	45.6353	14.5916	85.6719	51.2124
sample-906	34.1905	95.1499	96.6618	94.4202	96.6047	26.0316	92.0719	22.844	86.3211	14.2036	36.9122	80.6303	61.4608	67.6786	33.1271	30.0298	28.423	22.7143	18.5599	40.9884	44.4874	8.5789	70.1962	37.5277
sample-907	52.1595	94.0298	91.5875	89.1952	86.5313	36.4531	77.1769	35.8048	72.5061	27.5974	32.3952	70.0125	67.8535	77.3773	46.815	22.9632	26.4293	25.4743	19.6908	40.657	36.5389	18.8019	84.175	55.668
sample-908	39.3593	88.917	88.9537	82.9577	83.3566	32.3822	77.3302	39.1587	74.5213	16.3971	34.0115	75.0303	68.36	77.8391	49.0475	27.1003	30.7091	29.6909	11.019	53.3247	48.6917	15.9915	81.1114	43.5813
sample-909	56.0333	92.5596	89.3474	88.1763	89.3474	44.1661	79.6778	34.9387	74.2681	31.1012	36.746	61.7202	59.0333	64.4926	41.0682	20.4836	26.1676	19.8302	27.742	34.4147	26.4501	15.8743	65.5011	54.8622
sample-910	51.4146	91.3085	93.8685	85.037	86.6922	41.6674	80.2347	42.3371	77.0405	17.4522	24.4649	76.9028	67.1902	79.9238	52.0335	19.7302	32.7137	31.756	10.1191	50.9631	47.3597	12.2368	85.5708	55.9687
sample-911	53.9955	89.0475	93.6519	83.4286	87.9233	42.9738	79.8182	32.7148	73.1894	26.8265	19.7114	72.1398	71.302	83.6228	50.2699	27.6607	31.0109	28.8138	24.0674	45.8879	43.2582	12.423	89.304	62.3424
sample-912	66.8435	95.5248	91.2629	87.4846	89.6012	52.2322	84.5003	42.2919	68.0338	34.2099	32.9425	70.4893	61.1887	68.6803	56.1271	13.9357	44.5468	41.8036	35.7637	45.8116	32.9044	14.869	77.197	65.6285
sample-913	49.7857	87.4462	90.8866	81.1128	86.7983	34.7356	83.1721	32.9498	60.6039	33.0922	27.0396	66.4901	67.8501	75.6953	51.9115	16.424	36.6043	31.0793	18.232	42.1761	31.6136	12.7865	78.1922	53.4056
sample-914	67.922	71.4366	83.6693	66.8748	71.3941	55.6803	62.5573	64.31	51.4339	24.683	14.9252	53.8282	66.4312	86.8015	86.9027	19.3747	54.8564	53.2544	34.5821	51.5052	31.1407	19.981	95.9491	86.8441
sample-915	61.3282	96.5888	89.0096	86.5433	88.9204	43.7237	76.3088	35.3967	67.1055	40.4481	21.0906	54.1999	78.6143	86.837	50.6315	20.6562	34.2619	28.8996	28.2181	43.8921	39.1851	19.2634	97.1326	62.9123
sample-916	54.9625	90.9292	92.0095	85.4255	88.4843	40.7844	80.189	47.4028	68.9453	33.4585	27.5273	69.9754	69.2013	78.27	47.5056	22.8739	30.584	28.8544	27.9172	43.5999	28.2037	15.8245	82.9436	60.8329
sample-917	33.0489	78.9673	95.3877	78.3589	81.0845	24.0499	72.6939	28.2	69.6114	5.3441	15.5904	68.4501	61.9788	78.5047	44.1728	34.9402	32.0373	20.7828	5.64	48.4717	55.139	3.7501	86.3323	47.1007
sample-918	62.34	89.6449	99.1668	88.8118	89.7406	42.2576	74.1986	39.719	69.528	22.142	10.9933	63.8632	68.5081	87.6498	57.1446	30.8755	33.3801	29.4932	29.8188	56.2567	52.8034	13.6129	99.1668	69.0977
sample-919	45.794	91.5264	90.7179	88.0214	90.7194	34.4569	85.5483	33.0927	74.1847	29.0453	38.8966	71.0612	60.2472	67.4442	39.9292	20.5529	28.2946	26.8766	21.0589	33.2616	23.6968	12.5517	70.0828	44.9317
sample-920	47.2803	89.8333	93.6035	87.9451	89.3609	45.7066	88.6676	33.3026	82.7787	23.5773	23.8768	73.1938	69.3056	78.3888	41.9735	20.0202	31.0516	25.2706	24.2525	43.9456	47.0869	8.8731	77.7988	51.6206
sample-921	46.1788	86.5472	94.7418	84.279	88.2944	35.8783	78.6509	39.7538	74.5325	25.3877	27.7615	74.1459	59.0609	71.1924	38.6593	25.3647	30.2247	21.7377	16.074	35.5547	34.7975	10.1186	77.8558	56.3639
sample-922	60.4686	90.8151	86.4187	83.2481	84.3892	46.0512	77.4028	56.3058	67.1575	31.0186	41.4365	69.962	54.5356	62.6075	44.221	6.9039	27.7071	22.1258	36.6182	26.3062	23.4799	19.1955	69.8229	61.6462
sample-923	64.6206	96.4307	94.3715	90.397	88.9736	55.066	84.2903	55.4101	80.1318	29.6068	7.4406	77.9847	83.5418	88.233	52.4116	35.0258	46.3854	37.4886	42.5904	62.5147	59.8747	9.7959	99.7264	66.9495
sample-924	42.3668	96.5309	97.0189	95.7136	98.1355	34.0305	91.9326	19.3363	87.1474	34.3571	35.7189	83.4819	56.2714	58.136	25.6621	31.0015	25.8446	19.6657	19.946	42.8388	28.5449	6.2773	66.1456	45.353
sample-925	60.1233	85.0031	88.5283	79.4916	83.1834	51.3572	77.5323	42.7546	66.0772	31.2217	10.2098	68.7751	82.2895	94.3952	62.9759	28.1506	49.6762	41.5525	27.0006	59.9479	47.7287	14.3344	98.0836	69.0478
sample-926	47.7093	94.0183	91.5677	87.3398	89.7472	34.1276	83.1894	29.5257	72.9244	24.8586	30.4221	69.7486	59.9272	67.8586	42.5878	22.4782	32.2954	26.4714	19.1894	46.9092	40.0302	8.6354	75.5768	53.3643
sample-927	46.1315	82.838	88.063	78.1505	83.2891	31.3875	82.2342	24.1904	60.7027	27.8907	28.0207	64.575	63.7177	71.3757	43.4533	19.9203	28.1982	23.3838	14.2787	40.5907	29.2507	15.2056	72.1698	51.493
sample-928	44.5181	92.0602	98.9746	90.9193	91.9775	32.0493	86.3182	28.2349	78.6917	23.9273	28.7688	70.0412	65.7073	78.3119	40.9461	26.2958	25.6378	25.1668	22.6926	45.7684	42.8552	8.4451	79.2952	49.5574
sample-929	40.6601	94.0098	95.4016	89.7022	89.7022	34.948	84.2807	27.346	82.4335	20.1116	44.0172	72.8921	51.2885	60.8219	36.4841	21.0255	23.6182	22.0617	24.7689	37.2337	34.6278	8.7229	65.9715	46.4919
sample-930	44.4156	88.5207	91.2851	81.2914	81.7738	36.0828	75.7133	33.1137	70.4113	34.6556	22.7026	65.4145	69.4733	80.1031	35.4787	32.3071	16.428	16.1676	24.3987	36.2966	35.7614	14.9233	87.1858	51.5985
sample-931	55.9844	97.0585	95.3795	92.2974	92.6943	46.886	85.2725	42.3952	79.3015	25.9852	28.8836	82.019	64.7675	72.5516	45.2847	23.4568	39.8572	31.9864	30.9922	46.4622	45.3153	11.2407	79.6639	55.9227
sample-932	45.725	89.4402	91.9845	82.8836	87.0602	39.8051	88.466	35.5738	75.4808	28.9465	22.3383	74.8644	70.6813	79.7712	46.7108	29.6546	36.9801	30.1472	16.5176	46.4277	40.2871	9.6215	81.6227	53.4622
sample-933	49.9787	97.9959	90.807	88.6731	90.4766	40.5104	81.8096	51.2545	77.9346	8.9423	43.9976	80.1449	55.3309	63.223	54.4395	17.9874	35.5219	34.9123	24.4737	44.5623	40.2605	15.5181	68.1282	51.6297
sample-934	28.3528	80.9283	94.4637	77.2614	79.1658	18.8735	72.6446	20.4468	68.0106	14.0601	18.6708	65.5754	64.8978	83.5516	46.7107	44.5772	27.1104	21.4799	7.8889	51.4247	56.3352	11.5226	89.9668	43.5455
sample-935	44.3525	89.6345	95.3399	87.3991	90.1222	39.4216	91.1383	22.0936	81.6784	27.6435	28.0381	82.0293	65.1352	71.9924	40.2315	30.0839	29.5015	29.0823	19.6138	50.1697	42.2978	7.0406	72.6597	46.8782
sample-936	58.9486	86.0334	90.1463	77.6635	79.5626	47.7341	72.6156	41.0827	63.9333	29.1562	25.2204	68.352	65.5308	80.0181	52.7927	13.6175	28.8319	27.4601	20.018	40.8631	31.7223	16.4772	86.0625	64.9536
sample-937	47.6682	86.3704	90.6574	80.0121	85.264	35.6193	76.605	34.7226	63.7441	27.818	21.2651	66.0084	69.2098	84.4895	48.6001	29.6786	26.5836	23.1504	17.8058	42.151	35.3437	17.0026	89.4418	59.1311
sample-938	48.259	88.239	92.8012	87.5392	90.7909	42.9105	89.1533	27.481	80.765	32.6853	26.5546	80.9472	68.5768	76.3543	43.9953	27.0019	34.6535	31.074	24.5253	45.0852	39.0351	9.4213	74.8035	54.7854
sample-939	42.0974	87.0739	90.8297	79.1753	83.8309	32.9237	73.8072	31.4194	66.7715	29.2857	27.188	69.2754	58.4786	75.6647	45.7146	38.0877	23.3642	19.4759	11.6706	41.5278	28.2697	13.5698	82.4028	49.4574
sample-940	46.742	94.2601	99.541	93.7778	93.7288	44.419	94.422	35.6428	89.4158	19.5973	27.2084	90.7275	64.6649	68.6565	46.4803	28.4333	44.6939	36.4914	20.3464	53.669	53.1455	3.6945	72.7916	46.2008
sample-941	40.0355	88.5852	90.1961	81.8633	84.0743	25.3315	78.7657	21.4011	62.3414	31.1887	33.8047	65.8634	59.6382	78.4848	40.1573	27.9482	23.8441	15.8564	15.167	36.7351	27.2297	18.5728	79.2904	45.2174
sample-942	27.6669	90.3483	95.9797	88.7979	90.3404	21.464	85.5546	28.0727	81.6825	21.2118	35.5345	82.3759	60.3541	71.74	26.6757	33.5956	13.8207	8.8661	13.2129	37.7487	39.9454	11.8582	69.3773	34.5127
sample-943	39.0458	88.285	90.347	79.5187	79.5187	33.6766	77.7791	36.1496	71.7459	15.8337	29.7659	75.0362	66.4877	79.6842	54.2346	29.6192	34.0002	28.8174	4.2108	55.9973	49.6863	11.7457	82.8911	46.0299
sample-944	44.5943	89.8443	92.158	88.4617	91.9899	35.7504	84.6557	29.0912	79.6178	25.9502	29.9125	78.203	66.9712	75.9562	37.7046	23.1824	24.5845	19.263	17.9091	40.2306	38.5316	14.3669	79.69	51.8187
sample-945	56.6309	90.0581	87.5576	84.2843	87.5576	41.9171	76.6482	38.9889	69.2701	21.0615	22.7634	70.6973	75.224	81.2195	44.8671	20.1533	35.9836	29.7379	32.8961	40.3548	47.4687	17.8311	93.2706	53.8268
sample-946	37.7352	86.3382	93.3001	82.6325	82.9984	26.5723	75.225	28.5531	69.7002	23.5582	24.8415	65.6831	64.9046	79.1012	43.9964	32.3291	23.419	20.3323	9.1548	46.6376	38.1591	10.7128	83.6225	48.4028
sample-947	56.1271	95.6042	91.0255	88.7922	93.6383	42.3222	85.3125	34.2645	73.8902	30.7882	35.2516	62.2394	60.5998	67.6772	44.9429	17.5874	33.2586	28.9552	30.2116	39.0689	23.3265	13.1579	73.8491	57.2353
sample-948	51.3294	90.9917	85.974	76.8825	77.4244	44.7236	71.3604	42.7864	67.3564	32.7394	41.5362	61.5183	54.578	77.3509	51.5976	11.9229	22.9691	22.1636	24.6965	29.4183	15.8175	19.806	76.7108	57.3509
sample-949	43.6666	94.1777	93.9495	92.7706	98.0291	42.4877	98.752	25.0733	89.8895	29.5052	33.3822	94.0185	67.1125	67.1125	32.652	29.0999	30.5375	26.4579	25.6733	42.353	31.1183	5.7533	68.5887	44.181
sample-950	59.5934	98.8853	96.9883	96.9883	96.4548	48.9789	91.2543	37.4931	83.4552	36.0003	16.1456	85.8404	77.8643	79.7834	42.513	25.5773	38.5375	38.5375	31.9482	50.1861	31.8805	3.5452	86.0455	56.2836
sample-951	54.4272	94.9122	96.4605	91.956	92.1886	46.8035	87.3386	35.9541	81.8181	31.8142	23.8774	83.2619	70.2939	82.1824	47.5191	28.8569	37.4792	34.5329	28.1629	41.8293	38.7381	10.8675	81.599	58.699
sample-952	58.4384	93.4747	86.3459	79.932	81.8838	46.3734	77.3391	45.3351	68.5146	36.8483	28.624	61.3428	79.6445	89.5732	63.2415	15.0936	45.7561	32.3051	36.7185	36.3193	34.9335	21.3467	89.8693	63.6822
sample-953	52.2182	91.9642	90.3561	82.3202	83.6854	45.2469	81.3238	35.6373	69.9965	36.3985	24.7917	57.5303	72.7271	83.9521	48.0916	21.4045	29.8074	26.1887	32.6718	32.0843	21.736	14.7525	84.6344	59.5339
sample-954	49.797	87.8785	92.1196	81.265	82.3546	37.8223	76.1993	30.4296	65.7373	29.9566	26.0573	66.3554	56.2215	75.5223	49.526	22.911	33.5602	27.7127	21.2602	39.8837	30.586	12.8414	80.5116	59.7902
sample-955	58.8857	91.0688	93.2716	89.044	90.6212	45.829	86.4806	45.8028	71.6296	26.2452	20.3832	74.9165	70.359	81.1138	58.6285	22.9378	45.6028	41.6649	12.6677	56.9797	45.7231	11.3206	86.1458	63.298
sample-956	55.398	91.1676	88.2693	86.8953	88.4644	44.4288	77.3618	55.184	75.7311	24.7371	33.4153	72.9997	76.2076	86.723	64.1188	26.197	43.1448	36.1626	25.0285	45.6773	38.7313	26.686	87.0874	56.1924
sample-957	44.0217	93.1212	93.4793	91.8977	91.6725	32.0181	85.8765	32.0906	78.9733	26.7436	39.4119	73.7063	58.87	63.8668	36.0808	22.2176	25.8296	23.6056	23.7786	40.8711	34.7253	10.8064	64.9517	46.2947
sample-958	39.0181	88.0642	88.1419	76.2061	78.0702	31.1513	73.4745	26.3498	64.7559	31.678	42.7751	67.0078	52.5516	65.0311	42.8094	7.5453	18.5875	19.1312	17.4002	22.1708	15.6583	14.226	69.6268	45.5064
sample-959	52.5814	87.5371	90.3807	82.9595	83.3006	42.1277	79.2096	45.3019	72.3893	26.7803	14.4628	72.5038	79.2909	86.868	44.9377	23.7235	32.9216	29.1057	35.2884	38.4339	40.263	10.8398	88.0396	58.5695
sample-960	61.693	88.6021	95.2761	83.7574	87.0822	42.2784	75.645	29.8545	65.1936	42.618	12.0969	51.739	74.764	93.7883	52.9045	26.8196	30.6568	26.9384	25.4041	48.6654	38.9596	15.6141	100	69.076
sample-961	53.3798	95.1683	92.5171	92.0708	95.0791	43.687	87.5319	39.4123	81.2576	28.995	33.0086	75.2253	64.1565	71.0461	45.6744	25.2643	34.1681	27.6117	30.1451	34.644	25.0229	14.4238	76.6074	57.2452
sample-962	38.8245	88.1559	94.5074	86.1468	86.7775	32.8484	84.0987	26.2222	75.5172	18.4069	21.3487	77.3605	65.8858	74.2464	41.321	26.8339	28.6921	27.9399	5.3551	51.7144	53.215	6.7881	76.807	41.7299
sample-963	43.4582	88.5877	93.9771	84.9668	88.6888	32.543	82.5453	32.2208	73.063	19.227	21.579	76.5414	69.4281	76.6135	42.6406	23.8049	29.1312	24.4376	8.4405	50.0267	48.4335	12.2705	86.1607	50.9345
sample-964	38.9889	91.0959	90.9429	83.7039	85.7805	33.3653	81.8992	30.6712	79.2438	20.1248	32.6655	80.7061	59.1969	73.5223	38.1652	27.69	24.7525	19.7532	27.5146	40.9703	38.5033	11.0308	77.2978	45.7205
sample-965	46.2084	90.7182	97.1452	88.6976	91.8898	34.5652	83.1716	30.2984	75.7004	26.7135	23.4352	76.6017	68.7139	79.8068	38.2544	25.5548	28.9744	20.5558	16.749	37.2651	42.534	10.4391	82.7551	53.0667
sample-966	41.7251	89.9178	97.3084	87.3662	89.2058	31.3763	80.4119	33.3666	72.4053	21.3239	36.6229	72.7989	43.6734	57.2245	42.3926	25.1209	25.9651	24.0142	7.7534	37.5967	20.5586	9.3175	66.3857	47.5309
sample-967	62.4561	87.9479	80.6411	72.8672	82.4076	40.2647	67.161	68.6181	46.8172	33.3264	34.831	43.1762	77.0319	90.3801	84.8595	26.0758	53.0234	44.4587	12.5107	43.2319	31.4803	40.5987	100	71.4376
sample-968	44.0179	90.9864	96.4011	87.3875	86.3289	36.2628	83.8134	36.4276	79.9929	6.6718	9.0851	76.0752	78.2503	89.2168	50.9981	36.7187	34.9255	34.565	11.4921	61.6899	73.444	9.427	96.9918	53.0314
sample-969	36.4073	97.2657	97.3589	93.6172	94.078	20.3097	79.5233	29.0063	75.6527	7.6908	34.2091	78.3515	57.4415	68.4062	32.2839	30.1505	17.7953	18.2342	4.2104	45.7542	52.4194	14.9363	78.8999	36.2533
sample-970	46.4789	89.5922	93.292	85.4277	87.1711	39.5643	83.4951	32.2792	74.7399	28.0765	29.2976	75.0538	59.9457	67.7135	35.4892	17.0415	21.9945	19.8787	23.1396	32.3987	24.817	6.7147	73.2611	51.6488
sample-971	50.1519	92.1307	93.9108	92.1307	91.9831	38.9791	86.8567	29.381	77.9661	37.127	39.1215	79.9024	64.1359	70.5499	44.0891	28.8544	30.0036	27.6058	24.5909	45.4122	29.4041	12.5429	73.1839	50.4608
sample-972	41.7155	95.4048	91.3406	91.5891	91.024	25.7489	81.7386	29.9609	73.6066	20.4614	39.6288	75.374	59.1357	66.9031	41.8609	30.6164	28.1979	25.1002	6.9679	54.2239	42.3444	12.6792	74.0342	39.6995
sample-973	39.1827	92.8413	95.0074	88.1639	88.4625	33.2961	83.1763	35.0519	82.2773	15.1003	33.0532	81.2791	64.8723	76.9936	43.2663	31.7785	25.5528	25.5528	15.7008	52.0448	49.1172	12.195	77.5108	46.1443
sample-974	39.6447	87.8092	90.3485	83.3264	83.8301	24.6412	79.73	30.5842	66.5917	20.1857	38.18	69.3303	61.2028	67.1522	48.5223	12.852	36.0279	29.5035	9.1603	32.9372	26.8604	11.3676	72.5862	43.9282
sample-975	50.6908	89.2469	88.4655	84.5568	92.1571	41.6452	84.1537	42.9382	74.096	20.1227	33.1391	75.1446	67.4882	74.7922	59.0894	23.0935	43.0918	37.5098	27.2552	32.1261	26.3283	18.8971	75.9284	53.3295
sample-976	39.5564	85.037	90.5144	80.0078	83.2252	37.1658	83.8992	35.1074	76.0156	20.9558	16.7016	77.4662	77.3481	85.5024	52.4436	37.4593	37.7053	33.1729	12.1155	60.5589	57.4252	9.4396	84.6193	46.0948
sample-977	50.2332	92.5603	90.624	85.5509	90.825	34.1672	83.448	30.5332	68.654	30.0655	32.9076	69.1304	59.6678	74.4839	51.2673	17.7788	37.643	29.613	23.5577	37.1872	27.7073	16.8137	77.8626	53.4101
sample-978	50.8136	89.628	87.378	78.4395	81.1704	44.7429	77.2728	39.5954	70.1207	26.3069	21.9511	72.0347	68.8867	77.3362	50.4729	19.6255	33.8044	29.9876	24.5503	42.6373	40.3855	12.7199	84.3968	58.5092
sample-979	31.7441	91.6484	90.8237	83.8815	87.7519	20.817	83.8741	29.9145	71.333	17.194	31.4704	73.3746	60.8616	73.7287	42.2007	36.7306	31.1532	24.1225	1.9072	48.7756	41.5725	11.8631	76.6904	38.3924
sample-980	45.5749	85.9083	91.4005	83.9028	83.7772	28.0138	74.5726	33.7175	64.6896	26.0238	33.6949	63.6886	64.8275	78.6598	49.9501	19.2135	29.0219	23.6563	11.4477	42.8849	35.3568	17.0969	81.692	54.4689
sample-981	39.6897	91.818	93.6151	86.9822	86.9058	32.387	80.0605	23.7074	68.7941	22.8846	31.083	77.8492	50.4723	62.521	28.219	14.8825	16.4422	11.4042	14.1208	29.1356	28.664	8.0845	70.4118	45.0731
sample-982	65.2207	91.8823	95.4055	89.6158	92.447	45.0409	81.5506	50.6639	70.0044	32.8086	28.9464	70.5089	63.8182	72.9272	52.9391	10.1182	41.3243	39.0769	18.5425	41.3461	28.2848	11.7004	78.6841	71.8739
sample-983	37.497	89.0574	93.2788	82.3362	81.6217	28.2164	75.5486	16.7022	69.4384	28.2054	27.7325	64.3428	54.6475	74.2819	33.0503	29.3181	13.9001	14.2878	19.2655	33.5041	29.0859	11.706	80.316	48.9788
sample-984	42.612	87.6526	91.2712	78.5754	82.853	31.7929	72.5088	38.4731	65.1292	26.5284	22.0435	67.7027	69.6822	84.1547	45.5011	31.524	26.2393	20.6911	11.6893	42.979	36.743	13.2999	90.5863	48.898
sample-985	35.6809	93.3846	89.7184	83.0271	83.2655	35.5018	84.088	35.6883	77.9031	20.4725	42.6744	80.3943	47.7888	63.1791	46.3815	31.8466	29.6474	28.9335	7.5807	46.3702	33.6457	13.0733	63.2478	40.7346
sample-986	33.8535	88.409	88.838	81.8131	84.4678	26.2123	77.4688	35.0138	74.4202	17.3638	36.1784	74.0914	61.5004	75.1686	37.4737	28.4833	25.0421	17.001	14.9285	37.8345	35.6784	17.1541	75.5894	41.9457
sample-987	31.386	91.8695	88.3607	79.0276	82.0193	21.1936	71.2404	39.1604	70.0378	20.2231	43.6344	69.0673	45.9526	68.238	35.0542	22.3077	8.9852	7.8264	11.84	27.2961	22.9779	19.7276	73.1016	38.3139
sample-988	52.5963	92.0307	90.9252	83.5448	83.5448	41.5626	78.6404	43.7506	68.0997	24.0176	33.9242	70.6883	58.2569	68.851	52.3777	5.596	37.0862	34.3658	10.4281	39.0863	31.5949	10.2295	73.5418	57.9767
sample-989	65.5432	94.2451	92.6452	92.7573	94.5842	52.0253	86.8426	50.913	76.9343	30.6752	29.9708	77.0606	70.5842	78.4695	55.7077	14.4031	46.577	39.3254	15.2352	49.8409	36.6979	15.3018	81.7014	65.8201
sample-990	53.2195	88.4155	95.4859	85.2714	85.5864	31.9489	80.5407	38.9855	62.5134	37.6482	32.5329	62.4921	58.6501	78.4539	62.965	28.1683	46.6188	35.9841	13.4364	41.794	25.577	16.3294	80.0179	64.6015
sample-991	56.477	94.5247	97.6318	91.9941	92.2536	49.408	87.4816	44.9494	84.0717	25.1219	25.9706	70.6382	71.9392	83.0308	52.6318	16.1231	36.3891	34.293	32.6452	41.2905	40.7794	11.7262	84.1063	61.9519
sample-992	52.4436	91.1967	91.7083	84.8346	88.4779	39.194	83.9266	40.4935	70.2478	31.4462	28.1771	71.0354	65.3838	75.2763	51.2939	20.1846	38.5861	32.2031	25.8637	28.474	22.0186	12.0197	79.8996	58.262
sample-993	46.1996	93.9584	88.9784	84.4733	87.9462	38.2223	81.1748	28.2706	76.3889	25.654	32.6582	63.4409	59.9914	68.8792	39.7124	19.3763	26.6943	23.6926	15.9643	36.195	31.0661	11.3517	76.7773	49.8964
sample-994	47.6696	87.6234	94.5259	85.3214	89.3759	35.8036	85.3605	28.1801	74.1015	27.5318	24.6233	74.2893	73.1482	83.375	47.0703	30.5003	30.7746	26.5809	29.7529	48.9908	44.798	15.2331	81.7536	54.5843
sample-995	41.0875	92.1612	94.5672	86.4716	86.1157	29.7158	80.257	26.5838	73.3707	23.8563	40.2732	73.6448	48.4699	59.0255	36.1657	20.6916	20.7022	18.1318	14.0655	38.6903	31.2832	12.5077	69.1731	41.9664
sample-996	64.3217	95.8871	91.3298	87.3528	90.7362	52.0583	76.4369	50.8987	71.5993	27.8873	25.8337	68.7335	65.3332	81.9809	54.9161	22.5538	39.4585	35.966	22.6886	43.7331	29.9875	18.9391	89.4196	64.6336
sample-997	53.8007	87.5081	90.8973	80.3936	81.9575	37.9959	71.0677	42.553	59.6058	25.2189	25.7876	58.1093	64.9105	81.6092	54.0036	19.7404	30.1326	28.5587	18.3534	42.6655	38.7842	18.2403	86.7881	63.183
sample-998	64.2601	90.8597	98.1514	89.4527	89.0451	54.3611	84.7991	42.325	77.684	28.824	19.7386	75.0988	67.4517	78.3929	58.5166	21.8426	47.3343	44.5747	40.6896	32.4948	24.9717	5.8968	86.5801	73.118
sample-999	45.1404	93.0005	95.6392	90.3164	89.153	40.5042	90.7605	37.0353	82.4699	26.4032	29.7677	85.6083	60.6085	66.8671	41.6842	23.4592	34.8085	28.7127	21.7378	37.186	34.7712	2.8627	70.1313	50.9894

## Sheet: MOCK CBTA CPI
sample-id	B1	B2	B3	B5	B6	B7	B9	B12	Lipoate	K	Butyrate	Propionate	Glc	Gal	Fru	Man	Xyl	Ara	Fuc	Rha	Rib	Lac	His	Trp
sample-0	43.5328	80.8783	91.9976	74.3118	79.5565	40.7435	78.0162	41.1396	68.2292	17.7611	32.3071	69.6489	52.7801	74.3307	64.9338	17.7465	37.5584	36.6536	21.1521	33.7961	36.0378	13.353	72.8985	58.5661
sample-1	51.6981	84.6733	91.8351	79.0271	81.8818	42.4099	81.1294	35.5582	71.3826	32.5831	30.8751	67.3528	63.4906	77.1743	53.2475	15.2284	34.2621	26.1253	30.0722	29.5841	27.646	16.5524	78.1109	64.092
sample-2	58.9174	95.4332	91.9021	90.654	91.9363	51.2726	88.2409	36.6599	79.4517	40.069	30.5043	73.6866	70.7914	72.7194	44.9829	17.1059	38.7231	29.9083	31.9614	29.7607	29.1422	12.8369	77.352	60.1435
sample-3	56.0829	88.2592	93.286	84.6222	87.9554	42.7299	86.6859	24.8412	69.7577	43.7954	17.2109	68.7817	72.9422	80.1771	48.3541	23.1252	37.044	33.9828	30.2459	42.6381	33.3264	6.8657	84.1718	63.5548
sample-4	61.7857	92.5926	92.3326	87.2384	86.6704	55.2066	88.2497	36.5836	76.1432	41.6754	21.9583	76.0682	72.0669	80.0719	49.2678	19.6688	41.4805	37.7314	34.9454	40.4687	33.2198	9.4696	80.8895	63.6703
sample-5	58.8683	89.9053	97.6823	89.4436	91.4659	42.0718	80.7465	34.4029	73.3115	25.8549	27.9154	71.1875	58.183	69.7479	50.3494	5.3859	37.7613	34.6545	29.382	33.1394	33.0068	7.6966	77.3791	68.5271
sample-6	36.9121	93.3922	99.4567	92.9803	95.0661	27.8426	90.6316	18.5034	83.6718	20.9022	32.1282	81.7506	61.2008	65.532	39.9508	29.8129	31.9979	28.5192	17.8096	47.4742	45.2904	5.2438	69.0958	43.5803
sample-7	41.008	87.8712	95.5365	83.6044	83.9722	26.6149	80.4737	22.4997	68.2126	22.2302	15.9907	69.1235	67.7634	79.1001	43.7048	28.0486	31.3087	26.1947	16.1835	43.6974	44.448	3.4315	84.6976	51.7004
sample-8	44.4904	92.5848	92.6661	86.9693	86.7168	37.7167	85.1927	37.7695	79.0181	19.0927	24.4412	78.0801	69.2816	77.2572	42.2888	23.7529	26.6228	23.9504	24.1554	46.5482	47.1551	9.6254	82.2329	47.3627
sample-9	44.5887	87.228	93.5257	82.8578	82.2583	30.6682	75.4292	30.2915	68.5884	16.6322	35.4689	67.0517	51.6588	66.7309	55.2129	22.6162	32.5714	30.9554	20.7811	39.2138	36.4252	11.418	72.3157	55.4225
sample-10	47.39	96.2551	92.9677	90.7426	92.4623	33.7388	89.2914	31.519	78.407	25.0152	37.2464	76.7175	62.7089	64.9786	42.1349	23.4592	34.4205	29.9651	20.3186	41.1321	32.6156	10.5915	69.1691	48.7612
sample-11	42.8836	93.8341	90.5273	86.4253	89.0424	27.7255	82.495	34.6665	67.5493	24.3596	26.4862	70.6194	72.2053	77.3283	46.5055	29.7833	39.1534	31.1455	13.1373	47.4663	43.9635	13.8355	81.308	47.3253
sample-12	48.344	87.7583	94.4721	85.033	86.8689	41.6919	86.4905	29.0757	76.0635	29.9656	18.0137	74.7874	71.796	81.32	44.8725	21.5828	35.1086	27.6856	28.1151	40.4507	40.5315	4.7013	82.9891	58.1226
sample-13	58.5692	98.6416	99.7092	98.3419	99.1371	52.145	92.9631	29.282	89.5006	32.6696	15.8399	86.4108	77.5276	78.0547	35.5395	32.2442	36.2466	31.8758	36.4727	50.1602	49.7912	3.0301	84.7506	57.4087
sample-14	48.7494	86.8076	89.8427	79.9129	82.2936	38.7758	76.3836	33.8896	68.7966	33.1154	24.8945	66.6267	67.0111	83.6686	47.0515	19.2104	25.5557	23.5755	25.4258	35.2363	32.1142	14.7287	84.1272	55.7957
sample-15	51.7064	86.7182	93.7648	83.792	86.7443	33.5551	77.6982	25.7913	62.4615	33.896	30.8274	63.5078	53.8234	69.1037	48.8107	21.7594	31.6496	28.2345	20.697	34.2459	22.3628	14.2035	76.0609	65.2412
sample-16	51.0408	88.8782	90.4152	85.4354	93.3124	42.6879	84.5731	35.0117	76.7741	32.7214	31.792	74.1539	66.3747	72.9674	48.8358	18.5199	33.0438	22.9626	26.0471	40.6435	31.3835	16.7688	76.4856	56.1406
sample-17	50.8287	93.0538	96.9341	90.9046	89.9601	40.6815	83.6433	33.208	77.244	25.6276	23.1525	75.6309	69.9775	82.4898	47.202	26.4667	34.0589	28.6088	25.486	42.5077	45.5222	9.3986	85.8502	56.844
sample-18	53.6579	77.4284	76.6819	56.9241	60.6975	43.5151	64.3004	62.9455	41.4587	30.1885	26.7086	44.1124	62.6867	83.7708	78.2918	8.7553	33.4577	21.0592	16.3023	39.9113	27.4454	31.2624	89.794	58.1569
sample-19	42.9044	85.091	88.6464	78.804	84.7317	34.7347	77.8116	34.3609	68.8309	24.8053	31.9717	66.9401	65.2292	78.4942	49.7644	20.6817	26.9736	18.0203	19.4369	37.1805	34.4469	20.535	79.4886	51.6895
sample-20	52.0403	90.2193	96.3896	87.6025	87.8102	37.7666	79.329	26.6733	70.9774	32.9177	25.8484	67.4056	64.9761	78.9181	41.0409	22.296	22.2916	19.1712	25.3017	38.0902	30.8986	11.411	81.7294	58.1717
sample-21	51.2163	87.3711	87.762	80.0629	83.3238	37.5654	78.3982	38.9213	64.1856	29.3214	35.4229	62.8363	58.5096	72.1687	54.8302	14.0343	37.7311	34.4331	18.469	33.9694	24.2206	17.5574	74.7346	58.0425
sample-22	48.5241	91.4931	96.5505	90.0928	94.6015	41.9718	91.9362	27.1246	82.1454	29.4846	30.8318	80.752	64.5405	71.2292	38.7983	19.0267	30.1424	23.0666	27.1538	40.1796	35.5635	9.0515	73.8724	53.308
sample-23	55.8845	90.3632	92.3362	87.7787	90.2809	42.3088	82.2534	36.4517	72.7966	33.5165	33.1936	71.3259	62.4915	71.4986	49.6819	21.0331	39.5742	32.7561	24.26	35.8844	27.9538	15.06	76.0393	60.747
sample-24	63.3227	92.7838	92.4927	88.6683	88.9695	48.6481	83.3143	40.1091	70.6364	33.7786	23.454	70.9278	71.8593	83.022	56.1508	16.3416	42.7975	35.2388	31.7826	37.4421	35.4072	12.1837	85.0755	65.5309
sample-25	45.854	94.3536	93.1256	90.6715	93.9742	37.0534	86.4796	32.4458	79.5624	30.2247	25.2759	79.0848	73.1205	77.0699	35.3992	34.6473	23.7662	21.9038	21.0812	46.4555	38.7287	10.8397	81.4349	45.834
sample-26	39.1738	97.5625	95.8859	93.2157	94.0252	25.5463	89.6825	25.7849	80.4505	20.5675	23.6433	79.6837	77.8695	83.8109	42.2416	40.0719	34.5242	28.0874	17.4674	52.9568	58.2098	13.542	85.328	39.2561
sample-27	50.6028	89.6603	96.0731	87.8903	87.5438	45.1227	85.3332	35.4175	80.5678	31.7107	24.03	79.0276	67.7784	80.7679	45.2799	22.6892	34.1562	25.8632	27.9743	37.7151	39.9886	7.1056	81.7593	56.3061
sample-28	53.1719	87.0083	92.2939	82.2317	86.0392	50.405	84.9447	47.7724	76.8405	27.0186	23.5522	77.2671	70.0969	81.8149	57.4573	24.4132	42.9542	40.0351	27.0471	48.6717	43.2299	9.8205	83.1756	61.5715
sample-29	48.053	92.9265	90.5812	85.8058	89.2331	34.8768	84.1869	37.4571	70.0871	20.113	29.1342	72.3604	70.4902	81.5548	52.2648	23.565	33.4755	30.2732	21.3301	45.3327	46.6835	18.4154	82.0747	46.7342
sample-30	46.9441	89.7359	97.7023	88.0042	89.4579	34.9596	84.3532	27.3011	74.5561	29.4143	30.7945	74.5493	61.9777	74.2356	52.3515	23.0525	38.8969	34.2397	18.7233	50.12	37.5144	8.2142	75.0086	54.5864
sample-31	49.2005	94.8882	96.9126	93.3054	98.3718	38.9409	94.1223	26.1802	80.0155	30.8398	32.3505	79.8958	64.6043	70.6502	37.8814	25.4433	32.0489	25.9063	22.4024	47.191	37.4709	11.0178	73.3658	48.0528
sample-32	43.9251	87.2466	95.5329	83.2326	87.1167	32.4094	81.3537	29.9039	69.1	27.7658	28.8643	71.0972	63.2385	76.4924	47.2054	29.0094	30.6942	24.491	18.399	43.9365	36.2052	10.3995	79.0437	50.5254
sample-33	45.0453	90.491	96.2323	88.7955	89.8508	41.9879	85.7382	28.2402	84.4332	28.1381	29.1551	81.9991	60.9018	67.4301	37.6967	25.3228	31.7189	25.0074	28.2358	39.4523	42.5598	3.8105	72.1454	52.482
sample-34	37.3187	97.3342	93.4058	92.9945	95.7661	30.6892	90.4233	28.0958	82.2108	18.4523	33.0709	83.2009	56.7345	59.3513	33.4791	31.3438	33.5802	22.5119	13.3537	38.9171	39.5332	9.5087	67.8329	40.5073
sample-35	41.002	92.915	96.7706	89.8542	92.1096	29.5934	90.1906	19.3229	75.0979	32.5438	25.1917	76.4768	68.4937	75.2688	34.6496	33.8596	28.9679	24.963	15.4462	49.6302	40.4178	6.2771	78.5203	41.6174
sample-36	37.2655	87.851	92.6838	81.366	81.6904	33.2485	82.4413	28.8188	75.8384	22.2269	37.3823	76.624	54.7127	67.4725	46.9272	16.7117	30.6988	26.2997	20.8889	29.8005	31.2765	9.1465	67.6946	47.1047
sample-37	45.7083	86.7515	92.5814	80.618	81.1676	39.0978	75.5754	31.6655	72.6428	31.2519	34.4821	69.6024	55.7225	74.6681	41.4678	15.3675	26.8668	16.782	28.6375	19.7483	26.8437	13.056	74.2751	56.5725
sample-38	34.1563	93.0309	97.112	90.7667	89.9777	22.1688	89.4825	21.993	71.0146	21.0347	40.4077	76.4215	50.9786	62.4512	39.0898	23.9477	27.0106	24.6699	6.8257	43.488	32.0239	5.7655	63.6813	40.1902
sample-39	48.0069	88.5096	91.9865	82.1938	85.2305	47.4305	84.7252	39.917	80.3331	25.431	15.4	78.0422	82.7054	90.3717	48.0083	27.5243	35.924	31.2792	32.6063	43.7729	53.8094	11.614	88.6282	53.6241
sample-40	45.4771	89.6805	95.008	85.5651	87.2864	35.056	77.6577	29.1253	73.4509	24.7058	31.5748	72.9748	61.7556	75.2361	41.3848	28.0616	19.8815	18.8025	24.6831	40.0294	35.4748	13.196	77.8768	51.0078
sample-41	52.9762	88.6088	92.4849	83.4228	84.5353	38.1393	75.3616	41.4323	66.1248	25.5667	17.9104	65.7328	74.57	89.8066	54.7845	22.2748	34.1094	33.4326	18.7986	46.9335	44.8754	14.4444	92.4494	60.4765
sample-42	55.6606	93.3272	97.2702	91.5073	90.62	50.7858	88.3131	36.4913	84.029	32.4006	18.6357	83.3626	73.2973	80.3205	42.8587	21.6644	38.255	32.2094	27.6454	43.8854	40.9933	3.5353	83.9896	58.3587
sample-43	50.4328	88.3208	95.129	84.7386	89.1065	44.9427	85.8684	39.7813	80.0464	24.5475	24.7604	76.592	68.8367	82.918	54.5895	25.0531	40.5469	32.5806	28.8717	41.4558	40.365	12.3259	82.3074	58.5455
sample-44	56.9396	91.9442	82.1247	78.7921	82.1179	46.0079	75.7296	41.9621	64.3705	40.0539	18.1435	64.2865	83.4221	89.8531	49.5682	40.2164	33.8212	28.3308	27.8823	46.5154	35.2032	24.0471	91.1471	59.589
sample-45	49.1762	95.1731	92.0041	88.8045	88.1964	41.9396	84.6841	37.1168	79.7186	19.8457	36.8983	77.7297	57.0697	60.4471	36.1996	17.2012	27.5566	25.4696	31.3328	30.2654	33.6342	10.0376	66.9328	51.1351
sample-46	52.298	94.8222	90.4985	90.407	93.9071	36.6952	86.8913	37.394	73.8309	23.4335	47.8916	75.7914	44.9569	50.3994	49.7908	6.4773	42.6039	33.4269	14.839	33.828	24.6969	12.6226	58.3516	53.2247
sample-47	39.3824	88.1139	90.0871	81.6981	84.2293	30.3844	80.2112	27.8404	72.383	24.5326	22.3987	70.0817	72.4296	80.4429	44.9298	27.8317	33.0269	23.3691	16.9987	43.927	42.9598	14.0384	83.6025	46.1999
sample-48	67.558	89.9189	92.8045	82.5064	85.334	57.2456	79.289	52.8125	70.157	36.5092	14.4076	67.7898	77.5499	93.4113	58.4682	16.1488	42.4533	33.2812	37.0387	29.822	35.3973	15.7431	93.4729	74.1124
sample-49	49.4864	87.9435	92.3779	81.8674	80.5387	41.82	75.2398	31.1354	69.0653	33.2931	33.1195	67.356	52.22	68.9409	46.927	19.5045	30.9618	16.9081	28.4337	23.0797	23.2318	12.5716	74.656	62.1043
sample-50	47.1878	92.3338	93.0899	87.2719	85.9609	41.3631	84.0551	41.7216	79.0503	21.147	34.4018	79.197	64.7749	74.3193	49.131	13.7067	36.2233	28.8786	22.3912	38.0348	39.7273	12.7627	74.7848	51.0131
sample-51	40.4627	90.9874	93.7512	85.9688	88.3516	40.8927	88.2044	36.7976	83.2432	18.4432	24.9322	82.4114	67.6568	77.1154	42.8451	26.424	28.9359	27.4934	23.5795	42.6441	48.4543	7.8718	77.317	46.6845
sample-52	38.5803	93.7753	93.3802	88.1861	88.1168	29.7736	81.9654	22.9937	73.6587	27.4426	36.2623	76.9249	53.3434	63.0412	27.8819	31.901	19.5823	13.2498	12.9408	32.1596	26.1903	10.5742	68.6711	40.126
sample-53	55.9437	89.1632	95.5675	86.0277	88.3225	41.0605	79.8356	39.0065	71.1772	27.7548	24.6231	69.8964	67.111	80.0961	62.0576	32.997	44.8876	43.8907	21.4014	53.8925	41.5063	11.5869	83.9972	63.224
sample-54	55.9699	91.2079	92.8246	85.6434	86.7123	50.1632	88.4576	39.0672	75.4777	40.2722	24.5817	70.6965	68.5209	74.0295	49.2053	12.6164	38.8261	32.1718	32.2808	30.8513	27.7331	9.2356	77.158	65.8366
sample-55	41.47	84.2644	91.9498	81.04	86.57	35.9019	82.53	31.4912	75.1046	28.4218	30.7878	71.5169	62.6614	75.3527	45.0515	17.3609	25.6259	21.5666	21.558	31.4628	28.9896	12.3125	76.1534	54.2044
sample-56	54.6216	90.0732	95.4623	87.8908	91.4339	39.7042	81.0261	36.9313	73.0129	25.2253	20.8966	69.8641	68.3935	79.7698	51.2531	21.9074	35.371	32.4988	23.0295	45.2516	43.0799	11.0404	85.8962	60.0585
sample-57	54.9634	91.9576	95.132	89.6544	90.2881	38.348	82.9791	27.2819	69.5991	35.2653	26.4376	67.305	62.7751	74.4737	48.1883	22.8345	37.4731	26.6962	21.503	37.0067	33.7837	11.9349	82.3435	58.705
sample-58	41.5191	92.3998	94.2897	88.9185	90.7707	29.4749	85.712	27.4336	77.5768	22.5859	30.7491	75.5648	64.1923	70.4931	38.8048	31.2879	30.8779	24.2442	17.8258	39.4294	36.048	9.4556	74.266	46.9957
sample-59	37.9884	90.6675	96.4207	87.2617	89.6186	29.0036	86.9177	18.4247	79.0212	28.0582	36.8087	76.8197	55.6654	62.4417	34.278	27.9276	26.7533	17.2518	20.7363	32.3195	31.8053	7.6079	67.6605	43.4422
sample-60	57.9118	93.1064	92.9043	90.0983	93.6805	36.6028	87.6926	33.9365	68.1189	36.8751	33.357	65.4803	68.7059	75.2395	50.4734	20.7962	37.4508	29.6482	25.2554	33.4214	26.262	17.5867	77.9094	61.3983
sample-61	56.3962	93.6495	96.8969	89.9265	89.9265	46.0491	83.1444	43.0842	75.4586	23.1075	20.436	79.6414	62.65	72.8255	50.1092	29.8095	41.7115	38.2203	17.9441	56.2436	43.2902	4.8424	81.5257	60.4864
sample-62	48.884	85.5595	88.5653	77.3294	79.6081	44.3384	76.3744	37.4717	70.5476	28.0379	16.4597	69.7179	74.2414	84.3232	48.6668	26.9725	29.8278	28.0413	31.4846	44.5593	39.8332	10.5526	86.6654	60.4694
sample-63	52.7156	98.7812	94.4183	94.4183	94.4183	41.6363	88.7667	30.954	80.9069	32.1832	25.6605	78.0294	72.2426	78.0986	39.2071	36.325	33.436	26.3353	25.3254	47.1935	43.8572	11.5622	81.3068	50.1409
sample-64	53.3988	83.6584	92.2034	80.5054	85.4277	37.032	77.3489	34.5518	61.7818	27.1503	19.6418	62.6459	69.4085	83.5339	58.0014	22.4117	39.2809	31.9054	20.023	42.8783	36.007	13.1038	87.6101	62.3926
sample-65	52.7257	92.3542	94.558	89.7653	91.6882	44.3926	84.2671	44.006	77.3164	22.7157	18.7837	76.9124	74.612	84.6372	48.0815	22.3446	37.4395	29.3038	24.9069	43.8226	47.0413	12.8094	89.3385	60.8238
sample-66	59.2263	87.8776	88.1416	80.0386	86.2062	48.7328	83.911	46.0136	69.2855	32.1433	9.3799	67.6323	88.406	96.1138	60.4	19.9533	50.7906	37.4998	30.5007	42.4958	46.7388	15.4345	95.6515	68.1635
sample-67	56.5057	90.1148	98.2006	88.9152	93.3125	51.2703	88.1679	40.2486	81.6178	26.1795	23.6987	80.079	70.0418	83.2283	51.2909	23.293	38.193	33.9213	34.5442	41.2676	42.2933	8.868	82.8357	61.3339
sample-68	58.2468	91.2235	100	90.448	91.9332	47.7744	83.2787	34.0285	80.549	30.0881	17.237	75.2537	71.5612	84.6765	49.335	34.7254	32.7174	29.4827	36.0709	49.4579	45.4364	10.4782	88.7629	66.4121
sample-69	56.257	97.5261	95.9365	93.4626	93.4626	39.3172	90.4278	20.0462	72.45	43.9197	17.8349	70.0194	68.5294	70.9845	28.5486	20.2347	26.0559	24.9713	26.9416	39.3136	26.6956	0.8546	78.1016	58.7309
sample-70	49.5311	88.2667	90.7495	83.8365	88.7838	33.4761	77.0054	30.7437	66.332	25.9476	21.9868	64.5741	70.6639	83.5443	45.5217	26.8695	30.0381	23.3448	19.6663	44.9226	38.6531	16.9236	88.5998	55.292
sample-71	52.8446	90.5011	86.142	82.5717	88.1059	52.1467	88.1059	60.1673	78.6514	23.3331	28.0906	80.6117	78.539	84.1114	64.1539	12.7351	53.1867	48.7146	21.5405	44.8005	40.5955	14.4345	82.0244	54.1103
sample-72	45.381	87.4224	92.9668	83.8521	87.0631	35.3433	83.8895	27.5731	71.9427	29.9245	17.519	71.0909	72.1005	83.1088	47.4446	26.5966	36.0802	28.3678	22.4732	39.7152	40.7668	8.2415	84.9528	56.2548
sample-73	44.8927	95.7221	98.2659	94.55	94.9662	34.3503	89.7646	30.4915	83.1731	23.5395	28.5813	83.1707	67.8777	76.9214	35.8886	26.3723	27.9169	21.027	20.5523	43.4503	46.0351	8.128	79.3639	45.6005
sample-74	56.5634	86.1601	92.8134	80.0608	80.5012	50.5039	76.2628	37.7319	71.0198	30.0367	5.9862	71.8744	80.2083	91.0419	51.9047	36.9073	35.3259	33.1365	32.5718	56.4712	49.7589	7.8592	96.7013	65.4759
sample-75	45.7862	93.0195	92.4007	87.6188	87.0797	46.4399	90.8836	36.4065	82.4636	30.3028	16.1207	84.2519	76.9227	82.5739	38.481	34.678	28.9718	23.9114	28.5968	56.2943	49.6505	4.695	84.7672	49.1084
sample-76	54.5902	86.3563	98.9477	83.8098	87.4618	34.9806	81.5693	34.5313	66.5338	28.8214	19.6112	64.3454	66.4322	81.4948	58.0477	26.4164	36.7617	35.008	21.097	46.1159	35.9905	8.5867	85.6	64.1327
sample-77	44.5535	86.3509	87.0629	82.141	88.2933	29.3917	81.1514	32.4286	65.9161	33.4712	20.9878	64.8409	80.2314	91.8851	50.8154	35.2696	32.0177	23.0494	15.5849	44.854	42.6145	21.1739	91.4839	53.4413
sample-78	47.9557	90.2649	91.9113	84.3824	84.9701	42.327	84.4973	40.5226	76.1254	19.3995	19.6617	78.4419	69.8648	78.2856	53.6464	19.8908	45.7223	35.5225	18.3336	43.0759	48.4982	5.2591	82.2125	54.3313
sample-79	50.9096	88.3655	92.6577	84.0243	88.0473	42.3107	84.9408	31.3969	74.0702	33.6661	19.8972	71.1973	75.3516	87.3321	46.1335	28.6051	35.7728	25.0284	28.173	39.8652	38.7279	10.7008	87.14	56.4114
sample-80	42.9888	89.6009	95.1349	87.0098	88.6279	22.8506	76.6132	19.3112	63.3906	27.4393	27.2282	62.2516	59.6886	71.2174	33.6043	28.5487	17.8783	15.5611	14.8234	39.1921	30.6458	13.0887	79.1103	48.9264
sample-81	58.2383	93.7387	90.1691	85.8386	84.0545	52.5237	84.4567	44.471	75.5989	31.0984	34.7726	77.3938	60.4828	67.8722	48.8457	6.9514	36.0638	30.881	31.2191	30.9666	28.4788	9.5178	70.7326	60.0584
sample-82	47.7928	94.5957	96.8334	91.3237	92.6411	32.7169	85.9446	21.2007	74.0961	33.1161	32.342	69.6287	58.7142	65.4558	31.99	24.3377	22.4261	17.6748	24.5127	34.2313	26.2093	9.5791	73.2352	53.2564
sample-83	52.1082	91.303	90.9078	84.1531	85.3747	47.8159	85.3539	38.6861	78.4964	30.3615	22.9892	76.611	72.8583	82.6903	46.996	20.459	34.347	28.4301	32.8115	42.5054	41.3104	10.412	81.8405	58.4568
sample-84	40.3437	87.5748	98.6914	85.7896	87.544	34.4146	87.5748	27.8903	80.0838	25.404	27.5576	78.3845	61.0981	72.2674	41.3983	20.6851	29.7002	23.6731	21.3301	40.0265	37.5597	2.3465	75.0446	51.3249
sample-85	45.4968	85.8082	95.1473	83.4879	87.2386	35.4105	78.8724	29.4749	70.7347	22.1287	23.0515	69.5849	64.152	78.3137	49.9254	24.338	29.9872	24.7508	20.3091	44.8134	41.1644	13.0657	83.7628	55.7089
sample-86	51.5235	88.4532	93.6764	83.7285	82.9054	39.9182	81.2339	30.6954	70.13	30.7307	23.1747	69.4408	66.7453	78.8143	49.8037	23.7737	33.8391	26.2607	24.7237	42.6219	38.8148	9.9343	83.8213	56.0215
sample-87	31.7289	92.5685	87.7237	85.4048	88.4326	26.1247	84.6321	24.5005	77.6426	22.4444	36.2929	76.4993	66.3811	71.2859	31.0568	29.1131	26.1793	17.2956	13.1442	35.8223	37.5922	15.9538	72.5442	31.9639
sample-88	42.9397	87.2767	94.2152	82.3194	83.7842	37.468	80.7031	33.3828	71.3973	24.3614	14.7241	73.0912	73.5222	89.8458	50.1105	36.4636	34.0827	22.9291	22.0095	49.2115	50.8721	10.424	91.6242	53.5831
sample-89	54.8464	80.8413	92.7539	75.3162	82.4824	40.1678	74.9378	45.7366	62.1611	21.7449	24.9194	64.8496	61.2362	79.4956	59.7005	19.8685	42.3764	35.7759	16.7857	40.0804	33.0158	15.6489	86.4523	64.5491
sample-90	38.3771	86.2487	90.9549	80.2857	82.7905	31.5507	80.3602	32.1906	73.0176	20.8882	22.5242	73.2153	68.7059	78.4541	40.1157	26.2517	24.329	16.5451	15.0299	40.0401	44.4832	9.4677	84.4512	42.4793
sample-91	53.9009	95.1239	97.4636	91.7369	93.6874	42.445	82.7424	34.625	76.7542	25.7194	23.1137	79.1404	64.7421	74.4348	40.0699	26.3747	28.9683	26.1349	25.2473	50.8256	42.6448	7.8779	81.1708	54.7512
sample-92	51.6607	91.7435	92.8373	87.575	90.0083	39.3172	82.1361	28.2676	74.9972	28.8794	29.1015	70.7551	64.6555	72.9589	42.7671	23.5124	32.5193	25.9181	27.4398	38.0977	34.2659	11.9161	77.8982	55.123
sample-93	58.2225	88.5552	90.9531	82.6072	88.4135	54.0903	84.3938	50.0343	77.3079	28.5692	18.9022	75.3785	78.3522	88.0325	57.4207	16.565	43.3504	35.305	31.3749	41.3742	44.1057	14.8359	87.3161	63.5513
sample-94	42.3732	92.0896	98.8149	92.2563	94.3822	33.0848	85.44	27.5047	82.632	23.0923	34.4251	79.8489	58.5645	71.0696	37.1377	20.7936	22.0214	17.2564	21.0579	33.4541	35.733	9.5972	73.0463	50.1315
sample-95	44.4898	97.6294	97.773	96.7804	99.0074	33.6372	90.7592	24.9317	85.56	17.9169	28.0724	82.5002	64.2348	66.1389	28.5148	34.1217	31.2423	19.2089	23.1043	41.7044	48.2734	8.3364	75.7477	44.5914
sample-96	61.7836	95.2535	95.0794	91.8882	96.1692	48.889	89.2901	38.5176	79.1228	28.836	20.62	77.6965	73.4979	84.1006	52.4095	28.485	41.6615	37.0007	34.0872	52.6229	53.8311	13.0603	88.7549	59.3925
sample-97	49.9787	90.6477	89.7352	83.0094	83.6197	44.3051	80.697	35.6475	73.576	30.6943	20.2459	71.8225	74.0758	84.2463	43.4182	31.3118	25.236	21.8694	30.7024	45.7095	41.3947	14.1115	86.4798	54.0278
sample-98	37.4683	93.9072	93.2285	86.9326	90.2046	31.8677	86.8791	29.1142	78.8729	25.0957	32.1364	80.94	63.5915	71.6005	36.025	30.9505	26.4423	18.7121	13.7606	39.8844	38.7537	11.5601	72.9863	37.3733
sample-99	69.1745	86.2047	89.2593	80.3571	85.4651	49.6939	76.3114	42.8286	63.049	42.4696	13.6817	58.7251	77.2477	88.3764	60.6919	20.3871	41.4491	35.2267	33.0058	42.9632	32.6988	15.9919	95.4633	75.9402
sample-100	39.8122	86.9901	94.2184	85.633	90.2645	29.4983	81.5285	25.6439	70.4353	23.7918	28.8641	69.4534	61.1869	77.4823	38.476	25.4245	23.6828	13.7165	18.3861	34.0185	35.1496	14.3826	82.5537	49.8835
sample-101	40.4684	87.949	93.9217	84.867	84.5397	33.0735	79.9163	39.5595	75.9274	14.768	32.8594	73.5872	60.0396	75.8809	49.3725	17.1282	28.5169	23.2117	18.8929	34.7884	39.7121	13.6308	77.7183	52.5681
sample-102	49.3142	89.4099	94.8378	86.0461	86.2236	46.2709	82.894	36.4463	79.6718	24.1434	29.4189	79.5675	55.9212	65.9399	46.3092	15.7735	32.4072	28.2778	24.3391	36.9446	31.0263	4.3442	71.0717	58.2205
sample-103	50.1977	86.4192	92.6936	83.0517	86.9753	38.0996	80.9336	30.0313	70.0153	35.7602	29.3616	66.6065	62.5207	74.9412	49.8903	24.8057	35.0647	31.5648	23.6079	41.1965	30.5688	11.6828	79.2617	59.6691
sample-104	40.7257	86.4526	94.3666	83.1212	87.3392	33.1654	79.6995	28.6506	75.288	20.702	31.283	73.4206	56.2958	66.6656	45.1532	26.9562	27.6869	24.6625	18.4393	39.5639	33.6488	11.602	73.047	52.1348
sample-105	54.8436	84.2704	94.3222	79.1012	81.63	35.5169	63.8247	32.2978	60.9011	24.1634	22.5417	55.6051	56.789	80.5217	53.8716	25.7646	24.1122	18.4657	24.5587	35.4431	30.8835	17.4956	89.4432	67.6082
sample-106	45.5842	94.5302	89.652	90.0187	92.9367	41.6732	90.2008	33.0885	82.4123	20.8163	28.4067	82.8142	71.2891	72.7027	39.8694	27.4891	31.2422	27.0458	26.0256	46.5673	44.0708	10.9608	76.1451	47.5104
sample-107	46.3575	88.7869	93.0343	86.4495	89.8796	38.7428	82.7722	30.1521	75.6877	27.2909	21.5814	75.4088	68.5676	79.6085	37.9872	28.3526	23.6993	20.8931	24.5432	41.3622	42.2257	10.3663	85.3715	52.5011
sample-108	42.9453	89.6259	89.0501	82.404	83.7414	33.1658	79.3275	38.2694	67.6102	24.4322	34.0758	70.124	62.0147	73.4435	46.3098	18.0007	27.2444	24.7123	17.4933	35.8879	34.0364	14.8658	75.0115	45.9917
sample-109	53.431	73.505	85.5837	66.3138	68.8967	41.875	57.7285	44.091	48.9762	22.2666	16.7175	54.7629	67.1901	92.7006	74.5868	24.7039	37.7445	31.4879	18.7664	47.9856	37.0538	19.7077	96.0129	70.3028
sample-110	52.6911	92.2211	89.4103	86.6045	90.909	37.5076	85.1957	41.6948	69.9023	25.5267	24.4223	70.1418	80.8741	86.4743	62.4091	25.3507	46.425	39.2453	22.8709	49.1356	50.0615	19.4708	85.3685	55.3299
sample-111	55.3184	97.9077	96.1377	95.191	96.1377	42.7013	85.4718	37.6551	83.2582	23.1001	31.9204	79.7266	67.5727	76.5766	47.3822	28.9143	34.1615	28.7031	29.4431	48.5408	46.1625	15.1854	79.0631	55.5449
sample-112	39.2056	87.2883	84.0267	74.6263	76.528	28.4456	65.0335	42.8009	57.6736	20.5236	38.3079	60.1651	61.4844	80.9014	47.2153	31.1162	13.5267	12.795	14.8972	38.0622	30.7916	29.3358	79.3332	44.4764
sample-113	33.3149	87.1209	86.2704	76.3518	75.6236	21.4471	70.7941	28.8641	59.8758	20.4793	29.0489	61.4402	63.8042	79.3175	45.6008	28.0679	25.2782	15.1817	9.6771	38.5448	41.3634	18.8073	83.5013	39.8332
sample-114	59.3831	84.1086	89.8166	76.9037	78.0909	44.9871	74.2468	40.3006	59.8846	29.1313	8.0912	61.3508	74.26	88.1819	70.2589	29.345	46.9734	43.5079	25.8675	54.069	45.6142	10.0234	95.0562	69.7473
sample-115	46.9961	96.1311	100	96.1311	96.1311	41.8172	90.9522	30.3795	90.9522	21.1983	34.3451	88.7317	56.8001	60.8619	36.9972	17.0302	32.7347	31.3208	25.6334	35.4654	38.8917	0.1929	65.8479	50.865
sample-116	51.6386	88.8084	94.7598	86.0386	90.4678	39.4212	83.3367	29.6086	72.0833	29.7146	22.4787	70.9746	69.1078	79.2974	47.9837	19.4375	32.8955	27.9201	26.8618	39.9504	37.3328	9.5705	82.8847	57.5868
sample-117	34.8241	93.7358	88.2816	85.9333	89.2554	8.6302	73.5046	26.8634	60.2197	17.3178	49.2759	59.5432	54.2634	66.0435	38.775	28.8327	17.8565	16.8332	4.1979	39.2961	29.0248	25.3676	68.1787	33.1569
sample-118	44.5372	89.0297	94.3988	85.8153	89.5443	37.4648	84.4934	31.3609	74.6408	25.4508	28.8588	72.5636	65.3605	79.0122	43.52	27.9858	32.5076	22.6194	24.5564	37.377	39.7738	14.2214	80.4617	53.329
sample-119	46.9237	86.0545	89.4944	79.3805	81.0036	42.5832	81.3184	37.52	70.3072	24.9743	22.4741	72.4071	67.4864	78.9091	49.8383	23.215	36.726	31.1199	23.6395	39.9409	35.1086	8.66	79.7171	57.0935
sample-120	61.4382	90.0134	89.6962	82.4612	85.2378	59.4888	84.9824	44.4563	78.9738	29.98	10.6998	78.874	81.5017	88.1403	56.3576	21.7259	46.879	39.9675	38.3022	46.7802	51.1918	9.2281	92.6819	65.6211
sample-121	49.5027	87.452	93.0165	83.96	85.7478	33.272	75.1843	19.7615	64.1382	36.791	24.3148	60.8738	62.2899	79.1515	39.8895	20.5547	25.4536	15.2387	24.167	26.8804	26.6626	14.6725	83.7924	60.7218
sample-122	42.1179	89.6478	85.9945	82.1997	84.154	30.6877	73.1818	35.8692	68.973	25.873	37.7063	65.3706	60.3913	73.9136	42.2836	20.3474	24.0448	14.4204	16.4801	29.6872	31.0788	22.6518	76.8328	49.3381
sample-123	34.9957	97.9605	90.9859	90.2815	89.6833	22.754	83.1432	28.1675	74.5025	15.7763	34.5772	75.6342	62.9081	69.9574	33.8198	28.0755	26	20.8016	13.4229	38.4661	44.2316	13.8796	72.6578	35.6237
sample-124	59.9592	89.8601	94.1749	85.0302	85.2894	50.194	78.5339	38.4215	70.6651	34.3113	35.6482	70.6957	50.042	66.303	51.2659	6.3995	31.9455	27.9323	27.8221	30.3705	23.7135	11.481	71.3302	64.9053
sample-125	50.7639	88.9953	93.3367	85.2376	87.3434	42.5704	81.1822	35.5919	75.5488	26.52	31.2727	73.9032	61.7838	76.0544	45.2289	17.5427	30.5978	24.8226	27.273	33.1377	33.149	13.3384	78.7265	58.9868
sample-126	55.7785	97.7556	95.8243	95.0625	96.0917	31.1657	83.1361	27.8075	67.8062	34.2625	47.4391	68.9797	50.2332	58.259	42.7378	8.4637	30.9469	28.1611	19.043	27.6274	15.9199	12.5147	62.7393	52.8949
sample-127	60.4788	93.3451	91.8782	89.7328	94.6893	51.166	83.9784	35.4459	78.7102	40.1497	22.1475	75.5437	79.582	86.5037	51.8221	32.6912	44.7269	30.5719	34.962	48.2286	44.8101	19.2963	87.955	63.22
sample-128	41.6237	89.731	99.8248	89.6093	92.056	27.0026	81.5389	25.0831	75.2177	23.6905	31.8878	73.6819	56.5623	69.24	46.8578	31.6145	29.5476	28.3508	14.297	46.3096	37.7609	7.9787	74.0793	51.5976
sample-129	52.8883	85.2688	92.3193	79.0382	79.7832	45.2603	74.7063	44.4589	71.5679	20.9031	19.056	69.731	67.8003	85.4032	57.6023	14.5866	36.3566	29.0094	22.6783	38.4048	48.9917	13.2293	89.4199	61.6941
sample-130	55.117	86.8228	90.5665	79.1497	82.516	45.0486	74.5332	47.3705	67.7694	22.9945	12.2908	68.2338	78.8997	91.1005	56.2289	38.791	35.1998	32.0202	22	58.7486	52.9524	19.4497	96.0483	59.657
sample-131	48.8755	84.6021	88.136	77.0766	85.0009	41.3775	82.2368	28.7652	66.2274	28.3795	23.4391	66.9641	65.783	74.9741	48.0783	22.8989	31.1745	24.5281	26.7093	37.1433	31.4168	15.4763	79.0615	57.2488
sample-132	59.2022	90.5176	87.9942	81.9407	86.757	38.7504	77.0126	41.8398	62.5371	25.4724	36.7362	58.8142	60.9801	71.483	61.0299	9.355	41.9238	34.0285	26.9356	28.3205	26.8575	20.2072	76.0685	63.3423
sample-133	47.2895	94.1432	96.2453	92.3982	94.9938	40.9219	90.5005	29.8371	86.8456	22.8025	31.7611	85.813	63.8052	71.3256	44.5493	28.1982	37.8694	26.5483	27.1474	49.357	48.0641	8.9052	75.5029	51.4691
sample-134	50.9313	83.195	94.8574	82.4509	87.4825	41.99	82.4499	37.5512	69.5795	26.0844	16.3042	69.7102	73.6746	91.1433	56.4834	25.2729	36.4938	33.8171	22.5144	48.3292	41.0505	11.9969	91.2302	63.9646
sample-135	30.0582	89.5348	88.2157	84.147	87.5691	21.9569	85.9396	21.1976	72.5819	21.3884	33.1093	75.9057	62.8106	70.276	36.6894	34.9372	29.9381	17.8232	9.2665	47.4841	42.1198	10.7987	73.9259	32.9914
sample-136	43.4452	91.1433	89.4408	84.448	84.448	39.4063	80.4086	34.9595	74.994	30.0898	28.2508	74.8985	71.8068	83.5537	37.8296	33.9691	20.1047	18.4334	26.3053	44.9612	41.6101	15.8361	82.9816	46.327
sample-137	47.9567	87.9191	93.4489	82.6263	83.4016	44.1413	80.7737	39.712	76.0197	22.5626	17.5684	73.786	70.2354	87.5692	50.0617	28.5559	29.0145	27.6812	24.9485	46.6178	48.8784	12.3841	89.3966	56.1051
sample-138	36.866	86.4582	93.0042	81.6148	82.7211	21.1421	72.2201	26.5557	61.3216	10.6604	32.1442	65.5462	50.9886	68.0282	43.4757	19.1262	28.7371	19.6803	10.7147	29.5435	35.4843	10.7255	74.8019	47.1933
sample-139	57.2496	88.4566	95.1654	85.3442	85.7389	43.1431	78.0065	31.968	70.1432	39.5544	30.3864	64.5621	59.0686	74.6625	50.9913	19.7015	32.8672	31.525	28.6663	35.8029	23.4193	11.6296	77.8098	67.0415
sample-140	40.9829	90.2951	98.3831	88.2984	87.0351	27.2735	79.1257	21.4286	73.3244	21.2345	21.9679	71.8832	61.626	76.204	44.628	39.9345	26.162	22.3099	16.5016	53.3329	46.4032	9.0473	84.023	51.6328
sample-141	59.066	93.4359	90.2681	86.0462	85.7929	42.195	78.1349	46.1124	64.2427	20.8806	16.3121	67.7197	76.7071	87.9926	60.5544	31.0549	50.4397	42.0678	25.0339	53.0352	58.2261	16.7733	95.262	60.574
sample-142	51.9145	89.0231	93.827	85.9235	85.387	36.4708	73.1594	28.7067	69.4319	29.4292	28.1674	64.4566	58.3459	74.5454	40.636	21.8043	31.6504	22.546	23.3695	25.7925	34.1369	19.0085	84.4237	58.7378
sample-143	51.1499	96.7784	99.434	95.9702	97.3293	41.3897	90.3558	31.9486	85.8558	19.0776	28.7755	84.3142	65.8623	67.9489	36.2575	20.584	31.6115	28.891	32.1429	35.5775	44.7267	6.8235	75.168	55.1235
sample-144	50.0501	94.4581	93.6569	88.9804	89.8917	40.0378	85.9187	39.7581	77.454	25.0664	27.793	78.5423	73.5326	83.1925	47.2321	23.9878	34.2247	28.1698	22.8088	49.2112	44.5175	12.329	81.8852	49.8316
sample-145	40.5403	87.4129	94.5536	82.8241	86.4711	27.9883	77.1329	22.8333	66.2659	27.4255	25.7336	67.1447	59.7094	78.6333	42.0758	26.7037	24.5969	16.3602	15.4571	32.8368	37.0562	14.5136	81.7676	47.5497
sample-146	45.7918	88.5534	93.0897	83.7474	86.6546	30.592	76.3721	31.7349	69.421	20.2994	24.5515	68.4123	66.2737	78.9383	47.7028	26.1234	29.2629	25.3192	18.7852	40.7315	41.1225	12.5231	83.5602	54.0394
sample-147	58.9349	89.5783	88.8837	82.749	88.4937	49.5264	87.9689	43.8729	73.221	29.0692	14.8142	73.3118	80.954	89.35	58.0523	28.0845	46.3782	34.3728	28.2482	51.4879	49.6994	14.6836	93.4407	60.2753
sample-148	56.7443	87.8206	95.8306	85.041	85.041	51.7652	80.153	44.2538	80.1517	27.8068	32.4089	77.6007	55.4203	66.6632	56.5093	11.072	39.721	38.841	26.3623	32.8881	23.3605	4.2303	70.3707	67.5613
sample-149	49.4221	86.9308	87.5287	79.8007	81.7538	35.6947	71.9446	43.6049	62.8148	20.4648	29.4127	64.6252	62.3612	78.3634	51.2815	18.0372	32.5323	25.9335	15.9602	34.2725	33.1129	19.026	83.2796	58.0897
sample-150	35.4276	93.3367	89.546	85.2658	84.2989	34.5352	88.1442	30.6805	80.3333	23.7173	45.8275	81.8966	53.2821	57.5801	37.4044	15.1591	27.4019	23.1532	18.7489	23.8808	25.8633	9.0123	57.5078	38.3499
sample-151	57.3645	75.6213	95.6735	73.8081	78.6329	44.2942	79.1176	37.2357	59.6088	24.3895	3.7955	59.4524	76.5484	94.9652	75.2661	25.1288	54.3128	49.9288	25.5933	58.2057	51.1942	8.5744	100	75.1211
sample-152	43.6112	88.5607	94.9673	86.8577	92.218	32.0005	86.3276	18.1537	72.8395	28.3738	14.7714	71.45	72.9748	80.0607	34.3057	26.4454	28.2133	22.0038	18.8508	43.6454	42.8056	7.1149	87.2906	48.9598
sample-153	45.3887	90.5594	90.1405	84.7503	87.2891	39.3731	82.4888	28.8804	75.6739	27.8872	23.5613	72.9205	71.0874	78.6241	35.7042	26.6108	22.0327	18.4982	27.2253	39.1909	41.2693	14.789	82.1877	51.4397
sample-154	52.1309	89.5652	93.0273	84.9492	86.4305	40.0321	84.7975	36.0749	71.4394	28.6589	26.3842	73.109	68.6293	78.811	53.3237	19.8342	36.9952	33.9159	26.3509	41.7997	39.3159	11.7211	80.2718	58.1566
sample-155	59.0915	92.2503	96.7736	89.1599	90.1966	50.9521	85.1567	42.7264	77.6811	34.0639	22.6945	76.012	65.7303	81.554	57.8639	27.3341	41.1364	36.2289	28.8774	50.237	40.5761	9.8442	83.7762	65.9577
sample-156	43.2398	84.0091	91.642	77.4658	83.2554	39.1803	79.9426	35.6518	73.0497	21.4141	24.9721	73.5335	65.4698	77.9723	48.8121	26.1395	29.8533	24.7597	26.4949	40.6833	36.9245	13.4598	79.3827	55.9007
sample-157	44.4753	91.3416	94.6295	87.9612	89.1512	35.7381	79.1929	29.0554	76.8573	22.5143	32.8814	76.1183	60.3356	69.6545	42.8491	29.4627	30.7258	23.0202	21.0832	39.9321	37.3911	12.2004	74.5493	50.3095
sample-158	65.996	79.7255	97.05	78.3872	83.0394	46.5724	71.8852	37.7068	56.2402	36.5885	8.1305	54.8028	70.8009	92.5605	61.5167	7.4706	37.729	30.2248	29.2328	28.7892	29.115	11.8651	100	83.5929
sample-159	38.3067	89.8542	91.2709	83.8971	86.0006	23.4583	78.1055	27.634	66.7417	15.2484	41.0356	69.0452	51.421	62.3238	45.0226	19.9597	27.6518	23.4266	12.577	38.0496	32.9674	13.2887	67.9506	45.0188
sample-160	49.248	85.8143	93.213	82.7938	85.5549	35.5213	78.9871	23.9456	67.6684	34.786	23.1519	66.2338	59.5075	72.6084	45.822	28.0477	31.6975	22.6813	20.5534	38.2484	32.4596	9.7284	81.9221	61.6418
sample-161	58.859	97.8841	95.995	95.2046	96.3813	52.703	97.1034	39.6164	87.2613	27.9121	19.4982	86.7244	76.7804	77.8397	45.966	19.2217	48.1112	40.1284	31.6969	44.2939	49.479	5.0322	81.2174	60.2317
sample-162	43.8128	84.6019	91.7006	80.3526	84.9643	33.4963	76.979	32.6055	68.4494	19.1282	34.9824	67.1982	57.4362	73.8735	45.4729	11.4293	23.6187	18.844	21.7235	26.8016	30.8487	17.7703	75.4138	53.6523
sample-163	44.5295	93.9272	96.1631	91.2302	92.2401	29.9572	84.3332	24.2016	76.5249	24.3915	25.1796	75.5541	64.6507	73.5466	36.2049	31.709	27.2578	22.2516	18.2823	44.3377	45.2911	8.589	79.9156	47.6251
sample-164	58.9735	90.6883	99.9413	90.6883	93.3764	43.377	77.8386	38.643	74.8527	18.5477	10.5716	71.0576	70.8771	90.7604	48.5335	24.4345	28.6502	25.1111	26.911	50.1858	58.4417	10.5716	100	62.5359
sample-165	41.8757	86.541	95.8995	84.3433	87.0121	39.1238	85.142	25.749	81.4573	25.2487	23.014	77.7275	67.0564	77.0684	41.7575	25.0648	27.2627	25.5555	28.3537	37.8312	42.189	6.5233	79.515	51.8923
sample-166	56.7095	93.2509	94.9858	90.7189	93.2849	39.2513	82.5866	31.797	70.0175	33.5783	17.1833	67.8602	76.1075	82.9694	48.4548	29.6813	40.8731	30.2968	20.8055	48.7755	43.8176	13.7708	91.9076	60.6226
sample-167	53.709	96.7513	91.919	91.919	91.351	35.9192	81.1256	36.3272	73.9675	26.9396	32.6893	70.5844	65.2488	71.3551	43.6069	19.3063	31.7452	28.0787	21.4979	42.8035	34.5879	14.4428	77.2086	54.6768
sample-168	53.9058	93.5005	90.2787	86.0246	86.0027	47.3308	83.5684	38.7029	77.0856	34.2543	18.9109	75.0377	75.2414	80.0614	46.3934	27.3663	36.5874	33.7466	26.0895	49.2968	40.4646	8.4892	83.6891	58.1092
sample-169	72.266	88.7593	93.2527	83.7913	86.152	50.8723	74.0708	50.257	60.0942	37.064	18.3269	58.8398	74.9596	90.4997	65.6373	15.3917	47.1946	41.225	28.2291	43.9196	34.2106	17.5971	94.2688	76.5409
sample-170	47.1122	91.6287	90.1367	84.5282	85.735	38.14	80.1505	36.2215	71.7738	19.9132	27.457	71.934	62.3881	74.3148	38.3151	20.5516	22.4506	20.7504	24.6596	35.5345	39.4002	11.1373	80.8046	51.3606
sample-171	59.3715	98.1716	97.8575	95.6667	96.0291	51.4015	89.6107	29.3885	83.3488	40.0441	31.4022	79.7527	56.464	59.7324	35.7481	18.7563	37.7659	26.2614	33.6827	29.1887	27.2995	4.2113	70.3177	62.9734
sample-172	51.6717	88.506	90.3131	83.4261	85.93	37.6715	79.0226	36.127	69.5007	26.7978	31.5265	65.0973	60.5269	70.6724	50.4073	14.5075	38.1594	27.5801	24.5306	23.9141	29.9621	15.3792	77.7055	59.5047
sample-173	45.9631	87.7454	92.7823	82.4939	82.4939	29.7946	73.5999	31.643	66.1119	22.9992	11.9408	64.0558	76.8347	91.192	49.0274	32.714	35.0009	30.1319	17.3455	53.9849	54.8071	10.619	97.5941	56.1334
sample-174	37.8158	85.0765	93.209	80.982	82.1927	31.5469	74.5751	30.6396	73.7357	21.4251	36.1218	72.5891	51.8307	66.4305	45.7315	21.5807	23.2491	16.879	15.3092	37.2127	30.2276	12.1847	71.5316	48.8271
sample-175	48.8068	86.3947	96.3729	83.8525	88.366	33.9487	76.2669	29.7938	65.9887	24.0991	23.816	66.003	62.1562	77.7121	46.1295	25.1908	25.6774	23.0371	23.2599	43.8343	38.4061	11.5749	84.7312	56.0525
sample-176	51.1114	89.87	100	89.87	91.2834	48.3488	87.8646	31.7	84.8389	29.0111	24.6827	82.8229	64.8122	74.5116	43.7068	24.283	32.7899	32.6662	30.0596	43.3119	40.1759	3.4469	76.5467	58.9878
sample-177	38.8589	80.9796	88.3245	72.8851	78.2676	36.5783	78.0394	31.2421	68.675	25.7718	26.7548	67.2847	59.0263	73.9265	50.0981	22.7843	28.8217	23.0679	20.2043	38.5506	32.865	13.2224	75.8351	54.0665
sample-178	58.1323	87.9647	90.3249	81.0525	85.8257	44.7274	79.7027	36.7184	65.8966	33.1083	10.7001	64.3142	78.9681	89.5857	54.5415	29.2686	42.8498	32.606	29.379	45.7792	42.4575	15.5761	94.1224	65.7359
sample-179	55.6801	87.6672	86.7956	80.0826	81.7751	46.8799	79.5124	46.0232	66.6607	27.6097	19.6494	69.133	77.0927	91.3902	55.8899	19.2494	35.0157	30.9042	30.5708	43.1132	46.1591	17.4964	91.3377	62.9833
sample-180	47.3803	88.5041	93.5057	83.0718	85.7585	36.4227	76.7606	37.6926	71.1799	21.001	29.0833	69.4703	62.7034	77.6424	55.053	22.9137	33.1704	29.5065	22.7431	40.4923	40.7572	14.7455	79.4512	56.2169
sample-181	39.4558	89.3092	92.106	84.3647	83.0247	32.9555	82.5272	31.5318	74.0482	29.5423	19.9495	73.2891	77.7369	88.6281	44.7402	35.0552	31.6975	24.7872	16.1754	46.1908	42.9015	9.9253	87.0596	46.5314
sample-182	48.7164	73.8041	87.9171	65.9092	70.3793	40.6134	66.4057	33.3384	55.0756	29.4386	15.7157	53.4863	72.657	98.5477	57.4813	11.4565	31.3988	17.3252	24.4504	21.8577	32.5619	23.5953	96.8985	65.7235
sample-183	41.4795	94.9479	91.9289	89.5095	91.0246	23.0491	83.142	26.2286	70.4559	26.6656	32.0915	70.1536	66.9118	77.4627	37.1957	33.4969	19.0904	18.9542	16.6901	43.3501	43.9117	16.2706	80.2928	40.5391
sample-184	61.7969	89.877	93.6294	84.6546	86.5006	49.7843	79.2979	42.593	68.4275	32.6888	26.0683	65.9631	62.3187	74.8453	53.6037	15.8551	35.7376	33.8279	31.863	36.566	30.6216	13.3707	80.0452	68.4177
sample-185	42.006	89.2696	86.8767	79.2792	81.7584	30.4776	80.0626	32.775	68.2688	29.6511	36.1837	66.5979	66.876	78.6757	48.4227	26.1341	27.3848	24.4341	20.1465	39.6164	30.3318	17.5907	75.2027	46.1483
sample-186	38.6969	84.7466	91.3377	81.3991	88.1739	28.8175	80.2349	23.3859	71.2908	31.9429	33.2848	67.5637	62.7675	77.4327	44.8979	32.6766	23.9976	20.7829	19.4192	41.3085	30.9282	17.9731	76.7795	49.9644
sample-187	55.863	93.4542	89.8853	85.4879	88.9338	36.7415	84.0489	33.5294	68.2211	45.4825	32.4865	64.5274	71.4652	73.2523	49.6015	14.7289	33.7373	31.439	22.2118	34.0086	21.7739	17.1749	75.5904	56.9026
sample-188	53.6319	91.3275	91.1205	85.7931	89.853	41.8115	81.5795	43.7141	72.0257	21.8715	30.0502	71.4399	61.504	73.0626	49.8535	17.9341	39.6854	26.5233	27.4073	31.7504	36.0437	15.3957	79.0672	59.4311
sample-189	44.8032	95.6663	90.8153	88.105	90.8153	35.8141	83.2757	30.4718	77.4692	32.4567	34.3649	75.5925	62.3214	70.1677	27.4511	28.1467	15.2749	10.5876	20.2371	36.8489	28.4596	13.4	73.6264	45.0634
sample-190	41.6009	84.9317	89.3911	78.486	82.6965	39.4072	81.9545	39.3434	73.555	16.2473	24.4204	76.386	67.4724	82.0344	59.3682	25.3191	39.5712	31.7377	22.7126	46.99	50.0036	13.3587	81.2683	53.4533
sample-191	49.6228	90.3475	96.1368	87.8097	86.255	47.0757	86.2265	33.3619	82.8271	25.1618	24.046	79.993	69.109	78.8221	43.9128	19.676	31.2646	28.2188	34.8316	42.2201	43.8732	6.7191	79.873	57.514
sample-192	47.888	88.9639	91.7592	84.8157	87.8444	35.1601	82.7325	31.1833	71.2484	33.5352	25.8519	67.5367	72.46	80.6651	50.4039	28.9709	40.1716	33.1289	23.8917	42.9799	36.7216	15.6996	81.6944	58.0436
sample-193	38.7069	88.8373	92.4698	84.9714	87.3172	33.9095	87.1078	27.0615	80.6491	26.7497	26.825	77.5081	70.0812	77.9024	41.4838	30.2253	31.6009	20.5837	22.646	41.9467	41.7033	10.0493	77.8928	47.1213
sample-194	57.0022	96.3597	94.7866	93.4044	96.9533	42.7299	85.973	34.1541	77.3768	28.6944	27.5413	74.7448	67.4643	69.8295	37.9311	17.8312	35.8224	25.3858	25.801	38.823	35.0931	12.2365	79.0272	56.0929
sample-195	45.0949	81.1312	88.547	73.1377	75.8392	30.231	66.6026	23.1267	56.2514	26.996	14.5939	50.4949	63.6938	86.7908	35.7729	25.4426	7.7639	5.405	22.503	34.2713	32.1357	16.7256	95.4992	60.3026
sample-196	40.6947	92.9613	88.3177	84.9724	85.2027	29.2257	82.1016	28.7938	69.2124	29.7406	38.5053	67.3422	59.9722	71.7425	40.8227	23.4726	21.7746	17.9476	17.0269	36.3409	29.3864	17.3857	71.7027	44.1852
sample-197	46.7394	82.22	94.0597	78.1145	81.0036	34.5411	73.0595	33.0724	65.2571	22.6616	6.7261	65.1437	75.5266	93.1271	59.2579	41.2068	44.0599	36.232	18.1593	53.2751	54.5337	10.2862	97.2757	62.4329
sample-198	60.4664	89.1205	97.3363	89.6871	91.7345	43.1592	79.9356	36.2914	71.1424	23.4247	22.3177	68.7474	59.7891	74.1359	49.4739	11.1054	38.6044	30.6742	25.9402	31.3534	38.5742	11.2848	84.8652	65.3272
sample-199	38.8759	91.0638	79.4548	76.9991	79.4548	26.0654	69.0862	36.1564	66.5786	19.8738	71.4513	62.5843	42.9143	56.5711	55.3616	20.1987	23.8382	19.8194	20.6112	22.0715	21.6404	38.09	52.5957	36.1848
sample-200	40.8201	86.5051	96.7434	85.897	90.5703	33.3302	87.3965	22.6381	78.1389	27.4548	33.2498	77.2662	55.9531	70.4297	40.8683	28.8741	24.8914	21.3883	22.4579	39.3262	31.703	9.4233	72.4228	50.5314
sample-201	52.5724	95.3009	92.9359	90.3836	93.9628	43.3783	85.3385	25.52	77.6962	39.7015	22.3334	76.1309	78.2002	82.0122	33.756	36.5258	28.2755	19.0172	27.4151	36.7965	37.774	14.8978	85.7477	50.8661
sample-202	47.6699	92.6915	92.8961	87.8309	87.4039	33.7585	79.5291	39.7506	74.1391	24.7355	38.9638	72.6177	59.5871	70.1524	49.4874	22.7974	32.8172	28.2127	19.0569	37.9819	29.2026	13.1196	72.0851	52.2011
sample-203	57.2256	89.2068	96.4128	86.5628	89.3591	38.3764	78.9229	30.5957	64.0752	30.3217	23.522	66.5185	57.4312	73.1994	45.385	13.1022	31.3085	28.1192	17.3753	37.1598	29.6495	9.2383	82.0442	62.3355
sample-204	40.933	84.7282	95.8385	83.3015	89.0326	34.7373	87.9992	23.0658	76.7622	31.6536	19.4142	73.0628	71.6808	82.6215	48.6008	32.7517	39.9384	28.2935	23.1737	42.3434	43.9997	8.7396	82.6749	53.1441
sample-205	50.7586	83.5665	93.1234	77.1212	80.9907	32.7438	65.1787	42.6291	61.3087	14.0336	16.207	60.5455	66.1517	90.1627	62.0111	32.6509	32.5669	27.3533	14.1661	44.2401	49.0852	17.8167	97.7078	58.8211
sample-206	41.3571	91.7539	94.1361	88.8033	90.3209	33.54	83.5211	30.4015	79.4068	18.8384	33.125	78.2474	60.1219	67.8157	42.0282	22.4602	29.8057	22.7972	18.8789	39.6705	40.0208	8.5678	73.7464	49.7697
sample-207	45.2823	93.6805	93.8363	90.437	90.2434	40.2379	87.6579	35.4975	81.5295	27.7357	42.1045	81.2265	56.3502	63.8174	40.9729	15.2619	31.8181	25.5874	22.6574	29.4032	27.6944	9.3691	65.736	49.0318
sample-208	42.5767	92.0045	97.9655	90.9134	93.7614	23.2517	81.8666	19.3724	71.442	29.3154	27.5918	69.1655	62.812	74.7932	36.341	26.424	20.4011	17.0781	15.4107	36.9719	35.2851	10.3045	79.935	49.2536
sample-209	56.2921	90.3726	93.55	86.601	88.4243	42.0189	77.1706	36.7932	69.5192	29.7556	28.3982	68.4708	66.8795	78.2881	53.4362	22.8434	33.8779	32.188	26.2942	43.7088	36.1156	15.3141	81.3864	60.6303
sample-210	47.2829	90.3045	96.0846	86.6896	87.4761	33.7655	75.6341	26.3971	72.104	28.2676	31.0424	70.3665	58.5711	74.4573	33.1776	23.0566	12.2357	10.4107	24.2608	34.2152	32.0637	13.3094	79.8174	50.9733
sample-211	53.0401	94.9755	95.7928	93.0306	96.5806	35.8435	85.1784	39.5204	75.6308	21.8766	27.1739	74.2326	69.1884	75.6488	45.0758	22.0936	39.6114	33.5531	21.1866	37.6444	42.5385	12.4447	81.7372	56.6423
sample-212	52.603	87.0013	93.9755	83.0129	89.2661	53.9894	89.825	30.9175	77.125	35.6295	22.8311	79.578	65.9392	74.939	46.5183	23.6782	35.9139	28.5618	35.0103	42.785	34.7363	8.0893	76.7101	60.6972
sample-213	49.1919	87.5155	90.8883	82.0246	85.1347	42.7229	78.246	34.2634	71.915	27.9705	31.876	70.6836	57.1304	69.2275	47.6612	15.7603	31.2024	25.0708	28.4261	31.4525	29.0834	14.3664	73.5795	59.1363
sample-214	63.171	94.6241	91.5366	89.9646	91.8948	43.5648	83.1905	36.1938	67.7785	34.8021	28.6227	65.749	65.5471	74.1936	52.8984	6.218	40.1238	34.2937	30.6052	30.4531	28.4383	14.2052	79.1422	67.8458
sample-215	37.474	87.1807	99.6594	86.5208	87.5816	26.9333	78.617	30.7435	76.292	14.5086	26.6898	72.9006	60.236	79.825	44.3154	33.6269	23.0333	21.631	14.3303	44.8629	45.3309	13.7858	82.1294	49.6946
sample-216	43.9246	86.4474	89.8603	80.209	84.0631	36.3248	77.7375	32.3718	70.3367	26.1889	25.9903	71.2038	67.7991	80.3112	44.1045	30.7122	27.7444	19.4858	22.9571	42.2961	39.4345	16.557	83.7353	51.0574
sample-217	38.1949	90.6304	91.4975	84.0754	85.1951	32.6835	80.6876	34.7062	75.1372	13.5768	38.074	78.467	56.5776	65.5001	45.822	19.149	29.788	29.9676	18.4303	38.4119	40.5683	11.9992	67.1408	43.1251
sample-218	44.2767	84.4918	93.2222	80.8357	84.3548	39.6651	81.2077	35.3607	76.9509	24.679	20.3383	72.4779	72.462	83.4149	49.5549	26.9875	35.6223	27.795	24.6111	39.5246	43.0563	10.6836	84.069	55.3728
sample-219	39.9703	92.4564	93.3026	88.4821	90.3606	31.579	83.0853	28.3304	79.2693	16.9687	29.4827	77.8885	59.6246	66.2242	28.6548	21.7491	24.8545	15.3748	20.2123	27.1676	40.0963	7.4129	74.2329	44.9013
sample-220	48.2035	81.906	88.786	77.3204	83.1594	30.3418	70.5677	31.943	56.8656	20.9795	29.5528	59.6289	56.4402	70.7784	50.9124	17.7249	28.451	25.6182	18.3334	34.2274	28.1976	14.0683	80.0328	57.5757
sample-221	62.8981	94.0884	96.1157	92.7648	96.7004	45.25	87.4155	40.6555	73.2936	31.972	22.6234	75.6011	73.6375	80.581	47.7236	28.0219	38.5014	38.4827	28.6644	48.509	41.8951	11.1113	84.7143	62.2015
sample-222	25.3681	85.2752	89.9627	80.2041	83.4684	11.0783	73.7492	22.4081	64.8287	7.915	39.9634	69.0536	48.0203	60.0947	32.0487	19.2881	12.0131	4.2625	2.7063	31.3671	36.1504	12.9927	69.7905	31.7732
sample-223	41.2185	96.8586	96.6532	95.4374	96.6739	30.0527	92.3886	21.6412	80.4385	28.8266	23.4723	81.0647	75.2088	77.5962	30.9703	33.6751	29.1511	23.6913	14.6954	52.8219	44.7697	7.0214	80.1834	42.1414
sample-224	45.5586	91.3081	87.2411	84.1133	90.2589	40.5858	85.8953	32.6614	75.385	27.3393	34.4576	74.6882	66.1452	74.7024	42.1484	26.0694	32.3218	23.813	28.8925	33.0337	33.9471	17.7125	74.2271	51.8128
sample-225	54.8908	85.0284	88.7988	77.6715	81.6834	36.0859	73.052	37.4952	60.5868	28.075	35.399	56.8474	58.4812	71.664	61.7831	9.6406	36.7228	34.1435	24.2896	30.116	23.7703	19.7783	74.7763	65.313
sample-226	40.8704	89.0395	92.5652	84.2397	82.7896	27.774	72.6651	33.3589	70.8828	18.3828	45.4481	66.4158	47.6003	65.9447	43.8211	19.8718	19.0007	17.7161	20.042	27.7319	26.0727	18.3628	68.221	49.6663
sample-227	48.693	92.0609	91.3632	84.898	86.4331	46.0894	84.5761	47.4955	79.5107	15.2693	28.3009	82.4606	67.5477	79.5507	55.834	20.6989	44.2086	37.4111	20.9049	50.3635	47.9928	11.35	78.3862	52.4671
sample-228	44.3764	86.6743	91.5071	79.6897	81.5339	31.7103	77.4295	23.7956	63.6371	27.9397	33.8762	65.9999	52.9885	66.209	37.9514	15.9418	18.6159	17.8841	23.5967	29.2763	21.0699	9.6405	71.0508	50.2149
sample-229	54.7734	97.2838	98.6562	95.6993	97.5686	27.5317	82.2009	25.8218	71.7424	27.3918	35.6533	73.064	56.0975	65.372	44.9307	38.1204	30.1774	27.6507	9.5016	48.1204	34.1352	14.5234	77.084	54.8667
sample-230	36.067	85.8327	89.5148	77.6678	79.0121	37.4156	81.6087	31.4184	77.4408	23.4697	28.3889	74.5061	62.0142	75.7007	45.3106	28.0905	31.407	23.7289	21.0284	35.8943	38.0675	10.2242	74.1741	49.0368
sample-231	56.0834	88.247	93.8065	83.4684	84.7461	36.7225	76.8244	31.2891	63.5917	33.1342	23.81	63.579	65.739	80.402	51.7191	22.4845	32.2119	26.4044	22.9579	42.3316	34.6871	12.6793	86.4124	60.3607
sample-232	49.8761	91.8424	87.8964	82.1025	84.9914	32.5485	72.7065	41.2574	65.5156	23.1251	37.7717	66.0588	58.9207	72.9265	50.8788	21.5082	32.2459	25.5016	12.2853	37.1625	35.3265	24.3226	76.988	51.5789
sample-233	41.0307	87.433	95.7937	85.6472	86.7253	35.1506	80.8946	21.9382	79.5775	24.9246	21.5168	77.1891	64.4988	74.3921	32.6053	24.1823	26.6815	15.6319	23.8814	31.3301	40.5744	3.4101	81.0652	52.198
sample-234	23.1965	86.9322	91.6988	80.4818	81.8973	13.6828	74.8113	21.5405	66.1891	10.7791	41.0414	70.2818	43.4265	60.6894	31.2533	25.002	10.7675	9.7682	2.4219	38.3591	32.2148	11.2674	66.5266	32.2127
sample-235	46.9236	89.2144	98.0488	87.4667	90.6237	34.112	84.7292	27.6912	73.1461	30.3847	22.2427	71.01	67.6051	80.9743	42.9207	23.3435	31.2479	24.113	21.91	39.2901	38.4706	8.7398	83.0446	56.6248
sample-236	59.2296	94.5082	98.5666	94.107	94.7769	44.3776	86.1665	31.643	77.5374	36.4571	19.1037	74.4618	73.8794	83.1413	40.3516	22.0643	29.2126	27.7202	28.4132	42.6707	38.4982	8.4265	87.6484	61.9373
sample-237	50.5877	89.3946	95.0135	86.487	90.4599	46.1858	86.8046	38.4752	80.2048	21.1503	15.7093	79.5899	72.6858	81.5432	50.1814	31.1414	41.7154	33.4698	27.5408	47.6034	53.7416	10.747	86.4413	58.2931
sample-238	51.9357	87.3066	92.8981	84.2078	87.6008	44.3329	79.305	36.1682	73.9418	28.344	21.5066	72.0373	71.2734	80.0247	47.7539	29.7377	36.8466	30.4198	26.4459	44.6873	36.8887	13.0733	85.4806	62.032
sample-239	47.23	88.2763	94.6365	84.4895	86.1105	38.7862	80.2991	33.347	76.9074	29.2939	35.479	73.2937	59.2162	76.3683	49.0617	20.3781	31.7099	28.3733	25.8268	28.5954	30.9113	10.9896	75.0199	55.5277
sample-240	51.6524	85.8741	100	84.2116	84.9165	40.9258	77.3581	26.2677	75.157	28.7184	3.1771	73.3709	77.9463	90.55	56.6633	48.1638	40.2134	36.672	28.418	69.7566	62.9509	8.0041	100	64.5075
sample-241	44.1066	77.4926	84.1698	68.2406	73.338	40.0593	71.2923	38.7415	61.862	24.5067	33.2621	65.2557	63.9201	81.6535	68.8429	13.7805	38.1684	29.8075	23.3746	41.239	30.4915	20.5116	79.389	57.504
sample-242	54.7017	86.113	93.2246	81.5935	87.395	49.0764	88.1887	33.975	74.9391	32.7905	17.229	75.9002	68.5414	80.3529	51.1392	21.7846	42.5822	33.7531	32.6504	40.78	40.207	7.9844	82.9292	63.9927
sample-243	50.5804	95.5312	91.7764	88.9004	90.7257	42.0343	87.408	44.6599	79.5502	25.6854	23.6954	80.4936	79.2036	85.1407	53.9029	30.6614	46.4111	40.3041	22.322	52.1389	52.6572	14.5586	84.2923	51.6838
sample-244	41.9038	93.041	93.7352	89.2538	91.7693	29.0612	79.9302	29.3679	75.1924	25.7773	27.9739	74.6424	66.6908	73.9244	36.6073	33.9065	21.7238	19.6866	12.7514	47.3691	38.3827	12.1108	79.7682	44.2433
sample-245	61.4983	90.9466	86.4509	81.8444	84.7026	53.5119	79.2259	51.7137	70.0098	23.0393	35.2201	71.805	66.6453	80.1754	58.6345	10.2421	43.7402	37.1749	35.1734	31.7599	34.3555	21.2859	78.1108	64.2496
sample-246	57.4519	85.7419	94.5097	82.9734	87.1787	45.3429	82.5224	39.8225	71.1117	27.833	16.9647	67.6742	69.6998	82.6031	59.293	21.8024	44.5061	34.5953	27.6181	43.6644	39.2024	10.793	88.45	68.4162
sample-247	42.8074	87.9668	95.4124	83.3586	84.4054	34.4204	79.9946	27.5688	74.669	25.3592	28.975	72.6776	58.538	73.0652	40.9056	21.6413	22.7239	18.1788	21.7093	33.1974	33.5276	8.7032	77.213	50.9857
sample-248	40.9626	94.7847	94.0091	90.0924	91.0523	32.5649	87.791	25.8717	80.9662	19.7405	24.7913	79.5215	68.5379	72.1645	37.528	31.6557	35.594	30.0501	16.8305	46.5445	49.7161	7.3362	76.8422	43.9302
sample-249	56.6251	89.3708	96.1534	85.8305	85.6988	36.2136	78.3375	31.3816	62.1407	38.5169	21.8124	62.7744	66.7282	79.5285	52.2973	22.3453	40.4922	32.8428	17.6423	40.1632	26.3299	7.9735	83.7901	62.9572
sample-250	41.1916	92.7742	91.4778	88.8567	90.7176	26.6902	85.4172	25.3155	74.6032	31.9007	32.0779	71.3497	69.3118	77.9496	40.033	34.0512	30.3828	22.2504	17.8983	40.0437	35.3035	13.6656	77.3136	45.3594
sample-251	46.3427	91.7514	93.9486	88.277	90.1862	37.287	81.5958	29.1911	75.4041	26.0687	37.7048	74.3588	55.6917	67.8246	39.2046	19.6498	25.0592	21.1995	23.8912	33.992	33.0005	14.6641	70.886	51.3504
sample-252	40.2416	98.4837	92.8221	92.3616	91.5231	39.0215	96.011	21.1963	84.6943	37.6833	38.3058	85.7745	59.7451	61.314	23.8192	24.4586	22.8506	19.1574	23.858	32.775	24.291	4.6004	60.6046	40.5889
sample-253	33.2601	87.4028	86.7937	80.1966	83.8455	28.493	83.5457	20.4025	71.8813	19.2991	29.8463	75.3158	58.2505	63.9298	34.091	24.3389	21.0442	16.5155	12.3704	40.6132	38.2181	11.8469	72.0637	38.5837
sample-254	42.7034	85.9441	90.1854	80.2831	80.7099	26.1371	70.1897	29.001	63.5258	25.7937	37.9861	59.8715	54.3378	73.8033	42.1566	19.623	16.2473	13.2953	20.039	29.1475	25.6722	17.0223	77.1545	52.1788
sample-255	55.4161	85.7457	90.3228	81.7591	84.083	51.1864	84.0814	39.4625	74.5765	30.2003	15.9875	73.2888	74.6162	83.7219	61.0722	27.9228	48.0237	35.1505	29.6834	49.2271	45.2634	11.433	88.1776	62.7416
sample-256	56.6823	96.7187	92.2245	91.8473	91.8473	36.6378	76.1339	33.6032	70.2898	33.0646	34.3317	68.0705	63.6153	73.5344	43.4109	21.9685	30.2938	25.7446	25.0835	31.4213	31.0174	16.5099	79.1808	55.6234
sample-257	51.0518	94.4613	94.2457	90.5487	91.4025	44.382	85.7696	24.845	77.5436	31.7661	18.0201	79.6536	66.9774	73.344	24.3574	29.6057	18.3757	13.9729	29.4404	38.7692	41.7503	4.6202	83.5357	50.8549
sample-258	51.2681	89.0644	91.6248	83.2699	83.5089	35.4415	75.8751	25.2369	63.3825	38.1844	12.1149	61.9552	78.9812	89.3354	42.2254	28.993	22.9542	19.3655	23.6277	45.4214	40.2409	15.357	97.403	56.5258
sample-259	36.6662	88.6617	94.9751	85.1917	86.836	27.9305	78.8384	23.6984	75.1065	18.5435	27.0113	73.2345	64.9452	78.4304	35.8116	28.5783	20.691	17.2956	18.7603	40.0065	45.3938	12.7819	80.9567	42.7394
sample-260	51.6007	97.0826	97.3448	94.0625	93.4235	34.1044	85.377	22.8799	73.1723	32.643	18.9573	72.9614	65.6075	73.4235	29.9746	33.2576	21.8825	21.0915	20.6809	48.8979	37.799	6.3113	85.0995	52.1516
sample-261	44.9787	87.0361	91.6223	83.0563	85.5674	38.9683	82.7766	38.506	75.0035	23.0583	20.9935	76.0298	68.1135	80.1935	51.2015	22.7793	38.7904	30.6456	16.5708	44.0116	42.9859	8.9051	82.1065	55.683
sample-262	38.5725	83.6672	90.4979	79.2559	83.5875	34.0219	80.2919	23.518	72.3172	27.1854	27.7685	72.2823	61.5044	75.2128	37.8517	27.5016	19.1478	14.2939	24.8681	37.5	32.916	10.3602	78.0574	49.0021
sample-263	41.1402	87.5722	91.041	81.1441	85.9431	30.2088	78.6534	27.5962	66.9836	21.6935	28.0853	69.7157	59.0508	72.6213	39.0985	27.7215	26.0368	17.1217	16.5798	37.4935	35.3017	13.334	78.069	46.8714
sample-264	45.9461	95.3167	90.3108	88.5952	90.3108	32.6008	83.078	35.344	72.7387	20.4373	30.3518	74.5193	71.5494	72.4924	45.9342	22.8766	33.5298	30.3705	13.8743	46.0496	44.4342	12.7604	77.6528	44.3863
sample-265	43.856	84.842	93.0839	82.6174	86.0375	31.2499	73.0006	24.9512	69.1726	29.3689	35.7522	66.8008	52.0042	67.3756	37.4378	20.1562	20.4766	14.2788	24.1651	22.7791	23.037	13.7817	75.0684	56.4918
sample-266	44.2813	94.7229	99.7096	94.0454	96.2693	33.4669	89.5486	27.7673	80.7486	24.4502	25.7798	80.0263	70.1275	77.5297	36.7292	35.7089	30.058	24.6537	22.0817	48.1271	46.5258	8.6565	79.7074	47.1297
sample-267	65.2754	90.9105	89.0565	85.2564	90.5843	46.7726	82.1152	37.7812	66.7345	38.7577	29.7858	64.0852	68.5038	77.0107	61.7629	19.2395	43.8945	39.6464	35.4468	40.8764	32.1167	20.4085	82.5453	66.0075
sample-268	43.9888	91.9077	97.0499	87.5404	91.2336	39.7496	87.0837	23.9528	82.047	33.4639	30.7812	78.5312	57.3562	68.7185	31.3977	22.7153	16.123	13.2474	22.7242	32.1308	29.7659	10.002	73.0022	48.3607
sample-269	38.9788	83.3223	89.2836	77.6491	80.9358	29.5392	71.8885	30.1381	64.6277	21.9707	43.6998	66.0753	46.6977	66.4205	50.9603	19.9132	25.8619	19.5406	15.4015	31.0625	23.3902	19.5358	67.4199	50.6463
sample-270	42.3366	91.123	93.8338	86.4096	85.9851	30.1471	82.0729	32.5925	74.9005	18.0367	38.279	72.9631	57.4259	70.4173	52.7227	21.9445	32.2897	31.8494	16.5137	44.5412	39.7601	14.2777	71.26	47.2001
sample-271	52.4405	86.8595	90.1552	80.6801	83.1636	44.3751	77.5648	38.9923	69.3015	27.0842	22.1543	68.283	65.3996	83.988	51.0271	24.9545	31.6049	24.9533	27.6065	37.1948	36.967	15.2535	85.959	62.7965
sample-272	53.5754	92.5631	95.5577	90.1875	93.5397	49.1435	90.4419	39.2719	86.562	29.869	25.7317	82.4064	71.3166	78.4023	43.905	19.286	33.7412	27.8511	32.8231	38.8771	37.432	8.7706	78.7192	59.4326
sample-273	43.4741	93.7684	97.9295	92.5164	93.2828	35.4886	85.5531	31.3825	82.8479	17.8171	35.591	80.7696	57.6705	67.1027	42.8379	24.9116	38.4574	31.2112	19.3955	38.5904	43.7717	10.2861	72.6372	48.6872
sample-274	64.5436	83.3991	97.2099	83.3991	87.1817	40.1568	69.4064	25.414	52.7954	48.1936	10.3777	49.938	69.6229	89.7212	50.0913	29.7294	29.0706	23.8086	28.9342	41.0879	23.8453	15.0502	100	80.3483
sample-275	57.9098	89.9213	91.7508	85.977	89.4735	44.723	83.3324	25.9744	70.4113	43.7293	11.375	67.3362	87.9496	98.8393	47.423	32.7597	33.7289	28.839	33.0909	48.0234	46.5156	16.8549	98.0842	62.7037
sample-276	44.8364	88.6199	97.6164	88.6937	89.9264	30.6064	84.2625	22.2751	73.3862	28.357	26.2359	67.9827	61.3654	75.4963	34.1102	26.8528	18.5862	15.5949	25.6998	36.3284	33.1998	8.8807	81.2314	55.3458
sample-277	48.2563	91.5741	94.9844	86.8002	87.7132	42.6982	85.9075	33.9767	80.1199	24.4333	12.3455	79.298	77.128	85.6132	42.4657	31.9838	28.9383	24.5236	27.376	48.1128	52.4296	6.3321	89.688	54.88
sample-278	42.0919	85.1674	88.691	76.5239	76.3492	33.0961	71.6903	44.7278	63.1236	18.853	27.7074	65.6067	62.0096	82.349	62.3176	32.0304	37.4882	31.2863	12.3446	43.651	39.3725	16.9471	82.0585	55.5353
sample-279	31.9733	86.0939	90.752	79.2169	80.4112	29.0841	77.737	30.4549	72.5301	19.5728	35.329	74.3031	56.3801	74.1005	37.2369	24.957	16.8247	14.8439	15.4041	40.2893	34.1579	11.6359	72.0397	40.8614
sample-280	54.6383	91.5179	94.674	87.1046	89.6097	39.5948	80.6244	37.433	70.2744	28.7935	24.5583	69.573	69.442	83.3067	55.3777	20.489	36.4514	30.4006	23.7715	46.1644	41.4352	13.6106	86.0973	58.2464
sample-281	50.4038	90.5901	90.8723	84.4878	87.4763	35.3987	79.2741	35.8594	68.2499	26.7552	24.653	67.5648	68.8824	78.3555	52.5952	26.5694	43.6593	32.3171	16.3425	41.5053	38.08	15.0904	82.3378	57.2089
sample-282	45.7463	87.2642	97.1871	85.9446	90.8825	31.7076	79.4671	21.2337	73.1166	29.2506	16.8089	70.8601	69.7895	85.9278	42.1899	35.9321	28.833	17.3243	21.8922	38.9395	45.1143	12.0091	92.1393	55.841
sample-283	57.1633	94.0567	97.6556	92.0267	93.7477	37.8902	83.0472	29.1069	74.0164	35.8201	25.2722	70.1663	63.5229	76.308	41.9284	29.0911	29.1787	23.2863	23.0909	42.5438	34.5464	12.1157	83.9773	58.9428
sample-284	48.2001	89.0292	89.9302	81.4726	82.1487	45.6708	84.8326	38.4864	75.8945	26.0969	29.2501	74.9203	65.2251	75.2698	53.5272	19.5719	38.3737	37.5026	28.453	42.4208	36.9295	10.5509	73.5873	57.165
sample-285	50.6528	90.764	91.7777	85.6379	86.3034	40.7196	81.5054	35.8662	71.9092	37.6579	31.9479	70.6081	65.0213	78.5834	46.0405	19.4312	26.6994	22.0545	24.0447	38.5521	29.5235	14.8724	77.13	53.5496
sample-286	59.4243	90.2276	94.4773	85.8417	87.3093	46.2904	79.793	34.2746	67.2671	43.4482	17.1524	65.6987	72.8186	87.4267	47.792	30.5033	30.7276	26.7991	27.7592	48.1059	34.032	12.0791	90.6547	64.5877
sample-287	58.5313	90.9592	95.6069	89.3839	92.2016	40.0849	81.342	37.5517	69.3285	20.888	26.9588	68.4943	57.6474	69.2557	57.4135	9.2727	45.7033	42.8987	18.4651	36.2892	35.25	12.1997	77.6917	65.8816
sample-288	55.2157	93.7229	89.099	87.5044	90.86	38.8914	77.4487	40.0616	66.9847	28.3464	17.2483	67.3924	79.6547	89.1603	47.0334	31.8104	34.8218	26.3566	23.8249	43.07	47.6792	20.7439	94.5221	56.3961
sample-289	40.9552	87.0164	87.8875	79.2514	83.6074	38.9603	81.7713	30.369	73.1883	36.3209	30.2229	73.4862	66.1013	77.2348	41.4669	30.0256	28.2241	19.8329	21.2526	36.5384	31.4906	15.2129	75.56	48.1366
sample-290	46.0576	93.5059	99.7302	93.1206	93.5947	39.7127	90.4934	29.9651	86.8757	17.311	19.1683	84.0724	69.7716	76.1351	38.6486	36.3554	33.6907	29.3847	25.6839	50.0222	52.7729	2.1548	82.4506	51.9665
sample-291	35.8268	88.8221	88.5686	81.2179	82.3717	30.0681	83.6665	27.5314	72.6298	30.7548	28.4786	74.8206	71.1472	79.4473	51.4178	35.0808	30.6312	24.2356	14.0605	55.6511	40.9617	11.9462	77.464	41.4426
sample-292	47.6575	81.5034	83.9917	72.8708	79.1324	33.9001	68.5476	35.9302	57.6071	28.5695	21.5915	54.418	69.4756	87.2691	57.0364	29.9547	32.7296	22.764	21.6574	38.2797	35.4113	23.6657	90.3563	61.3006
sample-293	53.0641	93.8503	94.3626	90.7057	93.6114	42.9846	86.6932	36.2008	79.3377	26.1241	23.1862	77.293	73.3742	78.913	43.9518	30.2012	37.6391	31.0007	27.3499	47.307	46.9747	11.6994	83.2169	53.537
sample-294	49.6155	89.8598	91.3397	83.8171	86.7115	41.212	80.2394	35.5224	72.5697	29.8384	31.0552	72.4438	62.7657	73.3589	52.1579	19.894	34.4856	30.1026	23.4596	37.4403	34.5338	12.9258	76.0199	55.6651
sample-295	61.3066	84.4603	93.4001	78.758	82.9816	58.6781	81.9885	39.9256	76.1988	36.3047	26.1336	70.6438	66.7959	80.9241	65.1831	17.7781	41.114	37.7518	45.0237	34.7525	32.9464	13.3827	80.24	72.9347
sample-296	55.2343	90.0382	94.6178	88.5803	93.2348	50.6071	91.1656	36.5362	82.8389	29.0217	17.7601	79.0969	71.9668	79.95	46.5635	26.6912	42.2176	31.6762	32.3607	40.9165	40.4196	7.4324	84.0306	63.5906
sample-297	44.234	95.3102	95.4436	91.6786	93.4545	35.2573	85.8208	30.6609	79.0737	21.6821	29.9283	78.3358	63.1761	72.8961	35.4505	26.499	23.2146	22.2916	22.5069	40.248	43.0108	10.7549	77.1422	44.6787
sample-298	52.4702	83.3459	96.4861	80.524	81.7059	50.6289	81.796	39.0564	79.2035	31.3312	7.4371	75.8732	79.1486	93.8677	52.7887	23.5559	36.0612	32.2292	27.8224	46.7238	44.7077	5.4761	94.4908	67.4892
sample-299	46.0104	90.2152	95.1566	87.4993	88.5624	37.1637	87.9462	25.0585	77.9702	35.8013	25.7218	73.1729	69.125	77.1123	40.6168	27.3579	28.7269	26.2455	24.2812	46.0335	31.6858	7.3055	78.5121	54.6341
sample-300	58.9611	92.1553	93.5385	87.7422	96.9057	45.0976	93.491	30.824	69.7936	38.0846	3.7858	69.932	86.1867	87.4854	46.2553	34.6844	40.8877	35.4779	28.5838	56.392	45.1812	8.0599	93.8271	61.8261
sample-301	43.1263	88.3737	95.7959	84.0376	87.4575	33.3318	81.8709	27.2065	75.1711	23.7192	26.2203	73.1276	65.8012	78.0274	35.8348	23.4417	18.6664	18.0191	25.4832	33.9673	39.232	10.0838	80.7893	49.0825
sample-302	47.5748	90.503	87.5524	83.053	88.3853	40.5882	91.5838	36.5118	77.9916	26.9429	8.7222	75.1248	94.5064	96.0117	49.6631	39.5149	34.8994	27.2767	29.0613	57.0802	56.1225	15.3344	97.4041	50.9103
sample-303	53.9835	92.0283	90.4108	87.1737	93.211	53.5835	94.2299	33.079	81.5566	34.5939	20.6488	82.4329	81.1084	84.1552	45.7294	31.2553	37.465	34.1066	34.2308	53.3983	47.4672	11.7797	82.8201	52.1413
sample-304	50.9199	83.9006	90.6305	76.9141	83.5341	43.2891	85.0264	39.7908	69.3106	27.1299	21.8505	69.2564	69.4934	80.4784	57.3486	16.6326	38.4227	35.5922	29.0925	39.5584	34.4459	9.4325	80.3201	60.9097
sample-305	33.6983	92.7033	93.2201	87.4895	88.1478	25.0592	87.121	21.5144	76.6428	18.7203	33.2687	78.9851	59.782	65.4019	39.9083	31.943	30.506	30.2065	14.9144	49.8596	42.8498	5.2355	68.1451	39.5831
sample-306	46.8771	88.8494	91.2625	83.2147	85.342	34.7339	78.7553	40.5186	72.939	18.5565	31.6116	72.188	63.9397	76.9688	57.4925	22.6511	37.7307	33.0883	18.6052	47.2373	43.878	12.7418	78.9458	51.4623
sample-307	53.6685	89.2129	96.3679	87.5644	87.6781	37.6225	76.0233	32.267	69.3101	25.6485	28.5411	68.5633	60.138	76.2531	51.1032	20.0491	33.2634	30.333	24.4057	40.8888	39.687	13.8682	83.4785	61.4422
sample-308	46.4148	81.9945	86.6179	72.1209	72.3735	29.0295	68.5382	40.7187	54.275	27.2001	45.5225	55.723	45.6956	68.8148	65.8438	15.9081	31.3075	31.2121	14.2794	28.3848	17.9214	22.1288	68.8238	58.3536
sample-309	61.9614	94.186	99.7234	93.0177	94.9543	56.3126	91.8324	44.5873	85.0653	31.2688	13.3265	82.4514	80.0787	88.9891	53.0508	27.7284	45.0719	40.2687	32.0325	56.1931	48.7996	5.7261	91.2035	64.7143
sample-310	41.5145	85.6052	91.2762	81.5061	86.9262	27.6239	78.826	23.6386	66.7529	32.2825	37.5332	65.2061	53.9765	66.1194	41.7407	22.571	23.5745	19.5568	12.2039	32.9197	18.2921	14.6464	69.6339	49.5594
sample-311	43.192	84.5256	90.1338	79.4476	84.2313	31.8272	76.075	31.9005	68.0454	24.5973	21.3973	65.9136	70.364	83.7215	47.2004	29.2649	28.0291	20.4146	17.3312	40.9123	40.9963	17.4716	88.1861	51.96
sample-312	54.9404	89.8148	96.5203	86.7952	88.6748	40.9171	85.592	38.0852	70.3802	24.6063	10.9507	71.3558	74.4814	84.9373	58.6124	26.6578	44.1579	42.8233	16.6509	55.3043	50.901	4.4637	90.739	61.4133
sample-313	60.0697	86.9613	95.5507	85.2298	85.8762	48.2394	81.1519	36.8824	73.1742	37.9378	7.3667	69.5028	82.2724	96.0873	60.6601	38.8057	51.4227	40.3276	32.0132	55.0617	51.8576	8.944	99.1342	69.9172
sample-314	31.9759	87.0988	93.7223	83.5827	88.8024	23.615	87.8339	20.0518	75.8589	28.4829	40.4247	74.1993	55.572	63.0788	41.0311	22.1212	33.4274	25.2767	12.9486	31.8401	27.0256	9.4478	62.6228	41.0884
sample-315	60.2939	95.6894	97.8717	93.5611	97.2855	52.0411	89.0301	40.3396	83.3678	33.1779	23.4217	80.0103	67.5403	74.2064	47.8728	30.5103	38.4768	36.6578	29.6212	46.1871	41.7593	8.2673	80.8534	62.5684
sample-316	48.7696	96.3944	96.9494	94.5368	95.6524	32.5951	85.7028	29.1355	76.9778	24.3298	28.1533	78.4599	67.8058	72.9712	38.6989	32.7957	27.0979	27.4264	19.4329	43.7469	44.3817	9.0816	80.0393	48.8647
sample-317	45.6289	88.3124	91.3378	83.9976	86.8581	30.3234	80.1229	27.153	65.6485	23.8398	29.8541	64.5119	59.9456	71.7691	47.9788	19.1038	34.1096	28.0804	18.0782	34.7295	33.3571	13.655	77.4625	54.0814
sample-318	52.2918	97.481	98.0118	97.481	99.4692	28.6733	87.7017	38.1035	73.8371	19.5823	49.2823	71.8809	50.7177	61.5723	54.8108	10.5426	50.1362	35.1048	15.4637	29.431	30.0285	16.5984	62.4853	54.8108
sample-319	44.3327	89.3346	97.1118	86.9084	90.4194	44.0226	92.8057	28.949	85.8842	24.8972	20.8214	85.4335	69.1679	77.5689	44.4798	33.0497	39.8373	33.6245	28.3484	48.3029	48.8165	3.1017	79.4323	53.5702
sample-320	49.8373	90.3888	92.3047	85.8099	89.6362	42.9857	86.847	33.7296	78.4119	21.5752	19.0159	77.7797	73.636	81.7379	42.4659	27.9515	33.5092	26.9432	30.539	43.2022	47.4722	10.1484	85.4106	56.5065
sample-321	51.1219	86.6643	92.6022	84.0071	87.9858	37.0875	84.472	28.7124	68.6797	30.9548	24.8595	65.4414	68.1781	78.693	55.3602	18.6204	39.3286	34.8793	27.1488	37.612	33.832	11.2313	80.9497	62.6589
sample-322	57.1548	95.4199	92.0466	89.6888	90.9801	45.2472	94.4526	33.4142	75.5811	39.9899	29.8793	76.6403	70.4768	72.8863	52.3372	14.5543	44.8174	38.9627	30.8397	43.6285	31.4581	8.5228	73.8365	59.4938
sample-323	50.0324	87.4441	88.7867	80.1535	83.2043	38.5793	75.4336	36.7522	67.4273	24.6708	32.3257	67.5679	58.979	70.5143	48.1076	21.1227	33.5431	27.1308	18.4089	36.8194	31.0344	18.2021	77.0909	53.9633
sample-324	46.9371	93.4196	96.2227	90.4932	90.4932	36.8659	82.9774	32.7878	80.98	22.4148	29.074	78.8656	64.2838	73.718	39.5075	22.9421	26.8908	23.2842	24.3203	40.5112	40.2696	8.0769	77.7439	51.9001
sample-325	47.314	93.4453	93.7627	88.4662	91.3368	37.6096	87.636	33.8616	80.0202	26.8812	35.8158	77.1667	67.7754	72.9917	42.6168	15.3776	32.9961	26.1463	26.2985	30.7297	34.4283	11.9508	71.9695	51.1749
sample-326	40.588	84.3334	93.1069	79.0564	79.0099	28.4665	73.5618	29.7441	65.9576	25.3913	33.0443	61.3134	59.215	79.7784	47.3058	15.9566	20.5045	19.5586	22.6094	30.2946	30.7108	15.1557	79.1281	54.5655
sample-327	41.7801	90.387	91.208	85.3715	88.5988	31.3559	78.7905	25.869	71.9145	22.6622	32.1244	70.9826	61.2922	69.94	38.0727	24.5415	29.4097	20.5929	17.566	36.4141	35.96	14.9167	76.7023	46.153
sample-328	67.6159	96.1539	90.5863	89.3388	87.9482	65.2935	88.058	54.7825	81.0754	37.5656	31.4898	81.8526	67.1373	73.9449	54.1651	8.3704	40.7817	36.2535	38.7998	36.0274	31.728	10.6109	74.0766	67.2466
sample-329	45.7692	88.3796	88.7114	81.8132	84.1799	41.6825	82.0095	45.8954	73.4479	19.8346	28.3376	76.3121	67.4574	76.5259	54.077	27.9483	37.3092	32.6993	15.8199	52.9919	40.3085	14.6494	78.6069	50.6182
sample-330	49.5333	84.6669	92.7767	81.8285	85.5012	36.7635	84.8879	30.4523	67.8964	34.5604	7.809	64.8479	85.2305	95.4206	53.5365	30.3768	40.3481	34.888	23.0061	53.5576	47.1198	7.7319	96.7628	62.0931
sample-331	48.5825	86.5587	89.6909	79.5964	81.7004	38.9603	78.2295	33.686	68.7489	31.1329	26.6604	65.501	66.8045	82.8864	52.1822	21.06	29.4851	26.7931	24.5917	37.971	35.8833	15.9714	83.1719	55.8493
sample-332	60.5754	93.7631	96.8734	90.7542	91.7125	50.5279	88.4562	36.6492	76.366	30.9581	13.3507	78.3691	73.2769	82.3098	49.5282	25.057	42.5736	36.342	32.0519	48.18	47.2455	4.9586	87.7438	63.0147
sample-333	52.2069	89.1434	91.3183	83.2538	84.348	44.5466	77.5137	41.3194	74.1229	27.0452	14.4339	72.3072	82.9222	97.1014	51.4974	27.6891	29.6221	25.9448	28.755	46.9502	50.4098	14.8124	97.2061	57.1392
sample-334	38.6423	89.2401	92.0252	84.1953	85.8975	32.9316	82.745	32.1163	76.0006	19.9697	30.3828	76.0317	64.4421	77.6668	43.7472	25.4101	25.7501	21.4358	20.1713	39.0918	41.6751	14.6111	78.019	46.4491
sample-335	59.1948	87.6362	95.3863	85.0147	83.0109	41.2851	75.3322	40.1573	66.6459	29.6086	38.6054	63.2376	51.5263	71.0972	55.3429	5.8554	28.5161	27.6773	27.9202	25.4913	19.0885	14.4425	74.7678	66.7178
sample-336	34.265	93.6134	96.1913	93.6134	100	32.4251	95.4057	27.2748	91.5404	17.334	61.0117	87.7835	38.8118	40.0956	40.0554	10.9312	35.2456	30.0272	18.2939	27.1132	20.3541	12.8521	41.0048	40.8205
sample-337	44.4794	96.6177	92.454	92.5527	92.5729	36.0349	85.4726	31.6854	81.7649	25.7722	37.8981	76.4849	63.6335	72.5385	34.2327	25.0911	22.2557	18.2313	25.0053	31.7671	34.5813	16.6186	73.3446	46.2805
sample-338	48.5551	88.6368	95.2094	84.5452	88.8727	46.0452	89.1602	29.6692	78.1943	31.3479	30.0557	80.9238	58.5775	70.7156	46.5678	17.2362	32.9732	29.073	26.5382	40.9412	32.9794	6.7684	72.3244	54.8816
sample-339	67.419	96.137	93.0998	93.4445	95.5	51.9317	91.325	42.4938	77.6836	49.5534	28.8812	73.8837	74.3145	78.9225	54.6564	8.9887	49.3859	40.743	26.8526	40.5979	21.6145	10.9213	78.6239	69.2787
sample-340	48.401	93.9633	88.9632	86.029	89.5524	33.189	85.1284	37.9581	64.2818	25.3795	32.7372	68.39	61.6046	70.6099	53.3767	23.6697	38.8425	33.9506	12.5026	47.2468	34.5525	14.0501	73.8571	49.4459
sample-341	40.8795	93.9165	93.3805	88.2454	89.5245	31.9651	84.4078	19.6083	79.5697	27.9327	40.5359	76.4568	54.3352	63.4956	30.1821	26.06	17.3153	16.0477	26.8433	33.4682	29.6667	10.3934	66.0957	44.3724
sample-342	43.8628	90.7006	88.3057	83.5131	87.196	40.9461	85.3046	32.2898	78.7258	27.305	37.5893	76.572	60.0325	69.2686	41.8352	24.3298	26.7242	19.8046	28.2413	34.2316	32.3263	15.8477	67.9993	50.4325
sample-343	45.7518	88.4757	93.6004	84.5201	85.2356	40.8233	81.4959	35.0389	76.9636	24.3097	16.4418	77.6834	73.3852	86.9458	47.3884	33.337	35.4627	28.5032	24.131	51.4205	51.9591	9.4857	89.3362	56.5055
sample-344	43.2338	92.5676	93.2708	87.8721	87.8053	29.2194	79.8506	34.5153	71.1	16.5566	29.7805	71.8142	65.2942	77.5243	45.1314	34.0443	38.1598	26.1107	11.9433	45.5916	46.4813	15.9978	82.6408	43.7274
sample-345	59.584	96.8181	97.5472	96.187	98.9875	45.7479	87.8996	37.4702	80.9361	27.6575	26.6884	79.3608	68.1674	73.8132	41.5695	27.239	33.14	28.6872	28.4987	44.0387	36.7112	10.3784	80.508	59.7275
sample-346	61.641	95.0905	96.9756	93.182	93.182	41.5848	80.4304	34.5114	72.9642	36.9288	10.3307	69.1679	81.7137	89.5241	44.3285	29.2077	39.4321	29.9331	24.4596	39.2426	42.9755	9.39	96.8818	65.7577
sample-347	54.598	88.4738	92.7786	82.0037	85.0269	40.4609	72.998	30.666	65.1285	34.6963	27.433	66.1109	63.412	76.4172	44.7214	24.3583	27.1563	19.3389	26.028	35.5602	31.3673	16.8391	82.8036	56.9907
sample-348	46.4607	88.2515	100	88.0629	90.6928	35.945	82.2931	32.7734	76.8413	27.4488	17.1647	75.3122	73.204	89.1117	46.0345	30.3375	27.8879	23.9146	20.7842	47.0431	45.5324	8.5884	89.4	56.3371
sample-349	32.1289	77.4726	89.1627	69.6533	74.6348	20.4897	64.0187	27.7295	58.8869	20.9722	37.5958	54.2459	52.773	76.2833	46.0733	18.562	8.7789	7.1806	14.5066	19.666	23.8732	23.2704	76.4911	47.8767
sample-350	43.1459	87.539	96.2266	85.3868	88.2297	28.9887	81.3037	25.459	71.4364	23.6294	24.8934	69.2599	62.4456	74.519	42.7422	30.0055	29.7828	21.7334	19.5462	40.5025	37.9988	8.5961	81.0842	52.3351
sample-351	60.4098	87.7569	98.7986	87.1544	89.2807	41.4324	76.1703	27.8522	65.2186	38.6466	22.1698	62.0767	60.4951	76.4807	47.342	16.8411	29.3551	23.6859	27.4383	37.1471	25.8479	9.1169	83.3978	68.6406
sample-352	75.0031	90.2181	98.4664	88.5714	88.6845	58.8885	80.0703	41.9095	67.4661	42.83	18.6753	66.3269	64.4365	79.6032	59.5112	5.2491	43.9779	40.7029	34.9715	38.9278	26.1567	7.9492	85.2287	80.9308
sample-353	36.9068	88.4465	90.5736	82.548	84.7766	39.0946	87.954	26.1089	78.344	24.2685	34.1014	80.5899	56.3554	66.3291	39.6846	19.5459	30.3885	25.626	21.8003	33.1421	35.5106	8.3054	67.0662	46.4403
sample-354	36.9347	92.2811	92.0276	87.7199	91.6415	28.6245	86.6379	27.2209	77.3787	21.2503	37.6747	76.0784	60.7634	69.1941	36.287	20.0617	28.6598	20.8579	18.875	29.9368	35.5993	15.0649	69.1645	43.2554
sample-355	52.6164	89.1625	90.552	83.4698	84.7157	41.6625	81.9423	31.0699	70.1985	35.4277	26.0821	68.7328	72.0778	83.9363	52.754	19.3571	34.9919	30.2849	27.7944	42.2763	35.8544	13.8474	83.0818	58.1199
sample-356	45.1827	90.1951	99.2463	90.1951	89.1437	37.0759	81.2356	25.5776	76.4466	23.8002	20.7958	77.4513	64.5385	76.1062	42.298	35.6606	30.4937	25.4493	21.9862	55.1347	49.4597	4.9657	83.9524	53.4705
sample-357	52.1211	94.8435	94.0917	90.0626	90.7293	38.8796	85.9038	40.4557	76.6528	23.1601	29.8376	77.2282	68.5891	75.1558	49.852	18.2326	37.9262	36.3382	21.358	45.4493	41.6683	9.6444	77.5407	51.6026
sample-358	51.2822	87.1032	94.2526	83.9768	87.3537	44.2281	80.427	34.6301	74.4956	29.8937	17.0565	72.4139	66.9443	81.9819	44.4377	29.7548	30.3538	26.4288	24.9236	46.8921	36.8952	9.5015	86.8005	62.4262
sample-359	34.3021	90.4369	93.5949	86.0157	85.1906	29.2345	81.0892	26.8602	74.5786	18.0188	33.5801	78.3483	55.3687	67.9466	31.4472	18.0216	16.0659	14.1838	12.5647	35.3699	37.4843	7.2677	71.4711	39.7755
sample-360	40.6379	89.361	90.6575	83.5931	84.9064	35.2479	82.8133	30.6219	73.7942	20.1198	38.0645	77.0344	55.868	65.0329	41.5875	18.1423	27.2434	23.0225	19.9599	36.3015	30.6718	10.2702	67.0555	45.7803
sample-361	43.3445	89.6621	98.5392	88.1918	89.6725	27.8998	79.7101	24.8103	72.0772	24.356	35.0268	72.4891	51.968	64.4433	38.4479	24.7008	23.7436	21.0637	16.0193	35.5622	27.2804	7.4387	70.8498	50.7851
sample-362	50.702	96.7688	94.6488	92.3758	94.7652	32.2283	85.2084	36.0342	75.5505	17.0684	39.194	73.6296	57.8553	64.4501	50.5183	23.8753	36.8751	35.4609	18.8067	44.9995	40.8712	15.2024	70.2678	49.576
sample-363	51.0193	94.5241	88.1648	87.4158	88.6158	38.692	83.8797	33.0401	71.5543	41.2029	40.1066	73.695	66.1107	73.8469	43.4259	24.6891	31.8564	21.7508	22.8159	35.4873	27.4448	17.9173	74.2838	49.3485
sample-364	59.403	91.5391	96.1337	89.5735	90.7159	42.6044	85.6274	33.381	72.6405	35.4086	21.9837	70.1851	69.4286	75.6444	49.4753	19.3435	40.3458	32.3299	29.107	41.2217	36.0345	8.0239	82.6408	65.3183
sample-365	53.3332	89.8425	91.0839	83.508	84.4528	38.5646	73.0129	33.8951	68.0806	32.5723	24.066	62.3374	68.3787	82.9882	44.5167	27.1307	25.3643	23.2061	27.3537	41.2786	33.8224	16.9898	87.6484	61.1952
sample-366	53.4432	92.5614	96.1226	88.9719	91.9415	42.1341	87.2854	36.8325	70.8862	27.5036	21.4611	75.5555	69.385	81.5948	48.5529	21.6181	34.1748	29.8957	22.426	47.4848	43.0439	7.9079	82.1284	54.7932
sample-367	53.8311	94.5325	88.3221	87.6365	89.8101	48.7433	87.3936	41.6689	79.6325	34.8317	36.1966	81.077	67.8058	72.2005	48.8658	15.2637	37.32	30.5395	28.7765	38.5808	34.1084	13.5736	72.0228	54.3988
sample-368	63.9844	87.4076	88.8206	80.8878	84.0956	48.7778	78.58	42.6576	62.8325	39.9136	24.3865	60.0916	69.538	79.9235	62.8664	12.0683	44.2893	37.7995	31.2786	33.9798	26.7887	17.7675	82.9895	74.0277
sample-369	37.3239	88.2773	94.446	83.648	85.0778	23.9872	78.8172	28.4007	64.8566	18.2323	27.8896	67.6587	60.2562	75.2241	45.1339	38.1354	29.1983	23.11	8.9212	47.6518	40.7961	12.9804	79.0149	44.9317
sample-370	44.0695	89.8174	97.4097	88.4237	88.5855	35.3301	83.0567	20.6258	77.3036	26.1691	14.1774	77.0943	67.9533	77.6281	36.2304	36.1814	28.4929	18.8509	21.1429	42.6929	47.1983	1.3005	87.3432	50.026
sample-371	47.8069	87.955	89.8507	77.1981	79.4806	35.7373	76.068	32.9518	63.2614	27.205	17.1501	65.6308	65.8102	78.7754	49.9216	32.569	37.7102	27.062	20.074	42.3049	40.6223	11.9756	84.7536	54.6142
sample-372	56.675	88.7588	88.603	81.9746	85.9026	41.9131	80.5819	34.413	62.7969	37.4568	12.7324	64.2272	76.2555	87.1541	48.1841	31.2537	36.9068	25.173	24.3091	45.1928	38.8556	14.9921	93.398	60.6914
sample-373	44.7887	96.8882	99.8576	96.7458	99.4803	33.8055	90.12	26.0922	84.8634	17.8956	34.4783	80.4354	60.0073	66.5432	34.9471	25.7982	30.5397	25.338	24.4269	36.5534	44.0638	10.1502	72.0503	47.4139
sample-374	47.534	88.2071	90.648	80.5096	81.5011	40.9484	75.6271	34.488	70.9124	26.0325	25.4993	69.1771	61.8608	75.659	38.9044	24.4323	21.075	19.6654	26.8237	35.8139	32.1003	13.1454	79.3351	56.6964
sample-375	39.3707	86.4771	96.3892	84.4014	88.2162	29.8171	83.7798	14.7971	73.4718	27.9017	22.5244	71.1591	58.8653	70.24	36.1287	24.5035	27.6667	19.6517	22.1975	34.0588	39.4382	5.2228	78.6731	50.8585
sample-376	47.4386	85.4501	84.8129	77.2756	80.0161	32.1604	82.6134	33.8264	62.448	34.1446	28.3718	63.6024	73.1491	78.472	62.1159	19.6019	52.2611	40.3406	17.4754	34.3299	38.3252	15.864	79.7962	55.5327
sample-377	44.2944	88.293	92.1547	84.7329	88.0895	27.3128	77.0705	21.5532	66.4609	27.286	31.7549	64.9758	55.7171	66.2064	34.3044	25.2024	22.2362	14.1738	16.9082	30.7697	27.3344	11.8449	76.8107	50.3142
sample-378	48.9534	82.6042	86.8264	71.7479	73.6289	42.8443	72.066	32.2091	66.9708	32.7646	30.4157	61.2887	62.8327	78.7037	50.6234	13.5956	23.2008	22.2386	35.8947	24.076	25.2137	13.4158	77.5453	61.7851
sample-379	37.4429	80.3142	89.9447	73.2745	75.429	22.6132	67.3369	28.3873	59.0557	27.148	48.3028	55.2807	45.0115	65.9784	56.6122	12.6594	23.1528	20.4214	14.326	25.4497	15.2469	21.9163	65.6769	53.4088
sample-380	40.4958	85.5316	95.5337	81.3501	84.338	32.8307	80.9584	18.1567	75.0106	31.5558	27.5229	69.7521	59.4276	73.4897	41.4796	27.4952	28.6531	18.0881	24.6698	32.1366	32.1215	7.5299	76.087	51.0953
sample-381	59.578	92.9918	96.5343	90.5358	91.789	40.549	82.8013	33.6437	70.263	34.9009	24.6161	66.9253	68.3279	82.1005	53.0297	21.0633	35.5856	31.1234	24.4747	39.9016	38.9759	14.152	86.1689	62.1218
sample-382	41.7308	91.4936	92.0543	85.9867	89.0556	37.8981	87.3639	36.2283	79.5488	23.5884	30.9192	80.4068	69.2559	75.3734	43.0203	25.9033	33.5926	26.8252	21.1549	41.3915	42.8025	11.7572	75.7181	44.4679
sample-383	67.5965	93.7013	93.6808	88.0445	88.943	56.9808	89.6629	41.7055	71.2494	40.3055	3.002	74.9907	86.7594	91.54	55.5229	25.9788	48.4874	44.7045	28.1231	61.1077	46.6052	3.5689	95.1781	68.9761
sample-384	47.8298	83.7991	90.6387	76.3578	77.1335	38.5132	69.3434	37.3992	66.2104	26.5658	11.8034	61.9016	77.0926	91.2438	51.6246	40.4275	25.1845	22.6781	25.0049	49.0778	45.1658	15.7393	96.8796	61.7249
sample-385	53.0626	89.5882	91.6888	83.7779	86.6578	42.0101	83.67	36.0606	72.4018	31.5435	29.7286	70.642	67.7282	78.758	56.5302	19.7682	39.9263	34.5306	28.198	39.7979	36.2896	15.4943	79.316	60.3274
sample-386	52.0883	96.3041	99.6734	95.1856	95.7077	41.2512	90.6437	33.6988	85.648	28.3753	38.4277	83.8636	57.0945	65.8896	46.2661	19.5792	35.7895	33.8093	26.3542	39.5689	34.0553	7.8216	67.5594	53.9282
sample-387	44.7834	85.1701	88.3647	77.906	81.8982	39.7983	75.8521	35.8351	69.767	27.7534	23.5069	63.5293	67.8642	81.8662	38.2242	20.6899	16.7583	13.7297	29.0746	27.5133	32.8049	15.3019	86.0559	57.3699
sample-388	58.652	91.1493	97.304	88.99	89.9475	49.4043	84.9699	26.5729	76.8267	29.2254	4.9273	78.7317	81.8671	88.4073	45.709	34.1245	38.9379	35.6799	31.7288	58.8242	62.606	5.769	97.0511	58.2535
sample-389	48.3693	88.5178	91.9733	83.5394	83.1024	32.7475	75.3517	33.9198	64.9239	26.1154	26.3741	65.7819	62.4044	77.006	53.8775	23.0848	37.1942	31.2686	13.6829	42.7864	37.7107	13.9491	82.0606	55.0326
sample-390	50.5228	91.7372	93.0239	88.11	93.1124	45.45	88.5349	26.7848	83.5722	39.1935	24.9241	78.094	75.2357	81.9259	40.0493	35.9254	25.7591	23.051	35.6585	43.1932	37.8803	13.1675	82.4886	55.8045
sample-391	42.6508	92.0981	92.8571	86.4862	85.5787	39.6306	83.9015	36.7662	78.8225	21.8038	36.1701	76.8492	59.3542	70.9917	41.2141	16.0802	29.9873	22.5386	24.9789	26.9716	36.679	11.9998	72.2637	51.3167
sample-392	38.9499	88.4751	90.0811	80.7542	81.9933	33.8823	79.6438	38.9382	74.0944	22.3196	37.9795	73.3016	61.0341	73.1762	50.1094	23.3472	28.9076	28.4912	19.5017	38.7212	31.53	14.6139	70.3628	48.1532
sample-393	56.9632	92.6488	98.1472	91.015	93.8204	48.3576	90.238	34.5347	79.8852	34.2749	19.1369	77.456	75.0933	84.5849	47.0644	24.6144	35.4535	31.3689	29.9841	50.276	41.7138	7.4935	85.7382	59.3026
sample-394	34.3093	89.0001	90.8795	83.9296	86.6143	30.1642	83.5354	22.562	76.4295	21.0952	32.225	76.0436	58.791	68.7614	33.1777	27.4982	22.2693	14.8845	20.1362	31.2853	35.9071	9.5851	72.1089	40.517
sample-395	48.4181	88.9686	90.4678	85.0962	89.1136	39.9793	85.2779	34.3386	76.3626	29.6896	24.5938	71.5366	75.0268	84.3754	51.8792	32.939	37.5825	31.0925	28.6095	47.178	43.667	18.4655	84.2372	57.2834
sample-396	46.1516	86.854	94.5229	81.9965	84.6154	32.3659	79.7973	29.2477	66.7011	37.5222	27.3728	63.3661	63.8607	81.9778	44.6198	26.1917	22.7264	19.4049	20.4505	39.0674	25.6579	11.2525	82.9068	56.1645
sample-397	46.3328	88.5576	97.3234	88.2398	91.3573	38.4437	85.4456	29.572	79.3965	24.586	16.2668	78.2948	71.132	79.047	47.6061	31.4274	42.3343	33.3932	21.6516	46.358	47.2114	4.4511	84.6673	58.4282
sample-398	49.3111	95.2391	93.8497	90.1707	90.874	39.6928	88.2272	35.2959	75.2248	22.1984	30.2827	75.9781	67.9745	75.6077	47.8426	28.1059	36.3351	34.0162	25.5372	48.7713	44.3612	12.1937	77.4655	52.1567
sample-399	52.6006	92.9317	94.1214	90.21	91.7418	39.0061	80.4164	31.9789	73.2519	30.1618	27.3771	72.8628	65.8508	77.5022	43.1239	23.312	28.282	20.3569	22.244	42.4694	38.2903	14.4558	82.7448	55.619
sample-400	56.5023	88.8316	93.9183	83.4705	84.908	48.7581	83.6928	38.6314	72.5026	37.5002	23.6306	71.5275	68.6647	81.5032	51.936	19.164	39.4818	32.8717	26.1245	39.2078	31.1328	10.3343	82.5232	61.5752
sample-401	43.4815	86.4999	92.0977	81.0413	81.8124	39.5802	80.7722	30.3852	75.3338	26.9174	33.0028	72.6015	60.3822	73.3468	46.4966	19.4077	25.7714	24.8942	22.8942	32.2828	31.9955	11.264	73.9232	52.2465
sample-402	65.8191	92.3442	97.4475	90.1259	91.8862	56.1267	89.3936	39.7889	78.6497	41.3222	9.799	77.0604	80.4063	88.0584	50.6426	18.9824	42.16	37.2423	31.1167	49.0137	36.5691	3.6913	91.2637	71.6644
sample-403	65.6534	96.2063	90.7273	88.3517	90.8307	49.3581	76.0044	53.2178	73.8145	26.9109	27.8134	68.8682	72.1356	83.0756	52.6476	17.9802	34.5828	28.7405	33.2571	34.8533	36.8945	19.3018	86.5042	64.93
sample-404	42.3323	87.6793	90.6994	81.763	82.3396	34.5491	78.5095	40.9563	74.5307	17.6592	28.9638	73.5005	69.8478	81.9728	53.2246	19.2271	38.1974	30.3796	20.6654	38.384	48.8248	14.0779	80.8866	50.8034
sample-405	43.8376	84.0577	94.9812	82.0186	84.7331	32.2892	78.4343	27.8034	70.0003	25.0228	23.6294	67.1583	64.0207	80.5189	48.7694	24.1503	32.6097	27.6245	22.4765	37.2995	40.1869	11.033	83.6997	56.6658
sample-406	39.1074	89.3618	90.0027	83.0612	85.758	28.6922	78.157	27.5775	71.6508	26.8311	45.0192	68.5382	51.4927	62.0058	37.3002	14.7621	25.4237	14.2832	18.845	24.0804	20.2128	15.0045	65.2449	48.4177
sample-407	42.5442	88.944	89.9911	84.0863	87.4841	36.3696	84.9267	26.1553	76.1763	25.1536	28.2033	74.5604	67.0609	72.681	37.7097	26.1468	29.5908	17.4591	21.9725	38.7259	38.2078	12.1388	77.2598	45.6433
sample-408	40.2814	90.8193	94.3933	86.2099	86.045	35.7855	88.294	26.3568	78.7381	21.069	23.2939	79.6504	66.1159	75.3803	39.143	30.4204	27.0533	24.942	23.9013	46.7444	45.6217	5.5809	77.6282	45.8899
sample-409	50.7254	91.9437	94.7926	87.5418	88.3294	43.0482	86.714	33.1776	75.4683	26.783	18.8067	77.4205	69.6629	76.2991	44.7393	22.9343	39.9382	31.9192	24.7897	44.1614	42.07	3.4336	80.2427	55.7493
sample-410	47.7865	87.3431	94.0293	83.1921	85.7781	35.1632	80.8038	24.5129	70.5282	38.4694	34.5584	66.5508	59.7622	76.0835	49.2083	16.5691	32.3408	25.8809	27.7159	25.8618	27.2766	11.1156	74.4096	56.0616
sample-411	48.435	84.8276	92.8706	80.0984	82.4077	38.1529	77.4441	33.7533	68.0243	32.078	21.4383	65.8548	69.9742	86.7621	53.013	24.3275	35.0095	28.5703	23.8362	35.6364	37.0302	13.7817	86.121	60.4151
sample-412	50.0403	88.5451	89.3186	81.3567	84.1832	47.3599	81.6028	42.4238	75.4626	28.2366	31.4055	76.9635	67.3282	75.5603	46.627	18.92	33.101	25.0318	28.5426	37.5581	32.4571	13.7152	76.3515	54.2645
sample-413	41.0232	91.6453	98.3002	90.2308	91.4708	24.0543	84.708	23.3941	71.4204	23.7464	33.1273	72.4501	58.4948	71.4614	41.5766	20.5766	27.4408	23.4018	13.6044	40.803	38.0501	9.0298	75.4908	45.8406
sample-414	52.3347	86.3929	91.7864	82.7547	86.9854	42.8242	83.4133	24.6867	70.5748	38.1118	18.2266	66.0088	72.2738	81.7231	40.4464	28.5545	26.1277	19.9773	28.2818	42.1214	33.2386	12.3738	86.8559	59.9607
sample-415	59.2168	84.72	88.6504	76.3689	82.3413	40.7277	76.5478	32.3468	57.9071	38.1671	14.2428	52.6921	77.8179	89.9574	60.8218	21.6245	47.1334	34.5937	23.4724	33.9951	38.6535	19.6414	96.6554	65.4435
sample-416	34.6004	89.9466	93.8091	85.1598	86.8261	31.6312	86.1012	32.3761	77.1317	16.1017	35.8371	80.0181	53.757	65.8283	38.8766	25.0821	23.6759	22.1344	15.6467	41.6032	36.7057	7.3983	67.6507	41.2731
sample-417	50.5801	82.4633	89.9903	77.5492	79.8492	36.6936	75.0506	30.7934	61.8524	37.0716	33.5171	60.0558	58.2833	77.3965	55.8898	14.1723	35.6574	22.6164	26.0159	25.8481	21.7976	15.6504	77.0148	63.8995
sample-418	50.7204	98.2986	94.5067	94.5067	94.5067	45.1336	89.5278	36.5913	87.2276	30.292	23.3472	86.4356	80.6528	87.3718	45.7616	36.1855	38.6443	29.854	28.8902	54.1976	55.2438	11.4412	86.1099	49.1515
sample-419	33.5985	84.1359	86.0643	77.1319	79.9593	25.859	72.4668	37.9334	69.6377	15.8121	40.2892	70.9544	59.4241	76.5348	53.2403	25.6485	32.5852	22.1079	11.3243	37.0761	40.0638	20.1131	75.2373	44.5394
sample-420	38.8216	89.4739	91.8957	87.6163	95.5139	17.8068	89.9265	17.2729	67.0097	27.7537	32.8242	67.2849	61.9166	72.1535	45.4327	29.3137	32.911	26.6227	6.3333	45.5291	36.6221	15.0742	75.5686	42.1029
sample-421	57.4542	90.4782	93.3968	86.4519	89.6826	44.4217	81.3983	39.3855	71.5968	28.2502	29.1554	71.7963	61.6326	77.1638	54.7209	19.5731	35.7999	31.6036	26.0051	41.8695	34.2066	14.2868	80.7701	62.3038
sample-422	42.7205	96.347	91.8551	89.6382	91.0815	42.9668	92.2242	36.9014	86.1654	26.7737	21.9945	89.1607	78.3244	79.9535	35.3944	34.7385	34.347	28.6472	24.254	47.2328	52.0388	7.7254	80.0334	42.8121
sample-423	59.1909	92.9242	95.0376	89.5614	90.6639	46.9431	86.9178	37.7449	76.7302	32.6772	19.605	72.8355	74.3186	80.7352	51.3269	20.1405	40.8667	37.6957	25.5035	46.2774	39.4813	8.7561	84.4563	61.8419
sample-424	51.2476	95.5117	92.0546	89.1479	87.2986	40.4091	85.3773	39.9231	77.4477	26.5515	33.5581	74.8501	70.7518	77.6649	48.9183	25.5939	32.7468	32.7061	26.8083	47.0062	41.096	15.8367	78.0573	51.037
sample-425	46.8528	91.3075	95.6437	88.5997	88.8361	37.0152	83.6109	35.5434	76.4141	20.9379	29.6943	76.1415	60.5432	71.7398	51.5524	21.3953	37.3281	33.4696	22.6733	46.7272	41.5119	8.0163	75.047	54.2158
sample-426	60.5088	91.101	97.9229	88.5863	88.7784	42.3687	78.0081	29.5365	69.9909	32.9411	35.203	66.521	50.5909	65.6803	47.8737	10.6853	30.8819	26.786	28.1674	31.483	23.2526	13.8329	74.8305	65.8278
sample-427	56.9197	89.8984	92.322	85.4973	90.1755	40.1391	80.6265	37.8633	68.5115	26.9203	24.853	64.105	66.5082	78.607	53.5759	20.0998	35.7522	31.3652	25.7891	43.9909	36.6168	16.0774	85.7093	62.1276
sample-428	43.8087	93.3035	96.6965	89.704	90.0136	32.7717	89.8737	20.8916	76.9041	36.8638	31.8382	74.9503	58.6663	67.6735	40.1843	30.7488	34.9979	28.3473	19.6636	38.6248	31.3057	5.8812	69.9181	49.2771
sample-429	57.2409	93.1624	94.4541	88.984	89.1298	44.8183	83.8393	31.7136	73.5878	37.4743	24.211	73.7787	74.0065	85.1724	47.4995	25.2778	33.6154	30.4833	29.0267	50.9848	37.9187	12.2146	85.2797	57.6246
sample-430	47.5755	90.0746	88.9574	81.6736	85.9518	43.5978	85.0024	34.5509	75.935	25.7419	27.9569	77.4895	69.352	73.1053	40.5484	23.2443	33.2631	23.8245	29.1144	35.0776	36.7859	12.3182	75.9061	51.3319
sample-431	53.5796	90.4341	92.7529	87.4094	89.6825	43.6248	85.0977	37.0857	74.3651	26.7643	26.751	73.7281	66.4948	75.7067	51.2355	7.2769	38.6693	31.435	24.1345	36.5345	34.3553	10.465	78.7193	61.7738
sample-432	63.5466	85.1261	91.9149	79.6944	80.7847	41.4576	68.4398	41.597	53.1766	40.7979	17.0889	48.5269	64.1796	85.0068	52.3326	15.738	36.1604	20.6401	24.7039	21.7215	24.9452	16.1246	96.3012	75.8549
sample-433	54.9529	91.1872	99.4125	90.1592	91.7478	45.0499	82.8476	35.9151	80.7292	26.5996	17.4853	75.8243	71.9209	86.2239	47.4292	21.1529	30.7964	28.5818	29.824	40.0822	46.3274	9.6292	89.5801	62.1075
sample-434	49.0548	87.9993	94.4163	83.7136	86.0133	38.2144	80.2891	44.9233	71.9314	17.7561	26.1252	72.4806	65.1025	76.7368	61.0721	17.2393	43.1099	42.4139	18.9539	44.6068	43.7671	10.8079	79.3969	59.3094
sample-435	53.1044	95.5523	94.0502	91.8393	94.4305	35.8548	84.8668	28.9005	72.0239	29.0079	33.9177	69.2794	63.5923	73.2013	34.5062	13.8735	21.3056	21.3056	26.1054	34.2906	27.9498	12.2827	76.5085	51.2991
sample-436	49.6598	87.941	93.1869	84.5882	86.2723	32.1444	81.4948	34.6988	67.2825	20.1703	24.5537	66.6109	63.4014	72.847	55.1557	19.8562	42.0592	34.4247	17.4068	39.1753	37.3626	9.8185	80.8874	59.3587
sample-437	41.3058	86.7385	89.8107	81.3122	84.3653	30.1868	78.4154	27.5961	68.3338	22.9629	36.8392	66.7294	53.6556	67.1117	47.4977	21.198	27.986	24.0434	19.1021	34.1491	27.515	13.4267	70.4717	50.814
sample-438	51.7834	92.0463	100	91.3766	93.0107	39.4653	87.2826	26.7941	79.5005	27.197	16.3378	76.2755	73.4825	82.0966	48.9866	35.4578	42.8848	35.9033	27.1778	52.7214	49.9375	5.3364	85.3987	59.2566
sample-439	66.2768	95.694	89.9525	87.5059	88.028	53.4025	79.5643	51.3035	71.5519	27.0977	25.5697	75.1726	71.5283	78.7389	60.0204	22.4588	49.2144	39.0326	33.183	44.3827	44.8282	16.7412	84.3957	65.9435
sample-440	47.3432	93.5398	98.0192	91.2989	92.181	34.8972	82.0238	28.7893	75.4457	20.6275	33.8403	77.7524	54.0974	67.8598	36.9254	18.2347	21.7612	19.0612	19.7733	31.9562	36.9043	9.7029	73.3153	50.1849
sample-441	37.475	94.4063	91.4355	87.3527	89.3012	33.9846	88.2698	26.2532	81.3877	22.597	35.2932	81.6784	63.2384	70.3359	34.4991	33.7263	26.9526	19.6024	23.7918	40.6711	40.6004	11.915	71.2394	38.3588
sample-442	51.098	89.3944	94.927	85.0969	86.8208	36.5793	79.1563	29.809	69.4025	29.081	22.5703	70.1135	67.278	78.938	48.1047	27.2263	35.3568	29.0026	23.4902	43.7578	40.3814	10.9923	83.4729	57.5879
sample-443	56.7497	86.8868	93.9552	82.3094	83.5655	48.9685	79.3748	31.537	72.3655	32.6639	14.232	70.3784	70.7711	84.6877	50.6151	26.7026	32.8723	28.5836	34.4852	42.6777	43.035	9.2507	89.8024	64.9458
sample-444	67.2711	82.0346	88.6874	73.5816	78.957	58.4401	76.2941	46.3842	66.1001	44.5269	13.1645	61.5305	82.2714	96.787	65.8198	13.294	41.2693	35.5838	38.8433	38.2725	31.7046	16.4374	96.5305	76.1498
sample-445	47.522	91.7711	98.0595	89.9008	91.8649	45.7321	89.7218	27.8816	85.6546	29.6912	18.9511	83.3054	71.9561	78.1761	38.3917	30.5561	37.0654	29.8354	29.4855	40.3685	47.0974	4.9038	80.9651	54.8116
sample-446	46.1168	96.6765	95.0816	93.8152	95.2463	32.6851	90.7714	18.7038	78.3286	36.411	26.771	77.2152	69.9637	72.3767	34.5443	28.2541	32.9456	24.3772	22.1831	43.4273	35.479	4.0449	75.9256	45.6319
sample-447	47.097	87.4411	87.343	80.4927	84.1392	28.9993	72.5557	32.8619	62.7882	23.9918	29.8337	59.6886	65.5885	78.2472	53.7323	27.8102	30.7918	28.3148	22.9183	42.219	36.7065	18.8881	81.4751	56.3201
sample-448	43.5948	85.5176	95.9124	83.1596	84.35	28.6164	75.1146	18.3772	63.3742	33.16	18.6866	63.7485	65.4163	84.1271	40.5275	29.1364	22.6554	15.5327	17.6406	38.2244	37.5009	8.9055	90.0037	52.8607
sample-449	64.4991	88.2913	95.7507	85.7595	88.2086	51.4032	81.9179	42.1609	70.2947	34.1452	23.6897	68.4641	69.2454	82.4667	62.0527	8.0975	45.6111	42.3613	32.9974	37.4695	33.9839	11.6569	83.4692	73.0473
sample-450	40.199	86.1384	92.3567	82.3061	86.4164	29.2529	86.2083	23.8807	72.5821	27.9192	30.9891	69.5154	64.2353	73.5831	44.5722	18.1486	29.2314	22.9181	21.0589	38.6873	33.9862	10.2881	73.9411	49.7135
sample-451	42.9141	87.9732	94.4354	84.9447	88.8459	31.5414	80.6012	21.7992	68.4515	26.0646	18.0376	70.7201	65.8564	78.217	39.6134	29.435	29.6144	20.8835	14.5074	44.268	43.0847	10.1093	84.1918	52.3288
sample-452	52.1279	87.6015	95.1553	83.9897	87.6704	40.9688	79.7744	42.1306	70.4653	24.4565	38.6954	73.605	53.3251	70.5255	55.7505	20.3359	34.7021	30.6528	23.6297	38.2214	33.9466	15.0929	73.455	58.426
sample-453	42.5271	88.0646	88.2761	80.7273	84.0601	40.7512	83.6503	44.6417	77.4364	22.5748	29.8127	74.4965	71.4372	77.5518	50.3846	18.0289	43.063	30.5052	22.4406	31.9224	39.2843	12.8921	79.1963	52.6741
sample-454	50.8599	88.7103	96.1266	88.1796	92.2243	41.9473	90.8893	20.1162	78.3427	43.6816	2.1365	73.1525	88.9972	98.5688	37.8203	39.4035	35.8658	22.7156	30.9804	46.307	45.4174	5.2084	99.4693	61.5601
sample-455	60.1341	81.8409	89.6863	74.9336	76.7661	51.3634	71.9861	50.9155	62.1955	23.5854	17.4985	63.2359	73.4569	97.856	68.5014	20.2953	36.9763	35.1657	33.2607	44.4999	41.6506	19.0181	95.9356	72.5271
sample-456	44.8609	86.1701	91.7135	80.2007	79.7929	32.4038	77.8721	29.1246	64.1333	29.3728	24.262	65.7308	63.0503	77.2705	51.8991	21.8864	29.8692	25.6295	18.4793	44.8191	33.7801	9.0648	80.5057	54.7742
sample-457	40.969	83.8866	92.3372	79.0805	80.6475	30.9033	73.7799	31.8269	66.3853	20.0764	34.5271	64.6603	54.8153	70.869	47.875	20.1919	28.6199	19.9283	24.6096	27.3914	29.9943	13.2532	75.5857	53.6121
sample-458	53.0693	95.9307	93.4199	91.2273	93.2493	44.0146	86.8284	32.1898	77.1737	30.49	28.374	76.0506	66.3929	70.0885	33.6602	20.7518	27.306	21.9328	26.1407	39.3394	36.5217	10.1041	77.2802	52.4595
sample-459	45.1771	85.8534	91.0935	78.8755	76.0232	26.4226	67.9015	40.1441	56.3183	28.3408	39.5702	56.7011	55.8982	80.0704	66.0152	24.5909	36.2612	27.9803	18.7489	39.3965	26.1646	21.0448	80.37	61.8448
sample-460	38.2059	83.6745	92.1636	78.7221	78.7221	34.281	77.1693	24.8976	74.5565	24.1327	27.2727	72.986	64.4629	81.1042	48.0968	26.8128	30.2701	25.4924	27.4649	35.7184	43.1322	8.175	80.3596	52.0724
sample-461	70.7492	97.1063	92.8329	91.0226	92.4165	56.5895	88.0146	47.1188	76.58	37.7012	18.9293	73.44	84.3038	91.3594	55.5512	14.5935	46.5801	41.3714	41.0085	31.0889	43.4183	13.8502	90.5826	70.6704
sample-462	46.2253	86.3264	96.8099	83.6342	87.0519	36.0663	82.4499	24.5511	73.4959	33.9763	23.7757	71.61	61.7395	77.8549	46.468	26.1603	28.2638	18.7382	19.7095	34.6551	32.4973	8.0139	80.9717	57.033
sample-463	20.9324	94.9533	90.5175	88.3288	92.4264	13.7769	88.4699	15.0187	83.0319	12.2977	53.304	80.2728	47.4011	49.2799	24.8302	23.5138	14.0459	9.2358	7.5709	29.5935	33.6862	14.9194	53.4539	19.4782
sample-464	47.745	86.8152	95.797	84.0501	84.1337	36.4462	78.4986	28.0428	73.0049	26.3996	21.6742	70.4163	65.9583	81.8532	48.3862	20.8112	31.6544	28.2191	23.6841	40.3022	41.0063	7.1247	84.6358	59.6836
sample-465	41.2803	85.2214	89.6218	77.9599	76.5217	30.0802	71.1213	36.6224	63.5992	16.2611	33.0118	64.9441	56.032	73.5432	49.3795	18.0439	26.7006	21.4763	16.5869	31.4648	31.8211	13.5199	76.3499	51.8732
sample-466	49.2377	82.4503	92.8113	77.6397	79.6004	45.1374	75.0655	32.2058	73.8241	27.6754	21.7799	70.1985	66.0738	80.1759	55.3103	26.3262	31.9692	31.0077	31.3663	37.089	38.0166	9.2324	82.5017	65.6316
sample-467	36.5233	86.1102	87.2722	77.4992	78.6818	24.1468	76.0186	30.6084	61.8593	16.5575	31.2015	65.5893	61.4352	72.4767	46.7702	19.6369	25.8675	22.7303	12.3893	38.8652	34.7968	14.7249	75.7874	44.8952
sample-468	50.8243	97.9864	98.618	96.6317	98.235	45.1458	90.6589	32.1431	86.9694	32.056	29.7594	86.114	64.8366	68.2275	27.9046	22.0414	28.2426	19.3531	27.2628	35.1256	32.7875	5.2304	72.6226	50.7974
sample-469	56.952	91.8719	89.0402	82.7149	83.1228	46.0115	75.8623	46.3131	70.4087	26.4177	29.955	70.6735	62.4458	69.6345	51.4462	8.6701	37.2612	36.2453	21.9351	34.0471	27.9823	14.3153	76.9119	61.7468
sample-470	38.8081	91.8926	86.1795	85.3891	89.4595	37.7606	89.2863	31.177	84.1426	25.5454	36.5791	79.3063	70.8205	71.4369	38.8223	26.7444	25.8591	18.876	27.2139	38.2699	35.5023	16.9334	70.3415	43.6879
sample-471	63.3304	89.2393	93.086	84.0313	85.1574	52.2732	76.7639	45.3372	70.6462	28.6209	20.4219	71.3426	70.5522	84.2791	58.2447	23.7279	40.4608	38.6527	30.5717	48.4205	42.4828	13.6061	88.8004	70.1646
sample-472	48.1656	84.9486	95.3588	81.4231	84.8604	38.486	72.4914	50.8118	66.5429	20.0883	30.1831	68.6682	53.0913	77.9291	62.6897	28.3285	34.0726	33.5547	11.8879	41.8979	33.7266	17.3608	80.5389	62.73
sample-473	58.8042	82.8537	87.1968	74.6891	77.5611	48.3841	79.0801	38.7302	59.2854	37.7062	8.9078	60.5858	80.5901	92.4278	64.8873	30.664	43.2135	36.2491	24.6151	52.8301	38.766	12.6632	95.0566	69.6558
sample-474	49.877	81.9687	89.2566	73.6696	82.9926	41.0874	78.681	37.5715	59.5662	20.0583	15.3973	66.3424	61.3611	73.7954	57.1213	19.317	41.817	33.6401	17.8707	41.0053	41.639	10.7246	84.5539	56.9268
sample-475	47.1864	89.0797	90.0712	83.1071	83.282	34.5295	73.6939	40.4262	68.204	20.8184	28.3998	65.8815	67.7083	81.119	52.0121	28.6382	36.1186	30.0249	19.5412	44.6154	41.6609	16.5108	83.9589	54.9262
sample-476	49.3608	81.4441	94.6241	79.3655	85.5915	41.2497	83.2176	20.7682	70.6153	36.1511	16.9059	67.9096	67.4461	80.216	47.0916	23.4477	33.1932	26.9215	26.2325	42.5618	31.9168	7.8843	86.0186	61.6899
sample-477	54.9839	96.9868	97.8611	94.3927	98.4223	47.49	91.303	37.0608	84.5124	30.7233	34.1577	81.5341	62.8629	69.7813	42.7542	27.371	32.5518	27.3694	31.6311	41.2541	35.2489	14.0236	72.8797	56.0093
sample-478	43.6646	94.2889	96.752	91.455	93.0711	39.2418	91.9729	30.404	82.6125	25.4712	28.6669	83.5579	63.6856	73.7142	33.6852	19.4476	22.5878	18.4737	24.2362	38.4401	40.0064	5.6208	74.0718	45.8314
sample-479	51.8951	98.106	97.3139	97.2928	97.4258	34.8007	88.2121	21.9981	76.7703	38.0925	33.4733	73.2147	62.6108	69.6674	31.6008	26.5546	27.5614	19.6335	25.2315	36.4422	29.3541	12.2087	74.6651	51.8368
sample-480	28.644	91.8251	82.0453	80.5727	82.8704	15.3288	71.8825	34.97	64.9935	16.4006	53.2867	66.3933	56.464	69.942	44.6037	33.3931	16.0264	12.5086	9.3511	40.362	36.2796	30.3372	66.2536	29.4879
sample-481	53.0503	85.1293	87.7407	76.9066	77.7212	33.6039	68.5913	39.3082	56.4706	29.8281	31.0236	53.0157	61.9897	80.4938	57.2307	15.9603	32.4785	23.6063	24.1563	22.9546	25.8306	21.1618	83.3777	62.4105
sample-482	46.8157	91.9419	93.8139	90.102	95.1978	35.1758	89.143	31.7407	77.1424	22.8041	29.9582	77.933	67.9416	74.9392	45.4715	18.8066	34.6596	28.7265	21.4415	40.1796	42.0225	11.1768	77.56	49.9461
sample-483	40.105	85.7542	93.2497	81.5488	82.8975	29.6759	79.9328	26.0512	67.8717	18.3103	25.5755	68.916	60.5193	73.6995	48.5938	24.3441	30.2485	24.1478	14.2334	44.8408	40.2815	9.1395	80.865	47.485
sample-484	41.4526	93.6891	95.2693	90.7878	92.4884	34.0967	86.0497	27.9523	83.143	24.8472	32.0697	79.5793	62.3095	70.7317	36.1871	29.3172	27.5257	19.7174	18.9343	39.435	39.9242	10.4925	74.6036	44.9215
sample-485	45.0877	88.964	91.1466	84.3932	88.5709	31.9538	81.9038	27.4615	69.2688	23.4152	25.5825	67.9362	70.0672	78.6112	43.7693	25.1702	32.3965	24.6235	20.6444	38.2423	39.4246	14.7928	82.8222	51.5678
sample-486	47.5536	95.6065	96.9987	92.8652	94.5579	36.9179	86.411	34.1223	79.8411	19.0545	26.7399	81.0746	63.7664	69.8133	41.0597	20.827	31.9641	27.0216	21.8824	42.0599	46.4839	6.2955	76.0083	52.1449
sample-487	63.568	96.9211	90.7634	88.7459	90.7634	51.9469	83.7615	43.0638	77.2148	30.4142	9.2366	73.8457	91.4586	92.8974	54.2867	35.9063	46.6619	43.3583	27.3637	68.0723	57.6228	15.8344	96.9211	59.6733
sample-488	49.0592	91.793	94.8048	87.4026	87.893	35.0032	79.323	27.7957	73.5173	29.8224	26.0128	69.6007	61.0684	70.6154	33.2737	21.5141	19.0216	15.6866	21.7098	32.2341	31.7656	9.5102	80.0375	54.41
sample-489	57.8023	94.5673	92.653	90.6022	90.2771	46.325	81.9778	41.3557	77.4067	21.9095	37.1489	75.4165	58.8833	69.7054	47.1067	11.4111	32.4328	30.3861	30.7874	36.9332	36.3587	13.5395	74.0658	56.8511
sample-490	61.9635	83.3658	95.0839	82.3623	87.0188	50.1462	82.7949	41.3399	65.5665	39.5124	24.9223	67.0402	63.461	78.5373	63.8721	11.4474	46.5417	38.9669	31.5429	34.6674	22.6664	9.7226	80.9725	75.4391
sample-491	62.6854	91.188	96.8758	89.5182	91.6223	50.209	87.8171	31.0863	76.391	43.9155	21.0166	73.9592	68.5235	78.7554	53.4959	21.379	43.6768	35.7847	30.5448	51.2912	35.4832	9.6072	83.4327	68.299
sample-492	54.3059	85.645	92.6481	79.3813	82.923	37.4888	80.3651	41.856	64.7406	30.848	26.39	63.1811	67.3471	82.6856	61.4659	19.1062	38.5159	36.0446	19.6681	42.7535	30.0804	13.5798	82.5882	61.3097
sample-493	43.7358	93.4972	90.3681	86.3668	86.7261	38.5778	86.634	36.5344	76.8845	17.9959	36.1976	78.7169	63.1943	72.4439	41.7717	24.3359	26.6572	26.7803	21.5795	42.5963	39.1968	15.1281	72.0191	45.1722
sample-494	42.8163	90.0499	90.3186	81.131	84.8448	33.6278	81.2748	42.0188	70.9656	17.7724	28.0036	73.7832	67.3318	77.7695	53.1074	24.9912	37.1181	27.5885	16.3761	43.5139	45.1815	15.0605	79.2829	47.6567
sample-495	51.9958	90.6932	97.351	90.1962	93.7615	41.6781	87.2353	27.1305	77.0005	30.8412	14.7939	76.1926	72.9742	83.9663	39.7883	18.2083	29.8404	25.7119	24.7628	43.2981	43.214	5.857	88.8	56.8341
sample-496	69.6536	94.4007	91.5604	90.8258	94.2137	49.5848	82.3399	42.9837	69.4455	42.7595	18.8824	65.4338	78.68	86.285	58.5644	26.1565	44.1518	35.0131	26.7305	51.2797	36.3783	17.0955	91.0305	70.0366
sample-497	54.4874	89.6692	94.7827	87.5168	88.6122	45.0935	82.0484	34.5614	76.262	30.2622	24.5973	75.1348	67.0623	78.6973	50.7076	27.8525	35.0117	29.6325	30.6901	46.1535	39.9883	11.4448	82.6381	62.6383
sample-498	46.2666	90.1999	94.4884	85.4069	87.5335	32.4625	84.8261	27.87	69.8957	33.4357	27.5143	69.4205	65.2741	75.6999	44.237	26.4548	34.5432	27.1286	16.4041	40.7352	30.683	9.2266	77.6484	53.4481
sample-499	56.1768	89.6976	89.448	83.1553	84.7258	42.5505	78.9045	35.6124	68.1499	32.4071	27.2486	63.2908	67.412	80.0108	52.6671	17.3983	37.3296	29.6328	29.5714	32.3189	30.3536	16.8249	82.0397	63.9108
sample-500	42.0684	86.4095	90.0204	78.7429	77.9848	41.0085	80.4633	34.7336	73.9323	30.0201	26.0724	74.5398	65.6889	80.5326	58.3738	21.2035	41.1847	35.6395	19.4625	46.0814	42.8222	10.0399	78.5188	54.3574
sample-501	39.6468	94.6462	91.8996	89.7143	91.8996	24.3664	84.7782	22.9441	72.3269	28.0615	43.2791	71.1321	55.6697	62.3776	30.495	14.6007	17.0321	16.6172	14.5899	28.7288	26.1098	11.2043	66.0708	37.4315
sample-502	46.8898	90.5043	92.0386	84.9941	84.9941	37.5936	77.2634	36.9999	71.1463	33.043	48.0824	71.5367	52.3012	68.9704	42.2479	13.7275	19.3568	16.4926	20.0358	28.9857	16.1851	17.0719	67.5762	50.0691
sample-503	39.2848	94.927	93.0469	90.9365	91.6054	28.5179	85.0687	34.1832	78.4078	14.0979	40.5745	78.7039	59.9394	64.7465	45.6074	26.8269	37.0316	27.8073	17.24	38.2356	41.2889	13.7492	68.2364	43.8869
sample-504	35.8402	91.0065	95.2119	87.0905	87.4378	23.0886	82.3074	17.268	71.9461	24.0556	24.0093	74.0404	65.3564	74.4796	31.7941	36.3372	17.7199	17.0842	14.4002	44.9152	41.7793	8.3172	80.474	41.629
sample-505	57.6789	78.0064	94.3387	76.5199	82.2522	48.9388	73.8946	44.5775	66.836	16.1832	19.818	65.3764	55.7751	76.5292	66.586	11.2891	47.2205	38.0523	29.6189	29.6788	34.672	8.7293	84.0012	77.4522
sample-506	54.401	88.0575	96.4733	85.4285	87.2875	42.4673	81.4397	27.0864	71.3805	37.6457	18.4179	67.3574	69.6184	82.8549	43.1853	16.3016	26.2191	25.8087	30.9319	36.7778	32.7691	7.5069	86.5003	61.459
sample-507	53.4242	88.4163	89.9639	80.0953	82.408	41.6937	79.8487	34.5889	67.9757	38.4413	34.6631	63.8925	59.5663	69.7348	51.3732	9.2375	34.0017	24.4845	27.5902	25.4902	18.1025	13.8699	71.053	60.3863
sample-508	50.0197	88.7791	91.8305	83.747	84.0688	35.9688	75.5283	25.4433	65.6897	34.3048	21.7603	65.3221	68.2614	84.12	43.9589	31.544	28.1194	21.4179	23.4361	45.7457	39.8211	15.2919	88.4484	54.0325
sample-509	33.1295	90.6169	84.0067	79.3374	86.8264	35.5938	90.2453	42.6195	77.427	16.1699	35.4673	81.5263	65.7035	68.4715	45.1507	25.2905	34.1598	26.0298	12.6201	46.7184	39.7118	14.7788	68.4571	37.6493
sample-510	55.2738	84.1531	95.6288	81.2702	79.6832	44.4954	78.7487	36.5064	68.2957	34.1808	12.7256	62.2909	73.4009	92.6716	58.0792	27.4906	32.0781	30.4175	29.414	40.6169	41.1909	11.5413	96.6292	69.8215
sample-511	63.0817	93.6088	87.6716	83.0303	84.7516	50.4578	86.1928	43.3039	69.1389	32.5364	25.9834	69.1897	63.5743	66.5871	53.8431	9.9382	40.597	36.755	26.9985	39.2435	30.6165	11.4022	75.4973	60.6105
sample-512	53.0227	91.76	95.5167	90.2826	93.4758	45.3662	90.0466	35.5508	82.577	29.3816	28.5351	78.9111	68.1273	75.708	55.2479	19.3457	44.4331	37.3839	30.2678	42.6049	42.0386	10.4526	76.3643	60.6072
sample-513	47.1777	84.0561	93.8627	80.6106	83.6685	36.0914	74.5786	25.8315	65.2549	20.4555	30.6682	64.6765	47.7306	66.7191	43.4709	11.3983	25.9802	18.9618	23.9531	19.5699	26.9148	13.3539	74.0061	61.1669
sample-514	44.3266	96.0613	92.9949	92.1019	92.5921	35.1215	88.1303	27.6188	80.9119	27.9079	20.0613	77.9722	77.7174	79.7922	33.6506	31.4834	26.707	23.294	23.3641	49.5892	48.3683	9.7296	85.089	45.701
sample-515	51.8197	90.1382	90.3587	85.2166	90.1768	42.499	87.1413	34.6121	72.4341	37.5979	40.7661	68.8122	58.8493	67.806	48.8021	16.733	39.5498	27.8102	27.2583	27.6356	20.9701	16.2078	69.4868	58.8005
sample-516	59.2234	87.7352	90.4937	82.9564	86.2888	49.2961	78.5377	46.4331	70.9688	28.7036	22.0985	69.7702	70.9678	81.8073	60.1363	23.9449	40.8751	38.7159	26.4839	50.1089	39.8912	16.5532	87.197	63.589
sample-517	46.4114	91.2719	92.4704	87.6981	91.7257	35.5168	84.2827	35.2999	75.4219	21.7134	39.7902	73.6346	58.2201	69.8715	46.265	20.2145	32.1617	26.2012	21.212	34.1895	31.9334	16.3705	70.3723	49.8987
sample-518	57.7645	77.9933	90.8837	71.7322	72.9574	36.9079	62.8967	24.3459	51.5526	34.0722	25.5613	47.449	49.1613	69.8638	49.4225	3.1647	22.8379	19.3112	24.1455	21.3173	13.6145	11.6143	81.7799	70.8357
sample-519	56.993	98.3455	96.1452	95.5692	97.2893	46.48	94.4067	26.1086	81.9462	36.005	17.2996	79.9282	73.5127	74.403	36.0518	26.6333	44.0418	32.118	25.2577	41.4075	44.0205	5.0832	81.3946	54.6536
sample-520	63.0035	82.1092	89.6702	76.628	81.0245	44.9058	67.5774	44.9321	54.9204	31.0987	22.8111	54.5773	62.3513	84.6461	69.9765	12.6781	41.0615	34.8125	25.8778	35.1148	30.2417	19.8218	89.6291	74.5072
sample-521	40.9086	88.8115	91.1046	82.9819	82.9819	34.6641	80.1568	33.6034	76.9805	20.5685	36.3663	73.7743	59.7758	72.0544	41.2719	16.218	24.4033	20.5821	20.5221	33.5564	35.4044	11.6195	73.5587	46.9565
sample-522	36.2905	83.4824	92.4029	78.3144	80.6192	30.5851	74.1576	34.6789	67.7759	14.0462	44.2205	72.0698	43.3313	61.3206	48.0857	4.5347	23.9773	22.9693	13.5843	22.6276	24.6037	10.851	62.769	46.3008
sample-523	44.918	87.3501	97.7893	86.3289	86.7902	38.437	82.9006	26.2884	76.8428	19.4794	15.4235	77.6686	64.5876	77.6337	42.3187	28.4056	33.7508	22.0007	22.6841	45.9014	50.6446	4.3282	85.8256	51.2562
sample-524	58.7521	98.6053	96.8295	95.0579	96.4237	41.7106	88.3022	30.1214	69.698	31.9647	22.9278	72.9397	67.7813	71.0023	40.7546	27.5924	37.2419	28.6362	22.4274	50.7367	38.7353	10.1091	80.9999	55.8721
sample-525	39.3987	85.8416	94.1509	80.8125	83.8932	28.8948	78.7571	28.2722	68.9578	23.3611	30.8049	67.1137	61.8694	79.7022	45.4318	28.211	26.55	19.9339	18.867	36.3337	37.2357	14.2715	79.4444	46.9359
sample-526	37.826	84.9356	88.7967	78.4523	80.8231	28.3733	79.589	21.8795	65.1852	30.2491	29.4649	65.7054	61.0498	72.1736	41.9189	15.9335	26.7152	20.7723	16.6564	32.061	25.5288	9.4186	74.2042	50.4434
sample-527	70.7051	81.5028	98.1261	81.1644	80.2522	58.6371	68.9336	37.8536	62.4433	36.7167	7.2312	63.9758	69.8441	89.3769	61.3899	15.1404	38.6613	32.9952	36.1813	40.1123	40.0399	10.2936	100	82.7432
sample-528	42.5883	86.173	90.4628	82.1592	87.361	39.1892	87.3034	32.3433	73.946	21.7166	23.4969	74.1365	69.1417	75.7795	46.1508	27.0632	38.6292	29.8487	23.3686	41.8857	41.4141	11.0537	77.8295	53.4819
sample-529	41.6688	93.3229	98.8244	91.7275	92.5196	30.2564	90.5576	19.1578	77.4962	32.372	26.7671	76.6708	66.1426	77.2843	34.6565	26.6339	22.8299	20.0282	18.2521	44.8539	36.6208	5.1505	78.1039	44.8746
sample-530	38.3427	82.1001	86.9474	73.377	76.995	23.8087	73.4087	26.1403	53.0261	25.2166	19.8601	57.7088	72.5653	91.6614	55.6806	38.6129	24.2792	21.1308	9.9625	56.6375	48.2031	22.467	93.7902	41.1948
sample-531	53.8212	87.96	99.9953	87.1032	89.4747	47.3045	83.2844	35.6655	80.4132	29.9224	22.1578	79.1225	64.5475	78.154	52.3005	24.7146	39.771	36.9449	24.0592	50.1861	40.2993	6.015	80.6699	63.0674
sample-532	40.5641	90.7604	90.2493	84.1567	86.7807	27.8725	80.5857	39.3282	70.3	13.24	31.5065	72.3207	62.3693	71.0848	48.8965	32.2062	35.9302	29.1933	13.0694	42.234	40.8621	14.5597	76.5699	47.6699
sample-533	54.7412	89.8272	94.4022	85.5644	86.7276	35.5582	75.8549	25.6835	61.6416	36.9703	25.3843	62.3486	64.4951	79.4711	50.6952	27.7667	33.8115	28.562	21.4933	44.1344	34.0878	16.3653	84.4418	58.9388
sample-534	44.9448	84.463	89.5719	77.5783	78.5943	30.6985	67.218	33.1284	60.8112	25.028	28.8552	56.9652	62.6726	81.7782	50.5816	26.6594	22.5534	18.3137	21.7141	35.63	32.9845	20.3686	86.6392	57.1265
sample-535	47.5993	95.3901	98.0532	93.7436	93.4433	39.7812	92.3805	24.1452	83.5108	28.9151	20.9113	80.3546	68.0502	71.2576	36.8602	29.2989	38.8465	30.2734	22.1826	43.3122	44.7329	2.1902	77.4421	51.4576
sample-536	47.078	84.8848	94.8805	82.5326	86.7485	43.3793	81.8369	36.1319	76.3477	29.9371	22.8142	75.0136	68.2436	82.9869	52.3122	25.3301	36.0438	26.0711	23.2074	39.9527	39.0662	10.9524	83.8493	57.5162
sample-537	41.4642	84.3152	89.4463	78.6067	83.2405	25.8215	77.1594	29.8822	60.3489	30.9854	28.9881	60.9574	66.3003	81.3562	53.7429	28.1776	31.179	26.4784	16.4093	43.8935	31.9534	16.8288	80.0237	55.3629
sample-538	52.0345	87.577	93.5764	82.7164	85.5015	36.5187	78.2875	36.5884	64.107	26.2363	19.5708	67.2808	69.2301	80.8614	58.2727	23.2479	46.2322	35.988	19.1169	42.2457	42.5902	11.3123	85.589	59.6773
sample-539	54.2087	98.3548	98.8896	98.3548	98.8896	47.8386	93.3151	35.6416	89.0218	24.5209	7.4805	87.0384	93.0477	98.3344	36.3718	42.5808	40.3734	28.7202	33.6278	50.0971	70.6481	9.4995	100	51.2764
sample-540	49.4099	89.2768	93.2557	85.2642	88.0858	42.7922	86.7039	35.0388	77.5618	27.7282	34.4457	76.4362	57.3677	68.5986	49.05	16.9357	33.6875	30.0973	25.0239	39.0089	32.935	9.9176	71.2535	55.3489
sample-541	46.978	90.6074	92.7411	87.1783	89.9451	35.9779	79.1649	36.9935	74.9103	19.4704	35.6625	74.0923	59.8447	71.9987	43.2337	22.5381	24.8938	20.0663	19.0539	39.1742	33.1393	15.3145	75.6172	51.3894
sample-542	55.8476	94.9896	98.1137	92.3726	95.5755	49.4923	89.5674	38.1051	82.4294	28.7397	27.6508	82.8859	67.7412	77.6559	48.0552	21.4971	34.733	30.5617	30.8827	42.9569	43.7789	12.4908	77.8805	57.5289
sample-543	62.6558	93.6991	93.5843	90.0101	94.8571	59.7685	90.9864	38.2896	83.8932	40.68	19.5671	81.8524	71.3865	69.9226	45.9246	21.3229	43.6949	39.9162	39.5786	36.4871	35.7135	8.5463	77.5376	68.6327
sample-544	36.2854	83.2543	87.6491	73.8258	73.9124	30.8854	70.6294	36.3183	65.6942	12.6011	22.4675	67.6763	62.6747	78.0449	52.0625	24.4134	26.5282	24.2486	14.1125	39.3917	46.334	14.4672	82.0625	49.7964
sample-545	38.5308	93.7337	94.6523	90.6267	92.0926	35.499	89.6177	25.5736	83.934	31.4372	37.7083	81.7841	54.4086	59.2429	35.536	22.3631	28.2638	17.8246	20.9824	34.7438	30.3668	11.2844	64.1495	46.9257
sample-546	50.1492	88.3134	96.2956	85.8807	87.7927	41.1269	82.2086	32.7863	73.5266	23.4811	14.68	71.9992	67.1614	80.095	47.9928	25.1946	37.7439	28.268	26.1284	40.6429	47.7801	6.984	87.708	61.9887
sample-547	50.1228	92.5906	93.5795	88.1895	87.0756	36.5328	76.6252	29.5571	70.8599	26.5798	24.4483	71.3367	64.7328	77.8419	39.8918	24.3992	20.5875	16.3795	22.2554	41.3014	37.4174	10.4105	85.2523	53.6333
sample-548	57.1019	93.0815	96.9025	91.2531	92.8097	41.4621	83.6284	24.8584	75.0377	40.3522	33.4977	71.5025	54.3969	62.706	36.2361	14.6042	27.7747	23.6861	29.0112	32.141	22.2543	8.3453	71.0865	62.1096
sample-549	47.1231	92.5464	92.3535	88.3881	90.9297	41.7355	86.7695	37.5004	82.2162	22.2803	29.1816	78.6172	67.7714	77.4627	41.4568	30.0323	31.4923	24.669	25.3275	42.0327	43.6393	15.1378	79.1644	50.4902
sample-550	46.44	94.4794	89.0403	87.3702	88.9007	31.4974	83.3216	29.3198	67.7462	36.5641	38.4127	68.014	61.5365	66.194	35.9621	25.6859	23.8305	19.8775	20.2055	37.1657	25.1983	15.836	71.4213	47.115
sample-551	24.5441	85.8462	90.1124	80.6915	83.2753	21.759	83.2351	18.2305	77.2918	21.9361	38.4753	79.5111	56.1804	64.7405	39.5623	37.5051	29.7649	20.6086	10.1869	42.1609	39.9327	9.3596	66.701	33.3505
sample-552	41.5274	96.5314	94.5171	91.5935	92.9261	37.3398	91.8657	20.206	84.9752	30.7496	27.6098	83.6792	65.6214	67.308	23.343	31.249	20.7712	15.6251	26.7899	38.4515	40.2247	6.1362	73.3564	39.7263
sample-553	62.2005	94.1598	94.1422	90.6978	91.3452	45.297	81.3985	39.8634	73.4558	32.1368	19.4195	70.3706	76.136	82.3457	54.3233	29.0182	43.5446	39.4199	30.2377	47.1599	44.151	11.1185	87.8423	66.4092
sample-554	54.4729	88.9955	97.4659	87.1094	90.0295	44.9209	84.8432	37.8008	78.11	29.1053	20.7308	72.5674	70.7537	83.5967	50.8984	25.7453	36.9665	33.212	30.8311	40.2908	41.9404	9.7447	85.2735	62.9737
sample-555	60.0307	91.9692	93.0068	89.148	94.1957	40.8854	83.4953	36.8896	66.6278	35.1034	15.4622	65.7669	81.5136	93.3982	53.5525	34.1848	41.5972	30.3872	24.976	51.7827	43.9843	18.776	96.712	62.5848
sample-556	47.202	87.0751	93.4106	84.4111	89.6522	42.498	88.4097	34.3708	79.2033	31.0907	15.7967	76.1135	79.1009	86.8967	52.7152	33.1551	43.7931	32.3774	24.5191	53.2769	44.6577	10.614	87.4186	57.4083
sample-557	40.6835	89.6475	92.9684	83.672	84.9136	36.1305	87.034	28.5305	78.4719	25.5408	29.5892	76.9712	65.8582	74.3511	39.2297	26.136	25.5067	22.3196	26.119	41.9068	37.8906	9.7468	73.7414	47.8231
sample-558	59.4394	89.1202	95.7099	87.2769	92.5237	43.3889	81.5822	39.5196	69.7895	28.6032	33.0304	70.6933	57.2115	64.3244	46.4022	5.7836	37.4776	32.2474	25.4567	29.8079	24.2022	10.1634	75.6441	66.2602
sample-559	48.7339	87.1196	88.4432	80.6355	83.3339	37.2926	83.3447	34.3714	65.0067	28.5257	12.9803	64.9798	79.685	90.878	57.3032	29.7481	43.6406	33.8821	20.6474	45.3311	48.371	16.8828	92.2658	58.4684
sample-560	57.2847	97.3439	90.6955	90.1078	90.6955	44.3969	93.7948	27.3567	71.0233	54.5819	7.12	71.1056	94.2653	96.7455	44.6255	33.7262	36.464	34.0664	25.3431	57.7295	45.0786	8.7793	94.8323	54.4127
sample-561	56.4199	87.0809	93.1977	82.3121	84.8585	45.8973	77.156	45.2313	71.0767	25.1782	33.7119	69.1416	61.3038	77.8742	58.2803	15.1649	38.5596	32.4258	28.5933	30.3058	32.6444	15.4561	78.7131	63.3615
sample-562	32.7278	87.9469	96.1798	85.8455	86.5862	19.5295	72.7802	19.4896	69.8739	15.7268	36.8528	68.6148	49.8021	67.5824	32.7672	27.4168	10.8344	7.596	13.4113	34.1251	37.8622	15.0896	74.6	41.122
sample-563	43.17	87.2176	95.8825	82.9862	85.6284	38.1355	84.0867	28.1843	72.7327	20.5722	42.9113	69.5258	29.8545	43.3073	36.1767	4.6066	23.2274	17.7576	16.4224	21.7673	17.9813	5.4326	58.0953	51.8416
sample-564	52.773	87.9748	88.9036	80.6661	84.5244	42.5867	76.6101	37.806	71.1117	27.1863	30.3484	64.57	64.3155	75.1422	44.0045	9.4207	24.7656	18.6604	32.1311	23.0233	29.7571	17.0683	79.8304	61.2329
sample-565	46.7346	89.4401	97.8487	87.2626	87.6182	40.9201	84.15	36.2164	78.7203	19.2509	34.9327	80.955	57.7085	72.6144	53.1287	20.2909	35.7094	30.6196	25.8592	45.3774	39.5317	8.7642	73.166	54.0506
sample-566	45.652	83.7196	95.6219	82.7958	86.4495	32.3802	75.3907	22.1756	68.8502	27.4403	29.8923	63.257	54.0564	74.0568	38.8179	21.8719	17.6195	12.927	28.2887	27.5816	29.9029	13.4023	80.3226	59.6348
sample-567	52.0788	89.5843	93.707	84.9291	86.2687	47.1748	82.4882	40.1362	81.1435	29.5044	20.5972	75.753	75.4349	88.2656	46.8415	23.8905	30.9317	27.6304	32.3389	38.9331	45.2723	11.9196	88.0707	59.0986
sample-568	58.8923	90.2846	97.7402	89.1266	91.3928	43.9352	79.1916	38.0239	71.3798	26.8546	17.3006	72.1395	69.6576	85.4891	53.8695	29.9657	40.0276	34.4223	24.6248	55.4767	50.8132	12.3385	93.6493	64.3306
sample-569	46.3045	93.9451	92.1838	87.5617	90.4816	44.0982	92.8376	32.0946	82.3047	32.5156	27.818	83.955	70.4318	72.2077	38.4227	19.2225	31.6247	26.9024	23.9716	43.2613	38.945	7.3703	73.6606	45.2549
sample-570	46.8279	95.7059	89.2076	87.1066	86.3534	38.8902	84.7517	31.0321	75.5345	37.4204	35.3381	73.6805	65.7899	74.6766	36.8585	20.4398	23.0804	20.7843	26.2296	36.8399	26.9397	13.361	72.5934	49.9961
sample-571	41.6824	88.9641	98.4144	88.2654	93.209	29.8561	81.9091	35.3199	74.7758	14.8885	46.6265	75.45	44.5903	61.2315	47.8106	19.436	28.416	26.7922	15.2866	35.6839	29.816	15.3432	63.5842	47.8524
sample-572	52.7395	94.0063	88.6433	87.396	88.6433	40.057	86.2162	35.0877	76.1549	32.8377	33.9713	72.5065	68.6808	70.9381	43.3398	23.0167	34.9004	33.3343	24.8447	42.1935	32.6424	11.7595	74.3472	53.2581
sample-573	54.4043	89.4424	91.4778	84.5979	83.3924	37.2586	75.2443	39.5192	66.4339	33.0053	48.2488	63.2177	49.9084	68.1068	53.5545	8.0409	29.0003	26.9793	22.5315	24.0894	14.0226	19.0617	68.6614	62.0436
sample-574	47.8022	89.714	95.0207	86.4005	90.1675	39.6124	82.5928	31.6083	76.6763	24.6991	22.7468	75.6467	67.4133	79.3729	41.9407	27.6923	32.4322	24.7443	25.764	40.5896	43.5168	9.2096	83.6971	54.9436
sample-575	44.5095	91.0804	98.1492	90.0465	89.7466	36.9067	83.011	22.2772	83.011	28.9799	21.3496	79.452	64.772	72.8658	32.8646	28.4733	30.7586	23.2032	24.2443	34.2771	39.4539	1.5509	80.2516	52.3448
sample-576	39.8547	88.2954	93.5096	84.9533	86.6687	35.3893	86.1626	22.2065	76.3604	27.642	25.7861	77.6445	62.4092	73.816	41.9178	21.7414	30.2281	23.8892	17.6396	43.5784	39.7599	7.4474	75.9518	49.5192
sample-577	39.8598	89.6608	92.4273	82.04	84.8578	34.4821	82.214	37.3843	75.9957	21.8039	24.7347	75.8605	68.8885	80.0999	44.2665	35.2769	23.1179	20.7192	17.912	45.127	43.347	13.3492	80.5961	46.0929
sample-578	46.1985	89.6656	91.9725	86.6104	88.8101	43.2226	88.8101	40.0569	83.8834	24.151	6.6405	81.1326	90.9507	98.6848	47.3459	41.117	38.6885	28.0101	22.7139	58.7516	62.0872	9.0892	98.2234	53.0193
sample-579	63.8173	88.6655	95.8637	86.2417	89.9435	49.1853	82.8732	38.3822	69.6067	36.4967	17.1332	65.6709	71.4599	83.7015	55.7059	16.5787	42.6921	34.5095	32.7439	39.7435	34.6636	10.212	88.1758	71.3775
sample-580	61.4732	87.5945	92.2707	83.2766	87.0712	47.9916	78.1077	43.2971	68.952	35.3979	12.4744	64.7082	84.4405	97.304	61.789	33.7095	47.0408	41.3635	32.2897	52.4054	46.5762	16.8985	97.8411	70.7913
sample-581	46.9512	89.7235	92.0076	85.9441	90.3702	38.0289	85.427	33.4997	76.4043	22.8437	28.6203	72.0485	66.6218	76.4424	47.5997	23.7976	34.8954	30.1321	22.9434	46.9538	39.4977	14.6556	78.9124	54.5223
sample-582	61.7521	97.8886	95.9964	94.0718	95.2999	48.1178	86.3771	33.3528	78.9105	33.3749	14.3414	77.8206	80.1599	86.3217	42.1642	28.4992	37.5475	27.0661	30.1642	44.2287	48.0364	9.2572	92.954	57.4216
sample-583	40.548	84.574	91.4006	79.9269	82.9978	29.5246	76.7583	34.3728	69.3553	10.6251	29.3853	66.7111	57.3774	72.6403	53.3066	26.8839	28.7046	25.5473	13.6237	42.6104	40.8061	13.9102	79.0345	52.287
sample-584	57.2866	99.8246	97.0697	97.0697	97.0916	45.8758	88.8754	38.3621	84.6597	27.6065	29.0483	83.7196	62.942	68.9397	40.3155	21.2626	36.2023	32.84	23.9834	44.4341	40.472	6.4255	75.9745	56.1639
sample-585	48.2181	89.5942	95.4353	85.5544	87.9997	28.4904	77.4017	28.4419	64.4424	21.5136	29.9233	66.2423	55.066	65.8573	48.7357	25.0849	32.7847	31.1356	17.0206	42.6288	35.3458	13.1034	74.942	55.952
sample-586	51.1719	93.3137	92.4488	88.4706	87.1961	31.2849	77.0037	40.4809	68.2432	22.6151	33.7006	66.8248	64.4634	76.7861	54.8801	18.6707	35.1702	33.0575	18.0681	45.9709	39.3226	15.4404	79.2755	55.777
sample-587	48.6678	84.6894	92.9377	80.3139	84.2034	32.2133	71.7897	31.0567	61.6568	25.1867	12.4162	61.3385	75.7252	93.8232	53.3136	30.7756	31.6676	23.9036	17.3743	46.1278	49.1652	18.4862	98.3128	58.3721
sample-588	26.9585	87.4982	87.8102	81.2645	84.0233	24.1919	83.6358	27.9921	78.9217	17.8985	27.8452	76.8492	72.3077	81.6584	44.5427	44.1149	31.7663	19.2787	9.8782	50.6042	51.179	15.7391	80.379	36.5707
sample-589	69.5878	92.9288	96.5819	91.1707	93.7002	61.5874	92.2247	43.0783	84.7767	37.6979	6.7364	81.0274	91.1018	96.7435	54.3785	32.8032	52.7494	43.6575	40.102	57.3653	57.5059	9.7918	99.5558	73.7413
sample-590	46.8694	89.4177	96.3611	86.9918	89.3196	29.8971	79.407	23.4922	67.9621	33.5058	37.7141	67.824	53.7903	68.3676	43.9344	23.2881	26.85	23.9915	15.4417	37.5568	20.8269	11.6639	71.2997	53.0182
sample-591	41.9421	84.0188	81.1896	73.6803	82.8315	42.9989	84.9755	32.9435	70.0382	40.0289	27.1362	68.6598	71.1627	77.6924	49.8127	18.4274	35.089	22.9246	27.1654	25.2761	29.6576	19.6044	76.1964	50.4028
sample-592	54.6585	95.0845	89.3193	87.218	90.3	43.4018	84.3679	42.3742	74.8057	25.7203	17.2909	76.5814	77.1675	79.1366	42.6637	32.2339	41.5143	30.4021	25.7333	46.5512	49.7566	11.5739	86.9395	55.7057
sample-593	54.3166	95.0885	95.9852	93.9457	99.4525	49.5078	95.7168	36.879	86.7363	25.2818	26.6686	87.5769	72.299	76.8097	47.4417	17.658	40.9677	33.1726	32.0592	47.6954	46.0199	8.5285	77.4321	54.2817
sample-594	50.2891	91.9144	95.1964	88.8524	89.7519	40.2362	82.9893	27.1027	77.0701	29.864	25.3272	75.7398	68.7922	78.0756	45.351	33.3385	30.856	27.7602	27.6497	50.0201	43.6435	11.2835	81.3965	53.2745
sample-595	45.6181	88.4025	94.2849	86.0462	90.5489	41.869	88.7102	27.0531	77.4435	25.151	23.9193	79.4589	64.9434	75.0444	47.5908	30.9178	37.9983	28.0124	24.9306	45.8469	42.4129	7.5685	79.8802	55.4036
sample-596	47.6305	92.5692	92.1283	87.137	89.7404	34.8802	82.451	28.1754	69.8832	30.5454	28.4885	69.8346	64.464	75.594	39.7554	26.3999	27.8573	24.1101	24.0872	38.4495	35.4365	11.976	77.8798	50.0302
sample-597	51.6033	90.1355	89.0609	81.8283	86.1152	39.5673	80.4235	35.8834	70.9861	27.6934	35.119	68.4855	61.9759	70.5042	45.054	19.1629	28.9149	27.2088	27.1695	33.7356	26.7572	19.1903	74.2098	56.3933
sample-598	53.6801	90.733	93.3746	85.7172	85.9491	42.9491	77.4479	44.1655	75.4669	24.9519	26.056	73.7318	70.4537	85.8909	58.5025	26.7917	37.5237	33.7874	25.8574	51.3442	45.5487	14.1545	86.0889	60.4292
sample-599	59.6673	95.6356	97.1237	92.4132	94.3303	50.3748	88.2459	45.0506	80.2947	28.14	22.627	82.9888	69.6466	77.9045	52.4745	24.5805	43.2934	40.0893	25.0908	55.1059	44.3402	6.4355	82.1798	59.1419
sample-600	40.6671	91.2878	93.845	86.5079	88.562	35.0848	82.4322	33.4863	80.0134	27.2937	29.3203	77.724	71.4191	82.0977	41.5373	31.4818	29.3305	20.4344	22.9712	40.0922	42.9781	14.3935	81.2149	48.1782
sample-601	43.1533	90.2558	92.9613	84.8314	89.5415	36.8765	88.0394	29.0593	79.2128	25.7082	31.7365	80.0372	62.5023	66.7678	37.7845	25.5917	26.1605	24.8845	24.3649	37.6226	36.2044	8.0277	71.7229	45.183
sample-602	45.2786	91.9362	91.4312	86.1826	87.9801	43.9723	89.8094	37.188	84.1414	28.4947	21.9428	80.4935	75.1238	81.5622	45.3656	28.428	32.1085	28.2042	24.9508	45.1676	45.6123	12.0985	81.5954	49.8276
sample-603	67.2416	82.7039	95.1576	77.572	79.0336	46.8799	64.5243	43.4094	51.6012	38.2938	14.0172	53.5196	64.817	88.4558	65.8557	13.4065	32.3498	28.5026	27.5322	32.3444	30.5547	19.1747	97.0329	79.4107
sample-604	36.5101	86.1559	92.3974	82.7499	83.2719	26.724	77.6796	30.1966	71.5475	22.6182	40.6804	68.5302	53.4707	70.0403	42.8817	19.6722	22.735	15.5698	19.3224	27.0302	25.6194	15.1248	69.9213	48.9022
sample-605	43.7508	86.7895	85.2493	76.7975	75.5889	37.5174	72.7207	43.7099	68.2418	24.9708	37.4703	66.8876	65.0526	80.435	58.9362	19.3016	34.3383	28.8517	24.6112	37.9038	35.2395	18.8275	77.2182	54.1866
sample-606	51.7043	91.7681	92.4378	87.8375	91.5475	39.2827	86.6737	37.5458	73.1624	28.619	22.3368	71.6574	76.0687	84.3326	50.2994	23.2308	36.8721	30.5576	24.4038	45.6986	42.7332	15.0866	85.9613	57.7338
sample-607	43.1602	90.1301	90.0753	82.8488	82.5414	36.3198	77.6593	31.3188	71.6276	21.54	33.2014	74.1348	60.0515	71.7521	39.7797	23.5786	22.9963	19.5053	19.9735	42.5588	33.8293	11.8827	74.6626	46.9686
sample-608	55.1356	90.6501	96.9558	90.4643	91.0568	41.5871	80.2226	25.5002	76.9676	34.3873	6.2447	70.9534	78.7641	89.7794	41.7902	40.5249	33.3945	23.8069	31.9645	48.3093	53.7761	10.8808	99.517	62.3117
sample-609	39.9584	89.7819	93.3472	83.2976	85.6527	32.2118	82.0993	31.172	76.0427	22.6174	30.4272	74.4732	64.8181	77.7306	44.116	30.155	28.3672	23.6881	21.5905	38.1389	42.2242	13.7303	78.2661	45.2009
sample-610	43.6743	93.5436	91.2326	89.238	93.5645	28.8719	88.8036	21.8224	73.2389	24.7738	27.8888	73.2427	66.1235	67.758	44.5684	31.7506	35.8967	28.9212	13.9963	51.6027	44.9506	8.5476	77.7574	44.9891
sample-611	58.6809	84.6703	92.9988	79.885	82.0481	44.6766	79.2812	33.7209	62.4558	43.8078	21.6714	59.8667	67.6345	81.8271	57.3398	15.3767	38.1833	36.2419	27.7045	35.9162	20.3994	7.9737	84.1014	68.1965
sample-612	51.3471	88.8235	97.3216	86.9483	88.683	34.6892	76.9069	28.2506	71.0882	28.6107	22.9809	69.2103	63.6118	80.3652	39.5481	26.3227	20.4346	14.5039	30.4948	35.7372	42.4386	12.8408	89.6582	59.9619
sample-613	70.1868	87.6526	91.7611	81.1644	83.4193	65.1502	80.6924	46.1969	76.3159	43.2985	15.4817	68.3828	78.8274	94.1093	62.6773	21.3829	46.4798	35.4292	44.3324	34.4965	35.9512	15.2404	93.7194	79.248
sample-614	54.2028	93.7299	90.6102	85.0489	90.1569	36.8001	80.1894	37.4096	67.1043	32.5472	31.4809	65.2142	64.549	73.1109	46.8518	27.9348	36.6857	27.8173	22.4954	34.7089	29.0756	19.7652	79.0021	55.6883
sample-615	36.4046	90.4268	88.8068	84.2123	88.358	26.0704	80.9407	25.2347	69.692	20.4708	30.932	71.2355	61.2532	70.9172	34.8153	31.7756	23.2793	14.2862	15.2915	36.4139	38.1351	14.6764	76.9803	40.8385
sample-616	51.7741	94.1045	94.9271	90.7273	91.7121	41.85	86.1932	38.0949	79.9341	26.8814	28.3534	78.3349	70.69	77.6494	46.5604	28.4792	32.7241	30.6483	25.8339	46.8403	41.9542	10.5997	78.5733	54.1699
sample-617	58.3534	91.1822	96.0176	88.1644	89.56	43.9508	83.2859	34.5174	73.493	31.7376	15.359	69.8531	77.7319	87.5438	56.866	29.8338	42.9726	42.9374	29.7237	51.1768	48.3243	12.2656	90.4462	66.406
sample-618	57.5088	96.5052	93.8927	91.1561	92.619	42.2419	88.3654	39.2933	72.1912	35.0052	41.4055	73.5365	58.5252	65.7126	48.9261	19.3676	41.1721	34.2389	25.1869	31.294	25.4344	14.9051	68.777	56.0418
sample-619	37.8449	88.3437	89.0682	81.2879	80.0871	33.1484	77.9201	35.1869	69.5944	15.4964	39.1787	73.1632	54.747	70.6865	48.8927	28.1431	29.6019	23.5543	17.9948	39.3423	39.5361	18.1152	71.9734	44.0802
sample-620	47.2977	90.9696	92.474	85.3399	83.9856	31.286	72.3096	36.0629	67.4653	29.449	30.7036	64.894	57.7758	74.2338	43.6785	34.3916	24.1664	16.5185	14.6766	37.0467	28.7582	18.6091	80.944	54.4318
sample-621	46.4031	97.9244	96.1607	95.4548	97.3344	36.8446	96.3925	24.1769	83.2276	29.0916	29.6687	83.264	68.6593	71.3596	35.3766	25.5318	36.3448	29.6454	24.2922	39.3477	42.6165	6.8163	72.2481	46.6741
sample-622	46.1599	85.7375	90.5473	78.9726	81.5899	46.9303	85.1071	32.6699	75.8322	34.9017	19.4367	78.0074	71.6809	82.2522	48.0694	24.6003	30.8643	23.2441	26.7499	42.4437	38.5266	8.5213	82.3488	55.4195
sample-623	47.6332	87.7019	87.3492	78.7749	79.239	42.8228	80.5424	42.4978	72.6183	29.6891	21.6403	73.8156	75.0968	85.3873	55.4301	30.8107	39.4748	30.7984	25.8943	49.3276	46.9801	13.257	85.7468	54.2291
sample-624	58.771	90.2996	96.3201	87.8778	91.6199	39.8929	81.9396	35.2475	70.3072	26.8428	20.1602	68.3869	69.2083	81.7746	51.0641	19.7912	37.2086	33.9526	26.7046	46.682	42.4682	11.7097	88.2773	63.5693
sample-625	52.3671	85.0358	98.7032	83.2797	83.8004	43.1186	74.8703	29.581	70.9842	30.531	18.6636	71.9098	57.7776	77.3469	47.7827	29.8158	27.6343	26.1776	22.198	47.7765	35.6149	5.9494	85.2168	62.4655
sample-626	49.8392	93.9321	95.8588	91.4334	91.4334	40.5387	87.2327	30.1192	79.667	30.3365	26.9273	76.7309	71.589	81.0016	44.0045	26.5458	31.2	27.2365	26.6498	47.5692	41.3675	10.569	80.3799	52.3137
sample-627	50.7084	83.8561	89.5704	78.5674	84.1428	45.053	79.2392	39.0692	68.777	31.1702	24.2377	71.1002	67.6618	83.2554	55.9629	27.7924	37.3616	27.2012	25.551	40.7804	36.4248	16.369	83.5107	59.1127
sample-628	45.2314	88.8724	92.8738	83.9236	83.9236	31.9236	73.6596	25.3587	71.1205	24.7829	31.7541	66.3204	59.2765	74.3022	43.4928	24.5909	26.8578	20.7291	24.9677	33.2795	34.9307	13.0156	78.0643	54.247
sample-629	50.3394	90.9393	89.4999	85.9212	91.6044	43.5291	90.3719	33.1988	77.9265	29.8551	24.9194	76.1816	71.7241	75.4122	47.1632	24.0316	43.4526	35.324	27.8784	40.3429	39.5032	10.3976	77.7883	53.2499
sample-630	47.2811	87.4838	88.0966	81.209	86.4391	42.7366	82.4992	37.6165	75.3001	27.8537	34.4224	74.556	65.2737	74.8566	45.2449	10.4196	33.2926	22.2709	26.8625	23.194	29.6056	15.6461	74.5017	55.0547
sample-631	46.1982	85	90.1106	77.7647	81.0276	36.2881	71.5345	35.2004	62.7083	24.5027	31.6523	62.0732	57.1014	76.7562	50.2951	19.6432	27.4552	22.0144	21.4289	30.4984	31.7251	18.9649	81.2571	55.1388
sample-632	47.8491	84.2791	85.345	74.5133	78.8234	27.9231	66.4364	35.725	55.4173	23.0987	40.7679	57.0347	54.5177	70.0261	52.5935	12.2824	27.1274	23.743	16.8586	29.4802	21.9945	22.7519	74.6464	54.9456
sample-633	54.215	89.721	93.8386	84.9344	89.3299	42.8598	78.9726	32.9329	71.7656	30.4173	19.6285	69.8467	72.3854	85.7347	49.5034	30.8589	28.7563	24.5666	29.9751	43.949	41.3943	16.8695	89.7136	59.1619
sample-634	37.2742	96.7302	93.4975	92.7333	93.8226	27.508	92.7161	25.535	82.5955	20.9096	33.5746	80.894	70.5024	72.2148	40.3732	35.3056	37.9723	32.3078	20.7211	46.361	50.5628	11.5855	73.6157	39.1108
sample-635	28.3167	89.6898	86.932	79.3372	80.089	22.2986	78.7778	26.2309	68.2798	19.0122	40.242	71.4628	55.7551	65.1642	31.6435	19.6889	13.2195	6.9995	12.6038	30.4259	28.6498	13.3538	67.0333	32.5996
sample-636	54.0328	87.7504	94.695	86.3645	92.1491	45.1178	86.2822	33.5109	77.2485	32.2983	33.1102	74.0437	58.6873	66.1339	46.0097	12.569	37.431	30.5663	27.9162	28.8638	26.5301	13.0158	72.9205	64.0195
sample-637	39.5952	84.2404	99.0777	81.7369	85.1118	33.3192	80.6532	33.0766	72.3292	10.3454	22.351	75.4595	59.42	80.2714	51.0516	26.7855	33.8878	27.5702	18.1479	42.7345	51.0597	7.54	84.2322	48.993
sample-638	38.605	92.0713	93.8995	88.8216	91.1215	28.7469	91.5709	19.8677	78.174	32.3609	39.8968	73.7403	58.1117	62.9368	31.3569	20.134	21.2333	18.6056	19.7505	30.7591	21.5341	9.2981	64.0843	42.7017
sample-639	37.5489	86.0699	93.1918	81.7389	82.7472	25.7904	82.2639	26.0603	68.9879	20.5318	30.2203	70.4245	62.0108	75.285	49.928	25.1692	33.9337	26.872	11.7438	45.1284	37.5961	10.2772	76.3429	46.3104
sample-640	54.4358	91.5805	96.3356	90.2879	95.7177	41.6359	91.5293	29.179	77.5216	38.0477	27.0917	72.9472	67.9705	74.7588	52.3564	23.5856	41.1848	34.396	26.6472	44.2381	32.3049	8.7952	76.6687	60.5274
sample-641	40.0498	86.429	93.0551	81.8234	84.2639	31.0776	77.0109	23.2723	70.0018	26.7126	32.1292	69.1442	55.2273	71.7537	38.5672	25.7277	19.2935	14.0359	19.9967	37.8491	32.2412	14.3958	76.9858	48.8285
sample-642	40.4921	89.281	96.299	84.195	86.5219	37.7846	89.6031	26.8943	76.7527	27.9408	31.6468	79.6283	56.8818	65.3111	35.1498	17.094	29.9639	22.9991	21.4056	31.3218	27.7109	2.3281	68.3252	48.1943
sample-643	46.5041	86.53	94.3108	84.1788	85.964	37.14	78.9867	33.1555	74.455	20.8565	23.5752	71.1639	67.7395	82.4579	50.4537	27.3246	31.607	28.9898	26.0525	46.8956	43.8343	12.1336	84.0161	58.4213
sample-644	43.1627	92.8892	96.1219	89.8588	91.1238	26.3237	83.2644	18.4786	71.0251	31.0522	36.3622	69.2359	58.5486	70.54	31.8422	17.8702	19.0816	14.4359	17.972	28.7657	27.9867	12.0995	73.052	44.9308
sample-645	51.1181	89.3754	99.6607	87.8554	91.4682	32.8944	73.7831	34.2576	71.0778	18.5838	9.8589	71.039	73.9959	91.7498	49.2471	33.3239	40.3702	22.3149	12.4178	42.9335	56.8298	12.2916	100	59.993
sample-646	51.9745	93.2841	95.9041	91.3989	92.6293	43.3188	87.0938	33.4798	80.8056	34.4072	29.3354	80.1753	63.9131	72.7088	42.327	25.2652	33.0036	27.1755	21.5087	46.1346	33.7277	8.9269	77.6813	57.0008
sample-647	54.8909	91.6504	96.9963	90.4279	92.8329	44.5193	86.3838	30.1	76.8392	32.8002	17.8419	76.9645	68.3334	73.7599	40.4722	22.359	33.6386	29.3924	21.8275	45.257	39.9948	4.8089	82.9997	58.5134
sample-648	41.7408	91.7303	99.1437	90.5618	91.8158	28.3325	82.1391	25.9702	78.1361	16.1869	30.4183	77.6627	56.2167	66.6198	34.7674	27.012	24.2562	21.6181	17.3505	40.5887	43.4718	6.1503	75.6888	48.338
sample-649	44.7813	89.8662	94.8236	85.8195	86.8521	39.1036	81.373	34.977	76.1459	24.2484	28.9176	77.7342	63.1389	78.0042	44.9106	22.7665	25.4775	23.9744	24.6369	38.3169	37.1622	10.8776	77.9471	50.9928
sample-650	34.7219	93.1929	87.2473	85.0374	88.5148	31.5903	86.9986	38.6013	82.7035	11.6342	46.0888	83.1008	62.2539	64.7215	46.6187	23.2749	33.3397	29.7258	18.7982	43.527	43.4863	16.319	62.5904	37.0384
sample-651	53.075	90.9164	97.4538	90.3426	95.2857	41.0017	85.7156	30.2863	75.4921	23.8001	28.4636	76.3563	58.5588	66.4242	43.7356	17.2823	33.2473	25.019	25.6556	36.2775	36.323	10.7145	75.9353	54.65
sample-652	79.4643	88.3076	99.3358	88.3076	89.8012	73.7767	82.6663	45.8166	77.5057	47.1849	11.8012	76.355	77.5523	91.6839	62.1186	23.6421	52.5353	47.3615	42.6724	48.8668	36.8082	10.2507	94.5329	85.524
sample-653	51.7576	86.1059	91.0749	80.3515	82.6358	39.9151	71.822	31.5515	64.2315	33.2112	24.1234	64.4497	61.6177	79.4203	57.4525	30.4539	34.4146	27.0437	21.647	45.8257	33.502	16.4696	84.6101	64.4295
sample-654	48.7094	95.0628	94.565	91.3204	93.7184	40.347	86.6626	34.1411	83.7189	23.329	45.7029	80.2293	50.4273	53.0674	40.4489	15.1668	34.0679	26.6669	24.8154	23.9106	24.1857	9.431	58.4082	49.8948
sample-655	64.1781	88.1584	99.5887	88.1584	90.0359	48.7943	76.4961	45.8521	68.8913	28.8194	11.0563	65.1068	72.0921	91.1308	62.8452	29.1196	42.0019	32.6315	29.2949	51.2636	44.1626	11.1096	100	77.954
sample-656	37.9306	95.8299	95.8299	94.3366	100	17.6194	91.4956	16.9631	75.4638	23.5171	42.0631	74.2858	58.927	66.3534	41.9866	33.686	39.0507	27.4975	13.9768	40.7337	40.5632	16.3041	67.4652	40.6397
sample-657	46.8006	87.7678	96.1882	86.2958	88.6356	43.7655	85.6005	31.9785	79.6195	24.3639	26.7081	78.8756	59.4914	73.0621	40.3385	14.7172	25.9299	19.598	24.387	37.1282	36.4789	8.0843	76.3208	54.4411
sample-658	52.2681	96.3307	96.3307	95.4926	98.928	41.4691	97.2861	16.2795	85.5317	49.3091	44.5979	80.38	56.474	58.0268	35.0266	17.2975	32.0677	27.7252	31.8445	25.785	15.151	5.6761	58.8986	54.5063
sample-659	54.3852	89.9131	90.4437	83.4137	84.6673	48.3676	77.9565	45.5937	75.4796	35.3068	31.2248	70.4391	64.7582	79.7185	51.4657	20.7556	39.4384	28.0868	25.8052	32.8386	29.5211	18.9159	79.3976	61.2254
sample-660	62.4779	95.987	95.2276	93.5291	93.1184	38.7247	84.0662	28.7076	68.3508	50.1042	44.4381	64.2211	57.1621	68.0954	52.9252	14.8957	36.3404	30.7525	28.5782	30.9514	14.6002	18.1062	69.4758	65.5431
sample-661	41.8362	90.9006	94.6597	87.1827	89.4645	28.2294	83.7355	26.716	73.2252	23.8944	32.7392	71.4921	61.3286	72.2388	43.9528	24.1794	29.5167	23.9547	17.8738	38.5426	38.2885	12.2891	75.2334	45.9751
sample-662	44.3906	88.4007	93.1005	83.1482	87.0051	37.3298	85.0935	30.2318	72.2344	32.4265	25.6052	72.6247	67.7717	78.8184	41.3743	24.697	31.2637	21.3775	21.5566	30.791	32.551	12.4122	78.8757	49.8127
sample-663	43.2145	94.4862	98.2734	92.8486	93.1261	33.041	87.6399	24.6719	81.511	24.5419	21.1912	78.4877	67.9226	76.7287	30.313	30.7412	23.9202	16.72	21.8893	37.8578	44.1906	4.1774	81.5071	48.4916
sample-664	50.7558	87.3136	93.6886	84.5376	86.5603	32.4936	72.0621	31.8706	61.593	29.9278	28.5156	64.2635	57.5939	75.1727	41.2406	28.1186	24.6399	18.316	17.4189	37.0344	27.3663	15.2377	85.8135	58.233
sample-665	32.3672	87.4648	90.8059	83.3413	87.4379	27.0819	85.3147	18.0081	74.6252	28.1163	35.8916	72.2268	60.1099	70.4932	31.9895	22.5443	15.9375	9.497	19.4594	30.4372	28.021	12.3414	71.387	41.0961
sample-666	59.7061	88.5442	98.6875	86.7739	89.6567	45.0161	84.8412	28.3637	71.157	43.2583	16.5392	68.3323	69.5726	81.4131	52.3496	29.8497	40.5335	37.87	22.3657	52.1252	33.8057	6.9157	85.9306	65.8216
sample-667	47.2004	84.5871	90.6793	79.6992	82.5424	34.3419	76.1487	30.1288	64.1701	25.2199	26.2654	63.4003	60.7005	77.9741	50.007	21.3539	33.0395	24.4806	21.5334	31.2574	35.0457	15.323	82.621	57.2977
sample-668	58.6406	92.8951	89.3111	85.2122	85.1731	43.1241	79.7597	44.3665	64.3812	25.0389	25.7114	67.4393	69.1318	78.7846	47.92	18.802	34.2352	29.6218	29.958	38.7797	39.0137	14.385	85.3548	58.7802
sample-669	59.1815	88.7837	92.4105	84.1111	87.3616	49.31	82.0976	43.886	73.3274	27.1351	19.5812	69.2756	73.5733	86.8421	54.6436	25.4751	37.449	31.5744	32.1185	46.9948	45.4072	16.5719	91.7497	67.5705
sample-670	48.7723	89.7782	95.0198	87.2638	89.5124	37.7626	85.527	31.2397	76.6353	30.203	30.2908	74.7079	65.7432	76.9902	50.8155	20.5016	38.0549	30.2637	24.4201	39.2784	35.5653	10.3647	76.7027	57.5819
sample-671	60.8067	95.8744	97.5899	94.0375	95.2661	51.9373	89.5196	35.5937	85.3363	35.087	28.5833	81.2639	62.5349	67.4913	41.0307	10.7325	32.9347	25.0078	32.6628	34.385	35.59	6.9293	76.4026	60.6982
sample-672	47.9529	88.8977	94.1704	88.0896	92.0847	41.8294	85.8794	21.5221	78.0468	38.1981	25.879	75.5183	67.6571	78.7674	40.122	31.2026	32.5968	19.6751	28.914	41.1205	34.8825	13.1457	81.1057	56.2055
sample-673	44.4566	86.4756	91.7824	81.9139	82.9301	39.8162	80.8788	34.6283	75.6323	23.8905	33.2515	74.8791	62.9804	74.724	47.4555	23.583	28.9583	27.1329	24.554	38.9863	31.2099	13.056	74.8524	53.948
sample-674	53.3765	86.7602	92.5146	82.6631	86.6576	39.0812	80.9437	35.5771	66.9451	24.7918	28.4242	66.1743	61.4049	73.7802	54.2955	10.4096	39.8899	32.9922	22.107	32.8285	30.8967	12.2661	78.3458	59.8633
sample-675	59.8957	89.8574	94.8433	85.8181	88.7463	46.2411	78.4114	34.2665	73.6388	38.9972	17.0963	67.0096	76.1038	87.3039	45.7855	26.4396	28.8259	28.8022	36.384	39.7713	39.5317	14.8719	91.1325	67.1202
sample-676	47.5728	92.5875	88.8524	82.5625	85.1898	40.0116	87.7665	40.165	74.6644	27.7911	28.6781	74.9196	71.6584	76.4566	50.7162	20.5918	36.5654	31.9294	19.9249	47.6395	39.3119	11.8598	75.3571	49.2926
sample-677	49.9515	88.7821	89.3119	83.6993	85.9473	39.3306	77.7928	41.6895	71.4417	22.3279	29.7027	70.0385	64.5366	73.6152	51.8663	15.9627	39.332	25.7751	24.0646	31.3229	35.7287	14.7759	80.4783	59.4776
sample-678	28.9744	87.1099	91.3009	83.1297	88.7747	17.8048	84.7245	12.1837	72.8769	23.0705	25.1548	68.9312	67.1769	74.0903	26.9907	26.5966	14.7778	11.0036	15.817	36.3323	39.4835	10.5594	78.5693	37.9226
sample-679	54.3658	94.2926	95.9447	91.0121	91.2942	35.8674	87.8811	24.9296	72.6225	36.7835	42.7274	68.0788	52.1121	58.9208	46.5425	8.9322	37.1652	32.8061	25.1063	30.1182	19.167	9.5739	63.6168	57.7493
sample-680	66.2069	95.2418	95.2798	89.8076	93.4158	54.9238	87.5976	46.4922	81.0775	30.1793	19.8545	76.1382	74.7193	76.6164	52.0312	11.9165	41.1571	39.6394	37.3766	38.6525	40.7226	10.8682	84.2252	64.9132
sample-681	53.199	95.812	98.4852	95.5436	97.1827	41.4926	89.0799	33.8217	83.5632	26.691	34.8591	78.6294	58.6115	67.7624	41.4932	22.3448	28.7849	27.8113	28.8529	34.0036	36.7684	10.4541	73.0065	53.7438
sample-682	42.2534	88.2375	85.6285	79.8001	82.8755	33.2946	83.022	33.9542	67.5781	30.4216	27.7121	67.8448	75.3334	84.6725	54.4854	24.74	36.2265	31.9603	13.8406	47.1143	40.0026	18.1289	82.4117	46.5074
sample-683	59.1305	89.1797	92.4505	86.3637	90.7807	49.8903	90.7205	35.422	72.1687	35.699	29.2127	73.9748	67.4243	73.03	58.5092	9.8855	46.4903	38.6737	24.8346	45.3253	31.0126	10.4976	75.1283	60.1873
sample-684	43.9216	92.1548	93.1482	89.1644	92.4272	42.8724	92.5027	27.4202	85.893	26.0417	28.3786	84.1058	63.6946	70.5442	35.2994	18.8821	25.7039	23.3406	27.8494	38.5815	44.9026	8.8411	75.236	45.8426
sample-685	40.7644	94.3944	92.1621	87.5581	88.9258	36.7495	89.6559	26.4993	81.6367	29.4307	27.4314	78.8291	74.3424	79.7446	33.6151	29.3715	27.0594	19.2381	27.4681	37.2462	41.6159	11.0084	78.362	42.0119
sample-686	35.3131	94.8294	97.9688	92.4878	92.0286	25.7896	85.5311	21.4057	80.9549	16.5705	28.5883	81.0941	57.4679	66.0826	30.6998	41.6684	23.3358	19.8886	13.101	45.2069	47.8938	7.3843	74.2536	38.6261
sample-687	53.5251	92.005	91.8772	86.0512	88.6474	47.057	90.1138	37.9387	77.3989	31.8921	15.7394	75.8785	80.6652	86.3275	51.5356	32.4696	46.7259	36.0724	23.0797	52.5011	48.5272	9.9197	86.9136	53.6348
sample-688	48.0113	90.9852	97.8411	89.7001	91.0252	39.9167	83.0592	31.5395	76.5536	19.9425	13.1222	79.3411	72.231	83.1148	47.018	30.7765	36.1224	31.1254	19.2323	56.7314	56.9844	6.8282	89.9459	54.3
sample-689	53.9413	92.5957	99.5241	91.6942	93.0946	34.9918	86.8364	16.6158	72.1098	37.8507	18.197	67.7963	68.7377	77.5629	37.1747	24.1569	26.2922	25.6506	25.9263	40.8305	37.2703	5.9136	85.7908	56.351
sample-690	63.2214	79.4325	96.9576	77.1123	77.9856	56.1505	72.6356	36.4227	71.1932	32.6306	3.5237	66.6252	73.8822	93.7404	62.8231	18.5877	39.3055	33.761	41.0281	40.3264	42.0791	4.3963	99.1742	81.8877
sample-691	47.449	93.4972	91.1562	88.0941	89.1445	36.0073	81.4044	34.1355	76.1718	22.93	30.0918	73.7867	67.6815	74.9338	43.6501	21.1736	31.4646	28.8242	22.399	43.2628	39.918	11.449	78.0105	52.1227
sample-692	46.7331	91.8061	91.5972	87.9436	91.3632	41.8124	90.0006	29.585	84.1423	24.9106	35.3467	81.0461	64.8253	67.4245	39.0724	21.2389	31.328	26.8386	30.9017	38.1895	36.1226	11.2248	70.4165	50.7177
sample-693	46.5472	92.992	99.8864	92.5954	94.6181	33.8581	87.2177	21.9636	79.4211	33.4302	24.7263	75.4856	65.2541	74.6363	34.7619	30.1177	26.5651	22.293	23.4407	41.516	36.0492	5.4941	79.1045	51.6374
sample-694	47.6872	89.4443	94.8565	86.5263	87.6032	38.2971	80.1286	33.7351	72.945	23.5547	26.1604	73.2357	61.9036	74.752	45.0469	28.0013	27.7724	24.3092	22.4137	41.8988	36.1461	10.5091	79.8118	57.9051
sample-695	60.5393	89.5938	93.7078	84.89	87.4509	53.3318	80.004	34.4971	76.4513	36.9032	16.2306	73.0406	77.8881	85.6175	54.4179	29.5061	41.9107	34.4497	37.3265	45.6602	45.7417	13.9662	89.6004	66.2999
sample-696	47.3337	89.2657	98.6996	87.9653	88.8341	42.2116	86.3844	28.641	80.2378	27.3328	20.8435	79.5449	67.1356	79.8824	43.755	26.7258	34.2518	28.8061	25.0183	47.3601	40.2061	3.7501	80.7375	57.1655
sample-697	58.4705	91.759	97.0444	90.0672	91.9812	40.523	84.7734	33.3775	70.8214	35.164	30.0423	66.5413	63.3438	77.1396	53.0935	20.2515	35.8811	33.3481	28.2872	39.0333	30.2367	11.2676	80.3808	64.0946
sample-698	53.4678	98.0336	97.7841	95.9627	96.9851	48.8365	95.3154	30.4641	88.9116	31.6244	27.642	86.326	66.6187	72.5764	40.1103	24.0305	33.6002	30.509	33.2237	42.4055	43.2917	7.189	75.1543	53.909
sample-699	55.8396	91.9591	98.9671	90.3577	92.9319	40.5436	88.1725	26.0839	75.3505	42.5526	20.1481	70.2326	73.7262	85.4254	46.9049	28.121	34.3407	29.8947	30.0106	47.2592	39.5183	10.7927	87.8647	61.1476
sample-700	58.5825	88.8218	92.7686	83.6533	85.1799	50.6607	76.1822	49.1151	72.8921	26.6599	29.2034	73.1382	61.7504	74.062	60.1029	15.2728	41.2726	38.4625	28.4351	37.7258	33.9186	13.5879	78.2297	67.2442
sample-701	53.4282	88.3744	91.6903	80.3178	81.0747	43.8984	77.2774	42.0106	69.2767	31.4088	29.2453	65.4739	61.588	76.361	56.6363	16.6438	37.0988	30.9584	25.8247	28.6159	28.7432	16.2212	77.2703	63.7377
sample-702	56.202	84.6734	86.4156	76.9658	83.7906	42.2382	82.0567	35.9387	60.7961	36.8973	22.3761	61.472	73.723	82.1847	60.7949	22.2839	41.6485	34.4016	25.6716	46.4919	35.0016	16.3464	87.0447	60.3278
sample-703	45.462	93.9298	87.8387	87.5707	89.3816	32.2102	83.0268	29.8933	72.3913	35.8199	37.2134	69.3217	70.2931	79.1881	49.7379	26.9003	32.1378	24.5488	21.8212	42.0005	33.8941	22.3977	78.2859	50.0956
sample-704	62.2923	84.5527	84.1118	75.1263	84.6383	52.2759	80.0057	38.9717	62.2651	47.7837	14.1892	60.5721	75.7083	87.2093	52.3349	19.104	35.2097	23.041	29.5243	28.1899	26.4865	17.9873	95.1147	70.0361
sample-705	48.2418	84.7584	86.8124	77.033	78.3163	32.0548	66.7764	37.4021	61.0137	22.8694	35.6562	59.5349	57.2171	75.3156	55.5574	18.4773	26.023	22.1101	20.8211	31.8683	27.6464	21.9357	80.2736	59.3439
sample-706	40.1175	87.8659	91.6067	82.4708	86.7791	33.6076	82.4464	24.0428	75.5822	27.5698	23.1726	70.7041	68.183	77.2874	37.3974	24.9833	21.4451	16.8821	25.4848	35.9401	41.5623	12.3163	81.3798	47.7185
sample-707	45.1614	89.9929	90.1848	82.9784	86.0386	31.444	82.0236	26.4339	70.4054	32.6817	28.5355	66.7901	70.1408	78.5899	42.2807	28.8679	28.59	23.9765	22.5592	37.2692	31.6797	12.7937	79.5577	48.8154
sample-708	58.3192	91.8698	97.6404	90.8488	95.28	44.6808	92.0657	35.7134	77.374	28.5581	22.3062	75.7561	69.6729	78.7622	54.1854	16.3735	47.9786	39.5922	26.9421	45.1334	39.7156	6.9738	82.0782	62.6713
sample-709	46.7701	89.8419	92.5758	83.0889	85.6488	33.5368	81.0771	20.4268	70.8283	37.938	11.441	67.3174	77.3869	87.1026	38.7684	35.8088	31.5702	23.0187	22.063	44.355	40.5295	7.6828	91.8455	52.3573
sample-710	31.7109	89.4411	98.6351	88.9961	88.9167	29.884	89.3616	22.6478	86.4331	12.2364	19.1794	86.9018	68.7461	79.6002	36.7137	37.9739	30.5083	25.0388	14.5639	56.186	60.0857	1.3899	82.7728	40.5662
sample-711	36.8826	86.1944	95.8193	81.1911	85.4387	27.1296	84.5621	33.2399	69.9516	15.1245	31.4747	70.7855	52.1502	66.9654	47.5169	17.9817	29.6729	26.6408	8.2992	34.2175	32.4693	7.436	70.5962	46.6094
sample-712	44.43	93.2744	92.8437	87.77	86.9057	36.0069	82.8933	27.431	79.3075	28.9643	26.7221	75.0908	71.3207	80.3267	40.86	29.155	23.2527	21.3919	28.1623	43.8249	44.1854	13.7848	82.3757	48.9166
sample-713	47.9151	89.4053	92.4847	85.8757	87.9529	31.765	73.1075	35.3633	67.7123	27.6083	55.4198	69.0646	34.7327	54.7078	43.1988	8.3218	22.2291	22.0522	9.0533	25.051	8.3939	16.5169	59.7933	48.2615
sample-714	48.5866	94.0665	92.0913	88.8372	94.7686	36.511	87.896	30.9172	68.0429	20.6699	30.9122	75.2414	55.3517	59.5688	40.9002	27.7184	34.352	28.873	16.5414	44.3746	35.7176	9.9845	71.7295	47.1243
sample-715	53.0673	92.6309	93.5275	87.8871	87.0096	37.8091	81.1432	31.1925	67.5738	36.7813	26.933	67.4112	64.7984	75.2319	43.5046	8.9919	35.799	26.3739	23.1314	30.7139	30.9325	10.044	80.4862	59.2606
sample-716	43.5209	89.3189	96.6726	86.4209	88.8489	29.1026	75.2596	28.6504	70.4557	17.3581	29.7424	70.3409	54.8719	71.1128	46.3457	28.6861	26.7393	26.0778	19.8356	42.2659	43.6026	13.309	78.9675	51.9767
sample-717	50.7831	98.6184	98.4092	97.5078	98.6184	35.7897	92.0086	29.2531	83.6947	31.4511	28.3418	81.589	67.8323	70.6896	34.1352	27.6093	35.398	28.1129	20.6435	46.451	40.6436	4.7721	76.3659	49.7265
sample-718	33.539	85.4307	90.3737	78.9072	82.539	25.5722	77.3256	13.8114	68.3232	21.836	22.2263	67.6669	60.7993	75.3346	30.8057	35.8365	14.9087	8.3977	21.3511	30.896	39.3864	11.8965	81.5267	46.5782
sample-719	62.8119	97.1475	95.9813	93.9657	92.5895	52.649	88.9777	46.8884	84.1257	29.7532	23.1634	79.6587	72.0478	77.9466	55.2043	22.0476	45.0959	39.8806	28.4205	50.2697	43.1339	6.096	82.5883	64.8276
sample-720	46.5628	94.7029	98.2968	93.6842	92.6852	38.5555	87.8959	34.3156	84.8897	24.8488	30.7564	82.727	64.3634	74.9626	39.6072	25.7508	32.5126	26.2101	24.1118	41.8343	42.2828	7.4408	77.0742	52.2494
sample-721	42.9158	89.1849	96.5253	86.1992	88.9726	32.4516	83.3038	22.5452	75.5683	24.5322	31.4124	73.8659	54.5069	66.9272	39.3426	20.2258	23.6711	20.0312	20.8439	36.7345	35.3142	10.0773	72.8588	50.117
sample-722	46.1357	88.4316	94.9165	84.2442	85.3237	39.6149	79.3374	32.9036	75.9763	21.4897	36.0839	73.7831	53.3251	68.8991	45.8551	18.8009	32.1893	24.6918	29.5511	29.3248	32.2798	10.3274	71.3774	56.2189
sample-723	39.4679	83.6168	84.7871	73.2617	77.0126	28.6777	74.791	29.7565	61.1973	26.408	28.7153	60.4218	67.309	82.5304	48.7981	24.7122	21.3825	22.064	17.5189	36.3787	33.3639	18.1958	82.3999	45.6731
sample-724	50.1286	83.4285	91.8256	78.9031	79.9195	30.3677	73.2851	27.1541	58.5227	39.3303	21.7851	54.9078	68.8303	88.6249	50.0386	20.249	27.6283	23.7492	23.8696	34.0397	30.9371	13.1428	91.1161	61.7413
sample-725	33.3862	89.9076	95.6852	87.9987	92.0397	23.3501	86.2165	18.4382	77.347	19.0745	29.522	76.5061	59.9902	69.4399	33.325	33.5145	28.4966	18.6951	17.6886	36.8131	42.323	7.9654	74.7373	41.6586
sample-726	53.5722	91.4259	92.6039	87.8575	91.5088	39.795	84.8528	25.1834	71.51	35.0422	26.5616	69.7035	66.2782	76.4283	41.4757	27	30.244	23.9926	29.9639	38.188	34.743	14.1225	79.7606	57.1271
sample-727	43.8926	92.8226	96.5188	90.7127	91.8467	34.1138	88.0078	24.2278	80.886	28.5507	27.3915	77.6611	67.5721	76.5759	39.3336	22.4039	29.3455	25.701	22.9859	39.3486	40.1654	5.7743	77.6982	48.0602
sample-728	53.4504	85.1733	87.0293	77.4782	80.0956	39.3033	76.1031	36.4587	61.6702	31.4271	28.0553	58.7715	65.7322	83.3181	59.0248	17.0555	32.9314	29.787	26.8083	38.0685	31.4335	18.4013	83.9921	64.2622
sample-729	55.163	89.239	92.8766	85.6318	87.2243	45.8663	81.7077	38.5804	74.6681	26.2367	23.7113	71.2475	71.2911	82.3556	46.8311	18.3366	31.0488	27.7654	34.9657	38.4156	36.4882	11.2657	84.3416	64.1646
sample-730	41.3698	88.0638	92.0017	81.8455	83.2322	29.3311	80.2422	30.5217	70.6449	20.5779	22.5005	69.1632	70.6667	80.0888	42.8583	33.1714	31.262	21.8751	19.6494	41.7637	43.2754	10.3542	84.7733	50.272
sample-731	33.647	86.5965	89.1431	80.6619	83.7215	23.4788	75.8063	26.0295	71.6032	17.6819	38.9137	69.1141	53.8349	66.7117	38.2598	24.9008	19.5601	13.8727	15.317	36.4937	34.0328	15.5439	70.9179	43.065
sample-732	31.9883	86.1353	90.4689	79.9574	80.9915	30.4046	82.7956	23.1707	73.6362	26.4523	29.9363	73.8972	60.8442	73.7123	37.1012	26.4823	18.2646	17.5958	15.9737	41.0886	36.5412	9.5302	74.0315	37.5963
sample-733	43.8884	89.1511	95.6331	86.0706	89.1713	42.8051	89.1811	31.5324	82.8226	20.4843	28.6693	82.096	56.7805	66.979	41.5413	27.3154	36.5987	28.0128	25.1193	38.5702	41.4288	5.2714	71.7884	51.9557
sample-734	68.0338	96.6071	84.1769	83.9158	83.3576	55.2647	73.5578	63.4533	64.9442	33.1412	34.1076	70.295	61.6268	71.9607	71.6996	24.0951	51.1157	50.1781	21.7753	45.5094	27.6908	19.0773	76.226	69.0812
sample-735	51.1583	93.7761	97.6541	92.3857	92.286	36.9315	84.2975	27.3333	74.8002	29.5458	36.7125	74.5069	51.1427	62.6757	45.4238	18.6048	33.6731	27.9507	22.7986	37.1468	26.7904	7.2432	69.2196	57.7439
sample-736	40.1745	95.3965	89.836	89.836	89.9012	28.1402	89.7114	35.797	79.0377	23.6851	36.703	80.082	70.3276	71.5054	45.6093	29.5532	38.4141	35.6743	10.062	54.9422	41.7747	8.7388	71.654	39.9744
sample-737	46.1998	88.4705	97.9234	87.8603	90.5302	33.8589	83.1822	30.6821	75.558	22.205	24.9781	73.6099	63.0171	75.4548	44.1946	23.3953	33.9897	29.0759	19.709	39.2963	38.9677	6.9721	79.3509	54.4759
sample-738	40.6301	94.4297	91.8069	88.7752	88.4195	31.9172	80.8817	34.0352	78.6132	27.5171	42.157	75.2222	58.2964	68.9169	33.3075	26.943	21.9264	14.6244	19.7638	26.7816	25.8397	16.471	69.1357	44.3381
sample-739	51.9732	88.6807	96.5266	86.9144	92.2652	36.3219	85.0247	29.408	73.9335	33.4449	17.8657	68.0971	74.6455	87.0598	44.225	31.3899	28.7482	24.8447	28.4483	45.6339	45.8912	14.3964	89.8553	59.7037
sample-740	46.3992	93.8779	93.6052	89.8249	93.6052	27.1816	82.1218	29.8593	70.7845	27.9697	31.1917	67.574	68.0206	78.9653	48.1892	36.4123	29.8778	28.001	18.6227	51.6799	41.4293	18.6047	80.865	49.1144
sample-741	52.802	88.8697	92.4332	84.6442	85.0772	34.4013	79.771	33.7927	65.5746	27.6463	26.0243	61.3582	64.737	76.7276	56.7241	24.0723	38.3092	35.1893	19.9466	43.2549	34.4086	13.4578	82.0013	63.805
sample-742	43.5564	93.8909	90.2208	86.3232	87.5821	36.7465	84.2906	39.2334	77.7744	23.1427	27.6149	76.7626	70.662	75.8632	43.6946	30.6719	35.0761	26.1737	19.2462	40.532	43.6569	15.3238	79.4324	47.6403
sample-743	57.5082	90.6745	99.5776	90.3929	90.6597	40.203	81.0682	27.5487	70.9869	33.8963	27.6167	71.3177	59.8496	74.0026	50.0077	14.6221	36.101	34.2708	23.5527	37.2116	30.3714	7.1801	79.0184	64.5268
sample-744	56.0551	94.5342	93.6357	89.8743	89.775	45.8416	87.8014	35.3382	77.0734	30.9201	18.3165	75.7026	72.6457	77.1816	38.9489	19.4249	33.2988	31.287	31.4817	39.1154	40.0226	4.4434	82.3299	60.0376
sample-745	41.8679	86.7093	88.737	80.5347	85.1297	31.4927	83.9	23.8909	70.6103	33.8025	25.7355	67.4673	71.6663	82.3939	46.1672	24.5518	30.9867	19.4341	21.6179	32.929	36.3327	16.0411	83.449	47.5577
sample-746	47.8171	88.1917	91.265	83.1513	87.1798	39.0898	84.7521	24.4127	72.0319	38.8445	23.8255	67.6347	73.5466	81.5168	40.536	26.3739	33.575	25.9685	27.3534	36.4285	33.3202	12.4208	81.524	53.0794
sample-747	47.5802	78.463	100	78.463	82.728	31.5395	76.6847	13.5411	62.698	31.7847	1.3795	59.2368	72.0066	92.6931	60.9243	34.7077	38.3913	34.6797	25.3078	53.7363	51.3342	4.7745	100	64.4926
sample-748	52.2171	92.7027	94.3084	88.4956	91.1872	41.4724	83.5638	35.0176	75.0557	30.2225	31.0951	73.4261	63.0632	77.0727	44.4016	29.0452	29.0051	25.9655	27.2292	37.7371	33.2221	12.899	78.2691	53.5963
sample-749	38.1203	99.3325	99.5879	98.4541	99.6365	28.8027	92.9745	20.644	87.5006	17.5509	35.6971	86.7154	61.2666	66.1207	23.3429	31.4073	22.5069	16.3861	19.8968	40.1043	45.8601	8.3236	69.5589	33.9683
sample-750	33.6601	77.4226	91.6138	72.1771	79.0244	33.6488	77.9743	32.5552	71.0425	15.1328	4.7337	70.8699	80.6226	95.8668	53.7624	42.4278	27.6904	20.3575	19.9382	56.7663	56.2418	12.0367	96.4616	55.6957
sample-751	51.9716	75.2027	82.798	62.8497	69.9654	46.0735	70.807	35.0732	47.17	37.2456	21.511	53.1468	59.5455	82.6351	54.1144	7.0781	23.7562	19.453	25.0349	22.3653	12.4571	21.5274	82.2931	67.3917
sample-752	41.1857	95.1277	92.9225	91.3273	93.2984	42.2905	95.5505	27.638	86.4201	27.4164	29.9008	87.4269	68.9164	70.6173	36.4531	33.8034	38.5859	28.8139	26.7813	44.9126	44.7986	7.0699	70.8815	43.3273
sample-753	47.4504	95.0817	91.2003	89.4784	91.5428	37.4443	92.0461	31.1731	77.3633	27.5828	20.6764	74.9573	78.5859	83.0015	44.5695	27.8277	39.8109	30.128	26.5334	41.1309	47.2543	11.5451	83.5925	49.1046
sample-754	47.6379	87.918	99.7011	87.918	89.5466	35.5909	77.0036	29.5017	74.4902	19.1059	8.0787	68.9835	73.7441	90.0399	39.2748	38.8003	26.6623	20.7027	25.5736	47.7992	56.4735	9.9117	99.9253	59.0793
sample-755	49.098	86.8504	91.3954	80.9847	83.4573	41.8026	77.3343	32.4733	70.6721	26.2706	26.8091	71.4492	61.7627	74.2542	48.9958	20.8152	31.881	25.4246	23.7597	42.4527	34.5798	13.0068	78.3681	57.324
sample-756	51.4648	88.7769	95.1383	84.7836	85.9398	34.8968	74.6654	35.43	69.1819	20.349	26.8535	68.8859	62.0997	73.6769	55.7545	21.1359	37.8906	35.5151	21.2149	43.151	42.0518	11.4553	81.1355	60.2889
sample-757	40.3597	89.8936	94.6876	85.6059	88.2446	27.046	82.2451	28.5828	71.0647	17.9181	31.529	73.2421	58.0854	68.0963	46.2654	29.2971	32.1023	28.6231	12.4784	43.2861	40.5746	10.4116	72.1999	47.7276
sample-758	46.0849	87.3591	97.4514	85.2277	87.0924	36.2574	78.3418	30.2646	71.2819	25.7572	21.7993	71.9047	65.3054	78.3746	44.1897	26.5778	27.2739	23.7862	18.2626	45.9811	38.2119	8.8443	83.8923	56.497
sample-759	44.5702	94.9461	92.5921	91.208	95.0047	31.6365	88.4252	26.1707	77.5702	23.6817	32.7683	75.9002	67.7429	72.7269	37.0434	29.2866	25.9922	22.3456	22.5244	43.4771	39.462	13.6568	75.0827	45.9233
sample-760	48.0403	91.6869	92.6946	86.7429	89.9753	40.8308	83.7666	32.7399	79.131	23.2503	22.1326	76.8565	72.0585	76.5468	41.4861	29.4858	30.1792	27.4106	23.7619	46.7414	45.2555	10.2198	83.356	51.648
sample-761	42.9876	89.9804	94.044	85.0771	86.5368	39.783	85.1527	24.6305	77.5248	28.8504	28.1698	76.1204	63.9164	75.9873	37.3865	32.2303	27.4758	19.1626	29.9719	36.339	38.7372	11.7502	76.7333	49.7648
sample-762	42.3322	91.5665	93.7428	86.9403	90.6909	31.5034	80.0748	38.4808	75.4777	10.6009	31.0904	75.6596	64.8054	75.9849	48.9248	30.0081	30.5581	27.7849	17.2883	51.4578	50.2563	16.4279	78.5321	46.3211
sample-763	44.2556	91.0898	95.5499	88.3162	88.0264	33.6626	82.6123	38.2135	76.2367	17.5284	35.3944	75.8255	59.4638	73.2029	50.9527	21.9044	33.3834	33.3834	16.9732	46.7028	38.6541	10.0459	73.2647	50.2925
sample-764	71.5061	91.2653	88.3236	83.7652	83.9495	55.826	73.3908	51.1425	67.9052	45.6243	22.0989	62.4547	78.3705	91.8925	61.604	11.943	39.6379	33.2508	38.0627	34.1424	29.8353	18.0084	92.0674	76.5178
sample-765	52.085	96.1227	92.3721	91.4975	92.3073	40.7025	87.6639	41.1195	80.7959	20.7563	26.2069	78.8816	77.876	83.5023	50.724	24.7122	44.6319	37.0974	28.6019	45.9186	53.213	15.0855	84.1632	53.312
sample-766	47.1807	89.7741	96.2316	86.6984	88.2951	34.967	84.4945	30.2827	72.5775	27.6302	30.2261	70.2091	61.5881	75.8829	49.5571	25.9102	34.0439	30.8221	23.4063	44.64	34.7387	11.59	76.7908	57.1366
sample-767	43.9892	90.6244	90.2706	85.0615	88.1308	36.9618	87.9663	34.6001	76.7618	24.1967	27.0446	75.9308	74.0288	80.3571	43.8163	19.8596	27.7377	23.7756	21.5063	41.8214	40.5806	12.1799	79.3883	46.1879
sample-768	42.2256	89.7375	95.2941	85.6567	87.7168	23.7514	80.8945	19.0245	63.1367	30.6019	27.4762	62.8508	59.7555	75.4474	42.6712	37.0285	24.2506	21.3082	15.7517	47.0599	35.391	12.0282	80.639	48.0284
sample-769	49.8185	95.7793	97.3781	92.5725	96.7189	33.1384	86.4035	23.0119	73.0443	37.0623	38.3836	72.0336	51.5672	58.89	32.0086	20.9363	22.6649	19.2262	21.1267	30.1246	18.2841	9.2336	65.057	51.5448
sample-770	51.1634	87.7124	88.1559	80.2382	85.486	47.4767	82.3415	36.2741	73.3893	30.6868	17.2395	72.4199	78.9038	87.2097	46.1315	25.478	29.1226	24.6214	31.7989	39.4953	40.5515	13.2661	88.2868	56.7937
sample-771	58.1249	87.943	95.1141	84.1426	85.6364	47.9523	79.9769	38.2692	70.0828	26.6048	20.4587	68.928	62.4685	78.3267	52.5447	14.5016	34.9651	31.9848	30.8168	37.3696	36.4714	9.0475	83.9253	65.4255
sample-772	60.1146	85.2275	93.9466	81.3036	85.7513	44.3663	80.7994	40.2332	63.8476	32.4107	25.1992	65.6588	53.9842	73.4972	58.2386	17.2764	37.9318	33.3076	19.4321	37.2498	23.6263	12.4337	81.6356	68.7115
sample-773	49.5289	90.2012	99.3266	89.2465	90.6065	35.2957	82.5649	26.7592	73.5379	24.2099	31.419	71.3997	55.4096	70.6593	38.4649	10.6957	20.4655	19.6915	24.1826	26.8808	29.225	6.8266	75.7872	55.5093
sample-774	34.8123	83.2866	92.9996	77.7677	80.4798	19.9211	73.4044	22.2039	60.205	17.1883	31.0776	60.6407	47.9303	66.6848	42.6721	25.6335	21.5801	14.8232	10.0962	28.811	29.4781	12.5447	75.3245	47.099
sample-775	55.2034	87.8545	89.2049	80.5213	82.8427	41.7186	71.3144	49.1671	66.8679	25.233	39.5842	63.3316	56.6022	75.5322	58.618	13.9058	28.9045	26.4279	22.9124	26.4347	23.3196	20.3725	77.4092	62.1199
sample-776	56.2929	83.124	90.0748	74.9015	76.3688	46.9147	71.048	42.6909	67.7508	24.8504	11.6682	65.4312	74.6026	88.8576	61.4355	32.3574	39.9859	35.6348	30.4477	53.8181	52.0142	12.5751	97.384	66.7467
sample-777	36.5043	91.3739	87.505	82.1046	82.5452	28.3548	77.8589	43.6931	74.7784	13.2897	37.6872	74.6048	66.5023	78.6583	51.7681	25.2572	34.9905	26.8809	12.7266	33.897	43.5138	19.1354	76.8265	40.3966
sample-778	52.8754	91.8862	93.0388	85.6106	85.8658	46.4042	82.158	34.9046	75.2732	34.0126	11.707	71.7966	80.8631	95.3484	38.7684	26.3346	24.9501	19.7841	33.3826	38.577	46.8571	13.8821	96.1846	59.4608
sample-779	57.1601	88.1688	88.9319	82.1737	84.904	44.1724	80.5566	36.6698	67.4786	34.248	27.2059	66.4071	71.7485	82.8653	62.8744	20.4488	43.737	40.2186	28.201	46.666	36.4249	16.907	82.7049	63.8156
sample-780	56.9904	89.624	87.5094	82.0105	86.723	42.9184	82.5421	46.3359	63.8715	24.8129	39.9076	67.8236	56.6034	67.5394	64.968	10.4591	48.3072	44.2725	20.0572	37.4985	25.509	18.2691	68.5079	61.2724
sample-781	50.4642	89.474	88.864	81.9906	85.8416	39.7008	80.9241	31.8909	69.0136	30.8739	21.9763	68.9467	70.1467	76.5121	47.9612	21.5238	32.1565	27.4932	22.4843	38.7777	35.5223	12.7407	81.8443	54.9057
sample-782	48.4897	87.2437	92.1404	83.1358	84.9156	42.1423	81.0863	29.6786	76.1457	26.715	20.946	71.398	71.7574	82.9904	45.8034	28.2867	29.2379	24.5597	31.646	43.564	41.8462	10.5035	85.9647	60.2711
sample-783	49.2539	91.7069	85.6888	83.5406	87.415	33.4369	78.7778	38.1763	64.7295	24.4739	26.4853	65.8481	70.9794	81.585	54.2001	23.4579	33.9228	30.011	18.138	45.8959	42.9835	20.7029	85.5129	50.9827
sample-784	49.209	97.9469	97.6761	96.1851	96.4468	42.9423	92.4731	34.1713	87.5224	29.7856	27.33	85.9313	68.0229	72.4072	36.8373	31.6316	35.5123	25.3081	25.9574	41.6196	40.1587	6.5723	75.3012	51.2627
sample-785	50.3312	87.9706	92.0174	83.7758	84.5147	40.7192	78.9772	37.2036	67.8185	23.2837	22.5824	71.1733	62.8242	74.8002	46.1051	26.1122	31.1794	25.6318	20.232	46.2532	40.2151	9.7515	83.3645	56.9849
sample-786	46.2683	79.08	87.811	71.6474	77.7924	39.9723	69.3794	35.7397	60.2502	28.4457	35.7649	60.8622	54.5069	76.262	49.4119	15.147	17.7521	15.452	29.2596	20.5774	18.0701	21.0803	75.1299	62.2517
sample-787	45.7889	93.3624	99.9971	93.3218	96.6056	40.037	96.6056	25.8773	87.8586	26.2581	22.6692	82.7447	70.2017	75.7989	37.7083	23.4756	31.1643	28.6481	27.7343	42.9002	43.8987	1.5575	77.4952	49.1307
sample-788	68.3887	89.9349	92.6469	83.9573	83.9573	48.1541	79.0891	40.6887	63.4568	43.0344	31.787	60.1377	62.699	77.5405	61.7161	7.941	38.965	32.0481	26.3802	38.4159	24.0364	18.6114	82.5111	69.1335
sample-789	52.1575	90.7095	93.4766	86.1754	85.6088	35.6342	81.4326	29.1454	69.9224	31.4134	28.5236	65.412	63.1492	70.8669	48.8616	20.6629	34.764	32.0861	25.2015	39.6565	31.4604	8.5803	75.7796	59.5661
sample-790	53.4547	85.958	93.6526	81.8326	83.9775	46.0535	83.7392	35.0593	68.7255	37.0197	19.0996	70.4217	67.1276	81.0695	46.5803	15.702	31.0936	26.3547	24.2413	41.0478	27.8199	7.4459	82.1	63.9765
sample-791	38.3589	91.4307	95.2144	88.0948	91.0764	32.6723	87.1793	25.6289	81.1778	19.8897	27.369	81.3094	62.8292	67.7409	35.8967	30.8354	26.0294	22.482	17.1165	45.3539	46.4433	5.8711	75.4767	42.0814
sample-792	46.7628	85.5255	91.8593	80.3631	82.1547	43.6957	81.6066	32.4408	72.0663	27.3633	25.9468	73.9699	63.3504	74.9544	48.1358	10.5108	30.3882	28.6678	28.017	31.5338	33.3041	7.3164	76.3292	56.4259
sample-793	51.4763	88.4477	94.0176	83.8818	87.0971	42.7527	77.7161	39.4003	72.7856	22.7507	28.6455	72.5066	61.1214	74.6662	47.4785	16.8485	32.8938	26.4057	25.8004	36.4296	36.5018	13.2656	79.6023	56.9001
sample-794	57.5787	89.5427	94.294	84.9335	85.6351	45.8776	78.6118	42.3414	72.7739	22.7792	28.4421	70.2503	58.9319	76.6405	55.4216	12.1786	32.9224	28.6122	28.6068	36.9577	37.0803	14.0599	81.8947	63.319
sample-795	45.2575	67.0413	81.7832	51.2764	54.9171	32.383	54.2565	31.9591	38.7755	16.2766	17.869	37.4809	54.4663	81.5543	70.4062	15.8139	31.0043	26.9525	15.1782	33.5703	34.9975	29.0274	91.3547	62.207
sample-796	52.5707	91.8047	94.6494	89.8724	90.8465	40.2444	82.0478	34.7091	76.5395	31.5629	21.6645	77.2987	70.3446	80.053	46.3099	28.7998	38.1195	23.7339	20.7088	47.0748	43.5584	8.3494	86.3521	55.0318
sample-797	27.3864	84.8754	87.1482	77.3412	82.4156	22.362	77.7249	31.4075	70.4566	12.2561	41.137	73.5315	60.3234	71.1695	44.8835	27.2164	21.3713	17.3125	8.7099	39.1557	39.1382	19.3322	69.4923	34.9785
sample-798	41.6204	88.1241	93.3953	83.734	83.7131	30.2875	83.9499	19.0076	68.0467	31.2745	24.5917	70.2079	62.7287	73.3524	40.4722	25.5854	25.7295	22.1805	18.637	42.5391	32.7695	3.9656	75.9497	49.3354
sample-799	51.1749	86.9869	90.5522	80.477	85.1583	40.4654	76.0717	40.9225	68.1289	24.1981	21.8415	66.9901	71.633	83.2297	56.58	38.073	38.6934	30.2122	25.9764	50.0521	43.3964	20.7024	88.8049	62.0087
sample-800	49.5847	94.7771	91.764	88.7058	87.957	44.9723	84.7232	32.6412	82.3914	26.015	23.2222	80.0585	68.5292	71.9142	35.0439	24.3912	27.788	24.4057	28.605	42.3777	41.8221	6.5235	79.5213	50.2657
sample-801	61.8042	86.9359	97.2245	85.8881	88.1022	55.9525	82.0603	37.3956	79.4702	33.5759	21.528	72.5128	65.5612	75.017	54.9585	21.3496	41.7566	37.89	38.3632	40.2038	36.8916	10.3178	82.1244	72.2342
sample-802	41.4678	88.4285	93.7912	84.5491	86.8611	31.2661	76.4955	44.8681	73.1345	15.2115	37.5951	71.9682	57.3393	77.589	51.9568	25.1378	30.7137	27.5767	11.1686	46.7798	38.7893	16.5744	77.6989	50.1644
sample-803	50.0431	87.2157	89.2188	81.7229	86.2434	37.0447	75.3412	40.1761	66.6567	26.5838	31.4209	66.172	64.7008	78.172	50.0452	18.7564	29.0682	25.8911	19.5518	37.6334	30.3197	17.5093	80.8433	55.8417
sample-804	50.804	96.9236	95.5608	93.1702	94.478	39.2826	91.2875	32.0248	78.7672	29.4347	30.3848	79.1363	64.8568	70.0635	36.7371	18.5169	28.4839	27.2005	19.5864	40.8503	35.0636	7.6005	73.8687	48.3418
sample-805	63.0751	87.598	86.0115	77.489	78.3309	64.0642	81.1629	59.8543	73.8611	33.563	10.7049	72.195	82.4992	92.6544	60.9803	10.0132	43.6018	43.206	28.3136	43.7691	38.8254	12.1021	93.6668	69.2001
sample-806	45.5692	95.0092	94.4406	93.4117	97.4619	39.3608	92.9955	33.1642	84.7333	22.8926	24.7287	86.4937	71.4475	73.2428	39.0288	33.0621	39.7267	30.2456	18.3451	54.2524	48.4932	8.8844	77.9187	47.2153
sample-807	48.1139	93.4952	86.4008	84.3881	85.3766	43.2831	78.7885	35.4031	73.041	35.3806	12.6339	77.8827	83.7453	87.3036	45.6776	51.5883	37.736	23.8934	19.0108	65.6575	57.4859	14.8185	93.9034	49.277
sample-808	60.4694	82.7433	98.1227	80.4076	81.4918	42.04	73.4947	32.4152	63.0205	28.2176	17.9067	57.5631	57.7685	74.81	57.196	6.8541	39.8881	34.9417	26.7312	29.518	26.5016	4.3084	83.4722	76.0409
sample-809	72.3441	89.2631	88.7931	82.2843	89.7875	54.6018	84.957	45.608	66.3337	45.9026	9.2108	60.9306	88.9036	92.6962	67.7574	25.9569	51.6916	43.2493	35.171	50.768	38.6532	15.4159	97.4065	76.499
sample-810	66.9209	84.7683	95.7123	81.4866	85.657	54.8588	79.5711	42.2922	67.328	34.6258	21.7827	66.2285	60.1255	75.5837	58.1994	5.7842	39.6209	35.6723	32.4409	32.521	24.9597	7.7278	82.0943	75.4757
sample-811	44.2694	87.5699	95.1257	85.8742	88.6399	38.137	84.9409	19.0881	75.828	28.0393	25.7338	75.4712	58.4837	66.8537	37.0791	22.3808	32.304	19.7798	24.543	29.1354	33.8095	6.246	73.6724	53.9185
sample-812	54.033	94.4996	94.9747	90.6749	94.4763	42.3347	85.1422	36.134	76.3263	32.1397	27.4487	74.8098	68.252	73.6326	39.8574	25.3166	30.2343	24.6396	26.3331	46.3152	37.9525	10.1928	80.5795	54.0247
sample-813	48.7257	91.704	94.7197	87.4687	88.3394	40.6261	81.1821	36.3033	78.1749	21.8241	29.3377	78.1491	60.3423	72.1833	45.1663	26.0172	30.961	26.6213	25.8175	43.2273	39.2172	9.2614	75.8057	55.3967
sample-814	49.965	90.2185	93.7148	86.1296	88.3388	34.5831	80.7905	33.582	68.8741	29.8659	30.6425	70.536	68.2078	80.5527	50.9489	20.3254	34.3194	27.5133	17.8543	39.284	38.321	16.939	81.005	53.6525
sample-815	52.4353	92.4524	94.3071	88.5559	88.942	42.4381	84.6652	35.7061	78.7723	31.4789	30.1866	73.8706	66.0799	73.4228	44.7955	20.9355	29.4711	26.9894	26.1628	35.7862	32.5183	10.9854	76.0027	56.6708
sample-816	47.79	89.2259	88.1144	82.89	86.9717	44.0391	84.8633	37.6523	76.806	18.6015	22.1083	75.3055	71.3355	77.388	50.2548	19.9361	38.1455	33.4668	29.3809	40.7865	45.2842	11.4428	80.4434	55.2469
sample-817	77.2038	96.3758	93.6128	93.6128	97.237	69.3907	89.4239	61.1803	81.3863	43.4669	12.2265	79.0557	85.0105	94.9826	60.4535	20.9282	58.37	43.2855	37.8582	45.7383	43.4197	14.2003	97.237	82.4783
sample-818	58.9871	87.5291	94.445	84.7166	89.4371	47.598	83.7643	33.5451	74.0187	35.9489	7.882	70.2581	80.7438	88.4954	49.0336	23.5798	39.7449	30.7325	33.2505	41.0118	42.7939	7.0029	94.2792	67.566
sample-819	35.3515	89.6496	89.168	81.1935	81.3875	33.5246	82.1125	38.2022	75.9136	12.5568	29.9478	79.5024	63.7259	75.1826	44.0011	21.9631	26.9516	24.0371	12.447	42.8387	44.8249	11.1208	75.4224	41.5227
sample-820	71.8802	86.3267	83.6605	77.3647	76.3058	51.0175	71.8638	40.2482	52.9699	50.4198	21.74	50.3335	73.9582	88.394	58.4331	11.2741	30.5682	24.4404	38.7856	28.4969	20.2478	25.4691	95.9049	77.2925
sample-821	49.3194	88.6859	96.8516	86.7878	87.9952	45.4508	85.1973	31.9474	79.524	27.3639	29.3548	78.2346	57.9935	74.3138	47.4246	22.7063	36.8729	27.0615	31.2635	35.0843	37.0142	8.4605	75.6802	57.1678
sample-822	50.6245	88.8846	93.8812	83.6301	90.2638	43.36	85.8169	31.3182	77.0375	35.1104	34.0508	73.6362	52.428	60.1489	37.9598	15.2128	30.5293	20.9784	25.9611	21.5619	16.9526	8.5845	67.0914	56.4496
sample-823	47.8815	87.2516	92.5631	83.0401	87.8604	34.8206	78.714	32.2283	68.4363	26.1106	26.2097	67.5633	66.701	79.3421	45.0749	24.1333	28.9956	21.5497	19.2718	35.8954	34.1274	15.9045	82.7801	53.0709
sample-824	52.2756	88.8017	96.3293	85.9911	85.0762	39.2974	74.0731	28.9589	71.8911	35.0358	20.6114	68.0406	69.8668	89.7249	43.4526	33.0059	23.702	18.2147	26.0066	47.5513	38.0424	13.6728	91.9317	63.1328
sample-825	39.8519	95.0854	96.1013	92.7381	92.7381	37.2312	92.7381	22.8536	89.8201	31.86	28.6605	86.1316	71.6449	75.6579	32.1751	36.1691	30.4081	23.4789	26.8787	39.9329	41.4663	4.2915	74.4019	43.2568
sample-826	44.5691	84.6771	90.6765	78.7777	80.5878	33.4103	74.4086	42.5147	65.4093	21.8283	39.5317	66.1481	56.0843	74.7152	62.8516	21.0489	34.9216	32.8542	12.562	41.8739	28.8241	18.481	72.8421	52.7578
sample-827	58.4072	85.1405	90.6757	77.9166	79.5115	38.4349	66.6821	36.9181	53.265	32.9384	27.0036	54.4715	59.7714	77.706	52.978	6.9478	24.2526	22.9579	24.7247	24.3492	20.7638	17.5966	84.3951	66.4054
sample-828	44.5744	86.5633	89.6243	80.5799	84.135	39.2244	82.785	33.2605	74.3936	29.6976	31.6577	70.8392	65.2563	77.6884	43.7967	15.5652	27.3752	21.6008	26.784	35.1785	30.4143	11.4254	77.0059	53.4933
sample-829	44.9784	92.5103	93.0108	86.6747	88.1186	30.7204	79.1281	34.4148	74.6656	17.469	29.7667	71.7451	64.3852	74.5133	41.481	32.2215	22.9305	22.2615	19.5383	41.4893	42.5126	14.7539	80.0827	48.173
sample-830	46.9537	91.9597	93.9223	88.4481	90.0627	36.7472	83.5435	30.4081	75.4804	24.2232	29.93	74.1495	61.3573	70.4305	40.8061	17.8545	27.5438	24.9217	20.5279	38.528	36.529	9.7222	75.4746	50.0181
sample-831	50.0884	91.1258	91.105	83.919	86.421	42.8976	81.8848	40.1646	75.9659	27.5928	21.2424	72.3814	74.3674	86.3343	49.071	32.5125	33.826	22.5416	26.1791	43.9962	43.877	15.5554	87.4423	55.0787
sample-832	39.6849	86.7994	87.3001	79.7719	81.616	38.5183	83.9805	30.748	73.8744	33.4459	33.6956	76.4721	60.4289	70.8501	37.9441	15.9467	24.9699	16.2917	18.4908	25.1383	27.0818	9.9722	71.6264	42.1827
sample-833	64.3453	93.3083	93.8595	89.2337	85.407	44.8429	76.2151	37.2882	66.6103	31.8659	24.5932	63.7594	59.7431	70.1489	44.464	12.1932	32.9257	25.6553	31.1578	29.0117	31.6162	11.7185	83.7948	68.1903
sample-834	38.8123	90.621	94.7699	87.1055	89.3167	31.2457	82.5223	28.7406	76.7517	18.0435	25.5312	77.3426	70.7187	83.7939	38.957	34.4355	24.0348	20.6542	17.9718	44.4816	49.9514	14.026	84.6802	42.2437
sample-835	55.7514	91.6296	92.2912	85.3585	87.8918	44.4022	80.9816	38.1303	70.5312	33.9236	24.117	72.1059	69.339	80.1597	45.3806	22.0872	31.4315	25.695	24.9349	39.1055	34.8231	12.6896	84.0716	55.0102
sample-836	53.2606	93.4873	92.5926	86.0154	87.8016	39.654	79.8461	39.7827	71.9052	30.4482	34.4454	70.6324	58.9055	69.7978	47.9661	19.5103	35.9636	25.2755	20.215	32.1993	26.9745	14.1949	72.6564	56.2973
sample-837	67.6716	86.6399	91.5078	80.0003	82.2692	51.7513	76.0019	34.5561	61.495	45.2647	16.9886	57.4976	70.9739	84.7274	57.9386	19.6269	38.4056	32.4764	35.7177	43.3883	30.8074	14.41	93.0069	74.723
sample-838	50.0676	90.1083	97.4349	88.2691	90.7958	30.0953	80.531	23.1369	66.742	34.3278	25.6042	65.6761	63.6536	74.2779	43.7256	23.201	29.989	26.3256	19.2914	45.2819	30.9454	9.6517	80.3106	56.2986
sample-839	52.1401	87.1618	92.8524	81.0399	84.8687	37.3313	78.4705	34.6597	65.924	32.755	29.8404	63.4474	62.8998	75.2568	53.9573	13.6159	36.7348	29.5174	24.8325	31.5947	26.8276	13.0561	77.5109	60.8158
sample-840	51.4678	86.3116	86.8354	79.0509	82.1028	51.7175	84.5007	43.8026	77.625	34.4171	18.246	74.5196	78.6353	85.8275	55.4081	34.1821	44.7121	36.6367	27.4262	46.1089	37.6444	14.7618	85.3315	61.5915
sample-841	46.3988	90.2279	94.9311	85.8967	87.7369	40.9388	84.9804	35.2519	81.9183	25.1304	28.6806	78.6603	69.0895	78.2041	47.2934	26.9907	31.3574	29.1301	27.6848	41.4203	44.7658	11.9623	77.9304	52.9119
sample-842	51.1288	86.7042	89.6847	80.1146	81.9825	39.9577	76.0853	42.0604	68.828	23.2211	23.7753	66.9491	71.7263	84.2419	59.9876	22.7513	39.6875	35.9454	24.8983	44.854	42.3238	12.9568	85.0686	59.9738
sample-843	41.8517	86.6055	94.5382	82.7542	83.842	33.1907	77.9142	33.5589	71.9355	23.5059	25.8304	69.7629	64.9458	80.9584	46.7175	23.7621	30.632	22.6466	20.2592	36.9849	40.4543	11.3713	84.2543	53.4117
sample-844	64.5846	86.7951	95.3076	85.1803	89.7848	49.5615	79.2315	33.4915	71.2165	36.6114	11.4425	66.3843	75.8202	87.0719	56.5006	26.4641	45.9337	34.9077	36.1347	42.1426	42.3077	11.7357	93.5951	76.2033
sample-845	48.1043	94.7355	95.2783	90.8978	90.8978	35.6392	82.8324	24.8204	78.1466	33.7555	24.8947	74.6548	70.5145	80.6488	41.3071	40.0187	26.9706	23.8252	29.2122	52.3102	45.261	12.1193	83.2124	52.1717
sample-846	46.3421	92.2215	95.5258	88.8975	87.7948	32.9966	81.9287	31.6777	72.732	18.0189	22.4298	74.0701	65.6866	76.6772	48.8677	27.0688	39.9924	32.0699	18.2258	43.0345	48.3793	7.2376	83.8694	53.6822
sample-847	37.944	91.2422	94.3845	87.6737	88.8519	34.1588	86.2136	27.5607	81.3903	18.8624	37.5	77.8692	56.1169	63.2444	37.6171	23.1956	28.3313	21.7855	23.4145	31.0846	35.2459	9.7615	66.8944	42.2803
sample-848	44.4283	79.3863	84.4008	67.3731	69.6381	36.6106	69.1049	35.4787	55.1309	38.4329	11.3544	57.9858	69.6278	89.3186	60.693	33.656	31.872	27.1727	7.7551	50.6403	28.8181	10.1343	91.7811	59.191
sample-849	33.2111	87.3957	89.2702	80.9755	82.9243	24.8588	75.3528	27.3343	71.0388	23.9961	39.9594	68.9937	58.7522	72.1598	35.1743	27.6829	20.6915	14.6252	15.1657	26.8004	30.8503	15.8462	73.6243	41.8445
sample-850	52.4068	95.1208	95.7384	93.4445	98.2121	46.9022	93.4752	32.1128	87.1198	24.9993	17.518	83.9794	74.4593	77.6921	39.0929	30.0446	39.1921	30.9347	32.1922	43.6246	51.2755	6.3639	82.9318	55.1676
sample-851	41.8387	93.567	98.3489	91.2968	92.8645	32.984	86.9379	29.3631	82.4399	22.1405	23.5562	81.0589	70.5176	76.6634	33.418	29.0109	29.6282	22.7868	20.8236	41.5801	45.8164	6.087	81.5595	48.035
sample-852	48.2527	91.741	97.6153	91.6386	96.9688	43.5224	93.3858	26.864	87.055	26.5371	18.8442	82.9781	68.5076	75.1264	40.0852	34.8143	36.7235	28.4005	26.5158	50.6093	48.8729	4.0615	82.6372	51.7357
sample-853	46.7168	95.9566	95.5746	92.6058	97.633	38.1135	90.7081	29.3288	80.83	21.882	29.481	82.7571	62.9065	67.4268	33.9974	23.4222	26.5617	23.3827	22.3619	40.5015	40.0293	9.2888	73.326	44.9416
sample-854	60.94	92.4272	98.9851	91.234	94.5318	55.8718	91.4204	41.4518	84.3032	30.9231	15.8065	82.0559	77.2956	83.0269	50.6836	24.171	44.7972	38.5561	34.4857	45.5657	44.1427	6.1195	86.1532	64.9691
sample-855	43.6351	90.5063	94.6261	86.6617	86.7911	35.4592	78.7885	27.6022	76.3712	26.582	22.5855	75.8823	65.5271	78.7418	36.7426	30.7332	21.6584	17.458	22.9761	41.3613	42.5385	8.0326	83.3575	51.7962
sample-856	57.8961	90.3091	94.4836	86.7103	87.5823	37.2902	80.3258	47.2855	63.9966	21.4871	40.0964	64.0039	57.7948	71.1819	67.7824	9.2305	46.143	46.1686	18.652	39.2611	29.3289	18.6642	71.0347	62.0866
sample-857	51.5761	85.3374	87.1307	77.6791	79.4249	39.0222	72.4092	35.4436	61.6641	41.0524	31.6466	58.3642	67.3647	85.0888	58.283	21.2784	38.7153	24.7294	25.0284	31.1567	27.7459	23.1414	84.3235	60.2755
sample-858	56.5155	89.1806	90.8311	82.1574	83.5338	46.1661	77.7123	44.4356	69.2908	29.2571	29.3413	68.1197	65.5682	80.2817	53.5758	6.622	31.9709	31.4907	27.1758	32.5854	32.803	16.0155	81.927	59.8813
sample-859	48.081	86.1406	94.2644	81.405	83.6771	37.8958	80.6273	34.8756	67.1798	24.959	29.5307	67.8049	59.0776	75.9772	52.5061	20.7406	32.1001	30.6902	22.864	40.7003	32.7422	12.4137	76.8736	56.2339
sample-860	67.3526	96.9836	88.4747	88.9921	88.9921	47.7891	83.0545	45.5557	64.8659	42.7335	36.3624	62.6524	69.2199	78.5657	58.9912	5.2187	40.2898	38.947	29.4656	33.0859	23.0583	20.136	76.1254	65.8128
sample-861	45.4232	88.7784	95.615	86.0336	86.2694	33.5867	81.538	32.1382	72.8323	26.599	29.0777	73.3045	63.9719	78.7842	42.3506	21.304	23.7946	23.9214	18.62	41.5579	35.3136	10.4178	79.7441	49.7858
sample-862	54.7077	91.1791	99.8857	91.1791	91.1791	45.6095	91.1791	25.8123	81.7384	40.1544	12.9185	75.7331	76.6795	85.3861	42.7864	27.1901	37.4513	30.7721	32.3458	45.6155	38.3741	0	87.1959	63.7282
sample-863	56.9714	84.6903	86.913	76.3092	77.4001	47.223	67.0113	41.4023	64.9824	27.7531	29.8217	60.4848	65.6686	81.1483	60.2617	18.9951	39.7568	32.5926	34.7938	29.0181	34.623	21.3431	83.2587	67.5752
sample-864	47.5207	87.8531	94.8942	84.1137	86.6707	30.0183	74.3279	28.0423	67.4884	28.4736	28.3305	64.3764	61.0728	74.6662	47.0384	23.7305	26.5075	23.627	18.6509	35.3875	33.0895	13.9732	80.3066	56.1402
sample-865	45.1093	94.9428	99.1305	93.1347	93.1347	36.5456	86.3721	22.7757	84.517	30.7807	27.7483	79.547	62.869	75.2856	35.7037	30.4141	20.7395	17.7172	21.2415	40.9031	43.9104	12.3691	79.7676	46.1061
sample-866	37.447	85.1715	89.2605	78.2609	80.9206	30.7118	74.3464	27.7229	67.1871	19.0661	36.9562	68.8503	47.6063	63.0944	41.7506	11.7441	21.3839	17.0892	14.5824	29.6201	26.5499	13.5789	69.656	46.8168
sample-867	45.7159	81.6292	92.8418	77.706	78.4859	39.6761	71.8254	38.4399	68.4131	15.059	39.1789	70.7769	45.9114	59.9657	56.6085	10.964	37.3387	33.9233	21.9478	31.6781	28.7427	9.3722	68.8678	60.706
sample-868	62.787	92.7749	89.4078	86.1938	89.1433	46.6083	80.4633	41.4993	69.7359	34.2657	22.5547	66.8474	72.9729	81.6944	53.1337	24.8291	42.1053	34.4944	28.9604	42.577	37.7537	17.6885	87.8685	65.3447
sample-869	42.0145	86.8799	93.2931	81.891	82.2342	41.3678	82.2342	22.8614	79.3426	32.5164	22.7862	74.3618	69.9689	82.1814	40.0981	27.791	24.2689	19.7846	29.9074	45.7543	40.5007	8.7621	82.9838	51.6889
sample-870	52.2334	93.5039	95.088	91.1181	92.3008	45.1232	95.7639	27.5399	82.6746	40.1968	20.1973	77.8054	72.4011	75.0524	39.8299	21.4216	37.0238	29.0071	29.8184	34.8397	34.8073	4.3421	79.0561	58.3563
sample-871	55.9074	89.1391	96.2274	86.086	85.1504	46.5219	79.3585	35.2048	74.5051	27.0117	11.973	72.4596	71.5611	82.5235	51.1587	29.8581	35.4227	33.2283	24.8255	53.1696	50.4793	7.6704	92.8624	62.1556
sample-872	32.5	87.1399	92.6028	83.0859	86.6905	23.353	79.7838	23.5576	74.3187	19.3125	30.6474	73.6824	62.2922	75.5908	37.2322	32.3708	23.5424	16.2338	14.516	38.7589	40.2436	11.989	77.7968	41.2304
sample-873	57.2754	92.2606	94.7949	88.2941	88.2049	43.4231	79.9151	34.8827	70.3193	32.8465	25.614	69.6559	68.4163	82.5296	50.4792	17.6528	33.7415	30.1367	25.5167	42.2996	36.3831	12.7162	86.481	62.5745
sample-874	52.0527	94.6589	96.3234	90.682	95.2067	31.5227	88.1348	41.5593	73.1918	21.3001	26.8949	71.9924	72.4646	82.5326	56.662	34.2578	47.7645	39.6516	15.2127	53.0402	49.1387	15.4852	82.9934	51.2488
sample-875	41.1711	95.2217	93.5513	89.9323	89.5989	38.4037	88.643	32.9368	83.7413	20.4363	36.2595	82.09	60.2175	68.1151	36.1236	19.3652	24.5607	22.5898	27.1295	35.6615	40.2119	10.2278	68.8558	45.361
sample-876	52.5777	84.5734	89.7136	79.8817	85.2223	45.308	80.3858	34.9103	71.4954	33.8448	28.0537	68.299	69.3309	83.501	56.2746	26.9336	33.6807	29.6374	30.8311	40.9868	33.0682	20.1541	82.7629	62.1381
sample-877	41.4042	94.7759	95.194	92.2624	92.5736	30.3966	84.9961	27.126	79.9219	17.3586	34.5075	78.9105	57.9206	65.5161	39.5147	24.727	32.8165	23.9861	16.1168	38.0716	44.455	9.1287	72.0008	41.9775
sample-878	43.2555	89.155	89.869	81.2897	84.3636	39.3624	83.8118	33.9541	75.305	27.5656	29.849	74.2258	65.9387	76.9986	44.8322	20.0504	33.4884	26.1491	27.4422	30.5481	36.0736	11.6073	76.2912	50.3536
sample-879	43.9396	90.8213	95.4941	88.2354	90.9608	30.7421	82.0054	26.9926	74.1762	22.827	22.4758	72.9162	65.8244	77.6338	41.3144	28.1331	30.9062	23.9245	19.6583	41.5394	43.9289	8.3801	83.0441	51.1741
sample-880	47.3369	92.7724	98.0361	90.7384	91.9741	39.6796	87.9441	32.9783	77.6775	25.478	29.5368	80.1694	63.4649	74.1637	41.9329	31.2975	31.4059	27.6655	21.3012	43.1832	37.8032	9.8991	75.0004	50.7717
sample-881	48.815	87.6046	91.6154	83.3286	86.3093	39.2025	84.1813	34.0573	68.7569	26.3849	21.1341	70.5878	72.5062	84.5424	53.1899	22.3605	45.2193	30.7948	19.4338	41.5601	43.1104	13.2471	84.2988	57.8135
sample-882	52.2348	89.0188	98.2316	88.5129	92.2228	43.0975	87.3359	31.4511	79.6058	31.5993	5.0749	76.5283	83.2041	89.3646	45.9691	32.0871	35.4444	32.9031	25.2907	54.3674	50.7156	4.8933	95.5013	60.9593
sample-883	36.0598	82.2313	73.3247	64.3351	70.0926	35.0759	70.5018	40.4763	59.1798	26.3149	34.322	62.166	70.7881	84.1612	54.0562	19.1583	24.4885	16.0266	16.7474	33.7601	27.0753	27.5463	78.355	43.8747
sample-884	46.3099	89.586	94.7474	85.5194	86.1664	35.053	79.011	31.0016	69.7678	26.3239	28.213	68.4563	60.535	73.8472	41.5079	17.453	26.7657	20.7539	20.2022	30.2825	34.2897	12.5491	77.6811	52.5331
sample-885	29.4918	86.4529	93.0164	82.1838	85.3696	22.6098	82.9566	19.5663	73.1194	22.3194	28.5326	73.4567	61.4109	73.4183	29.9855	32.0705	16.9822	10.8976	15.693	34.774	39.751	8.5993	75.8083	39.171
sample-886	36.7766	88.2453	90.1099	81.3514	86.0477	25.0189	82.2689	29.7593	67.5174	25.4956	28.3159	68.3623	70.5065	80.6051	44.1236	30.2263	30.796	22.1608	12.1344	42.0477	36.9081	15.11	79.9154	44.7402
sample-887	59.543	94.2473	88.6747	85.7189	86.7277	46.1239	82.3439	39.3461	69.5715	38.7963	31.3916	67.4672	71.8524	78.3613	52.7841	19.8242	41.0585	34.8436	27.3405	41.5562	30.591	17.0806	79.1274	58.314
sample-888	51.1946	86.6535	90.8523	80.5173	82.1834	34.3855	80.0496	27.2609	63.7305	40.1336	16.7267	62.7069	71.7108	81.6666	46.2648	22.795	30.4351	27.4083	23.5451	39.2417	33.6649	8.5709	87.1644	60.7565
sample-889	54.5256	90.365	96.2673	86.4188	87.2225	48.143	81.506	37.5379	79.3976	31.9125	26.0087	76.2005	62.9674	80.2274	49.6905	28.4091	33.2929	30.5196	28.5314	44.9307	37.0231	9.8872	81.0912	63.2944
sample-890	41.1018	86.0402	96.0798	83.7657	85.5173	34.6787	77.61	30.6416	74.2528	22.9307	27.9011	71.9276	61.2695	78.3108	46.4717	27.7025	26.2273	23.7884	22.7547	40.5633	39.8736	12.5898	80.6065	53.7916
sample-891	54.8798	85.8721	92.7188	82.6994	86.8801	41.1802	79.1996	34.4683	66.8241	27.9214	21.2185	66.6144	62.1909	77.2767	52.9157	19.9638	42.2468	31.14	21.8518	39.1839	34.2224	11.2098	83.4584	65.5679
sample-892	59.8229	92.343	96.3333	90.9243	93.7922	46.5152	88.9097	26.6081	75.7047	40.2711	22.3425	73.8292	69.7335	78.1503	52.8398	20.7391	42.4456	36.5617	31.6917	47.4958	35.9286	7.7063	81.0966	65.6989
sample-893	44.0862	88.6333	94.2558	86.2852	88.723	39.8621	85.5081	33.5218	82.0417	17.9555	24.8042	77.7301	67.7534	77.6137	43.4128	25.1398	33.4912	26.7163	22.8713	40.8985	45.1406	11.4926	80.8214	51.9552
sample-894	41.3179	90.2057	96.8377	87.8201	89.9084	32.264	87.2926	19.5346	77.6216	29.869	18.8923	75.9249	70.9876	79.8304	37.1642	37.2627	29.8594	24.3291	16.1521	51.6726	46.7019	7.6351	83.633	43.8767
sample-895	42.7417	90.6214	94.7187	86.397	87.1139	29.9826	80.5723	30.3077	71.473	18.5425	29.4018	70.7404	55.8958	68.9681	47.2306	25.1752	30.4843	29.8321	13.0287	42.8718	39.1932	8.6984	74.8512	49.676
sample-896	40.4927	86.1224	96.8466	83.8172	87.7152	30.8582	79.3873	31.1347	74.5661	17.6912	29.4678	72.5581	60.3291	78.9922	50.9613	34.2722	32.9906	27.5055	17.0908	46.4282	44.2479	13.8227	80.1042	50.5496
sample-897	47.1971	88.4065	91.7665	85.0048	86.1241	39.3601	80.7502	33.6541	74.755	23.9898	26.0249	72.4908	64.086	74.2054	46.084	18.4568	30.0075	23.4562	22.397	40.8822	39.3288	11.5073	80.5317	55.2328
sample-898	37.9255	90.5115	90.7494	85.2614	87.4004	33.7408	83.5765	31.7602	80.0437	20.6946	26.5373	78.0105	71.3919	78.5739	38.1208	31.9636	26.818	19.3942	24.3791	41.3392	45.1114	11.8332	79.7533	44.877
sample-899	43.1665	87.3891	86.7631	77.1258	79.1434	43.6452	82.2244	36.4074	75.3062	28.8613	31.8952	76.2244	67.4813	76.5467	44.4671	18.4975	25.4797	23.9001	30.4796	37.8393	35.307	11.4957	74.01	47.5016
sample-900	35.7089	89.791	94.4048	85.9611	86.9316	27.4816	81.8977	29.0513	78.136	15.432	34.4431	77.1621	58.6287	71.4127	46.255	30.5003	34.9649	27.417	15.6524	44.3256	44.7207	9.3984	72.8198	42.1486
sample-901	62.9349	92.5019	95.9481	89.6671	95.0747	55.9178	89.1858	45.8316	82.0306	23.8912	4.4447	81.4428	89.8441	92.2955	50.5311	36.3889	47.7539	37.5063	36.8033	54.9517	61.1412	8.0864	98.8236	63.4622
sample-902	62.5009	89.7063	95.0447	87.3373	94.2678	43.5117	83.6746	39.457	69.6145	35.1532	25.6472	65.2234	65.3284	74.2662	60.339	23.2799	45.3195	40.8975	25.8323	44.4611	31.1592	15.1731	80.9499	69.2997
sample-903	67.9487	85.599	92.7171	81.7326	88.7577	58.931	88.0887	35.9885	70.2012	48.0521	10.6191	66.4985	84.2209	91.7502	60.3471	18.7187	49.1521	38.831	41.469	41.0001	33.7312	11.9425	92.4584	74.6519
sample-904	42.1349	90.328	90.5097	85.6053	90.0046	35.0797	82.9717	33.791	76.1107	23.2292	34.2492	74.7491	61.3271	71.4495	39.6196	20.1664	23.7272	19.2759	18.3244	34.5547	31.6169	13.5264	73.9425	46.1637
sample-905	47.4452	88.8099	91.3258	83.4572	83.8564	37.7684	75.2544	41.226	71.3268	18.9437	27.423	71.3777	65.8658	76.9162	47.7556	18.779	30.0253	22.3475	19.5947	35.6553	43.8923	14.7206	83.0382	51.2124
sample-906	34.192	95.1588	96.6686	94.4248	96.6162	26.0327	92.0698	24.2964	86.3193	14.2042	36.9138	84.9063	61.4591	69.2003	33.1242	30.0268	28.413	22.7103	18.5873	41.7255	48.5566	8.567	70.2052	37.5168
sample-907	52.59	94.8153	91.7133	89.3568	86.7801	37.2611	77.5183	36.9027	72.8873	27.6638	31.9106	68.154	66.9127	77.5255	46.844	20.8934	26.6205	24.5257	27.1147	38.0663	37.7227	18.691	81.7589	56.1823
sample-908	39.6998	90.3345	89.0442	83.0973	83.4929	32.8865	77.5159	38.0811	74.7129	16.4121	33.7328	75.3896	66.9159	78.0428	49.1015	27.7385	30.9637	29.1642	15.4545	48.5682	45.7697	15.8468	78.1247	43.962
sample-909	56.4518	97.5615	89.5264	88.3749	89.5264	44.9442	80.0192	36.2297	74.6742	31.1169	36.1285	72.9248	58.3423	64.8905	41.1972	18.0931	26.4018	19.4654	30.3469	31.4011	26.6362	15.5883	70.9577	55.4535
sample-910	51.7353	90.4903	93.9351	85.3803	86.8368	42.1975	80.4494	42.3549	77.2855	17.6106	24.1991	75.6722	68.2618	80.0384	51.9979	20.4478	32.8189	31.0162	22.5761	44.7374	46.7314	12.0135	85.0529	56.5005
sample-911	54.357	87.6776	93.7782	83.6689	88.1521	43.3126	80.0595	34.4249	73.5494	26.9011	19.4641	69.2023	70.5313	83.648	50.2359	25.7218	31.1661	27.8483	34.369	41.333	42.6794	12.2228	88.0562	62.868
sample-912	66.807	93.8014	91.248	87.4828	89.5861	52.2198	84.4845	44.053	68.0007	34.3786	32.9472	68.357	60.2139	68.4771	56.0563	12.047	44.2845	41.5087	28.2914	38.679	29.3409	15.0645	75.2801	65.6109
sample-913	50.2484	88.3528	91.022	81.3933	86.9944	35.5634	83.422	32.4214	61.1767	33.0765	26.638	65.2034	67.351	76.3653	51.8646	14.9908	36.678	30.0718	19.9426	36.0152	30.9871	12.6548	79.3004	54.0258
sample-914	68.2734	77.7826	84.1103	67.7693	72.2318	56.5808	63.5684	60.6494	52.7342	24.8815	14.5222	55.075	65.6476	86.4277	85.8724	15.0451	54.5199	50.5853	28.0134	42.5434	33.727	19.4414	93.6625	86.9307
sample-915	61.95	93.8286	89.3581	86.97	89.2718	45.206	77.06	34.5876	68.1211	40.1813	20.4218	64.8785	77.556	87.7335	50.5719	23.8494	34.4911	26.8163	34.0536	42.4086	42.1644	18.6381	94.3551	63.773
sample-916	55.037	90.0805	92.0427	85.6618	88.5322	41.1984	80.2713	35.7049	69.2319	33.5089	27.4129	66.926	68.43	78.1262	47.4207	22.7462	30.6763	28.2784	25.1299	39.9495	28.8008	15.3679	81.2318	60.9368
sample-917	33.0489	81.4673	95.3877	78.3589	81.0845	24.0499	72.6939	28.2	69.6114	5.3441	15.5904	68.4501	61.3538	78.5047	44.1728	34.9402	32.0373	20.7828	10.5819	44.0678	54.173	3.7501	87.7718	47.1007
sample-918	61.9716	90.5218	99.1587	89.6805	89.6403	42.3905	73.9463	40.5546	70.3617	22.3586	11.1008	66.6998	68.2	88.7428	56.7254	30.8203	32.9693	29.7636	22.5183	52.3976	52.6208	12.7498	99.4391	68.7954
sample-919	46.1666	94.4252	90.8412	88.6758	90.8494	35.6405	85.7404	31.5593	75.0156	29.2438	38.3795	77.4167	61.6937	68.1966	39.791	18.0568	28.6872	25.8563	20.445	37.785	32.0594	11.8912	70.6946	45.4092
sample-920	47.454	91.8692	93.6365	88.0073	89.4158	45.9377	88.7261	35.5381	82.8546	23.621	23.7536	81.6328	68.9189	78.2314	42.0085	19.074	31.0884	24.9417	26.5876	38.8988	44.9888	8.8165	79.8968	51.8189
sample-921	46.3164	87.4257	94.7662	84.5449	88.3516	36.3237	78.757	29.5808	74.845	25.4811	27.6207	71.1502	60.4421	71.2064	38.614	24.0292	30.3431	21.3463	22.5336	33.1155	32.6745	9.9599	78.5967	56.7296
sample-922	60.4686	92.4159	86.4187	83.2481	84.4618	46.0512	77.4028	43.1455	67.1249	31.0186	41.4365	65.748	53.4997	62.5423	44.221	6.9039	27.6419	22.0932	30.9529	21.4365	22.3899	19.1418	70.7205	61.3673
sample-923	64.784	94.5656	94.4278	90.4931	89.084	55.4204	84.4475	44.8752	80.2961	29.6311	7.3661	75.6125	83.7799	88.4528	52.3749	33.1537	46.2847	36.719	34.9217	56.0697	56.8351	9.6674	97.962	67.4085
sample-924	42.4978	96.5427	97.0291	95.7281	98.1418	34.2221	91.96	15.6946	87.1706	34.3493	35.5976	80.4483	56.3875	57.8482	25.7405	30.1555	25.8626	19.4565	20.5988	41.6182	31.8398	6.2369	66.2606	45.5048
sample-925	60.2003	86.0606	88.5707	79.5675	83.2456	51.5019	77.6154	44.362	66.2011	31.2247	10.172	68.7265	82.9681	93.9457	62.9233	28.0452	49.6492	41.2643	29.9834	53.0885	45.8886	14.2814	95.7987	69.1255
sample-926	47.7093	92.2879	91.5677	87.3398	89.7472	34.1276	83.1894	28.2508	72.9244	24.8041	30.4221	72.2145	60.7975	67.5118	42.5334	22.4782	32.2954	26.417	23.7656	42.7343	39.1663	8.6354	73.8464	53.3643
sample-927	46.2649	87.5299	88.1939	78.3173	83.5487	31.6071	82.294	25.0174	60.9244	28.754	27.8777	62.7609	62.7648	70.8526	43.2315	19.6976	27.8125	22.4168	19.2283	35.2938	28.3785	15.0382	74.7903	51.3211
sample-928	44.5181	92.0602	98.9746	90.9193	91.9775	32.0493	86.3182	30.7605	78.6917	23.9273	28.7688	77.7371	65.7073	78.3119	40.9461	25.4452	25.6378	25.1668	17.927	40.6901	40.5161	8.326	79.2952	49.5574
sample-929	41.0872	92.6527	95.4504	89.8114	89.8473	35.5367	84.4474	27.2269	82.6154	20.238	43.5504	79.8566	50.9937	61.1363	36.6142	19.5112	23.8173	21.4423	27.8306	33.9004	33.4212	8.6304	64.8398	46.9538
sample-930	44.6337	87.0542	91.3372	81.4031	81.8826	36.7013	75.8583	27.0284	70.5548	34.6399	22.567	68.655	68.9896	80.1037	35.558	32.2665	16.5217	15.5295	25.5202	36.198	36.6151	14.8036	85.4566	51.8281
sample-931	55.809	96.442	95.3611	92.6652	92.6652	47.0728	85.2138	41.4665	79.997	26.0888	28.9987	79.8756	64.1416	72.8038	45.0666	22.6742	39.9791	32.0954	24.3291	42.2521	42.3673	10.8685	78.6119	55.7749
sample-932	46.2445	88.2745	92.1028	83.1361	87.2511	40.3842	88.6362	28.1862	75.822	28.992	22.0087	72.4193	70.3125	80.5749	46.7409	27.8415	36.61	29.1518	27.3554	40.0064	39.9263	9.3121	80.7408	54.0021
sample-933	49.6832	96.583	90.7524	89.1963	90.4418	40.6282	81.7023	50.9664	78.3948	8.9955	44.2572	80.0273	55.4169	63.591	54.1653	17.7257	35.7916	35.1183	19.0717	38.9945	38.0267	15.0247	66.0303	51.3389
sample-934	28.3528	80.9934	94.4637	77.2614	79.1658	18.8324	72.6446	20.8002	67.9842	14.0601	18.6708	66.0361	65.9012	85.0966	46.7107	44.5567	27.0781	21.4535	10.3891	48.7479	52.763	11.2872	88.2035	43.5455
sample-935	44.4008	90.56	95.3408	87.4374	90.139	39.7477	91.152	24.1437	81.7068	28.1723	27.9528	78.7302	64.8673	72.1023	40.1087	30.0846	29.3326	28.4294	27.3028	44.83	41.3865	6.9941	73.4552	46.9804
sample-936	59.4202	87.2399	90.3576	78.1426	80.0009	48.6506	73.2029	41.9404	64.6815	29.0931	24.6795	65.7994	64.8614	80.2093	52.706	15.9282	29.0899	26.0752	33.415	35.4186	30.4444	15.8719	83.9529	65.0743
sample-937	48.2691	85.1133	90.8256	80.3728	85.5687	36.5373	77.028	29.0338	64.3831	27.8948	20.8806	63.9409	68.7938	85.0109	48.5934	26.2866	26.8867	22.0658	26.3655	38.1908	37.4405	16.5289	88.1315	59.6805
sample-938	48.3012	90.2403	92.818	87.4062	90.8124	42.8707	89.1785	28.4755	80.7931	33.0894	26.4929	77.6562	67.9837	76.0068	43.9154	26.3365	34.8301	30.4614	29.8928	41.1284	38.8491	9.1064	76.7328	54.8498
sample-939	42.0974	85.3392	90.8297	79.1753	83.8309	32.4761	73.8072	33.7278	66.7715	29.2857	27.188	67.3317	58.8043	75.6647	45.7146	36.3849	23.3642	19.1973	11.6706	40.8685	30.7353	13.5698	80.6681	49.4574
sample-940	46.742	94.2601	99.541	93.9895	93.7288	44.419	94.422	35.6428	89.3917	19.5973	27.2084	90.5144	64.6649	68.6083	46.4803	27.5966	44.6457	36.4673	18.8017	47.3891	51.1156	3.6117	72.7916	46.2008
sample-941	40.4581	88.7349	90.2974	82.0507	84.2389	26.0317	78.9851	23.0269	62.7094	31.1974	33.4554	63.6488	63.0963	78.624	40.2461	27.4706	24.0411	15.2731	16.9786	34.2829	28.3741	18.3641	77.4084	45.6807
sample-942	28.1286	92.5192	96.0198	89.2786	90.4369	22.4371	85.6989	18.422	82.2137	21.438	35.1796	79.6166	60.1933	72.231	26.7072	33.0772	14.2576	8.2657	15.6147	37.3013	40.4007	11.356	71.4386	35.0308
sample-943	39.0458	85.4771	90.347	79.5187	79.5187	33.6766	77.7791	36.1496	71.7459	15.8337	29.7659	75.0362	65.0837	79.6842	54.2346	28.9466	34.0002	28.8174	14.6141	50.0072	47.3678	11.7457	80.0831	46.0299
sample-944	45.1149	91.4617	92.2703	88.627	92.1046	36.5343	84.8755	27.0885	79.8887	26.0374	29.484	75.1506	66.5991	75.5541	37.8629	21.1057	24.8094	18.4512	26.2129	37.1777	37.6859	14.1459	78.5636	52.3665
sample-945	56.5911	94.6654	87.5355	84.2806	87.6927	41.9301	76.6283	40.9966	69.2683	21.1625	22.7647	68.708	76.5518	81.1479	44.7603	19.9212	35.8399	29.4419	26.1721	38.5263	48.0115	17.7746	89.2788	53.7722
sample-946	38.1934	87.3925	93.3712	82.8167	83.1787	27.2499	75.4877	28.2306	70.0171	23.6481	24.5781	70.1007	64.3093	79.2218	44.0468	30.1465	23.6203	19.7313	14.3183	43.6094	39.9733	10.5992	82.0634	48.8445
sample-947	56.1241	93.9408	91.0207	88.7875	93.9209	42.0677	85.3133	37.534	73.8916	30.7919	35.2497	72.0502	61.2687	67.0888	44.8739	15.6078	33.3766	28.9536	24.6639	33.968	23.9384	13.2291	71.9173	57.1657
sample-948	51.8031	87.4107	86.1984	77.2524	77.7856	45.2455	71.8187	45.2816	67.8721	32.7281	40.8716	66.2003	59.1436	77.5608	51.552	9.6197	23.3849	21.2274	29.0976	27.1919	18.839	19.4891	73.5683	57.8742
sample-949	44.5607	94.3173	94.0946	92.944	98.0764	43.6387	98.782	25.3562	90.1221	29.5659	32.5814	91.0612	67.6728	66.9287	33.0382	25.4803	30.822	24.9513	28.4581	44.1203	38.3076	5.6153	69.3422	45.2815
sample-950	60.2077	98.87	97.075	97.075	96.5859	50.1732	91.5061	31.5956	83.9195	35.8861	15.6808	83.5521	79.3566	80.0909	42.6926	28.3344	38.6486	36.382	30.2887	59.0514	48.2628	3.4432	86.5742	57.2557
sample-951	55.1658	95.259	96.5591	92.1802	92.4063	48.0202	87.6914	35.4456	82.2879	31.8204	23.2121	79.6453	70.6941	82.3628	47.5535	25.1036	37.5658	32.5329	34.8512	41.936	45.5243	10.5395	82.3167	59.5726
sample-952	58.8604	89.7847	86.602	80.3084	82.2236	47.2004	77.7641	46.2643	69.0973	36.758	28.0872	65.7395	77.9413	89.3423	62.9697	14.3764	45.693	31.0176	33.7871	30.1351	35.5108	20.9463	86.2469	64.1769
sample-953	52.7094	89.8355	90.521	82.6226	83.9645	46.0203	81.6432	37.2257	70.4821	36.3238	24.3676	69.2922	71.8975	84.0226	48.1029	19.0461	29.9817	25.0987	31.1143	37.9031	32.1406	14.4797	82.6311	60.0559
sample-954	50.0955	86.9603	92.1909	81.2926	82.5227	38.3445	76.4285	31.4385	66.0663	29.9772	25.7988	67.0274	59.2867	75.4762	49.5011	23.2446	33.595	27.0701	22.1017	35.8669	32.1343	12.5492	79.6133	60.0869
sample-955	58.8857	91.3835	93.2716	88.8797	90.6685	45.829	86.4806	42.6386	71.6296	26.2452	20.3832	73.8388	70.0758	80.7234	58.6285	22.019	45.6028	41.6649	24.4208	48.8494	43.0486	11.1272	85.4847	63.298
sample-956	55.6979	94.4435	88.4098	87.0523	88.6025	44.9773	77.6329	53.357	75.9907	24.8952	33.0151	73.6865	74.5276	86.713	63.9188	24.8237	43.0661	35.226	22.0961	53.9233	49.2246	26.3404	85.1825	56.5949
sample-957	44.4579	96.3094	93.5571	91.9945	91.772	32.7139	86.0452	28.99	79.2142	26.7449	38.9412	77.6543	58.5343	64.475	36.2787	20.9579	26.0029	22.9099	22.6727	36.9956	33.6416	10.6722	68.1333	46.6433
sample-958	39.6883	84.3655	88.3314	76.5865	78.4208	32.0996	73.8986	25.0352	65.2874	31.6837	42.0912	64.0951	51.213	65.3871	42.9044	5.4777	18.9174	18.219	20.86	20.8649	16.8167	13.9732	66.2229	46.2186
sample-959	52.641	90.3047	90.401	82.9954	83.3358	42.2293	79.2533	33.2442	72.4239	26.7913	14.4324	67.5602	78.7417	86.8303	44.9457	23.5477	32.8962	28.9454	33.4759	37.4142	44.8031	11.4197	90.8061	58.6357
sample-960	61.7087	87.6205	95.2996	84.3867	87.1597	43.0682	75.7978	32.3558	66.2735	42.7157	12.0173	60.419	76.3297	94.1875	52.5906	27.7962	30.9179	26.3342	28.9839	45.9844	37.8037	14.9688	98.4357	69.1583
sample-961	53.3798	95.1446	92.5171	92.0708	95.0791	43.687	87.5319	37.2995	81.248	28.995	33.0086	77.5944	63.6615	70.4911	45.6744	24.7667	34.3792	27.602	25.0647	43.1113	36.2435	14.1602	75.6173	57.2452
sample-962	38.9277	90.6112	94.5209	86.1807	86.8099	32.9896	84.1377	25.9315	75.544	18.4951	21.2964	77.8676	65.3394	74.2216	41.394	26.0617	28.6611	27.805	13.8674	46.5918	50.6333	6.7392	79.29	41.8483
sample-963	44.1005	88.1642	94.0803	85.4447	88.9388	33.5357	82.8445	31.331	73.5119	19.4466	21.2092	75.5824	69.879	79.0288	42.7453	25.4767	29.3473	23.3904	19.6007	45.3978	47.9216	11.8674	86.1028	51.3282
sample-964	39.7587	89.3695	91.1091	84.0029	86.0415	34.4131	82.2313	31.4331	79.617	20.3434	32.066	78.04	65.2367	73.6097	38.3594	26.6501	25.0762	18.7238	25.3339	38.53	39.9931	10.8284	75.528	46.3857
sample-965	46.3281	90.3355	97.155	88.7366	91.9178	34.6741	83.2295	27.8914	75.9073	26.7319	23.3544	73.3992	68.4977	79.6083	38.2906	24.9615	28.9992	20.2652	23.6619	32.938	40.2476	10.3924	82.3998	53.1942
sample-966	41.7251	89.717	97.3084	87.3662	89.2058	31.3763	80.4119	33.3666	72.3724	21.3239	36.6229	73.2593	44.1598	57.1587	42.3926	23.9667	25.8993	23.9813	7.1197	40.2394	26.6266	9.2846	66.185	47.5309
sample-967	62.4561	82.981	80.6411	72.8672	82.4076	40.2647	67.161	68.6181	46.7742	33.3264	34.831	42.986	74.5484	90.827	84.8595	23.8844	52.9374	44.4157	19.7479	37.0575	29.585	40.5557	95.0331	71.4376
sample-968	44.0179	89.907	96.4011	87.3875	86.3289	36.2628	83.8134	35.7638	79.9643	6.6718	9.0851	75.7036	79.0698	89.1596	50.9981	36.7187	34.8683	34.5364	23.8868	56.414	71.2278	9.3984	95.9123	53.0314
sample-969	36.4073	96.2143	97.3589	93.6172	94.078	20.3097	79.5233	29.0063	75.6527	7.6908	34.2091	77.7468	59.4125	68.4062	32.2839	30.1505	17.7953	18.2342	9.407	42.9849	51.6496	15.541	78.0196	36.0822
sample-970	46.2761	89.5522	93.2666	85.5923	87.1225	39.7142	83.4326	25.8169	75.0231	28.1828	29.4086	75.5638	59.1787	67.8432	35.2448	17.106	22.0778	19.9541	23.4859	34.5525	29.5679	6.5571	72.7803	51.4656
sample-971	50.5436	96.2386	93.9883	92.2308	92.0851	39.6342	87.024	30.6965	78.2412	37.0622	38.6237	77.1354	63.469	70.8034	44.1484	26.6661	30.1612	26.7922	25.2559	42.539	29.9296	12.5412	71.5212	50.9646
sample-972	41.9697	97.5404	91.3967	91.6437	91.0822	26.1685	81.857	28.5214	73.775	20.5365	39.3719	75.5337	60.9224	67.0558	41.9055	29.8353	28.2899	24.7019	13.8353	49.5326	41.4967	12.597	71.7429	40.0259
sample-973	39.3179	91.3104	95.0236	88.2023	88.5265	33.4812	83.2308	33.7967	82.3187	15.1551	32.9461	79.3043	64.1851	77.111	43.284	32.1184	25.578	25.3377	24.0712	48.0733	46.3075	12.3481	75.9763	46.2864
sample-974	39.6457	90.3927	90.3711	83.868	83.868	25.2501	79.7775	29.3292	67.1694	20.3745	38.0905	69.4022	59.6714	67.6615	48.2654	13.4546	36.2559	29.1665	10.1104	33.4474	31.3774	10.8384	69.5463	43.9863
sample-975	50.9532	89.5956	88.56	84.7009	92.2172	41.6316	84.2883	41.6758	74.3115	20.2338	32.83	74.485	66.0922	74.2647	59.0304	22.9543	42.9535	36.6938	21.5978	44.1545	42.4188	18.6986	76.5177	53.6655
sample-976	39.5234	87.7454	90.5122	80.0031	83.2213	37.1417	83.8955	34.6136	76.0168	21.2325	16.7055	77.6623	76.1525	85.4536	52.3819	37.1084	37.5979	33.0046	19.6854	56.2574	57.2795	9.4238	85.616	46.4907
sample-977	50.3153	90.8068	90.6699	85.749	90.8698	34.562	83.5346	30.6266	68.9183	30.8202	32.7211	67.4459	64.3796	74.1624	51.1073	17.0524	37.5842	28.837	22.5393	37.132	34.599	16.9012	76.1555	53.5718
sample-978	51.0596	87.1251	87.4811	78.6156	81.3242	45.1164	77.4585	35.7863	70.3446	26.3537	21.7719	69.7245	67.7691	77.0154	50.4588	20.1373	33.8411	29.4291	29.7242	38.3982	39.1899	12.5993	81.9366	58.7668
[truncated: 21 more rows]

## Sheet: MOCK CBTA rSTD
sample-id	B1	B2	B3	B5	B6	B7	B9	B12	Lipoate	K	Butyrate	Propionate	Glc	Gal	Fru	Man	Xyl	Ara	Fuc	Rha	Rib	Lac	His	Trp
[truncated: 1,000 more rows]

[truncated: 4 more sheets: MOCK MTA CPI, MOCK MTA rSTD, MOCK SEQ CPI, MOCK SEQ rSTD]
