# Supplementary material for: Binary Metabolic Phenotypes and Phenotype Diversity Metrics for the Functional Characterization of Microbial Communities
Source: Front Microbiol. 2021 May 25;12:653314. doi: 10.3389/fmicb.2021.653314 (PMC8185038; doi:10.3389/fmicb.2021.653314)
Supplement: Supplementary file 4 [file Table_3.XLSX]

## Sheet: Table S2B caption
Supplementary Table S2B. CPI values and relative CPI uncertainties (rSTD) for AGP and UKT datasets, with Phenotype Indices predicted according to three ASV-to-BPM mapping schemes:
(i) Consensus-Based Taxonomy Assignment (CBTA), with phenotype indices predicted using taxonomy-based mapping scheme;
(ii) Multi-Taxonomic Approach (MTA), with phenotype indices predicted using taxonomy-based mapping scheme;
(iii) sequence-based (SEQ), with phenotype indices predicted using sequence-based mapping scheme.

## Sheet: AGP CBTA CPI
sample-id	B1	B2	B3	B5	B6	B7	B9	B12	Lipoate	K	Butyrate	Propionate	Glc	Gal	Fru	Man	Xyl	Ara	Fuc	Rha	Rib	Lac	His	Trp
s000001020	61.0369	75.4813	74.7543	59.7199	66.8931	29.6773	52.5532	75.0393	37.3524	27.9975	41.5113	39.4506	60.1382	72.0345	69.91	9.9738	29.0723	26.2626	17.4333	26.0723	25.5852	38.9876	82.6046	64.323
s000001026	60.7936	72.5431	79.2371	54.3854	70.3142	37.1763	67.8158	63.2244	44.2217	21.2671	41.2652	47.2384	63.0473	76.5933	73.3939	15.6233	33.1504	31.6011	22.21	26.9892	33.2123	33.8182	77.032	56.8053
s000001032	76.8358	89.7489	88.3842	84.4288	88.6381	65.1597	84.0956	69.8809	66.6042	40.0812	18.1532	78.0157	72.5213	81.555	69.3031	31.6596	59.7131	30.607	26.6948	51.4087	54.3921	14.0633	95.0844	77.2984
s000001047	80.1946	83.5811	73.2269	56.3638	66.9286	65.1185	88.4787	50.0592	54.1482	29.6162	27.7311	55.6169	71.7682	69.132	81.4314	25.8933	49.7749	42.2255	34.8511	39.5186	41.9295	21.4606	94.5397	81.2741
s000001059	71.2351	86.2745	79.332	67.2675	74.6045	8.0058	73.0889	40.0689	3.9284	52.8355	29.6185	14.2423	75.6432	81.9148	85.4026	5.1029	51.5027	51.1989	5.8181	34.4382	9.5448	26.8858	90.8683	76.2439
s000001060	63.1259	84.5666	73.1534	64.5492	68.775	58.1617	73.3071	60.4035	59.1788	39.5252	23.6444	57.9614	76.5291	84.4457	52.1703	13.3016	24.4113	18.7238	45.1175	20.9053	27.2234	24.7673	89.7265	72.3903
s000001072	70.8614	83.1316	76.6084	67.2283	72.8136	59.3027	73.8029	41.9088	61.5383	55.6485	25.8483	66.6522	84.3394	87.9795	87.0467	15.2388	60.3917	40.4626	38.8922	56.5352	18.1531	25.4342	88.4164	72.2363
s000001089	64.0821	74.6363	78.4842	63.3795	67.1585	51.113	69.7935	69.4526	46.8703	22.1536	31.082	51.0101	59.0085	70.2859	74.4221	22.7464	37.4129	26.7528	26.172	31.7867	34.8794	25.4924	92.7827	72.7785
s000001097	76.8428	87.6738	88.3333	80.6915	82.8222	67.4445	85.789	54.2168	70.7889	48.5081	13.3024	67.0597	77.1362	80.1246	58.307	24.9767	41.609	33.4298	46.2088	38.8144	33.1657	14.1376	94.9927	80.706
s000001098	72.2299	78.5331	84.6671	64.6225	69.2235	49.1948	73.6328	74.1905	50.5218	40.4289	22.7813	62.0214	75.058	74.9376	76.5178	16.6189	50.339	23.5283	21.2677	48.0612	40.408	25.709	93.0397	79.3745
s000001129	72.4857	93.0704	91.2418	87.9282	89.9128	70.0854	89.9651	51.8817	85.615	46.8436	21.3232	82.0619	75.8778	76.1995	71.9815	26.6731	63.2335	45.4026	43.5696	61.0163	48.8436	8.3933	86.0423	74.4048
s000001140	53.4233	83.5835	67.0435	60.7487	49.722	26.1141	59.8353	73.2958	29.6345	30.8213	39.6586	34.676	62.3912	75.4613	80.1385	9.3452	23.5197	21.6052	12.8091	25.7603	19.7463	36.6448	79.6518	54.9034
s000001151	49.9926	67.6304	69.5323	43.7511	57.1301	25.6594	61.0382	65.0146	30.8247	14.6102	45.6727	41.5529	67.1859	73.7591	73.1221	17.0908	31.1202	30.6383	19.5576	21.1545	30.9321	47.8684	78.4869	56.1559
s000001173	63.3165	76.9962	71.0559	59.0634	64.3794	47.2313	64.8303	79.905	49.5929	36.7689	34.4942	57.2932	73.3559	83.4952	80.1981	19.3476	48.1901	35.8459	17.8046	45.0138	42.759	31.5554	91.044	65.9429
s000001180	48.9781	84.9057	91.946	79.7515	88.5162	44.1818	82.6669	43.7449	75.6267	27.3159	25.0001	79.3758	66.023	67.7617	57.0245	25.7527	50.167	32.9423	31.9835	36.7285	47.365	9.2298	82.279	53.7017
s000001182	64.2105	71.9867	78.082	60.4783	70.52	49.2098	70.8425	62.1047	47.9622	36.2247	25.8216	72.7629	73.3292	70.7856	71.5081	31.3575	42.0801	36.5637	37.7776	42.3906	45.4702	19.2162	91.8561	70.6373
s000001184	62.8634	72.4989	79.4502	62.1976	73.3827	46.8016	74.6968	47.3666	47.8779	31.6965	26.7989	52.1309	67.7927	72.4313	63.8489	22.4381	34.7529	29.7668	38.2396	28.6706	34.1026	26.2756	90.9916	69.938
s000001189	60.0451	82.6868	68.9892	58.1482	67.815	53.2912	74.7468	65.5126	52.0023	31.7269	29.9827	57.2809	70.7248	75.8214	75.9131	21.3516	42.4595	36.0379	25.8582	34.056	31.7249	30.5298	80.7984	63.2269
s000001193	53.3057	76.2495	66.7553	53.4994	59.3221	39.0058	55.6306	68.6631	41.374	27.1772	42.4573	48.6735	73.9514	84.7026	82.8684	21.8144	38.0338	25.9969	23.8961	34.3012	30.6487	43.6561	86.431	60.7825
s000001208	59.9433	77.7773	89.7129	62.2834	69.3324	59.2793	66.8168	66.5146	56.2454	38.7475	17.9197	79.8232	88.7145	72.1805	77.2424	40.9921	61.3872	56.9231	46.9533	61.7433	61.5177	21.4136	93.1109	76.949
s000001230	71.145	88.0958	68.7711	79.6209	82.877	65.1552	87.1479	64.7978	59.2027	21.4096	20.9656	78.1434	60.4993	62.2581	78.0284	23.054	45.9467	41.2933	38.8248	42.2582	62.0858	13.2193	87.4848	71.7328
s000001243	43.8491	71.1481	72.9763	52.031	63.3932	20.3597	64.2028	54.7736	40.8541	14.418	37.1481	55.6872	64.4	72.4452	50.3863	27.8033	24.1565	21.2534	21.288	28.9265	41.3347	24.8648	91.632	55.992
s000001281	61.4479	82.3356	65.5083	55.2639	62.2263	62.6559	75.4984	60.676	50.5248	43.7733	26.5323	60.6504	72.014	74.1169	38.5531	8.7461	12.5736	13.2478	48.341	9.9611	17.3224	24.7994	78.1604	61.4292
s000001322	45.0039	25.0687	59.5499	12.4342	35.0823	3.4355	66.5215	60.0218	8.0167	10.6053	12.1712	38.4013	81.1935	35.6116	65.0265	40.0913	29.5161	30.0419	41.0576	13.844	39.9406	62.0982	76.4998	52.9406
s000001333	68.9659	62.5099	82.9658	44.5459	57.9415	52.322	84.8806	60.4362	41.7551	39.1928	6.9511	61.1364	68.8344	61.8376	77.2636	48.1377	58.266	42.5335	43.7615	42.3766	71.9649	22.9681	91.1786	77.1654
s000001336	68.7518	77.9976	83.5282	64.1611	72.1387	50.1448	70.4616	65.8914	49.3692	32.9193	28.6269	59.7101	75.3374	81.6419	82.4882	23.3325	46.8405	38.8578	37.9377	41.648	35.5029	29.4326	92.8776	76.483
s000001360	74.5548	83.4175	62.0007	69.6537	73.6536	63.7903	79.0796	78.0984	46.3415	18.0421	20.2842	81.7206	59.5561	67.7968	83.5205	15.3341	52.3661	45.8065	35.5204	41.0687	70.2612	11.2004	94.1334	81.0165
s000001362	54.4125	68.5118	76.4279	54.9225	68.0126	39.2271	72.4999	57.5966	48.9887	32.1668	25.2638	54.3683	73.9208	74.6958	72.877	33.9321	32.3014	23.5978	23.226	29.0178	32.174	27.3744	83.3514	67.2782
s000001363	58.3941	83.3648	79.7764	63.2877	68.9619	50.0589	76.9858	59.4719	50.2572	36.6957	32.4496	69.6919	68.3501	71.7671	69.4776	23.6377	39.4267	30.0092	31.9212	38.8482	29.4466	24.5143	82.758	62.7115
s000001364	57.1537	54.2162	71.9854	25.2997	43.951	24.1283	70.8384	68.9722	17.3258	13.2394	29.342	45.0638	63.9183	60.1706	67.3326	33.674	29.2301	25.6394	36.5437	25.1374	38.9724	40.7511	84.7157	61.3967
s000001397	46.4208	75.7516	81.9856	63.0222	69.2818	28.197	74.7079	43.6253	54.7459	22.2421	21.5046	66.1078	75.3301	77.9868	39.3928	36.8711	22.5334	23.1356	29.1883	42.9347	48.6208	17.1172	95.9809	55.6787
s000001408	73.7187	80.1069	81.0832	67.483	73.3737	60.7637	78.1818	56.6821	58.2888	43.0621	21.7826	73.4758	80.9831	85.4463	76.4323	36.5428	59.7765	52.7314	44.1937	45.8799	47.9828	17.6502	94.7315	76.8344
s000001446	47.4737	91.1976	77.622	71.3156	89.4682	27.5	91.6816	56.0796	83.0879	66.6015	6.7733	58.7134	92.0731	62.1843	78.5382	28.3604	67.4491	28.396	34.2458	27.9429	41.2943	9.3569	96.3073	91.167
s000001487	50.3891	83.4636	81.5863	68.6788	73.1914	36.989	73.6429	58.8252	60.0314	26.7026	42.9471	65.9786	65.4789	65.2927	64.2395	18.8544	40.3938	24.937	22.2615	36.7467	36.2422	26.2243	74.2898	56.7208
s000001497	55.7877	77.1155	82.5597	62.6086	68.5491	39.9673	72.4442	49.9614	51.6219	31.7554	35.402	63.9057	68.1664	74.1515	69.973	31.3837	36.9642	34.0038	32.8738	33.0571	30.3054	24.0908	83.6305	63.0456
s000001509	72.3629	76.9226	86.4381	62.5691	74.0916	52.048	79.3319	68.2269	55.1425	42.4218	23.2758	67.1863	77.1787	82.7074	81.3521	20.7248	56.4286	32.7454	30.3657	48.0035	44.3602	23.7285	91.6014	74.4961
s000001516	74.3485	84.2556	91.478	79.0778	81.4149	63.8852	86.7116	53.7361	68.1246	53.0769	21.2298	80.498	80.6405	86.1088	81.2862	39.28	63.1609	44.5622	49.0358	57.2313	48.9007	14.8383	95.9041	79.4425
s000001519	82.5619	93.4591	92.984	87.3721	90.326	74.2616	92.0605	68.095	79.3979	39.4568	6.4839	86.2345	93.0116	93.3186	80.439	26.0656	82.1187	69.5631	38.3581	67.9949	66.8119	6.0704	97.1144	82.6527
s000001524	44.5935	76.2227	53.8009	44.5967	48.2232	28.4051	44.2695	70.6372	30.3318	22.3945	56.99	36.852	69.2977	86.7228	87.7353	11.2323	28.6055	26.997	25.5551	25.9111	17.722	53.3932	82.0442	49.6175
s000001543	53.0585	60.8907	69.4029	43.3296	54.3192	28.6893	56.2181	58.8646	27.7445	22.6051	31.3132	46.0261	59.0375	65.9738	56.9198	19.4598	27.1641	25.8144	33.4584	18.6631	33.2881	23.6581	92.9417	70.2365
s000001551	66.2494	87.7972	85.1101	77.6769	82.8366	55.1042	79.0856	51.3044	62.3614	40.3661	30.7609	72.1915	67.583	78.4115	68.1722	27.61	44.2465	33.4599	28.3749	39.3805	33.6071	18.3749	85.9056	69.9378
s000001556	52.2463	71.6992	63.3437	47.0866	50.9661	36.0997	53.5397	66.3741	34.7792	23.2426	40.9856	52.1173	64.4723	77.8295	73.8639	19.1749	35.6649	27.9701	28.1151	29.5782	35.0168	35.9519	88.6206	58.9506
s000001559	62.4196	81.5064	76.6339	66.9768	67.416	48.673	74.8956	65.0537	51.6927	36.3749	30.3283	62.0979	69.5896	76.5769	71.5124	22.3505	49.4097	43.9643	35.4882	39.8728	34.6856	23.1612	89.4511	68.0674
s000001565	67.7136	80.1295	85.9516	69.7566	72.6848	60.5028	74.77	48.5069	65.0894	51.2914	17.6756	73.2135	79.7099	88.566	75.9303	33.4371	45.1941	37.5462	36.3491	42.2603	35.2713	14.1748	92.8416	80.7488
s000001574	59.143	75.7555	79.4627	58.3446	69.9219	43.4104	69.1978	53.898	50.038	39.0702	30.1619	62.3623	70.894	77.6561	77.0643	26.9259	48.4169	45.7247	37.8489	48.0294	36.5017	23.6903	86.3446	66.8661
s000001580	44.2271	70.8751	68.3926	45.8612	55.934	29.4333	52.2971	70.5618	32.2738	22.3677	43.7532	41.5179	74.4272	85.6094	84.7665	26.0574	33.4692	30.1893	20.8707	30.4347	31.3383	51.8056	88.2654	63.7366
s000001585	43.9327	71.6168	58.9745	37.5648	43.84	34.1016	53.5638	72.5145	22.9885	5.4326	29.5855	47.2444	46.5426	51.583	51.7105	11.9615	30.6231	31.1792	26.5974	23.592	35.6333	22.1768	77.868	55.5723
s000001586	47.0881	63.6683	67.8374	40.6571	49.0917	26.0062	54.1345	72.3121	26.0543	16.4275	40.0614	44.2986	58.7734	71.354	70.6988	15.6594	29.5296	22.1988	20.8304	26.4074	29.4423	36.0001	86.331	61.5755
s000001595	57.3495	70.5644	75.4725	51.6744	64.6941	38.795	58.9851	64.9302	38.7251	20.603	37.6812	50.243	67.7384	79.0469	87.855	20.8391	39.6785	37.4495	29.0355	35.4073	34.9949	34.9626	89.8873	63.6483
s000001605	83.161	84.7963	90.8508	79.9996	87.1751	79.3136	91.8167	34.4023	75.8594	72.9898	9.1301	70.215	84.6389	83.1227	32.8643	19.7265	19.0494	17.4335	77.8232	18.7274	21.001	9.8432	98.8173	90.645
s000001613	58.083	77.5773	66.2806	56.9753	62.3418	38.6027	54.866	71.8783	41.3167	31.291	43.4841	46.8609	72.595	82.4275	78.939	16.9661	35.3781	28.8867	24.43	29.2977	25.6758	44.0893	88.1408	65.33
s000001647	65.9036	81.9304	67.9966	57.8881	75.3478	49.2713	84.7013	55.8475	62.7952	49.7131	16.1148	58.044	77.4995	68.5367	82.2078	39.6438	52.3229	37.4203	37.1476	39.8961	43.5685	21.1104	93.2895	81.2627
s000001659	26.4338	65.1472	37.1424	16.0993	22.5605	26.7752	43.2868	90.6587	10.1156	2.7039	51.9277	37.9885	57.4496	65.7041	67.1337	11.1007	13.9228	13.1606	15.0615	10.5272	19.3486	53.7902	66.0263	32.7226
s000001661	50.0413	72.6675	59.3661	43.5521	49.5578	11.2912	48.87	70.1921	11.8208	22.5457	50.4873	27.4499	69.7273	83.9149	85.7201	15.5912	25.7413	27.4114	26.1037	20.8713	25.9029	48.0931	79.0414	51.5162
s000001669	67.5642	87.4025	83.0214	73.3754	87.8277	56.8536	83.1248	25.1849	68.2647	37.4238	13.953	30.1436	45.3503	42.0971	65.6497	20.7419	27.8881	20.9479	7.1951	21.1668	24.586	22.2693	96.0443	88.437
s000001684	52.557	72.8528	58.9226	44.8381	53.2043	49.9385	68.3939	72.4798	39.7152	28.8001	27.825	57.6897	70.0168	73.5854	75.3739	21.5476	39.4874	31.4949	25.8628	34.9852	39.3996	32.3479	84.2908	63.4202
s000001685	75.1304	82.6736	80.5693	69.7226	76.674	67.8749	80.0905	43.8204	68.4783	50.164	17.4565	71.4308	84.1186	86.4895	64.5346	23.5103	67.2942	59.3499	29.1974	54.6802	37.2649	15.7275	94.2176	79.4559
s000001694	64.1719	80.4784	88.008	69.6856	75.7021	47.491	80.5613	68.6578	60.2736	28.3076	27.3315	64.5523	68.7886	69.2327	67.6745	15.0427	45.8649	35.5965	21.1051	40.5717	40.1871	22.1438	85.2832	67.3326
s000001730	65.0209	80.8344	72.5765	65.9761	74.6894	54.9196	75.7885	67.5097	49.1122	31.8762	26.8891	66.0989	61.267	72.8863	77.5341	15.9756	43.0075	37.7035	26.092	38.0381	42.6733	20.2515	91.2143	73.1876
s000001748	67.0324	83.6882	80.1525	73.3185	75.8654	57.5153	72.7883	60.7284	64.5535	42.2177	24.5191	70.8247	79.5725	88.7212	79.3539	36.473	57.8685	41.7372	41.9776	46.7563	47.0182	24.5829	95.2274	72.3492
s000001749	63.9617	73.3168	63.9022	49.7375	57.6417	38.2707	59.6799	61.8415	36.9199	30.2177	34.8202	51.4855	59.0044	68.1407	72.8409	30.7853	42.5073	33.0138	27.5909	35.4299	49.0212	25.9328	87.4522	62.3316
s000001755	55.4211	69.6702	74.3258	50.6486	66.5318	28.1902	65.4282	54.9457	36.3513	15.9841	31.4572	48.0422	73.7259	82.1155	70.1276	29.1234	36.5243	32.7464	21.8755	33.9275	46.7155	41.6432	92.0129	59.2592
s000001799	79.8609	91.3511	83.2645	79.4198	84.7115	22.856	87.7956	25.1297	18.9109	73.6859	13.6085	27.2074	90.2086	90.703	88.042	16.9618	64.7703	62.4607	24.1007	46.2899	14.9825	12.8544	85.5192	75.8659
s000001805	50.6961	65.9731	75.8388	45.409	57.6555	24.1254	66.2811	62.4816	31.5974	29.1267	34.9036	38.1283	77.1387	66.766	67.7266	22.5613	26.781	25.2092	23.7915	21.2815	25.3658	38.7562	68.186	48.2367
s000001820	55.0117	82.2638	72.7153	64.4798	62.6929	32.8859	52.7919	70.7008	39.9997	22.0248	50.324	46.2515	60.6619	84.8022	79.499	16.6737	31.9093	25.2889	22.294	28.2143	29.2348	44.8654	86.3991	63.7704
s000001833	43.1015	62.9949	65.2996	46.1624	53.0168	27.9247	53.5698	58.7917	33.1056	22.3632	42.5354	44.6171	60.883	72.4492	73.2541	27.5938	27.9179	32.125	23.7932	25.7091	34.0631	36.8594	79.3964	55.7139
s000001870	62.978	76.7399	74.3163	66.2517	72.714	48.4204	73.087	63.7366	48.35	25.0645	27.7246	63.6362	71.6225	67.6676	76.0994	23.7162	42.428	33.5366	24.5633	35.4652	48.4821	23.2094	86.717	65.2013
s000001884	72.8401	80.2172	82.2342	70.5578	73.8615	62.4495	75.1891	48.6854	62.6148	51.5494	18.5197	66.5254	82.5427	89.0702	76.0114	36.2789	51.2504	39.8506	51.6173	46.7258	43.4403	17.7847	94.5536	82.6102
s000001907	53.4182	74.472	80.9081	60.0242	72.3906	45.793	81.782	46.5738	60.6009	38.359	27.5015	72.6366	65.3698	64.3308	55.5568	35.119	42.4751	22.1634	35.161	33.2892	42.6133	9.7997	72.3949	45.1507
s000001911	46.9953	74.4798	70.3123	54.8958	61.8202	34.4834	70.0318	62.2742	38.1074	20.5332	36.2502	57.0773	58.5478	63.9989	58.9255	10.4019	32.1661	22.6713	21.3695	24.3456	29.9487	26.4182	81.2844	55.0859
s000001923	40.2664	70.7644	51.8188	35.0859	40.3333	17.0047	33.9345	85.741	10.2606	7.1036	65.9086	29.0077	52.7934	77.9807	76.5602	9.7058	12.3385	8.441	8.0843	9.6174	15.4507	63.7955	77.357	44.678
s000001934	57.2519	74.8456	73.9985	55.7232	64.089	42.8544	66.4652	58.1696	50.6591	33.3282	30.2648	57.2434	78.2504	82.7567	75.9302	30.0257	44.6831	36.8716	37.2316	42.688	42.6106	27.9751	87.4002	58.4246
s000001936	72.1708	86.5961	67.0177	79.445	83.6313	44.3197	65.7828	67.4316	31.8858	22.3454	40.4447	55.212	44.8552	65.4108	83.571	14.8792	23.6722	19.5644	15.3053	22.0298	40.7962	36.7364	89.7902	75.4693
s000001939	38.558	84.2363	81.1624	70.6424	74.5637	43.0646	78.3885	63.6174	64.7874	50.4786	25.4174	58.119	52.2763	52.9526	57.1899	16.1115	28.0575	17.5433	15.3364	24.365	36.3749	19.7425	86.2978	70.8856
s000001969	68.5807	82.0042	83.5869	67.409	75.4593	43.0272	75.7117	57.198	46.2534	33.1856	36.56	58.9861	67.8339	74.4134	77.6706	20.538	40.5454	32.1754	31.6814	34.7155	33.8045	32.3347	90.4402	76.3171
s000001987	57.2764	75.3874	81.7658	61.5713	72.3926	40.8575	71.7242	50.0269	51.2339	33.2948	28.3949	59.2223	70.8577	76.7664	70.2784	26.8693	40.3438	32.038	29.751	36.288	37.1681	28.1723	85.7807	58.8367
s000002013	44.6119	68.2109	50.9089	33.5709	44.8199	17.2204	45.0625	69.4706	13.8663	20.3804	53.9835	22.2645	70.9933	82.9039	80.6775	12.5398	27.2756	23.3627	11.6797	16.8598	19.1573	56.8543	83.5556	50.6802
s000002014	32.9681	51.0766	47.7694	26.8652	36.7146	6.2415	40.6369	66.2098	5.6497	14.3454	47.8616	23.8531	67.6335	57.7057	81.3348	34.3084	11.9078	18.3048	12.0966	11.9839	29.6846	60.5519	71.1684	43.2672
s000002027	51.7136	69.8145	72.3957	50.1411	64.8257	30.582	60.7249	58.0318	38.3848	22.827	43.0351	46.0328	64.9228	82.2426	75.6703	26.7967	39.3611	32.5422	22.6254	24.8167	33.2664	45.2332	80.7126	59.825
s000002033	58.3062	70.8333	70.9148	52.649	68.1354	15.6917	68.7012	47.2075	16.6112	35.4278	33.6349	25.7409	68.2496	78.5505	81.4118	16.3067	43.8976	41.9761	14.0968	30.0077	23.823	38.2223	89.9789	70.7386
s000002034	51.4193	65.013	63.4703	39.3107	54.4743	14.0768	44.707	71.4549	15.0482	11.196	58.2682	25.1558	66.015	83.3609	84.9118	18.4238	24.8509	21.0539	11.864	15.671	25.9431	65.9379	84.4248	54.8289
s000002052	39.2533	77.4605	72.5492	56.0069	64.0119	26.8622	64.6757	53.2113	48.9976	19.5773	32.8137	62.2281	75.7481	82.7051	57.9129	43.1703	31.6312	25.2387	22.9946	46.3519	50.9993	28.5499	89.9546	48.0307
s000002064	38.4902	64.7518	66.9194	43.0028	53.7659	14.2639	53.7747	67.1696	24.0007	13.0451	50.3908	36.8246	55.6921	66.2986	67.5561	15.147	25.1063	20.9296	14.8765	20.1403	29.625	40.5899	85.0225	47.7987
s000002073	75.0198	84.9211	81.6168	70.6491	78.5482	14.3926	77.2286	38.5732	16.5866	51.6672	24.3154	20.2211	75.16	80.9269	84.4684	12.4313	60.1217	57.5589	9.1993	44.0761	17.3634	25.0505	93.3706	79.1384
s000002079	57.873	61.6598	66.2586	40.5872	61.7455	20.4483	54.7098	65.359	23.3491	15.2124	41.4698	33.29	74.2963	80.1109	88.3894	29.4306	34.7984	33.6559	28.2534	21.2772	36.3462	60.6716	87.2752	65.6777
s000002081	48.4039	72.2284	62.964	46.3212	54.4487	28.6565	56.2316	64.3997	34.5832	20.5942	43.0772	43.3507	66.7737	70.6727	71.1242	17.8199	30.3329	18.7547	23.7858	18.5448	25.4847	36.2695	85.5591	55.4096
s000002099	43.1009	51.6027	74.0104	31.3228	45.4673	7.7111	43.4735	76.8653	11.5658	7.8923	59.9562	23.0831	64.9177	77.2767	80.2055	12.0105	15.7214	17.4455	14.3292	10.3639	20.291	62.9435	68.7029	46.2927
s000002109	96.4757	96.8824	97.6409	95.7598	96.6788	94.5962	97.2623	93.0792	93.8433	93.0935	1.3714	95.1159	96.7779	96.102	98.1731	91.2909	93.2291	91.579	90.8236	92.8696	92.1819	2.476	99.1386	98.0883
s000002112	55.6951	71.3937	76.1161	50.3098	57.9547	32.1344	55.458	76.5318	30.3232	11.9666	40.6259	42.72	56.5043	76.918	80.6007	13.0609	24.9612	21.2706	16.9609	22.4149	25.3151	43.7974	79.014	60.8272
s000002141	64.7906	80.7356	63.0265	58.9902	81.269	43.5029	84.3697	42.863	73.6365	60.4854	24.7842	43.4652	49.2124	56.9602	62.9786	25.7611	16.1012	11.4347	19.7818	14.1861	24.046	13.3323	64.2539	57.8005
s000002147	80.6322	87.0873	87.6974	80.0257	83.3801	62.2396	73.4314	66.8334	63.1807	34.8259	26.3087	69.5359	76.164	90.6356	86.4803	28.6753	59.6208	51.0577	47.3206	49.6794	49.3271	26.0648	96.9182	82.8256
s000002161	81.3352	86.3055	87.9642	79.2406	83.7704	64.3155	73.9995	72.0125	62.7015	39.6386	25.6564	70.6878	73.8986	86.8943	87.083	37.3406	59.3106	44.9954	51.621	51.3155	57.6921	22.7111	97.3686	86.3433
s000002172	35.1748	77.5586	66.1195	55.167	58.6387	25.2434	61.9659	55.0009	44.9415	20.0242	49.07	54.6381	65.9575	74.0116	60.6583	25.6742	27.0833	23.0147	17.8714	31.8003	33.1576	33.4989	75.0068	41.2322
s000002177	65.9839	42.3089	64.5355	29.1806	74.9728	31.0681	77.35	44.6474	28.6861	29.2958	10.608	33.086	87.4977	62.0226	85.9542	19.5377	51.614	56.8254	7.2254	29.2549	36.1132	53.3774	92.8073	86.4518
s000002186	79.1838	90.9032	92.2181	86.4178	90.9552	73.2595	93.1997	25.1425	83.1263	70.4735	10.4079	79.2922	87.1173	87.0018	47.2113	37.8593	39.8247	37.5159	70.8039	37.8988	45.5298	5.6334	97.954	82.0285
s000002257	70.6216	82.461	76.2302	65.4888	71.951	51.03	68.5821	61.0673	47.0488	37.1144	37.8078	58.3021	61.3944	74.7561	76.599	28.3318	41.2834	24.3275	25.4423	37.9084	39.1027	28.5993	93.5064	73.2938
s000002261	54.0378	70.9547	78.0833	57.6039	62.1054	42.255	67.621	52.8872	48.9419	34.9685	35.5751	60.3728	75.4172	79.624	69.3732	29.6074	40.8883	37.4819	28.8777	37.891	33.3015	25.2914	82.1307	59.1879
s000002273	76.0712	86.0878	87.5125	75.3984	82.2729	65.2817	86.2893	69.7738	72.639	36.2343	18.0875	83.0662	89.0979	85.9	84.1554	26.8313	66.9489	50.9899	44.1227	59.5334	55.0319	18.6344	91.0713	77.9915
s000002290	55.0327	71.6956	69.9611	51.7068	58.9344	8.4836	59.2169	52.62	8.1983	30.3807	36.4116	22.6201	61.8957	71.8003	76.2287	10.7379	39.5312	42.2604	14.4385	25.959	23.0291	30.7915	88.8253	68.6812
s000002329	65.7607	79.1522	85.4833	65.8801	75.3285	46.7415	74.965	56.7256	49.984	30.1409	28.8447	62.918	65.1016	74.8549	76.2589	25.0927	40.8167	33.8678	33.8053	37.1772	36.3018	23.7051	90.7779	71.9499
s000002330	66.593	85.3914	79.1728	73.1792	76.2829	61.8094	79.0197	58.6155	66.7144	44.9393	28.6994	72.19	74.7587	82.1921	78.3614	26.0657	49.6593	38.331	40.0427	45.5723	31.0536	20.0163	87.2711	69.0538
s000002334	49.4321	65.3642	58.5403	41.3405	49.7665	36.0045	61.7968	66.5973	38.8397	24.165	35.3664	38.6153	73.0064	74.6752	65.5873	25.6402	20.1475	19.8097	33.5839	18.7028	24.0748	41.3525	83.5864	63.2411
s000002337	61.5085	74.4143	71.9909	58.2288	65.2046	57.1768	69.9168	70.1363	52.652	33.7539	23.8994	76.6289	76.6374	73.0215	77.1546	31.9303	54.0595	46.0003	46.6914	51.8433	55.4162	19.52	87.6393	70.173
s000002347	63.0509	83.7936	68.654	55.6483	63.7455	62.9464	73.9592	74.8409	49.7617	25.3841	33.6595	62.248	72.4305	80.6114	76.0197	19.8079	43.7624	37.3854	34.2039	38.7457	39.8375	25.0573	79.3531	62.0291
s000002348	66.7516	76.8834	78.1807	60.3907	69.2134	26.216	45.8897	68.8671	23.9863	19.5989	53.435	33.442	46.9659	83.9687	81.8538	14.0585	25.4823	17.4499	14.9544	21.2367	20.4596	56.4196	88.8999	71.5145
s000002371	70.3133	75.6644	83.9463	62.1548	72.9727	45.2709	68.8618	65.2433	48.9879	39.8571	32.6782	53.5117	68.692	82.3779	86.7015	21.8824	36.7697	17.5704	18.0744	33.403	25.9625	33.5671	88.13	72.1584
s000002443	43.8242	77.2157	60.1662	54.473	58.6161	33.1566	64.1577	57.1967	34.6414	24.1894	49.5443	45.4531	56.8757	64.5048	62.1152	18.9071	17.7203	13.9571	12.2457	18.4564	22.9118	37.4089	73.194	46.2966
s000002446	81.173	91.9149	90.1291	86.4587	87.6527	7.039	86.143	19.4834	9.9524	73.1445	12.0131	8.6647	86.158	91.4568	85.5591	4.8954	68.8438	67.779	3.0672	49.487	6.3781	11.3145	89.8879	81.4867
s000002450	36.7105	62.6681	49.6149	30.6397	38.7494	10.1735	26.3816	80.6993	11.5919	6.3514	67.3072	25.2818	55.56	83.6637	83.3406	10.6254	13.4187	14.7899	12.4121	10.0485	18.8531	63.1611	82.8011	48.7825
s000002457	35.3254	53.6121	55.1739	29.8881	39.3239	2.7664	28.2291	70.5374	3.0624	1.9475	59.2045	21.7439	44.254	68.1263	65.7256	6.5172	6.9471	8.3018	8.0047	4.2418	13.1697	47.4845	85.0562	54.8662
s000002471	60.8548	83.2613	72.8082	61.7975	65.6745	51.6013	68.6639	68.1839	51.3857	27.8605	39.2128	64.4323	71.8718	78.5828	83.8354	25.7175	51.9876	46.2602	36.4687	40.3212	50.5905	27.068	84.7663	65.8044
s000002588	56.0721	75.74	83.7042	64.4729	67.8199	46.8684	67.0804	49.6186	54.4678	33.9424	27.1639	61.877	64.3918	85.8235	73.9923	25.0066	38.1575	28.3284	22.0785	34.4949	32.6852	19.5493	89.3746	68.6719
s000002590	59.0158	68.7433	73.7291	54.235	62.3344	33.7322	59.0012	69.3725	26.7982	21.313	46.9616	43.6678	63.4724	77.7651	78.9498	21.7157	31.3884	26.6324	24.1053	26.3688	34.886	50.0344	83.2436	62.1505
s000002605	54.0097	87.2672	80.9858	74.6716	76.374	44.4497	77.9219	41.5971	59.1632	31.2938	25.8689	70.9704	64.6884	69.5416	55.0816	37.2891	35.6075	29.6891	32.4002	43.0058	47.3284	17.0496	80.9229	55.8427
s000002670	69.9068	81.064	79.8747	63.653	67.6141	48.333	71.6322	74.4221	50.0473	32.5211	40.1241	62.745	65.4885	73.0471	70.0155	20.9476	43.2427	23.9573	18.568	41.2103	38.6023	26.7841	83.3614	65.1225
s000002687	66.8148	86.8661	84.9879	76.497	77.3325	58.0569	86.0202	64.1497	70.0655	18.6693	20.8856	76.5086	72.244	74.6507	68.9264	16.8505	59.0875	51.3829	34.0607	48.3389	53.5854	10.8879	84.1091	70.0095
s000002689	50.8293	70.9993	58.3648	43.1617	50.564	20.299	46.6083	70.8906	19.6169	24.0576	51.9266	28.4245	68.655	84.6383	79.8265	15.6038	18.5902	16.1221	21.6902	14.828	19.2686	54.3591	78.7902	50.5058
s000002710	58.2795	82.0956	78.5263	67.7121	71.9977	48.6853	68.5679	57.3296	59.0937	37.0279	36.4419	65.9614	72.3899	82.2869	77.7784	27.5345	45.6328	37.2321	34.9971	42.9034	37.3069	27.972	85.732	65.7975
s000002721	56.9498	70.1626	72.0965	53.2076	60.942	34.5937	56.5179	73.4939	35.919	24.0643	40.2336	51.1066	63.8757	84.1369	72.9713	20.934	36.995	33.2304	25.0876	35.8955	35.3498	34.8649	91.6725	68.0332
s000002736	66.591	79.1738	87.4395	70.7206	81.5435	56.0705	86.3862	60.8135	61.8719	25.4391	19.8388	68.2823	71.2629	75.1751	60.6942	16.1476	50.754	43.2373	45.8256	38.17	48.5773	12.4084	94.5392	72.3803
s000002749	60.7136	73.2132	73.2033	58.7623	68.4723	31.3899	69.1294	55.5218	29.2979	35.3638	26.6367	47.1019	64.3619	73.9306	70.3895	14.5249	40.2422	36.8514	17.9345	33.285	31.1607	20.654	93.1326	69.5719
s000002774	80.7995	87.6721	87.4883	77.6599	81.6024	72.1244	83.1072	31.6264	49.113	44.9137	17.0622	57.0056	65.7494	67.2094	67.7295	45.3842	48.6963	46.752	47.6795	48.6856	48.5744	19.2118	94.2533	82.5125
s000002814	72.683	91.0488	88.316	81.9537	83.6958	72.5257	88.8359	59.1933	82.755	42.4134	11.7773	88.7266	84.8226	89.3615	75.1716	31.0348	71.2541	58.2646	43.719	65.3989	59.5681	5.6265	93.083	76.8575
s000002818	83.9019	88.8122	90.01	82.3603	86.3728	8.664	85.5076	22.4866	9.2329	72.2789	17.6487	13.3223	86.6375	93.6128	94.4798	6.3639	75.1312	73.6511	7.2623	51.2558	9.8725	17.4735	93.4478	85.0842
s000002822	64.4079	88.3821	86.0449	79.5295	81.8719	55.4535	84.0525	51.2186	64.8021	31.3656	24.4418	75.9976	75.1228	79.9067	64.9519	30.7907	52.8091	43.7088	35.3176	44.9838	45.3772	12.9359	84.9143	68.3054
s000002826	73.6334	82.7646	71.3059	69.1137	70.5895	64.9791	72.7347	60.4412	60.8758	33.879	25.5193	76.5517	73.5888	81.2411	83.0318	32.502	63.0932	60.609	48.8025	52.6187	64.0476	13.9832	93.1094	74.7065
s000002829	34.4857	52.772	46.0868	19.8896	39.3053	20.0437	58.3128	65.7329	11.3967	8.398	41.5139	39.0018	56.0214	56.6828	66.3739	15.7179	20.3955	25.1038	17.6621	12.3178	25.0218	41.6401	72.8206	43.7741
s000002831	53.4682	77.8989	86.5424	71.1009	77.0719	45.7652	80.4051	44.3082	56.6644	31.4759	20.9695	71.9421	72.0105	79.4283	53.4798	35.5383	38.5287	29.4222	26.2172	55.3281	52.0569	13.0398	89.6977	53.6196
s000002869	68.3982	71.1862	90.9869	67.2494	79.6035	49.8745	75.6011	51.2567	58.6254	39.4166	24.2197	66.3062	71.6262	80.2877	81.8143	34.3873	51.743	49.7279	39.7608	49.5682	50.1109	24.1631	87.739	77.8193
s000002873	59.5302	81.9323	80.3904	70.151	72.0008	47.6986	74.5695	61.956	61.1504	24.9911	32.8173	64.653	67.2503	74.7078	67.471	14.9856	44.1168	38.7158	32.6033	36.9144	37.0058	20.6469	83.7135	65.5818
s000002885	56.1549	76.2901	71.6931	56.4333	62.6987	22.5868	44.3237	71.0238	27.993	17.4515	58.1515	33.1488	54.3223	84.5468	78.4334	10.9212	21.2728	18.6813	14.8555	19.6687	18.528	56.1305	82.8365	59.1323
s000002886	45.3456	65.3697	59.8642	39.378	50.3614	24.1148	57.8008	78.968	26.2641	22.0168	50.0252	37.7539	61.5406	76.8587	87.4178	16.6198	22.2379	15.148	24.9046	20.4256	26.8283	45.1442	77.969	48.1481
s000002890	47.9023	82.8538	80.5056	69.9986	72.2234	34.1026	72.5004	57.1718	58.1552	19.8724	30.4333	62.8401	69.4491	78.5255	60.8675	27.7941	33.0721	32.1208	17.1844	46.2735	47.0061	23.6853	86.7236	53
s000002894	81.5833	86.8761	90.7449	77.8352	87.2456	67.3863	90.752	41.8385	69.8071	61.1042	13.3707	70.1211	85.2686	83.4445	62.9783	33.1373	45.5827	37.8373	53.2982	37.3305	38.7473	19.4807	95.3139	86.3667
s000002929	67.5143	75.8023	79.7599	59.708	71.7921	34.1218	66.6578	57.9109	36.7417	36.1191	33.5517	41.0108	71.6845	82.1421	82.1654	20.7638	42.4677	37.7611	23.2582	35.6472	24.5662	36.4318	86.2297	68.8342
s000002972	59.533	77.4084	82.7523	64.217	74.0459	36.6385	77.7195	51.0973	51.6043	27.1215	28.6695	57.0338	66.6491	72.3193	57.7337	24.582	35.2688	25.0042	28.9035	25.9612	37.8728	23.8266	87.581	62.736
s000002995	41.3405	50.0507	64.909	28.3074	48.6307	15.2192	53.9766	64.6198	19.4062	18.9724	46.7729	25.9283	76.461	74.0262	67.9702	13.3876	17.7909	14.1657	21.5737	9.3106	22.1759	55.5838	70.8097	41.5185
s000002996	63.3284	80.5038	84.229	69.9257	72.4106	49.9393	76.435	56.1654	57.7854	36.9802	27.0218	64.8647	72.3363	78.8427	71.9235	26.2413	46.6657	35.1923	34.433	40.3077	34.356	19.2586	89.0974	70.0335
s000003009	57.0456	76.7314	73.2015	57.0567	62.018	36.8791	59.0787	72.8554	42.7502	21.1097	44.2522	50.5826	68.0725	80.4895	80.7395	13.4517	36.4457	36.6438	19.8078	35.2703	25.035	41.0183	84.5149	61.044
s000003048	64.9113	74.3216	89.5768	63.7481	73.9292	36.7453	77.1347	48.4264	48.5897	25.0291	28.5882	56.3083	69.1232	68.928	60.198	24.2961	35.0372	31.6586	35.3165	27.5818	37.2078	28.2716	86.5516	71.7551
s000003058	78.7076	86.2806	87.3471	75.7874	84.6538	11.0551	85.4169	16.7581	5.7975	72.6212	8.272	12.9205	89.0126	84.7786	91.3263	10.6789	73.9689	74.3862	6.648	50.2263	6.3895	15.8639	94.4072	86.8792
s000003063	51.2616	72.4921	73.5196	58.4346	62.7675	27.567	63.3361	60.5202	36.8067	18.1341	43.3463	43.6314	59.6196	73.906	74.7426	18.3762	28.366	23.6467	19.3065	25.5243	29.0751	39.5209	85.6506	64.8626
s000003098	45.206	67.6831	60.2343	44.0971	52.3766	25.5367	51.2524	63.5062	26.9185	22.0147	42.007	35.3669	62.0644	67.4159	76.7783	15.0758	30.2475	30.2766	21.1979	24.9455	24.6099	39.2613	82.6394	53.1378
s000003103	50.7217	69.9384	65.6343	47.7716	58.6169	33.3427	53.6241	57.6965	39.4559	29.0902	39.004	44.5351	72.6491	81.7064	77.4452	17.2515	34.3764	24.2543	18.9372	31.029	29.4172	40.6675	86.2567	58.0067
s000003120	60.1986	86.4605	75.1796	71.1756	72.1532	50.8376	72.9376	63.2515	62.4142	35.37	34.3588	66.2441	76.1174	81.6425	68.7087	19.9746	42.0969	34.9726	33.9256	37.8328	39.7931	26.1657	85.2556	59.8858
s000003159	60.6836	78.1456	68.062	56.7167	64.0971	39.492	65.8309	51.988	44.6725	35.3342	34.6448	49.3424	69.3591	75.2241	76.5368	36.2281	28.0669	27.0125	24.7033	28.031	27.0954	32.6567	80.1752	59.6952
s000003173	89.8171	94.3821	94.3424	91.37	92.8933	87.7529	94.0962	33.503	89.9863	84.7487	6.904	73.1157	91.9489	92.9681	14.4178	7.427	12.0995	7.3468	82.8061	10.827	11.0219	3.425	97.9508	91.8449
s000003193	31.4304	69.3575	36.5487	21.9129	28.2635	23.7429	64.0197	52.8753	18.0966	18.4508	15.9547	37.8086	81.3623	51.9748	76.5712	45.163	35.3168	49.4316	27.8181	33.0301	53.8373	57.2117	51.3918	37.1775
s000003201	54.0867	74.8377	88.0949	68.1391	75.8419	40.1059	77.1331	53.5121	59.3729	29.8662	25.34	66.0069	64.8446	73.0963	63.4451	17.621	41.7177	25.8156	16.6241	36.9078	40.9201	16.5972	82.0637	62.1076
s000003222	55.5631	70.9503	68.727	49.3323	58.2679	48.4438	69.749	58.9207	41.5183	27.4848	23.8049	56.1104	65.6015	73.3461	73.8534	23.6595	36.6558	34.067	32.1809	30.9243	31.5331	28.2324	81.7025	70.2654
s000003303	54.1242	72.9222	74.5427	60.7828	69.5646	38.0871	70.6579	58.2924	43.5437	22.9955	31.6125	51.7144	55.3452	74.9197	65.4438	14.914	27.5094	25.0064	24.6484	26.4911	36.2885	23.3846	91.2455	61.3958
s000003319	78.3515	89.6812	92.7927	84.0641	85.8118	71.4224	89.8719	50.358	80.6958	55.7506	11.4664	81.1831	85.9544	86.5617	44.7981	21.3041	46.2346	26.1087	56.6377	34.3249	41.2552	6.1526	93.7503	82.1384
s000003350	34.7352	52.2791	51.7181	34.5903	43.4919	15.4385	42.4785	68.7514	14.9201	15.1771	43.2344	35.4879	54.165	75.5357	66.218	26.7005	21.4899	27.9707	15.6515	15.4461	30.3588	29.9113	87.8573	65.6005
s000003358	64.2802	72.7355	88.1338	60.1884	68.4548	39.7113	74.6763	54.5957	45.3274	28.5303	23.0654	54.6214	68.1431	68.1611	61.1409	18.2918	32.3607	28.6531	36.1168	28.6323	32.146	25.5364	92.2117	73.4831
s000003365	75.1997	77.216	90.4532	69.3488	76.6633	53.7292	75.4425	68.4736	52.077	46.0048	31.2248	66.1246	70.0501	89.3778	83.5836	22.742	46.4072	36.5617	40.1321	42.3501	30.2793	27.7576	92.1499	73.3955
s000003388	55.7863	70.8204	76.9204	52.5417	67.1065	41.6669	73.4809	47.4692	48.5011	34.444	31.6761	55.2263	62.7681	56.5122	52.3826	34.1546	31.1379	22.396	26.4076	23.1829	35.9981	19.6109	70.8664	54.3012
s000003423	78.8473	85.968	90.9236	81.0269	83.1768	59.2886	73.1814	52.8386	61.5365	47.6622	20.6641	67.61	71.2383	88.1231	85.8567	28.4422	51.0492	39.5774	41.314	48.4185	36.2378	23.348	95.5486	84.3288
s000003430	79.8966	87.74	75.945	79.1296	82.7059	32.2205	83.7442	46.5353	20.905	54.0908	16.1475	38.8306	71.3003	76.7687	89.9517	11.3734	60.5978	54.8484	12.9497	45.6385	35.9291	12.2077	94.7775	86.3011
s000003432	76.1908	83.9492	81.1495	74.431	77.7253	68.8947	79.3556	53.884	66.4471	52.4425	19.7009	77.0369	82.446	82.6931	85.128	39.932	61.4258	53.2835	45.6743	56.1672	51.1454	17.4386	92.3327	79.6928
s000003439	66.1619	76.6981	80.5404	57.6305	65.6923	47.1757	73.1308	65.861	40.5924	34.4321	21.5783	53.3784	68.3177	61.7969	50.9335	9.7025	25.2469	27.8035	35.0066	21.2949	23.4759	27.2896	84.6863	74.0246
s000003442	48.8995	77.1982	73.3479	57.8046	60.6926	36.5404	59.6425	63.9751	48.6831	26.719	41.5094	63.284	72.7257	87.5192	74.621	30.9581	40.4269	34.0633	32.9275	41.6947	40.5371	31.8499	86.4663	57.9319
s000003458	60.7241	71.6724	75.1447	55.8082	59.9847	23.3277	54.5721	65.053	23.674	17.4998	42.9434	37.19	56.0034	74.994	75.3811	20.573	25.994	25.0698	22.7709	21.4638	26.1606	43.9434	91.6357	70.6098
s000003580	61.7871	81.4159	78.1427	64.6959	69.6606	50.7179	72.6683	58.3947	55.977	36.4578	28.9425	66.8918	72.3873	79.9494	75.6645	31.0822	36.3045	30.6922	26.0474	37.2216	31.7851	25.66	84.569	67.2907
s000003602	55.7642	71.5986	63.2061	49.9806	56.8656	29.8587	58.5805	73.6241	27.3103	17.9072	47.2214	42.1131	60.1866	78.2151	83.2634	18.6302	34.4324	27.2991	25.3375	29.9938	37.8021	43.7242	87.4791	65.3354
s000003609	49.1636	72.5027	60.4016	43.2294	53.2399	34.852	68.535	51.2461	40.637	33.0667	29.131	52.7538	81.3035	64.0332	73.9851	42.3045	47.634	37.9901	32.3481	32.4986	49.3431	36.0093	81.4305	59.6133
s000003714	33.0206	67.541	44.2245	23.2967	30.5998	21.662	42.5346	89.2666	3.5575	1.7236	59.2031	32.5881	47.6031	64.6702	67.552	8.0877	7.9974	8.4305	9.7846	5.9876	13.1813	57.6339	64.0409	37.359
s000003718	57.403	68.2763	75.0891	47.2314	57.2276	28.3294	66.2113	73.3562	35.4232	21.3382	34.312	50.5265	69.9297	73.3515	75.0888	17.8034	39.4458	38.095	24.3223	34.8334	37.1695	34.3458	88.9485	65.4291
s000003729	45.5206	41.1074	72.2382	16.9026	32.8344	6.2031	49.028	86.8926	4.4722	3.608	52.0344	35.004	73.1561	70.0429	77.8228	17.1796	15.4188	17.7216	26.0265	15.2039	25.7224	61.6983	70.9348	45.8535
s000003731	56.0911	74.7986	71.898	51.9267	58.49	15.4858	57.0867	54.7952	19.2969	37.9456	39.2626	30.2231	77.2455	86.3352	84.0873	12.53	45.6929	43.4272	17.6555	34.3081	20.0513	37.4532	83.744	63.3846
s000003849	44.7064	82.7709	77.0868	69.3043	74.4446	29.6793	70.9094	45.3634	55.0331	28.1621	30.362	57.4563	74.9111	80.4675	49.9949	35.0696	28.013	17.1278	24.3039	31.8132	40.9755	25.6426	87.4984	49.3016
s000003851	54.5497	74.6908	81.1298	64.2295	72.2843	29.5449	74.7685	45.9873	35.6147	38.7007	30.7698	46.9717	62.6244	76.2343	69.8725	15.1887	36.8897	33.5806	11.8019	35.3684	24.3402	20.8604	87.6327	58.1583
s000003852	53.972	81.2203	86.0563	72.5877	82.3871	42.0853	87.3165	40.4038	60.5586	34.1145	19.1269	64.4972	70.4972	78.6828	43.7496	23.6586	25.6508	14.9095	27.8823	29.6395	38.6657	12.0934	90.8327	51.0679
s000003880	50.394	83.4289	78.1908	69.2684	72.5552	42.7894	70.541	64.8747	62.4041	10.2943	32.0655	65.4305	73.3525	82.9173	71.1713	22.5606	44.3464	36.7329	25.0776	40.0615	51.9601	25.8411	84.0322	54.6261
s000003921	56.955	80.4131	70.7519	61.3805	64.9001	15.1886	59.2202	50.8294	23.7223	34.6674	44.2946	29.1705	72.057	83.9821	80.5182	12.0488	41.2359	37.3058	13.2281	29.3217	18.2434	41.5503	84.4958	61.6679
s000003937	52.1169	74.3073	64.6681	51.7586	57.1534	32.1991	57.1754	71.6199	33.8989	22.2772	49.7963	42.7462	59.9316	76.0395	74.1144	14.6183	28.279	20.8921	14.3516	24.7652	27.4284	39.801	84.4238	57.3609
s000003969	77.731	86.8446	90.594	77.1251	82.644	64.7958	85.9006	49.239	73.4199	49.2424	15.0484	69.643	85.2751	76.1048	84.8512	50.2394	58.5663	59.2802	50.3055	57.4527	69.2293	15.4082	97.411	83.6371
s000003970	71.3935	87.6998	86.0639	80.9415	83.4665	66.816	85.021	66.0998	77.0451	41.461	18.8778	85.5893	78.9627	83.9672	78.5681	35.3294	69.3122	49.8669	32.1602	59.9953	62.941	8.0615	91.2481	76.1615
s000003974	76.0491	85.1211	90.4386	81.7604	84.1461	72.2734	85.6934	25.0128	79.1488	72.4026	10.7988	67.2541	83.6694	77.8497	78.788	59.189	54.0686	62.126	58.1396	52.7988	68.0329	6.9104	95.1954	88.4399
s000003981	28.601	54.7496	43.1224	13.5554	37.2332	23.0438	60.0742	73.6545	5.4413	4.5383	32.4671	37.8579	62.9425	58.3623	66.7984	30.9594	14.0657	15.4362	13.5045	11.4898	22.5448	54.1312	65.2755	42.6155
s000003982	34.6832	60.2442	44.3602	19.3307	28.3104	14.7041	40.6797	81.0132	13.8159	13.4744	57.319	28.1518	76.051	77.3908	71.8495	10.3689	10.1774	10.9069	25.9895	9.5967	15.626	60.4705	78.7717	37.5163
s000003984	68.201	79.4182	79.4369	66.1079	71.7528	53.7654	73.0044	62.0224	49.7087	36.5259	22.4009	64.6508	73.5295	82.2706	70.2329	19.4815	44.6382	31.5267	30.813	44.7169	41.5215	20.7015	94.3779	68.1081
s000003996	65.1405	78.2319	79.6295	64.0318	68.7068	18.4041	70.6232	47.9763	18.2386	40.1329	33.1881	32.0884	68.799	78.6851	74.3592	17.3233	41.0535	39.716	11.8017	35.1739	22.9728	28.3869	89.3634	67.4264
s000004040	71.2254	85.6379	88.4842	76.1009	82.2528	59.9673	81.2961	43.6381	63.4312	48.7503	18.2702	71.9449	76.6795	80.7715	77.0682	44.5518	60.7533	49.9151	49.5846	55.6168	54.1648	16.9758	95.8827	81.4959
s000004142	48.3928	64.8237	68.0295	42.7053	54.2662	10.8302	48.7973	57.28	23.0196	14.8842	53.0517	22.7801	50.3249	60.3075	65.3296	17.5685	9.1076	11.3943	11.4545	9.4065	16.4002	45.5515	64.2616	45.9766
s000004148	37.1165	67.3858	58.653	41.2219	49.2044	20.6252	56.7423	56.7262	31.4073	22.248	45.7537	32.6917	67.7327	70.3933	78.9973	27.8237	23.1467	14.8832	13.5499	17.7723	19.8775	48.222	70.6986	52.0174
s000004192	72.0155	86.868	90.4902	79.1054	85.8248	66.5981	84.8774	47.4897	70.7057	42.4488	17.8249	76.5899	77.4521	78.7109	53.5681	14.4407	41.3954	37.9917	47.8063	37.9751	33.0617	8.1598	91.4799	72.4963
s000004234	56.8179	76.0051	81.8398	63.0469	71.3809	38.5635	72.5336	55.1138	51.3766	32.5858	34.2711	59.2519	70.2221	73.1769	66.9476	24.1676	34.5701	30.6685	23.0982	40.6606	32.9293	25.8443	79.6678	55.5343
s000004265	48.5746	74.1256	66.5827	56.273	58.7195	39.3989	64.5465	63.8291	47.5925	32.3562	42.0443	56.8776	67.6951	77.4717	79.5275	26.4585	39.0204	35.3164	25.8049	37.3719	31.7196	32.482	81.0618	53.0147
s000004278	23.3519	50.6147	42.0552	9.929	27.3263	1.6242	31.2095	87.1887	2.119	6.6484	72.5056	12.4841	75.0295	75.9046	83.8548	9.1579	10.9745	13.2282	7.1947	3.4512	15.3249	68.9933	72.2801	20.8626
s000004281	60.1517	68.9092	74.204	45.8751	55.76	24.2649	66.3937	62.3519	26.3398	18.5405	39.7272	54.6107	74.1088	72.0989	70.9011	33.1831	35.2446	43.0705	33.648	31.3819	41.347	36.471	91.6067	62.4102
s000004282	53.0837	65.8314	69.5842	45.4817	59.6	21.4626	56.3902	67.35	23.2065	19.3788	48.9814	33.9614	60.832	79.9923	83.9128	28.3059	27.5083	25.3533	16.7274	20.3568	30.3802	47.8461	86.1156	65.9194
s000004286	55.0697	78.7857	69.4607	54.0264	57.3032	35.3249	55.4745	69.5816	40.1469	26.4251	37.7132	51.2777	68.903	82.2871	75.2796	31.4147	39.7194	34.3775	27.2157	38.959	42.6569	39.1857	87.1614	62.1529
s000004287	75.912	91.9859	92.5925	88.0425	84.6531	70.7227	84.9054	68.9724	77.5381	24.9274	22.8837	85.4126	77.7636	89.8274	82.2378	20.1796	64.1448	58.4149	42.5411	52.3258	56.8179	12.4283	93.3807	80.179
s000004602	69.7675	86.3976	77.4612	64.6135	77.6274	53.3721	75.2995	64.9751	53.8739	49.0484	23.2366	65.6964	71.8379	80.2551	74.7666	25.3531	52.6595	38.4313	24.0528	51.6324	42.4805	21.8392	93.4446	73.9515
s000004603	55.6486	70.9351	72.2201	52.9494	68.5574	32.5664	69.4716	51.164	44.3399	28.6676	31.1729	47.4689	62.2055	62.4741	63.4393	23.2821	30.1961	23.9127	25.9613	27.251	29.4875	23.2261	72.9261	56.7803
s000004613	72.7434	84.4205	80.4832	72.9472	72.8719	62.462	80.3711	46.3584	67.0152	57.5938	19.3225	72.6368	80.4918	84.0527	74.515	36.1533	50.311	44.0879	43.4843	51.0813	36.3945	14.4556	93.7455	77.4646
s000004645	58.1335	78.3502	71.1199	59.5478	66.9057	40.1169	67.5116	62.1563	49.3135	33.0556	37.2369	56.3111	69.8456	75.7471	72.5556	24.0094	39.2386	26.1339	23.3444	34.5788	38.1477	30.079	82.2793	58.24
s000004659	54.8911	85.7141	79.061	70.9557	76.1993	38.2335	83.6356	44.2769	50.4789	35.0948	21.5347	60.4319	68.1605	70.0602	51.4555	32.9608	38.7967	23.7827	16.9236	37.5092	41.3666	10.4516	87.6374	60.2171
s000004670	52.8237	76.9566	75.7872	60.1187	66.1572	36.9639	67.3602	65.4981	48.841	19.6147	35.6591	58.7113	71.1524	80.9305	73.6649	22.6257	40.836	37.0773	26.3132	41.0273	47.5172	28.5929	87.6671	60.5646
s000004680	79.176	88.6972	84.4386	80.781	83.2402	69.599	80.5851	55.6829	69.9278	51.0945	18.4468	71.599	80.7034	86.5692	72.1001	32.3598	56.0905	43.3885	38.67	55.3319	44.2443	18.6853	95.4675	79.9189
s000004737	53.9949	75.9265	78.5457	64.356	70.7742	42.1989	73.8109	46.816	56.6889	29.1469	30.7727	63.2024	64.293	65.3232	62.9683	27.2423	40.1479	27.9327	29.8625	32.0543	32.9758	18.1599	78.75	57.8667
s000004775	67.9935	85.4818	88.8508	75.153	80.9444	40.2407	84.0815	50.9207	47.3462	49.6208	25.6894	59.2938	81.2033	79.7504	72.1541	16.5449	49.1329	39.6651	21.9909	49.0525	32.1086	18.3371	87.162	66.101
s000004813	60.986	77.0922	69.4046	56.9073	64.2443	18.8274	66.2109	56.8795	22.1983	35.5151	33.6085	29.8139	68.4554	75.9549	74.6622	9.8132	37.2552	35.5286	14.8181	27.301	18.8556	32.7374	83.5512	61.4485
s000004814	65.3301	74.9718	82.7584	54.9137	65.5195	41.8533	66.8246	70.3496	41.6483	32.3993	31.9457	61.6992	75.5226	85.3345	79.6664	24.6542	42.0176	36.674	27.3441	38.8761	36.3955	30.3449	91.8877	72.7395
s000004819	79.6531	90.7634	88.0408	80.8716	84.844	78.8124	90.6776	49.5882	76.4471	54.9008	11.5264	77.4352	85.1295	84.3687	51.2197	19.3801	37.0221	33.9156	62.2553	33.8913	31.436	10.861	88.0384	80.6571
s000004821	44.7898	60.9098	64.1684	42.8283	56.4618	24.6125	53.9168	71.765	22.6662	8.3839	43.0364	40.943	51.0796	64.2269	70.3969	11.9909	28.2182	26.7378	22.6135	20.623	31.77	32.8122	87.9369	57.7591
s000004860	44.6504	73.5345	64.5938	50.0821	56.3626	24.2029	56.1656	58.8261	30.4749	24.8878	47.835	41.8969	61.11	73.455	69.5812	15.7487	27.3412	22.9208	14.4796	19.7546	17.3782	37.7727	75.5545	50.8204
s000004888	66.6629	81.0895	80.5891	69.9107	79.4894	21.7718	80.7231	30.024	23.743	54.8065	20.3435	30.6539	71.0133	82.2852	77.7473	11.8153	50.9318	47.8739	19.2575	37.8119	14.4815	15.17	83.1799	68.2136
s000004890	51.4412	82.6795	84.8755	69.6354	70.1963	35.5586	77.1635	61.7107	58.4788	25.2409	29.6055	66.9318	67.37	71.6613	59.832	25.7205	39.6598	36.7413	20.8124	46.3022	49.0999	17.8727	83.9653	58.1588
s000004917	43.2277	65.2189	59.0445	35.2191	47.4224	14.3048	37.1736	83.4001	13.5047	12.1252	63.3468	28.7115	61.3318	85.6893	87.705	17.9832	17.7458	13.6218	18.2655	15.2922	20.7474	65.9986	83.8533	47.538
s000004918	44.6908	71.981	62.2574	40.6331	52.2576	23.7837	59.2886	54.1105	21.4349	18.4246	34.3694	40.1519	60.3305	67.2401	72.7979	22.3544	28.2022	30.847	19.504	23.8888	28.3138	45.955	72.2525	53.0738
s000004971	39.067	60.6493	56.1047	30.1233	40.2376	9.8044	52.0858	67.5767	13.876	13.098	57.0982	25.4198	73.3206	66.7816	79.2976	25.5157	12.5657	14.8546	20.1381	7.3471	23.0515	47.2121	76.1339	47.1898
s000004972	58.3937	67.0963	78.4019	54.406	65.1216	38.0339	71.9507	60.1311	40.6546	24.4515	27.8034	57.7056	57.9958	70.9047	62.5354	18.8557	37.7895	30.5127	28.7449	28.8795	37.732	15.5595	90.592	70.6689
s000005013	57.1039	75.7521	72.0535	60.6859	66.1553	47.8485	61.7072	58.9807	51.9215	34.2899	36.2113	62.0734	66.7572	79.9894	75.029	27.0103	43.6072	35.9775	37.9261	35.6472	37.9308	28.14	87.6333	67.6243
s000005042	57.6193	84.0631	80.0822	67.2727	72.9328	46.793	75.6213	59.8551	60.1221	25.7783	32.4071	72.4387	77.5601	78.4628	70.7528	26.3435	49.0356	43.927	36.7535	49.2015	49.0162	20.7424	85.6549	62.9611
s000005068	68.7853	84.4861	84.4203	72.1371	77.0508	26.4728	79.2933	40.4631	29.9952	50.5289	20.2082	38.188	76.1648	84.8138	81.3719	17.7276	62.29	55.6257	16.7466	44.0095	25.7517	15.3771	91.9123	76.8727
s000005080	51.334	73.4463	66.9392	54.453	60.6636	31.736	56.0834	60.7372	32.66	24.8097	50.2386	47.5475	62.4565	81.1504	67.5846	17.4873	24.6418	19.2159	15.4443	29.0116	24.3911	39.2615	84.6164	49.3701
s000005163	69.4586	93.4865	77.0602	73.3539	74.0341	45.8852	90.8668	43.8213	34.0303	57.2925	12.0157	51.0452	72.0212	75.4206	67.1528	9.827	58.4803	52.8725	21.6777	44.6934	25.9891	8.2385	87.3976	79.0162
s000005238	34.2047	61.3363	47.4409	27.9807	42.0725	3.4979	40.8556	58.7861	4.5333	19.6432	50.7049	8.7004	74.8471	78.6803	81.7734	12.7336	20.2962	22.7648	6.1622	14.0599	9.3349	61.4258	78.1942	41.3832
s000005655	54.4876	70.6437	77.1228	58.0505	70.8114	37.8671	68.9561	48.6996	53.3314	26.154	36.796	57.5921	70.9201	75.5043	66.4874	20.1924	44.7875	42.4655	19.9248	34.701	33.6069	32.5099	78.5742	61.8308
s000005686	65.6622	80.8069	80.7932	66.823	70.0541	30.3206	48.3106	67.7906	36.5927	22.3272	51.8112	40.8226	52.2157	85.5651	83.0728	19.0087	27.3585	21.1738	17.9159	23.8653	23.5526	47.2182	89.4065	73.6158
s000005703	59.2651	84.5488	82.5155	75.4842	80.3967	52.8921	81.2824	42.6446	66.597	47.5457	19.2467	65.4923	75.6535	80.2011	46.9344	28.552	34.3781	20.9693	36.125	30.0785	37.9064	14.1307	89.6204	65.1813
s000005725	57.5484	59.0371	57.6758	30.8316	62.9252	14.5598	73.1392	50.9854	27.7502	15.7809	54.1972	25.5974	58.3224	45.0289	68.9808	22.9762	15.7669	16.076	14.4436	3.4871	30.1424	34.299	53.0298	31.8784
s000005727	60.4099	67.821	73.4118	48.9853	61.6639	29.9191	75.7321	49.2565	42.5812	40.9474	23.9813	45.2729	55.5125	49.0946	46.4155	16.2774	24.6579	28.6749	31.2995	16.1791	34.5918	30.8591	95.6136	63.7557
s000005734	62.0024	79.5221	82.1875	62.5869	72.3972	38.8118	72.6531	60.1994	37.8491	33.0333	36.035	54.2575	68.1638	72.556	74.2136	20.8871	37.857	35.998	18.0825	31.6293	31.8306	24.8775	87.9027	69.7748
s000005738	61.846	76.3773	79.7171	62.4577	68.176	53.0362	75.7571	55.6494	55.0623	27.4063	29.0756	64.5753	69.9935	71.6185	74.478	23.4006	48.8678	39.4267	37.1897	41.1518	50.1207	19.4365	87.5773	66.3869
s000005761	49.0047	81.1008	63.4388	55.7018	54.8932	42.6942	69.9539	73.2103	46.4529	16.1011	34.7147	58.4755	67.2319	72.705	64.7054	12.3584	36.1252	25.3178	28.0358	25.3545	35.6388	27.4631	78.9932	51.1477
s000005770	65.8994	70.1865	79.4554	49.8007	69.3266	41.2354	76.8596	62.3706	38.3451	32.4446	23.703	56.2055	79.6356	75.5999	76.9691	33.6246	45.5778	40.949	30.8814	38.0099	35.8084	31.5833	90.3228	72.8387
s000005784	54.9145	73.2133	67.4537	48.6	57.9094	24.9415	58.7612	70.7655	25.5533	20.1844	48.9904	37.1699	60.2721	75.7995	88.7984	19.0233	24.1225	25.9179	17.3999	22.1498	24.7207	49.5402	87.0063	62.8875
s000005792	87.236	92.9176	87.9733	85.601	87.4315	32.4436	88.6666	30.0201	25.273	74.019	11.4758	37.3502	93.8364	94.4942	91.3249	19.4959	82.3743	77.6932	27.4008	54.2682	22.6629	10.8697	96.7428	90.2246
s000005804	70.334	89.695	85.2121	79.2267	81.3494	29.3485	78.9551	34.7604	37.4311	51.3509	33.4206	39.2076	68.602	78.6381	71.99	15.2518	51.4352	48.7858	16.4294	40.1878	16.8923	18.6661	84.669	72.4222
s000005809	46.9499	66.9245	73.698	49.9251	60.0824	27.6336	60.588	54.9635	33.8445	20.7132	37.0256	42.7231	56.7886	67.7803	74.2207	17.6055	26.5637	24.4241	26.1125	25.1993	27.6215	33.6452	86.9584	66.688
s000005839	66.7129	84.481	77.2957	67.6787	69.1638	56.0005	70.0065	76.3307	58.3096	34.8174	29.4655	66.8256	78.5078	86.478	77.5229	15.8935	50.7126	34.5494	33.2337	46.3558	40.0412	27.0871	89.6721	70.5013
s000005840	80.6009	84.2231	86.2088	79.2083	85.6382	70.4076	84.6126	44.0005	75.1923	67.2889	16.6806	64.8736	79.8395	84.8452	33.4008	10.7977	17.5177	6.6009	65.582	9.5567	14.7889	10.6309	88.6186	79.2512
s000005846	50.5967	70.7485	61.8577	46.33	53.9427	27.2906	52.6483	71.8496	29.0223	18.3005	54.1257	39.2571	62.3431	83.9554	78.3048	17.7254	29.0308	23.2989	23.8053	22.1117	26.225	46.2165	89.2624	58.3945
s000005887	72.1564	76.4444	80.2097	61.7043	75.5052	37.5915	63.3853	58.9204	40.5389	30.5968	43.9451	42.4332	59.5025	79.3437	81.4383	20.1121	36.7378	29.4146	23.9464	27.3182	27.7052	41.8907	82.7213	68.9841
s000005893	63.3625	78.3894	75.3062	62.0249	66.8789	41.128	67.6144	67.38	45.4934	22.4015	35.7162	52.4247	67.4972	74.2372	75.7921	17.7515	38.7615	33.1235	28.5205	32.5221	31.721	36.7343	87.7379	76.2117
s000005900	43.648	83.4756	47.7655	34.9592	42.0762	35.5698	76.1422	68.6158	6.0796	21.1618	24.9019	43.571	50.5346	47.0189	56.7613	15.1102	30.3059	27.3635	6.546	21.8121	31.0627	28.2972	78.6622	60.3639
s000005914	75.4185	86.2468	82.6582	77.4043	80.7478	68.0461	84.7944	60.9894	67.3695	53.011	21.0749	82.335	75.8112	80.3088	82.5934	34.2769	62.1596	53.8231	40.4629	58.5014	53.2226	13.2947	91.7548	77.9603
s000005915	77.7301	89.9148	88.2359	81.5966	85.4708	73.0938	89.6409	46.5284	78.2542	62.3208	11.7333	79.1432	87.0001	90.4647	53.6207	26.4449	41.951	31.7447	62.9623	38.9433	34.6357	9.5795	96.6925	79.5973
s000005927	70.5851	85.408	78.6281	69.1795	72.9191	14.0273	72.2085	39.6043	10.1863	48.7665	30.6765	19.3519	69.5148	82.538	83.5031	8.1295	48.8109	48.7687	8.0542	34.7015	12.3642	29.2692	91.3456	76.4425
s000005931	73.6059	87.5056	84.1175	73.1779	77.7846	50.0161	68.7	67.6933	53.6933	33.6008	32.9845	60.4895	67.1653	78.7833	67.2609	11.2654	49.8157	46.3143	17.7289	44.5135	31.2753	30.4143	87.466	74.6322
s000005948	48.4945	72.1983	62.9302	43.049	50.3314	14.0178	44.4592	78.5761	4.6514	10.8557	60.8013	28.336	55.1785	73.128	72.1003	12.1076	15.1305	13.8582	11.4452	16.9293	21.8168	56.5024	87.8779	55.3381
s000005973	34.7489	53.9354	50.2541	21.2598	37.6435	3.1225	44.4941	74.9366	4.4068	3.7124	63.151	21.4018	67.8138	74.7339	78.9275	16.534	15.4472	19.0576	13.8696	6.8778	20.7089	54.8236	79.6516	38.3845
s000005983	60.7272	74.3598	85.9602	63.0442	67.1805	30.9342	53.0715	56.6365	36.1796	27.9574	38.787	39.5391	48.244	86.7695	83.9218	12.291	29.6737	27.1959	12.0147	29.522	21.3416	39.8272	90.3859	76.8574
s000005986	70.3701	80.8366	76.2457	65.4379	70.0346	19.1704	73.3762	43.9615	16.8421	54.3361	31.9298	26.8882	76.5123	86.5155	90.2167	10.3291	53.236	49.4466	14.8398	38.0137	12.6115	26.3801	90.8657	69.9109
s000005987	46.346	66.7072	76.5861	53.8776	62.8399	29.842	69.7456	45.6977	46.7274	20.0133	23.5638	56.6308	64.1164	72.7898	47.1495	30.0744	25.8916	18.9019	19.3437	34.3616	43.4533	19.9383	90.7321	57.0907
s000005989	58.4239	73.3327	80.5599	60.8537	68.6574	38.9347	67.8727	66.0461	47.1192	18.5092	32.5344	54.8135	59.5906	73.0443	78.6425	9.6458	37.7771	36.1669	27.8607	38.2054	40.0325	25.723	85.2276	61.1115
s000005992	43.5366	70.0792	48.5796	34.0125	41.47	31.7724	49.4514	72.1529	28.167	23.5041	49.8746	44.1869	75.3982	82.087	83.2744	23.0087	32.6008	30.2779	28.3715	27.58	32.3114	51.4591	82.6726	51.2414
s000006004	57.1984	84.0035	61.5967	56.1256	58.66	52.5394	58.9931	71.0606	45.3774	33.0812	40.3284	58.0791	73.438	86.7502	83.565	25.4935	43.4039	37.8957	36.102	40.3262	34.9261	40.5169	82.403	59.9971
s000006017	66.078	77.4505	85.0755	73.6116	74.9262	61.2708	82.0266	59.3228	66.7977	44.7221	22.1302	77.0601	74.5893	83.7863	74.2778	34.3126	58.5111	41.2247	44.5208	48.1844	50.6628	10.0444	91.581	72.2496
s000006029	32.6132	52.9945	73.5231	39.7938	48.197	16.8499	50.2306	43.9424	26.7704	14.9136	37.1695	47.7053	41.5786	61.6524	60.6513	21.3458	8.5311	6.1231	9.6756	13.1013	28.2509	22.3386	83.4463	56.2096
s000006030	58.0348	78.3052	72.5631	58.4946	63.1919	40.5565	60.6886	69.101	42.7846	28.2354	39.5558	51.7521	69.2169	82.3473	79.2587	20.9056	36.0644	30.5528	27.1123	31.6545	28.5026	35.0235	87.3304	64.4809
s000006034	71.8724	84.6486	79.2907	70.8367	77.6587	60.6514	77.6288	58.1476	60.9877	44.0766	27.2325	70.2689	77.5859	81.1883	76.7308	32.8855	56.2931	44.4758	38.9338	49.8981	48.2815	20.2242	86.3361	69.9336
s000006035	67.8	71.2406	81.6694	54.6436	77.6915	43.6052	81.0842	49.8283	56.3767	38.0554	20.911	55.7445	76.4181	78.9637	72.0359	27.8347	50.4984	47.7836	26.4283	34.9893	47.4542	27.9351	86.316	73.7792
s000006042	50.6914	69.9592	70.9252	51.1441	58.8477	27.232	60.1223	66.8014	32.0067	16.903	44.8982	41.9685	58.6951	74.5667	75.8108	18.4368	25.8497	23.8881	23.8803	20.6617	32.6591	37.2969	86.2214	61.8737
s000006048	67.5472	84.0508	77.5427	68.8783	75.7933	63.6517	77.3859	47.1418	66.3721	57.7242	20.4488	67.0557	84.2455	82.9995	55.7257	31.0309	35.828	25.5639	54.7751	34.662	35.9358	18.1755	93.5712	74.5976
s000006049	48.3329	72.2649	65.9548	48.1815	55.1001	21.0437	57.6298	60.4629	22.8745	25.4735	41.2761	38.025	65.0671	77.3894	69.986	16.183	31.7443	27.3149	16.261	27.8425	27.7188	34.5338	87.1089	55.3393
s000006053	65.8889	81.6802	78.1278	63.7899	68.9857	12.6614	70.9291	44.7483	13.682	46.5487	33.2348	22.24	74.5179	79.9836	84.3263	10.8604	49.2359	45.534	10.3288	33.672	12.7504	29.4575	91.3607	74.0747
s000006077	50.7087	57.1212	77.7316	43.9082	61.6326	37.9229	58.3306	74.989	30.1442	29.0786	23.7883	73.2067	65.6507	52.7761	83.9873	25.5372	32.787	32.5936	37.3448	42.0693	63.0553	20.5862	97.4895	76.3818
s000006113	61.7465	87.1298	71.5551	62.2303	66.0434	69.8022	84.9212	52.7885	56.8937	47.1765	17.1886	77.6005	69.8339	70.7914	70.5765	16.9664	52.5086	42.2843	41.6685	48.5693	24.724	15.3679	75.6107	66.2169
s000006135	50.9328	72.4457	65.2472	51.3611	59.3821	41.7635	67.8042	56.6082	45.8583	20.672	32.6066	59.5469	64.7166	71.0145	70.4065	28.1794	36.8889	35.4258	26.1046	29.6232	40.9324	27.6879	84.2004	62.9938
s000006625	59.053	83.8243	73.9548	63.3962	68.8814	18.0717	84.0435	35.2111	9.2518	43.4147	19.138	20.66	62.6577	73.8104	68.4017	5.8871	45.8927	43.7383	4.3769	30.554	14.1986	19.3572	79.8919	69.536
s000006626	65.7443	69.8139	87.4543	62.3948	67.5277	17.8565	55.0599	49.8854	17.8079	36.6719	34.1675	28.6663	55.3741	88.6798	90.3558	11.6422	41.516	36.8716	16.9224	32.2291	17.9173	31.3789	94.0503	80.6404
s000006637	38.4282	57.7022	63.3684	35.0135	48.312	19.0756	45.8827	66.6507	18.2296	12.0812	42.9484	33.1764	52.4946	72.2456	76.5117	21.1442	21.2508	24.1163	18.96	17.0665	29.9129	39.3833	90.7762	58.698
s000006650	35.6886	46.555	71.736	29.6488	64.3223	11.8908	39.4787	78.156	9.4812	5.3427	41.7086	25.1803	69.8056	71.4244	84.2464	42.0487	7.0678	10.5915	7.03	7.4549	20.1321	64.2011	83.2973	60.45
s000006657	67.6756	85.9027	77.0997	68.2258	70.9939	58.1738	74.3054	72.2272	55.6228	45.6323	24.6164	69.0132	72.3634	83.6005	82.8803	31.4308	50.5362	31.8026	25.4781	45.4516	46.6782	23.6686	91.2452	80.7561
s000006662	66.2021	81.045	82.3382	68.4909	73.2561	46.4865	72.8304	64.3573	52.6749	26.6917	30.6527	63.8446	66.1619	74.5794	67.3127	22.7618	47.6978	37.3635	33.8635	38.6685	41.3835	22.2842	90.7412	73.562
s000006666	69.561	82.6048	74.445	64.0354	71.5923	8.2334	79.5972	28.7091	2.5215	58.1728	17.9978	11.0752	82.282	82.8074	86.6182	7.1105	60.0884	62.0998	4.314	38.5814	10.3629	25.8443	87.7428	75.2955
s000006668	69.4561	86.6288	80.0848	72.077	77.9165	67.4608	80.3283	56.447	68.1694	38.3346	23.5925	79.375	79.4569	86.5329	75.506	10.8457	59.3079	49.1286	49.6641	57.6014	46.9319	10.791	88.7492	71.2464
s000006670	62.1221	83.2735	79.3429	69.3234	77.2789	54.5134	76.023	55.2328	62.4259	42.6897	27.5331	69.5552	76.3301	80.1956	75.9864	26.092	47.2305	37.0043	31.6919	40.2823	32.9815	20.5061	85.0919	65.3249
s000006675	61.4779	74.8927	71.5024	54.1888	65.5712	31.5202	68.7435	61.5687	41.7615	28.5835	36.7529	42.8062	59.9208	74.2599	79.9305	19.6305	29.3368	28.249	23.5806	24.8359	32.1789	37.3584	85.1719	68.4488
s000006678	60.4071	72.2175	78.7752	57.4621	62.1927	29.4002	46.5984	65.2124	28.6084	19.5704	46.3567	37.7714	50.6569	90.0694	84.7562	12.0645	30.1985	26.6015	20.6112	25.6319	23.8169	45.1728	92.7332	76.4751
s000006694	65.7822	73.6062	87.9336	64.9014	70.7276	52.8754	71.9941	50.8726	58.1919	42.3359	28.587	66.5447	75.1507	80.9575	79.0169	30.7998	51.277	35.664	38.8198	48.7761	39.3917	24.0116	82.1412	69.5963
s000006711	57.7924	81.3228	83.0579	68.7777	73.4911	49.4507	77.6751	49.2188	62.8906	36.1135	24.3123	65.6187	66.2907	73.9092	66.6744	23.196	43.7511	24.6226	24.0828	42.9623	40.456	12.5218	94.121	66.2014
s000006726	68.8464	83.8897	83.5777	69.4447	72.8914	50.7734	79.6381	58.417	53.2038	41.9768	33.0399	62.3754	73.3795	73.3384	62.8882	28.7785	50.1391	46.6807	20.5531	42.4631	26.5016	20.0401	84.2577	68.537
s000006728	72.7783	86.2916	78.1631	68.2997	71.1878	66.7918	77.2911	82.2417	53.8255	42.9641	24.043	74.1054	74.5159	83.7129	81.4936	17.6868	63.3818	63.0615	30.212	52.4006	44.5258	19.0436	92.1979	80.5301
s000006741	45.1964	75.506	57.2873	45.8702	52.3723	22.6562	46.7956	74.6992	25.2688	14.3145	52.6552	33.4614	62.0735	79.7881	79.1654	12.4822	21.2171	20.8134	16.7612	18.9175	23.3574	53.0898	77.5054	49.438
s000006742	50.1916	78.8586	58.9059	54.003	62.5091	27.3608	57.0211	59.7121	33.4126	33.6689	48.3458	35.9251	63.8773	80.0326	85.7798	15.7581	28.1404	24.9092	24.5927	24.5219	18.8667	47.7582	83.3227	60.3471
s000006743	40.1021	70.1102	50.7674	37.8064	46.409	13.5713	34.2689	75.6374	13.9708	9.4031	67.0961	21.2993	54.4945	79.2999	81.0467	7.3885	14.0644	12.8731	9.6485	10.5338	13.461	63.3414	81.8867	45.6006
s000006752	44.7577	61.2578	59.9638	33.3955	45.1441	11.1093	44.7024	77.9106	11.0345	11.3733	58.931	25.0299	60.0246	80.0054	80.21	10.1874	15.0099	14.342	15.4832	10.1265	16.0235	58.3745	82.2938	49.7465
s000006757	56.0905	75.2413	69.7354	56.1949	61.1535	43.4268	57.0467	65.9755	46.5581	36.6092	37.397	54.0272	76.015	87.4769	85.4912	31.9633	40.4891	32.1634	32.7721	37.7458	35.9265	38.471	86.0028	65.7811
s000006778	42.6887	65.1392	60.3553	36.4147	48.28	19.4573	47.436	67.8957	18.1767	11.0816	49.3476	29.2757	49.8385	71.1146	73.4219	17.6929	21.219	18.9268	17.3778	15.4348	27.34	40.3092	88.3357	59.6047
s000006794	76.3502	88.8352	89.2807	82.3559	84.0367	70.1919	84.9678	51.6667	73.6654	60.2182	16.9079	72.075	82.5884	87.344	46.0859	9.5123	33.849	30.0297	53.3328	33.5094	27.59	10.7124	94.2008	79.5398
s000006795	55.0194	77.7233	71.129	56.3722	60.4267	29.9333	52.7317	56.4866	34.8644	26.678	47.8814	41.221	61.3267	84.6878	83.9345	15.3574	29.923	29.6347	27.693	29.9128	17.5169	43.7844	87.8136	62.5213
s000006803	42.8029	78.1801	60.5452	50.101	52.8517	26.2521	45.3159	67.2482	35.8661	21.6751	56.5669	40.7777	65.9364	86.5717	73.5104	20.1309	28.4172	22.6304	15.5801	29.8222	24.3502	51.4954	83.3814	51.213
s000006804	60.1422	77.7622	76.7082	66.3244	81.064	42.9355	87.4389	39.2088	64.3368	37.4511	28.6571	60.9494	61.3763	56.7757	48.9429	12.348	29.1112	21.3713	17.6423	28.3831	28.6954	10.2566	63.1701	42.9673
s000006806	66.5042	54.1026	74.1755	42.6021	71.6372	4.7678	75.1438	41.1895	3.5042	33.2424	23.1252	10.1215	72.7913	71.1864	86.2189	20.6916	45.003	47.8456	14.2063	22.8496	25.3725	45.1434	85.0357	70.1027
s000006808	74.7689	81.4524	83.0211	75.1068	75.3139	60.7048	80.0848	65.9674	63.1062	48.0118	25.0411	73.9588	76.1235	79.0936	74.5603	18.7991	46.4405	21.0893	25.2616	41.0135	37.3123	14.806	92.7062	79.6411
s000006809	72.5392	76.3313	85.2566	64.5438	80.8103	50.5338	80.7642	38.1029	56.8737	43.61	24.9443	61.6407	82.6246	86.7034	62.4406	27.0274	60.0302	52.8458	26.205	41.8399	34.3749	32.4281	88.7676	74.5164
s000006841	52.3569	63.5596	78.1911	48.6686	56.0995	28.9026	53.7939	70.8913	25.3219	13.9203	52.7239	51.7535	47.7739	77.8044	75.8459	14.3647	21.0996	19.7907	30.584	20.9661	28.5125	35.9212	83.9435	53.9567
s000006863	71.4323	80.5047	81.3116	67.9564	79.3641	57.7314	81.5877	48.3709	64.6407	57.4873	24.1906	62.2997	75.5675	77.0563	41.9258	13.1216	22.7219	8.9121	52.7137	15.1996	21.0708	12.0548	83.4537	68.7423
s000006864	62.3301	82.0458	81.2395	68.1634	76.1375	30.9235	78.3789	38.9737	27.7341	51.1119	18.4938	39.7434	64.9091	78.1006	74.3606	7.5855	46.057	38.3809	14.0077	38.9832	24.0035	14.4933	85.7374	66.4762
s000006899	48.0739	86.1485	87.0976	78.9344	83.7163	36.2053	84.495	33.5953	64.885	31.9197	26.6552	72.7403	69.0181	76.3127	44.7226	40.1031	23.451	17.7385	15.2246	48.721	45.2644	12.8676	85.5037	44.0978
s000006909	62.2254	80.488	80.8605	65.2458	73.4664	35.3768	63.5588	65.9055	43.9752	24.8668	42.1214	50.5142	62.9416	80.5498	77.8115	20.0436	36.5767	33.8894	20.3839	34.597	34.0007	37.8105	85.9645	66.4158
s000006910	36.5788	58.7334	53.8198	34.3379	39.6377	13.608	41.5052	83.6791	12.9142	8.105	58.932	28.1265	54.1349	71.7856	75.1526	19.028	18.2328	15.7365	13.7407	11.528	24.0595	45.5686	82.3975	53.9996
s000006912	62.4343	76.0084	75.2872	57.5604	69.8123	22.3235	68.469	50.8817	27.0915	35.7961	35.5534	36.1974	65.1063	74.6781	75.1018	17.5833	35.019	33.3938	19.8273	29.1291	24.8782	29.972	84.4932	66.5875
s000006929	56.5746	75.3249	70.3688	55.0857	65.1311	39.9767	62.3678	68.8094	46.3597	26.2667	38.4788	53.6048	76.893	82.6308	83.8423	22.2321	40.9578	33.6935	29.6251	33.5796	31.5553	44.6391	85.8297	62.3721
s000006931	57.1135	77.172	68.3405	53.8408	60.626	41.6945	59.3651	73.431	42.2251	19.7658	42.514	49.8801	72.9952	84.3075	84.9335	17.1873	42.1335	33.9277	29.7515	37.1721	35.6568	39.0275	88.8051	64.3686
s000006945	44.6999	60.6186	72.4009	40.4982	57.7446	27.7075	66.5172	57.8117	33.087	11.25	34.5265	50.4346	63.1516	66.8633	64.7367	25.8201	33.7533	30.1352	23.2422	20.9707	37.2822	37.4123	72.5233	53.3671
s000007009	43.669	60.7555	56.8709	35.0083	42.2097	12.9429	32.8255	86.5596	11.2826	6.5407	61.1732	29.2558	54.4812	73.2239	76.7381	12.1459	16.5989	17.5513	15.057	12.981	24.9695	56.3692	84.6949	54.1452
s000007022	51.4072	68.8348	62.6276	48.4935	48.8501	41.0706	55.6831	77.0747	36.6258	27.7925	45.1305	60.8713	66.4652	86.2776	83.6561	23.4045	43.8267	31.7163	35.7669	36.2322	42.6217	31.0653	89.7483	56.7165
s000007037	71.9085	84.7364	83.9389	74.3447	76.4273	51.424	78.1871	59.0531	56.8729	38.9469	32.881	64.0841	66.1953	77.0154	78.4278	26.8071	41.0415	34.5422	30.4232	37.4858	28.0163	26.3972	90.5048	73.9503
s000007039	60.6598	82.4212	72.5425	66.9238	66.6705	44.3901	68.2153	58.0525	50.8948	35.0252	39.495	55.6087	67.7159	80.5041	77.9263	14.8654	39.342	35.3853	22.8199	37.4056	19.8515	33.4702	87.6274	64.2179
s000007044	47.3423	60.7711	65.7057	40.089	48.0026	27.823	47.6001	68.3563	28.0335	21.559	43.803	44.7199	61.4537	83.1983	79.6206	23.6098	27.7299	25.6515	18.0933	22.6741	29.9582	35.45	90.1624	68.6249
s000007072	42.8164	71.8219	53.4167	37.1871	42.5249	31.563	45.5605	64.6447	32.3608	29.527	54.8862	36.8113	80.0491	87.8209	76.0646	21.8675	22.9778	21.9537	28.0928	21.5911	17.4081	53.9666	83.9278	45.0594
s000007073	30.2092	47.1297	50.8355	15.4773	34.903	6.2395	47.9028	67.5191	7.7133	3.1878	45.7268	16.9438	62.9317	70.9008	88.4874	19.7831	16.819	16.9006	17.6175	8.4943	26.3847	55.2751	77.0412	41.5882
s000007083	62.3052	85.663	81.875	77.2189	78.3402	54.5705	80.3005	42.2437	66.8218	44.427	25.0747	73.5308	72.7364	78.37	59.3959	29.7982	40.8915	33.3615	23.7178	42.5607	35.4583	14.4332	87.1011	66.0801
s000007108	72.5259	85.6946	81.4147	68.6593	74.5554	9.3169	77.5373	36.4184	7.584	57.4451	23.4968	17.3373	77.869	83.2559	85.1225	6.287	57.6603	57.428	7.3745	40.4225	14.5981	22.0659	92.0006	80.0938
s000007176	91.2961	92.9896	92.7429	89.4105	92.1511	34.9622	90.4221	19.2693	33.0569	80.5341	10.4151	35.9872	89.6699	92.5053	93.4341	8.1104	72.0612	67.7639	28.2902	52.8304	11.1033	11.5139	97.3918	92.9809
s000007219	64.8761	80.5427	75.2214	63.3788	72.4489	43.4999	68.9564	58.9298	50.7613	31.9016	40.5831	54.2913	60.459	69.4267	73.2314	23.9473	35.5759	24.972	31.2965	30.5591	31.202	29.0339	75.2382	61.4632
s000007242	56.7845	80.2135	78.8496	66.9723	68.7553	41.619	64.0768	64.6696	53.8438	30.8026	34.0553	56.7542	66.2698	82.0526	75.5892	22.8554	39.7647	33.6354	20.6357	41.1217	35.6638	29.0146	87.4624	64.8352
s000007245	52.1636	71.0081	78.3868	56.323	60.826	36.2948	61.8018	62.3601	45.0866	24.5803	38.0734	51.7945	68.7323	81.1837	75.5801	20.4254	35.0706	27.7001	26.9323	29.8702	32.7315	31.7823	83.8511	64.0575
s000007283	58.7331	76.0423	79.5141	61.8139	68.4044	35.1598	54.8699	65.1875	40.7459	28.9056	45.1124	49.5889	59.4002	86.3194	82.5553	20.9379	29.7678	19.7724	17.6783	27.6164	24.2012	39.42	88.2916	66.908
s000007308	52.9535	60.879	60.9783	31.6526	59.2685	10.6951	47.6795	54.7448	15.1636	9.9194	49.5622	19.7648	61.2959	61.5753	77.0411	25.7914	14.6606	14.6752	12.54	9.9885	23.1603	56.3634	72.9516	52.3525
s000007408	84.484	95.0938	90.5834	87.1555	90.4106	81.0031	90.027	67.2314	85.0118	67.6437	13.0996	87.4269	88.8158	90.0198	87.0693	29.5482	75.8033	35.5889	31.551	71.2298	53.6466	9.6106	93.7608	86.263
s000007414	68.0296	80.7912	85.2311	68.8332	73.198	52.9345	71.1583	48.4118	58.6754	39.8116	25.0176	62.321	77.3269	84.4529	75.5263	36.1364	42.2842	35.8248	35.8799	38.7112	40.8608	24.9839	91.865	75.8383
s000007439	55.5303	72.7746	59.7282	41.2256	65.0396	29.2777	67.2662	43.5343	40.4597	24.1088	47.0726	35.7897	39.911	46.7708	58.4221	16.2527	16.0237	12.1336	14.7949	13.5082	20.7048	20.9701	49.1886	35.977
s000007469	53.1512	52.9818	69.8418	21.9084	49.004	2.9671	59.1969	55.66	6.2528	5.7774	39.0273	24.6353	64.8208	56.1102	74.1128	37.8475	10.5923	21.1138	16.6514	10.0213	24.6872	51.0652	79.281	48.9816
s000007499	49.402	67.4266	60.9281	42.5532	46.9419	38.6483	50.1554	81.1978	36.4832	26.386	46.064	49.6842	77.746	87.4644	85.967	14.8569	40.3897	24.7184	21.3627	34.2661	32.0033	44.5247	82.1039	54.3969
s000007548	67.4918	79.9774	82.317	68.8715	67.2009	46.1679	69.0365	67.8569	48.5543	32.1516	30.5837	58.2326	72.0202	82.9565	84.9176	25.8284	43.3323	29.9834	24.9067	37.2306	36.7378	30.9922	93.9063	77.075
s000007581	60.4817	78.1752	69.5019	55.4015	74.8239	39.0808	72.5703	52.4962	54.4189	37.5425	27.7306	49.3119	58.1051	67.3583	68.4011	17.2212	37.3907	23.2023	22.8461	31.8423	32.5356	20.1703	79.6751	56.6307
s000007638	53.192	71.2769	79.3692	58.0343	72.074	39.3198	72.1387	52.7629	50.8682	25.5042	29.9146	58.8731	69.8342	71.6326	69.1032	20.5514	42.1059	36.1715	25.4821	30.5923	33.0813	28.7695	82.5819	65.856
s000007639	67.6357	81.5167	78.9031	66.8291	72.0532	44.6965	61.9703	55.4314	45.6207	32.3067	35.4484	53.1233	65.3885	85.871	82.7995	15.3094	44.1032	25.5389	21.5124	38.5823	27.1629	35.894	92.7146	75.1485
s000007666	60.5629	76.5864	77.6177	59.4056	64.3353	43.4783	68.8976	62.7357	49.1916	32.9897	32.4408	59.7399	76.7498	83.0177	78.1214	24.1525	42.9275	38.0936	30.211	39.8749	36.2604	28.4916	86.3106	66.4448
s000007688	59.1222	72.888	70.2445	49.6902	57.0092	28.2689	48.8284	80.7085	28.7885	14.1446	48.955	40.8421	64.0863	79.7213	81.4211	15.3826	32.8663	28.234	20.9611	26.2709	34.1721	47.1008	89.3128	65.69
s000007697	53.5267	72.762	69.285	52.6082	52.751	34.1903	54.2402	71.2045	36.0224	26.6757	36.8681	46.5497	62.4992	81.3311	73.4737	17.3118	32.9886	34.4448	17.8343	34.2715	30.9639	32.9591	88.7779	65.834
s000007719	50.6968	76.5977	51.9163	43.4404	55.2599	22.612	46.8491	74.2102	29.6499	26.4022	56.4626	28.4265	61.3357	84.2616	90.1512	22.3465	16.3443	15.8757	18.0071	14.7834	20.8284	59.953	84.9901	55.57
s000007732	65.3377	83.9962	70.7479	63.9496	67.3554	54.649	67.3954	83.2836	54.0188	40.4295	32.9024	62.2738	79.2429	88.3913	87.5378	14.5782	54.1705	40.6478	18.8433	49.6312	39.2843	33.4283	89.0282	67.1486
s000007734	60.6575	77.6354	67.9523	54.5811	60.2232	47.5936	61.1834	64.4224	46.1045	38.8615	32.9883	57.0876	73.3354	85.1881	59.8728	17.4745	44.4606	40.6558	24.2848	35.5624	29.573	29.559	90.9925	65.7845
s000007741	60.9874	80.5063	76.1857	61.6148	64.7731	52.677	72.6992	72.0276	50.8576	21.9255	26.7471	64.8131	72.7798	78.0498	73.8789	22.1677	51.147	46.4924	37.1934	40.0237	48.9045	23.0043	87.2114	70.5661
s000007856	57.8175	75.9983	77.5076	59.5268	68.3896	41.0338	67.992	54.6236	45.3488	33.6407	33.8461	54.3276	65.1437	77.3069	75.9759	20.3519	36.9424	25.8469	23.0325	34.1812	25.3378	30.1936	87.0879	66.4765
s000008949B	69.402	87.0841	87.0546	77.2172	82.1253	57.697	82.5138	60.6433	67.4619	34.9317	25.4879	68.7835	73.0727	78.4943	71.1731	18.3115	53.2418	40.8648	36.1584	45.178	44.6285	16.1587	86	72.4304
s000008953B	84.0764	96.6011	87.5056	85.2693	86.4905	27.6756	96.0866	18.615	17.6299	78.336	6.7704	31.1806	84.9417	86.1934	83.0983	8.2834	76.9591	74.4828	13.5715	52.7142	6.9866	4.2027	87.7387	85.5399
s000008954A	66.1793	84.0734	77.359	69.4742	71.2078	54.3545	74.3115	50.5298	47.7797	44.9018	30.4073	61.6611	71.4331	83.0523	71.7009	37.4206	48.0631	39.522	40.2583	32.9261	28.9561	26.582	87.3288	73.8071
s000008955	57.8679	85.3192	77.1676	68.1266	73.4423	41.6611	82.527	41.6843	41.7361	45.7032	27.2828	55.9374	64.1321	69.2112	61.8758	16.6815	44.0914	33.3859	19.0582	36.7922	23.2744	17.0477	77.3202	64.3304
s000008957A	54.1115	79.683	74.7926	64.4148	64.8656	36.882	71.4223	55.056	46.8948	27.9452	33.18	60.2786	63.3108	73.036	63.8236	29.1388	41.9529	32.9891	31.7278	28.6598	38.4067	24.1407	89.2134	63.9003
s000008959A	73.8583	87.7192	83.5868	78.6464	81.5023	18.5762	83.5596	34.6932	21.9489	59.3221	24.6457	28.8609	76.7238	81.0085	86.0503	9.7996	63.5691	61.729	9.828	48.0166	19.8399	19.6369	92.0139	83.1976
s000008983	63.9586	78.3284	81.9583	67.8006	71.8118	56.0586	72.9872	50.9496	60.9784	44.4616	23.5635	67.716	75.4314	85.999	76.0916	28.1418	51.6586	45.2207	39.9323	45.6652	35.7399	18.7334	95.4654	72.118
s000008988	75.9178	86.9665	85.3485	77.8745	82.0281	66.4739	84.0131	50.4617	70.7023	56.4689	18.3025	70.0077	83.1669	85.5762	49.6173	19.6247	33.6117	24.2601	56.8174	28.8984	29.6818	13.0889	93.2448	79.4876
s000008991	60.8725	72.5666	84.215	63.4974	66.84	52.4844	69.2048	61.6731	54.7965	30.8915	27.9482	68.3175	68.5303	87.9866	84.5029	21.0132	48.1432	37.582	41.8716	43.0243	42.3139	20.4886	92.0455	71.5848
s000008998	62.5509	72.8271	79.6803	56.0123	63.748	43.0554	62.1232	78.8609	44.6873	41.7246	33.465	52.2646	77.8128	87.3538	90.2101	14.5472	47.865	47.4516	15.9652	42.9741	32.74	40.8409	85.1843	69.0872
s000009004	58.8537	78.0027	63.0331	51.6398	57.8271	49.8579	63.141	60.5869	47.5273	38.8156	33.2314	58.5726	82.0447	88.0203	85.03	22.4328	51.3677	50.0823	43.9164	42.6374	30.4548	33.0149	86.3333	61.4446
s000009020	81.0024	83.8261	89.5254	77.9985	81.2305	73.4537	79.8331	32.7456	72.7341	67.5	13.7278	76.9712	86.7217	93.2196	95.0381	32.4997	62.3658	47.1292	40.9979	57.7791	26.7186	16.0118	95.2784	87.6647
s000009052	66.3417	89.5405	81.7783	76.4064	80.6109	35.6395	71.2206	60.5724	54.0285	52.0544	32.5034	47.432	73.969	82.3351	79.8548	14.6625	40.879	25.4297	17.9837	39.1986	27.7495	26.063	74.1081	61.6929
s000009070	50.2149	69.5094	58.7365	37.4268	52.172	28.8076	53.0504	75.5673	31.0325	21.8012	46.078	37.9379	82.3041	85.0119	88.6485	18.71	33.8507	31.4149	25.5946	22.9934	26.1213	55.4473	85.2635	52.2791
s000009091	78.9989	88.3558	85.6973	78.6843	81.3316	14.1515	83.1865	23.9756	13.0012	64.2838	18.7979	18.8782	80.3975	88.1356	87.417	10.6395	68.6807	68.6832	10.8659	47.9396	14.5129	15.9257	94.406	84.6844
s000009097	80.8612	86.6671	85.592	79.1645	85.5698	75.888	90.2385	41.261	75.074	65.6811	12.2554	70.114	72.1432	71.1572	68.6006	59.0823	64.7995	48.6883	53.7407	56.9215	65.3358	7.5121	94.2025	81.8702
s000009101	52.5192	68.2484	68.6423	55.6564	65.817	16.64	68.7198	46.9498	16.8414	41.628	29.0103	28.199	65.415	75.7747	68.8775	19.6634	31.4238	28.026	14.9819	22.5875	18.287	15.366	79.5975	57.9099
s000009118	43.0893	72.8273	59.4239	45.4739	53.0227	30.31	50.392	69.967	38.5047	30.413	49.9331	45.2715	71.0682	82.8258	83.4839	34.3786	32.2529	19.1619	19.5874	32.9977	35.9465	43.5378	81.8885	51.5327
s000009126	51.7663	81.9879	74.7021	63.0646	66.2156	40.8767	70.5669	57.4137	56.2072	34.1737	30.9889	63.4403	76.2038	81.4109	62.3117	28.9504	37.4131	28.4197	33.02	37.7255	36.6156	25.7859	87.1712	58.414
s000009127	37.7913	66.7461	48.3622	32.2727	36.5048	15.7539	39.7192	79.6754	11.5435	6.8261	60.4149	28.4132	51.779	76.1752	77.0626	10.3969	13.39	14.2386	12.0537	10.4056	14.7732	57.7546	79.3558	47.9192
s000009128	51.0027	66.1272	66.2318	44.7173	59.9307	29.9311	58.501	66.881	31.0892	27.5802	41.5712	44.4426	70.6839	77.3412	86.0472	17.9864	29.7795	19.4816	28.4888	17.6525	22.4962	47.4097	91.8432	66.31
s000009132	60.4795	75.6705	73.9354	59.4159	64.2528	42.332	70.1974	69.5309	50.9068	23.6464	36.1804	64.0786	67.4439	69.2164	71.9472	21.8175	47.1878	36.9719	42.0115	27.08	42.6958	27.9072	81.3062	62.2312
s000009138	48.365	68.4695	73.2877	56.1593	60.4831	34.7275	64.5086	40.8365	46.9999	36.5533	34.0386	56.5891	67.1349	68.6741	45.9397	19.2658	17.5734	19.0234	34.066	14.55	21.9482	22.331	79.3436	62.1568
s000009148	45.4236	61.0432	78.3627	47.4518	61.4156	16.8326	64.6066	51.0811	28.9788	12.0583	38.7625	39.0676	69.4729	76.942	61.1604	23.9696	19.8821	18.782	20.7463	19.3523	36.2018	41.1838	85.9398	49.2347
s000009150	55.48	71.6308	62.3247	41.8323	52.7511	25.6251	47.1063	79.5747	26.175	20.6712	48.8336	35.7154	73.1364	83.3147	88.2206	18.0801	28.7164	22.838	22.6728	23.9741	22.0358	60.8285	85.6329	60.0809
s000009157	45.1244	74.0441	76.2725	59.6075	68.1936	15.6575	53.4325	57.1633	34.6711	9.2659	43.2093	41.9975	61.4769	80.6125	62.6726	10.3492	19.4948	18.8354	12.7306	12.5626	38.2644	42.3483	91.477	50.5959
s000009164	55.1292	77.14	65.0937	51.0988	56.5016	46.5933	58.3919	78.8618	43.3409	35.1153	40.3199	59.6291	76.8702	87.0521	84.7762	18.1161	43.511	29.6613	31.2495	42.3202	37.4986	36.4947	86.0414	61.4643
s000009217	63.6907	79.1558	81.3575	60.8121	67.6699	43.878	70.3341	49.6642	45.3507	39.1285	28.2119	55.3335	72.9566	83.5362	73.4243	16.3768	45.5423	28.0697	25.407	43.9701	24.1858	26.6025	87.1395	70.3732
s000009219	64.8583	82.5937	80.7891	71.4344	74.2584	54.5719	80.1572	72.2461	66.7931	12.039	30.2978	75.5861	73.6178	76.1497	72.8573	16.9485	58.3175	52.7451	36.4469	41.1344	53.8885	15.9237	85.8305	71.2914
s000009222	64.0941	69.8058	76.1116	52.2514	62.5317	35.6918	58.5388	67.2143	35.8677	31.3072	40.755	46.5672	69.8333	82.9946	86.8917	30.7015	38.4598	28.8771	22.2254	29.837	37.6732	47.8122	83.659	66.1481
s000009227	49.9732	74.4139	66.2497	49.6337	57.3136	25.0143	54.0705	64.8217	30.5763	21.6075	50.9646	40.8912	64.535	78.891	75.8407	20.5239	30.4203	25.8342	20.6939	24.988	29.7776	47.1971	85.5269	58.2364
s000009236	59.1834	82.7631	81.7548	75.1749	78.5803	54.9163	81.2126	47.678	63.394	41.5831	26.5773	76.5062	73.1794	76.2875	61.7825	32.9793	41.2867	29.1011	30.1308	47.6879	41.1191	15.7887	86.1438	58.6183
s000009355	62.243	75.672	75.6069	55.1923	62.2909	43.6246	66.2652	64.2612	44.4747	33.6341	36.0665	56.0937	74.5888	83.4686	83.1981	28.7146	43.9359	39.1817	38.688	39.1371	35.4881	32.3214	90.7089	66.4164
s000009385	50.8511	65.0301	71.0109	46.2698	54.8555	23.5876	48.2523	77.9766	27.9012	9.7084	46.7153	38.3807	60.2301	79.0174	80.2915	15.318	28.7917	27.0888	21.0372	22.9514	33.5385	44.8388	85.0254	58.8352
s000009405	56.0816	75.2175	84.1851	69.5448	74.1672	45.289	76.3294	45.5937	61.3427	35.6026	19.6964	63.7547	73.6363	79.9783	38.5901	8.0412	18.3497	19.8837	42.4337	12.8886	35.1636	12.0688	94.1033	67.8559
s000009419	56.713	76.4583	80.0159	60.8771	68.0534	40.0986	70.7308	56.8896	51.9113	37.0659	35.1618	61.1479	71.2984	80.0737	61.743	22.6793	44.592	41.0677	16.4779	44.6989	30.9483	27.6979	85.468	64.1392
s000009444	71.5474	83.9611	83.3599	71.6902	74.4148	61.1544	68.1599	57.4583	59.626	46.546	24.3554	68.5871	68.4251	88.2206	79.9401	26.236	52.8294	38.3804	40.4067	47.0956	28.9102	22.5383	92.4988	82.3221
s000009449	51.7561	54.5326	72.1982	36.4546	50.0552	13.8432	49.3767	83.1732	12.3645	6.1829	50.7452	45.7597	52.7439	66.268	76.4927	14.6579	17.4689	15.0287	29.7173	14.0877	25.8354	51.973	92.2555	62.4052
s000009528	54.4963	72.5869	77.3692	55.9336	63.0725	19.7254	52.6559	52.5865	20.2089	13.4022	52.0462	30.1695	40.9145	75.4363	76.4982	10.0308	14.9868	13.4209	9.0597	13.162	14.0728	48.0768	80.4998	61.9728
s000009530	68.9239	93.85	86.3162	81.7228	83.4799	73.5127	92.9366	51.7173	78.0926	47.5793	10.5136	81.4974	77.399	79.5885	34.6337	16.2167	36.52	26.661	50.1505	26.9784	33.6993	5.9451	84.3314	70.9115
s000009558	70.1742	86.3703	82.5874	76.4253	83.0172	46.0138	80.4861	51.6569	57.7283	53.0947	22.3599	54.1235	79.8762	85.9544	80.7325	23.5907	46.1837	32.4178	33.3576	40.4159	35.4598	21.3804	80.3486	65.7996
s000009562	58.0778	77.4663	79.0876	67.0413	72.5159	27.1213	65.1565	50.3081	31.7727	36.1858	32.1163	32.436	69.6234	82.9761	66.3757	17.392	36.2917	32.6267	18.6668	25.3686	18.6904	27.2945	78.2128	58.6591
s000009618	73.7097	84.9218	82.3809	75.4069	80.9404	20.0034	80.5463	31.6109	16.0066	63.5996	17.7319	24.834	82.9422	84.2302	84.6208	13.3199	61.2614	57.8787	13.1974	40.4497	12.9216	19.4896	87.6269	74.9497
s000009624	51.6854	80.4709	80.486	69.0942	72.8355	40.0054	75.0933	64.6392	60.5294	30.0932	23.0729	66.0707	78.3623	83.1418	61.4669	26.9655	52.669	34.2561	18.9323	43.5457	52.1312	19.879	93.0859	63.2481
s000009648	65.8742	82.5387	83.0956	71.4907	74.8441	49.4279	74.0527	64.5074	56.2222	25.9233	27.999	64.9533	74.9485	83.77	77.4039	21.2943	50.6351	45.7876	35.1795	43.4478	44.384	23.2625	87.5248	72.048
s000009670	74.2727	88.1514	89.4279	81.0329	85.863	66.2621	86.2063	72.6839	77.6548	47.054	22.0994	82.2356	79.091	81.6199	78.8139	17.523	68.471	46.9998	25.1027	60.1331	52.4248	12.2846	87.5828	76.0819
s000009671	60.9394	80.7907	77.0825	63.9662	67.3571	44.644	72.1313	65.9059	52.8924	28.9565	32.3214	68.1384	76.3806	80.8452	59.93	20.5831	42.1746	37.2778	37.5863	44.2227	49.8639	15.5535	90.7867	69.6481
s000009675	50.8459	71.8532	69.2041	46.5059	59.3877	32.3335	54.3313	71.4261	32.5673	26.5469	43.9088	45.6792	64.5245	77.1278	75.1	18.6545	25.8258	21.4795	21.5592	26.5841	28.8964	40.2719	87.5239	58.3225
s000009682	35.8591	52.3764	70.6015	32.9308	36.1076	19.1083	27.2675	52.9362	13.6969	15.4504	40.6851	23.7002	43.4079	88.6544	86.213	12.0132	14.0041	12.7739	14.2589	15.1208	13.8662	41.5835	88.5868	67.2143
s000010099	66.2747	77.6427	79.8685	63.3767	67.1071	47.2769	71.315	77.7782	49.4911	40.9199	26.6355	60.9408	71.5289	76.55	69.5584	17.3589	40.0403	15.7714	20.0492	42.8703	34.2808	27.7441	91.8834	72.0647
s000010102	73.708	78.1824	93.37	69.8869	77.1467	39.9129	69.7374	64.1329	45.6456	22.116	24.0247	56.3018	67.0512	73.9683	76.0353	31.9847	43.7709	32.8252	31.3609	38.302	43.9868	31.3568	98.0189	84.5718
s000010105	62.5309	75.2727	79.6095	62.408	70.7926	41.2406	71.5004	55.4848	47.6566	31.3162	29.4403	48.6994	63.258	70.1562	58.357	14.0891	27.4915	24.2009	25.6142	24.8301	27.0739	20.9274	83.2244	63.795
s000010112	21.9645	50.7902	40.7208	14.3757	27.2276	6.4903	29.521	79.4855	5.801	2.8	63.7469	15.0899	64.0351	81.8285	87.0222	18.1497	9.1179	13.0823	8.357	4.5115	19.9971	62.8487	79.1729	38.0871
s000010115	60.7599	78.1979	83.6093	67.1966	71.5506	45.4699	68.3153	56.7183	56.9917	39.6066	35.1127	67.7956	64.0781	78.4731	72.8108	24.3743	33.1561	30.5542	19.2543	31.0311	30.6631	22.0107	85.6274	67.1834
s000010130	78.8297	81.8824	85.5449	72.9695	80.4544	64.9064	80.1108	64.5504	65.8219	53.3393	19.1937	76.7239	82.6969	85.0371	82.4537	39.141	62.6466	40.4356	39.9229	56.5156	44.3968	20.2656	95.6192	82.4341
s000010172	68.4902	81.6874	76.949	67.7449	70.0512	56.0932	66.7394	69.8275	59.9851	47.0992	26.5237	63.7926	76.6138	84.7867	64.6155	12.1439	48.2032	26.0166	28.4626	40.1155	39.0846	22.0886	93.2489	73.0264
s000010192	64.1928	78.1086	70.7404	56.4805	68.0909	8.5569	67.6959	49.1719	12.0227	40.4847	33.4201	18.1841	69.0432	73.3368	77.4291	9.5254	35.407	35.3787	10.7612	24.5921	15.2027	35.8674	79.189	58.1745
s000010200	56.0174	80.9013	75.4359	64.2363	69.1834	37.6148	71.2122	66.1103	48.5623	27.4244	33.7155	56.3367	76.8989	82.256	73.3938	22.7524	39.6503	33.986	20.301	44.4772	43.6408	28.8326	87.7718	60.819
s000010229	46.4315	69.4184	56.0503	39.8271	46.8356	9.6274	28.2203	86.7184	5.3875	4.7406	70.6866	19.2794	47.3962	80.632	80.9913	8.8415	10.9499	11.0078	10.9404	7.7161	14.1266	68.0016	82.6054	52.8626
s000010233	43.4463	77.1106	60.5928	56.9405	56.7981	38.1251	58.1108	80.1676	49.9988	17.917	42.937	59.3245	80.5921	90.4335	78.4212	18.3421	39.9895	35.5519	19.922	43.5953	49.6281	38.2295	89.3592	47.5586
s000010249	75.0714	83.3986	83.2915	73.6376	75.1636	31.3723	78.3397	40.8101	24.6463	54.4495	20.8447	42.3511	77.5639	84.8897	75.1223	20.7056	59.1725	56.5784	24.053	41.7087	22.7909	15.3562	95.2213	82.5294
s000010252	69.5494	80.8281	77.1348	65.1887	70.9553	47.3424	66.5814	64.6012	45.3876	44.7131	37.4654	53.418	65.9637	86.3719	77.9892	24.2003	38.0108	36.5593	23.1883	36.898	20.9541	32.359	92.2926	75.7561
s000010254	59.1235	75.4468	78.7383	64.2306	71.792	39.2518	68.5	61.8059	45.0801	24.5853	34.0304	53.3397	58.8568	69.0639	56.9531	14.0552	30.2172	31.3213	28.3866	29.2947	37.0624	24.1273	89.039	67.346
s000010465	53.7384	73.3437	79.4424	64.2791	71.9274	31.3687	70.769	47.411	45.6295	28.9633	40.8475	54.696	59.1592	65.8539	58.2871	26.3477	26.9792	24.393	21.4604	24.0432	28.3065	18.8301	86.6888	62.8714
s000010693	55.1665	76.0584	69.8756	54.3667	57.0081	37.6251	62.2384	71.9889	39.6633	23.1475	41.8489	51.0986	68.635	82.376	82.0205	17.956	35.4362	28.7802	22.2481	30.5815	31.6754	36.9639	85.6904	62.1399
s000010712	52.4152	70.6946	83.0373	61.5212	71.9279	37.2778	78.2364	49.8316	46.9077	27.718	28.75	58.4649	57.7067	72.7155	61.8542	14.197	35.3385	20.5502	28.3417	24.543	28.0603	16.6404	89.5484	59.7662
s000010713	78.928	85.9918	84.4502	74.2521	77.9467	61.5778	71.5801	46.1396	60.0618	51.8557	27.983	66.9151	78.8617	92.2634	89.4949	9.6195	63.341	20.0512	16.7556	57.6194	22.0033	28.3985	93.4388	81.8654
s000010719	76.4506	76.087	88.8808	69.7979	84.2885	49.7854	73.0916	50.2055	54.3786	34.8919	22.8356	58.7177	74.598	88.7183	88.2839	42.6378	56.4234	47.9742	38.8723	47.9543	57.7144	33.9283	96.2163	82.3869
s000010721	68.9211	78.055	78.063	63.3877	73.7037	34.6442	48.8551	67.519	37.2339	25.1681	48.3706	42.7102	60.0697	91.0949	87.1213	28.1857	39.3236	34.3987	28.2329	31.2419	36.0903	50.7434	93.4433	76.9644
s000010725	39.1757	62.7312	63.1577	27.4167	34.3529	11.8477	42.9103	75.5781	16.3735	8.8261	38.6832	58.0608	69.5334	76.1753	65.8423	35.6714	45.7976	52.86	34.2013	42.4934	69.3805	23.7955	89.423	70.0473
s000010738	69.2332	84.6711	85.4152	76.0459	77.9505	50.455	77.331	49.122	58.0252	45.8928	22.8997	62.0574	66.9511	72.4223	46.922	19.1088	32.5869	22.4857	38.486	31.467	30.1779	14.8916	89.5213	75.852
s000010744	50.3102	75.9602	79.9924	66.503	66.2316	26.3541	68.9457	40.2188	35.6152	32.7892	23.6946	34.863	64.6225	81.7702	61.1816	9.3613	22.893	19.2496	22.3436	26.3481	19.5075	19.7779	71.7874	51.2125
s000010758	70.3865	85.1637	82.4158	71.5054	76.5668	14.5894	78.2475	33.4937	18.7384	56.0271	23.1547	25.2195	80.8746	85.4112	84.8569	13.9267	62.6432	61.1845	9.5765	43.1099	18.7409	19.1762	90.9599	75.6464
s000010773	82.8627	91.8145	89.7997	85.871	88.6729	15.7362	90.6555	22.2	20.0481	76.3118	13.3675	19.749	88.558	87.9338	86.6554	6.5988	71.135	70.4612	7.9225	51.8663	9.4914	10.1426	85.5234	79.4012
s000010783	59.8865	81.5296	89.8403	72.7716	77.7621	50.4311	80.0162	57.3645	65.9441	20.3213	29.334	70.5078	70.7249	72.3932	57.5801	19.6651	45.5864	35.5382	27.7218	40.2479	49.7387	16.0562	79.2358	60.5812
s000010808	73.3208	80.5634	82.2017	70.7698	74.7498	68.2953	78.2922	65.5191	65.1096	45.0218	19.4516	76.773	76.2398	85.0465	77.0508	30.1769	60.8107	48.2258	47.2829	57.1276	45.9064	18.2377	91.0764	78.0318
s000010821	68.7812	83.3333	80.7387	70.9422	73.2736	50.1045	79.4386	49.1951	55.5649	47.3134	23.5379	60.3841	74.1437	76.7323	72.4336	30.2591	47.9119	41.1904	35.4951	43.518	33.0186	23.6479	84.6012	75.3532
s000010827	64.5705	86.1524	77.3478	68.8011	69.2846	54.5256	73.8955	68.3658	57.3679	36.5253	45.8562	66.0729	63.3819	69.1496	57.576	23.8687	36.5219	30.7513	28.0144	37.6977	34.2711	22.7075	69.1887	53.5026
s000010862	73.632	83.3415	82.2574	69.6241	78.2059	41.6704	81.5729	43.8637	43.0991	58.828	19.1065	50.3646	81.9274	83.3908	83.9028	21.9479	58.9616	50.3926	32.2458	49.2217	26.07	19.488	90.7716	76.0814
s000010867	69.798	85.0896	77.2322	69.0273	73.058	55.4437	76.0915	63.6928	55.4446	42.8116	27.1875	61.5026	78.2972	85.3555	81.3251	35.0346	52.894	35.5474	29.6334	41.9567	42.7346	26.5917	91.387	77.7823
s000010869	59.996	76.9429	77.1313	62.7504	71.0281	43.8808	74.1015	57.1293	53.3983	27.3567	23.6175	61.1992	70.4173	76.2458	64.1339	20.4315	49.2973	36.2757	28.7582	41.227	43.4604	23.0295	90.2473	67.2032
s000010880	50.5134	74.2702	67.464	55.7647	61.6027	10.434	66.5274	41.8434	10.5662	36.6184	30.2799	18.6775	64.1925	74.273	67.8812	7.4654	35.0738	35.1716	9.3088	22.8499	11.763	23.9452	78.5186	60.1916
s000010898	46.8689	65.6776	70.1317	50.8504	56.6247	21.1681	58.443	63.6538	30.6749	31.7205	37.8826	48.4252	71.2934	64.8485	73.0654	19.9122	35.5639	30.9811	25.265	33.2033	36.9799	30.6077	78.623	56.0471
s000010900	65.7649	80.018	81.0385	64.9057	72.0838	13.298	70.1326	47.0321	18.4419	45.1488	31.0925	28.2628	72.0334	82.4529	83.2435	12.1926	50.6717	49.1671	11.2034	36.332	18.4615	28.7395	89.5501	71.8434
s000010906	84.2888	92.8354	91.7754	88.0734	90.0368	79.0648	92.4712	41.8637	81.9467	76.6609	15.5023	69.6997	87.2216	87.7713	25.798	12.6389	16.0201	5.5753	70.4391	10.1321	12.7947	5.2404	94.5172	86.9282
s000010908	58.1932	77.1692	79.4482	62.3809	71.7115	48.5871	66.9427	56.6284	49.2451	30.8513	29.4729	59.4171	63.4453	73.5666	73.3871	19.9698	41.5765	34.8212	30.5572	38.4707	34.0014	24.8742	88.237	63.7472
s000010919	69.0267	83.2923	85.7849	74.6514	78.2339	64.7506	79.9752	46.6639	68.2936	56.7745	17.1501	69.7694	80.6392	83.1321	39.6523	18.4243	23.831	17.2967	59.5735	22.8879	24.6339	13.2855	92.3933	78.7507
s000010938	66.7591	75.7718	73.7018	60.38	61.3057	47.6752	66.0392	80.6367	48.2895	35.7114	28.6867	60.1627	71.6475	79.6605	79.5774	14.5761	50.7334	35.206	22.6384	46.5694	42.4973	25.4903	93.8683	75.3845
s000010953	56.5622	77.7376	72.3352	58.1683	62.097	42.1071	65.0059	69.5724	47.8793	18.6964	40.1366	57.5664	70.6091	81.2952	79.3588	20.6283	36.1943	33.356	28.8741	31.2276	37.6093	32.2893	87.6444	60.9665
s000010957	68.4678	89.4879	80.3825	72.6483	75.1349	66.7143	80.9334	52.1799	64.5065	47.1681	21.2005	75.955	73.461	81.7745	74.7744	29.2675	55.4954	36.9356	34.666	53.7401	42.9997	17.7582	85.9854	70.6747
s000010961	53.9267	55.6807	75.0789	41.5935	65.1933	32.0707	55.3264	53.1096	31.0346	25.5958	36.1446	38.8553	80.6947	79.4079	88.2718	31.516	37.3224	36.2048	27.4178	26.9665	28.5802	52.6158	85.5358	67.3727
s000010962	54.7795	78.3823	76.0388	61.6138	69.5199	31.6618	72.4946	54.1384	45.1256	39.8476	32.9532	53.3096	73.1198	78.1915	73.6303	17.9968	35.4702	24.0427	18.2804	33.9148	28.5868	21.1326	78.0526	58.2009
s000010978	49.5092	72.8665	64.8051	48.0315	52.7514	33.9814	53.1641	68.4689	38.3645	19.8802	38.0284	48.8991	73.7216	83.4065	71.7711	20.4538	31.127	29.7582	25.6321	26.5121	36.0627	35.5753	88.9081	58.1885
s000010981	70.7959	85.5499	83.2484	73.6344	76.465	57.5333	76.7847	67.5952	61.0276	25.782	23.9202	70.558	77.3915	82.371	75.6457	18.6396	51.2926	52.7503	42.6996	46.9752	51.8425	19.0087	91.754	80.3196
s000011014	71.0891	80.3665	81.46	69.1378	73.942	54.2483	73.7169	79.4141	56.3787	32.041	26.6087	63.955	69.5355	79.1029	80.2113	11.6459	55.3129	43.5915	22.76	47.4781	44.889	21.3408	95.5012	77.5007
s000011022	60.7917	79.8483	75.4264	62.6506	69.6789	29.6185	71.5537	47.2453	45.783	36.198	31.6666	42.3432	65.7578	67.3741	54.1563	15.5538	22.1847	18.5536	18.0828	23.4042	26.4303	25.3173	70.1644	49.0562
s000011035	70.1434	81.3917	78.7226	69.7127	72.2584	55.5689	80.6344	41.8688	55.6636	52.8199	26.836	51.3232	74.1225	78.9898	40.495	9.985	9.9689	9.054	52.9347	7.2033	13.4708	23.7451	86.0151	73.4094
s000011040	53.537	76.6612	73.6508	61.1528	65.7453	41.4596	67.2127	56.3717	51.3644	31.0397	34.2439	57.0631	73.0839	79.6248	71.2331	24.6405	38.1069	29.392	29.5213	31.9107	32.8946	30.4755	86.5305	59.5764
s000011047	62.1232	80.3343	81.9359	69.3195	74.2702	48.9517	77.0956	55.6728	56.3428	35.9166	31.9002	72.4019	71.6166	76.4949	60.4669	34.2316	44.5435	35.743	36.0317	40.4198	40.3291	15.4188	87.5855	65.6861
s000011055	68.9484	83.7754	79.3636	69.9999	75.1938	17.2462	76.4694	40.0822	20.4337	53.4144	27.0024	25.1525	73.916	83.5129	86.5685	15.2887	49.5142	49.1117	10.995	36.6768	18.756	23.6278	88.2977	75.611
s000011069	72.1107	79.9453	77.5876	63.5178	66.6249	51.3538	70.9167	63.6923	50.4332	48.0559	28.7085	57.8944	71.9728	77.9266	74.0609	35.8635	43.5316	25.0126	42.9225	33.5777	41.9525	28.253	93.0976	76.8593
s000011086	57.6966	85.1536	87.3847	76.2935	79.3495	43.4337	84.0259	49.3097	60.184	35.2018	19.4505	69.9623	75.6901	83.4003	57.7717	30.9159	49.673	31.6833	19.2263	56.7429	49.6216	12.7403	93.7872	62.0516
s000011116	58.0033	77.7988	72.433	60.3592	61.6853	37.8496	63.2074	68.5195	37.3974	26.4172	43.2962	42.5589	64.7582	78.1884	71.1959	11.2614	32.6852	22.2502	29.4442	21.1881	24.9801	35.012	90.4663	69.3866
s000011130	55.3059	74.3215	75.0909	57.7857	67.9965	45.9671	62.8758	55.7576	50.9071	30.8554	27.8858	59.1576	71.502	77.3821	70.1187	20.4146	46.5075	44.7579	30.3373	42.0844	36.0043	25.872	90.655	61.7413
s000011149	50.5541	82.7203	79.6752	64.6022	65.181	38.2547	68.8841	67.4104	48.7478	27.5024	36.9386	58.7393	66.1366	78.714	58.9789	19.7171	33.9701	28.8087	19.4748	39.8117	34.8328	28.6674	88.6931	61.867
s000011155	53.3011	78.6841	79.154	67.9243	72.3582	15.3935	69.937	35.8703	25.203	51.0616	20.2136	27.6265	66.9089	67.9389	74.4488	11.6517	41.3064	38.019	7.7782	28.7107	16.7658	19.1358	86.6649	71.5257
s000011162	86.9233	90.0076	92.5631	83.1155	87.9983	8.9478	87.1032	22.4981	7.8233	71.211	17.0376	15.2491	84.5854	90.4583	92.8018	4.6948	73.8756	73.1916	9.0991	51.4571	7.666	16.8359	96.3205	88.7539
s000011163	74.9228	88.7723	86.7984	75.6143	81.462	48.7392	66.9847	65.6113	52.9997	31.3457	38.054	60.8844	66.5805	83.167	80.8712	21.0684	44.3677	36.685	34.7206	38.158	33.5388	33.0036	92.3041	80.1939
s000011164	63.4204	74.7325	71.0601	49.7069	61.3997	53.7864	74.5313	46.4714	55.6378	51.8815	18.9027	63.2519	88.2377	88.8626	88.8023	51.8256	60.5121	54.85	48.7226	49.6439	55.2027	26.8045	89.0109	82.4582
s000011191	57.6557	82.0606	74.9743	62.509	69.1146	39.0806	63.7245	59.1774	41.4407	28.8553	38.2773	56.3211	69.7301	84.6492	69.6783	26.5269	36.5503	27.8632	24.379	38.4036	36.8276	34.4651	90.263	62.1981
s000011204	65.1056	68.425	75.7577	55.8955	62.7406	45.8524	67.9434	73.1709	36.4814	35.3703	28.2811	66.3424	66.9477	72.6047	78.5068	25.2806	39.5072	25.8635	29.0461	37.936	39.9046	29.463	93.4726	70.0299
s000011214	45.8862	71.2929	63.4744	51.0458	57.8948	28.126	57.048	63.0488	35.5149	22.6536	52.7253	45.3818	62.6861	76.9698	75.9193	18.972	24.7287	18.9373	18.9132	22.1894	22.3994	44.2045	82.7348	58.0313
s000011220	41.7284	73.0515	67.7696	51.4988	58.7038	22.9276	55.5589	63.8306	31.3681	11.8984	46.944	43.5376	51.6284	75.3009	67.8952	19.9412	20.4496	12.4016	15.7788	19.3757	26.9843	41.3658	81.8627	50.9615
s000011225	63.9565	85.3858	80.1234	70.3372	71.2685	52.7493	72.4684	66.3822	60.2405	29.3842	30.8789	67.0608	75.6287	84.6294	72.3571	15.5391	53.1287	50.8761	29.6213	48.3867	41.1419	25.0831	89.8393	69.917
s000011234	65.2881	68.6725	71.9301	52.868	57.4701	46.1371	64.7794	54.3007	42.5289	40.0364	25.5738	63.4056	62.972	73.428	72.4929	36.3842	55.2077	38.8472	54.5714	35.1548	52.5687	15.7292	94.11	70.0411
s000011238	59.8571	71.1614	71.5113	52.2886	61.6192	17.5338	59.3924	62.2996	17.7341	25.7781	40.7674	29.0008	63.3146	74.0468	76.9963	15.1944	36.6143	35.5888	13.7781	27.0351	24.1616	40.876	90.1607	70.8289
s000011240	61.3292	78.1776	76.7914	60.1846	63.8423	42.6249	65.7201	78.5294	48.9965	31.5099	35.071	59.3552	74.5603	81.0266	76.4838	13.9108	45.1849	38.0182	24.1129	39.9831	38.4992	30.5955	87.7716	68.4683
s000011243	68.5687	78.0471	76.3097	67.4402	72.4138	41.9068	62.7012	60.2171	46.57	28.4606	34.9663	51.0024	55.0503	75.5233	79.7246	23.6226	34.9868	30.0276	24.4816	37.5588	35.3384	30.8605	91.2824	78.0347
s000011246	78.9521	86.7966	85.5818	81.0621	84.5364	7.625	85.3195	19.2372	4.6991	69.4571	10.8254	9.0379	80.8858	83.13	82.7772	4.9759	66.706	66.2756	7.8414	44.6644	7.3004	9.7497	90.6165	79.85
s000011250	72.9796	84.025	79.7808	74.3472	76.2543	16.7236	76.3304	33.0678	15.7627	62.549	19.8168	22.2838	82.2146	92.3438	89.1865	11.9116	67.014	66.2258	12.4942	48.2695	17.9524	16.2681	94.0878	80.5262
s000011265	74.8551	88.4174	84.9635	79.5554	84.8039	6.6304	86.5642	19.5613	12.1	69.4505	12.4743	10.2573	79.7249	80.8307	80.8409	5.0266	58.7215	57.1446	4.7757	40.032	7.8487	11.6515	83.5371	75.6046
s000011269	70.7661	86.7851	84.669	78.8504	80.3091	66.6268	81.4956	53.2285	73.8679	50.3735	21.4737	80.2507	76.7968	80.9995	70.641	32.9737	55.7303	41.1348	40.4471	54.4106	40.1317	13.4223	90.4524	75.0632
s000011275	80.248	88.8492	88.1038	80.0616	84.6726	15.953	85.3812	26.6601	17.7657	65.3164	20.6693	24.7862	83.1579	88.0167	88.0235	7.6502	68.8321	63.1127	13.8066	45.2871	11.7814	17.9444	93.4085	81.8914
s000011295	50.5704	71.9426	70.6364	55.0195	58.2348	35.831	59.2657	76.8756	40.7717	17.0859	38.9715	52.2485	67.2425	77.6325	72.2335	23.8409	43.3238	31.3493	30.2919	37.8423	42.3859	29.7826	90.3045	69.0979
s000011300	65.9893	85.0283	80.3166	74.7163	76.3855	10.1528	78.2909	29.948	14.7845	50.9128	24.9183	17.566	73.4434	83.3846	75.8263	6.7684	45.2299	45.8316	12.8357	33.5582	11.3915	20.1786	79.9038	66.3637
s000011312	47.7643	65.1801	79.6862	50.2317	57.3839	33.3321	61.5055	59.031	38.8938	14.0893	31.1378	47.5019	56.4035	69.069	68.4632	17.9909	40.1595	26.5185	23.6361	26.852	32.6954	21.7741	88.6017	68.29
s000011323	79.4848	87.1261	90.0819	78.7388	85.4798	5.4279	88.6322	19.3677	7.0349	71.608	11.7338	10.9271	87.4279	89.6706	88.9993	5.5564	71.3081	71.0003	4.7202	49.3362	8.3926	12.0202	92.8796	80.2763
s000011329	52.5747	77.9294	65.2328	51.5931	55.6656	27.4835	43.4088	78.7766	28.9509	19.4227	57.3871	38.3445	61.8711	84.4072	85.3191	13.7372	29.0447	24.8932	16.0784	24.5659	26.3975	54.8385	83.2091	59.6141
s000011330	72.3955	87.4727	87.1414	78.1202	81.9509	54.8147	77.1401	50.9341	56.5406	42.0375	28.595	67.2634	72.0523	82.3364	58.2696	17.5515	46.4034	42.0397	31.2735	40.5381	29.9579	22.4977	88.5613	71.1224
s000011335	61.1635	71.6037	74.5428	54.3708	61.6105	30.1754	52.89	71.5168	28.6312	25.9226	39.0753	42.4932	59.204	81.2988	75.4018	18.8591	29.7853	22.3963	22.6169	29.47	28.2205	38.4656	92.1367	70.4767
s000011338	70.5381	83.6351	79.7713	72.0933	74.2559	60.8005	73.2726	58.4082	62.2189	48.2829	25.7542	64.9497	77.0319	87.0099	75.4242	18.3099	59.4853	33.6337	34.7399	49.495	32.1034	18.2163	93.2223	76.7984
s000011350	64.797	83.6945	85.4791	75.4647	82.3027	13.3377	77.6153	31.5724	22.7909	43.9626	20.7421	19.5904	73.2093	86.5087	76.8641	7.7592	48.2033	48.1914	11.8017	33.1269	15.426	20.5869	81.5469	67.3094
s000011352	60.0699	80.1098	77.0109	64.1241	68.9412	19.8024	68.4903	46.5468	26.8042	42.6864	32.0061	36.9361	75.2855	81.1693	75.4676	14.8882	49.5352	47.5431	15.8873	39.3734	25.9929	22.583	86.7728	66.2627
s000011355	64.9861	78.0801	75.595	63.0315	66.7051	32.262	51.8447	76.1729	35.7159	23.798	48.8316	44.7788	55.1959	81.2202	70.1826	11.1726	26.6378	17.1822	24.2705	21.5987	24.394	42.6893	89.9749	71.5416
s000011357	58.7773	71.7326	71.9208	53.5037	62.1351	6.6931	54.1586	57.9226	3.832	28.3543	42.3839	16.6992	57.0286	75.5306	81.4373	8.8166	30.3959	32.4767	7.9351	19.8293	13.4719	39.8821	89.9809	66.2591
s000011358	46.4124	67.498	55.8838	36.4224	40.9699	16.5697	52.7736	69.2452	11.8834	17.9747	43.1967	25.4455	63.1564	67.0035	76.7712	15.4543	21.6839	20.9418	19.4957	11.2856	20.0173	45.3682	81.4113	51.8217
s000011378	58.3596	77.7306	68.6164	54.6121	61.5132	28.9566	46.2604	78.0879	27.2773	18.275	54.0308	37.9697	62.9573	87.0437	85.3449	14.1889	27.0549	27.6314	18.735	27.1806	28.0308	53.8909	88.6681	60.3413
s000011388	62.0759	77.5043	82.0191	67.5473	74.0822	51.9465	79.1726	50.5117	53.6929	44.3858	25.9662	64.1852	72.6376	77.0329	41.8335	15.2266	23.0884	21.4624	40.1874	29.5461	26.3886	17.4111	90.2071	63.397
s000011390	43.2443	47.8313	83.3233	15.1415	46.2357	4.7572	50.4251	61.2802	1.5879	1.2924	48.9012	24.3816	75.3382	65.0586	67.3951	40.6428	18.8488	18.3533	15.0167	8.5181	28.3258	64.7882	83.9718	51.4753
s000011409	73.0211	81.9832	86.166	73.6624	77.126	49.4786	63.5887	63.1785	51.1261	34.2858	39.9401	58.2986	63.265	94.3973	89.0902	30.9474	50.0331	44.3485	42.2152	42.8533	46.2678	34.2111	95.9777	77.431
s000011416	42.3593	71.3475	63.6428	42.1353	48.083	23.3853	50.9652	77.1863	29.0869	19.7965	46.3863	48.1089	67.4464	86.3216	79.767	21.8945	36.2328	18.9468	31.7331	17.7416	34.1504	44.3985	86.9382	60.6133
s000011417	61.8874	83.0141	73.61	65.3785	68.3833	48.4236	64.3798	65.8167	54.3075	24.9813	40.9785	65.0295	69.9733	81.8532	71.0777	16.7064	47.3401	45.9536	29.6565	39.94	35.6628	31.6339	83.203	65.9761
s000011934	39.864	56.9464	77.992	40.356	49.4716	23.1648	43.6684	51.3061	29.5828	11.7877	30.125	36.1682	55.3872	80.7919	80.8606	15.3405	26.4148	21.5824	17.2968	22.7918	28.0073	31.4987	92.4636	68.0987
s000011935	64.6687	81.9597	82.0349	69.2568	73.5253	39.9863	62.1371	58.9103	43.3282	31.1399	42.6965	55.1282	62.3875	81.4305	69.7809	22.9276	34.7563	30.5193	21.589	30.8982	25.0486	34.3801	88.2106	68.5133
s000011940	68.2696	82.2407	76.5064	70.5443	74.2808	58.5002	68.758	66.9415	55.0662	35.0874	25.6484	68.9014	69.11	81.6087	84.0857	26.3032	52.123	50.0819	40.4309	49.5727	48.7752	21.0944	92.8463	77.9789
s000011945	43.3445	90.1568	57.1794	47.0893	50.8571	60.1542	92.3292	57.2957	25.7773	35.02	4.8632	62.9118	56.5537	55.4366	47.6722	20.072	35.6895	30.021	11.0529	27.8534	15.5339	10.3585	51.622	42.4851
s000011956	64.3829	82.6722	73.0306	61.7333	66.1485	12.9028	67.714	46.6087	5.7101	45.8469	31.7144	20.4723	63.132	79.8911	82.8078	10.2102	40.921	41.0259	16.5211	27.2898	11.1905	33.8024	75.2475	62.8548
s000011959	69.9907	66.5253	82.4053	50.7225	63.7128	41.508	75.3138	82.0778	40.0104	41.2605	19.3079	58.0673	82.2966	72.0473	81.3576	18.2249	50.6314	51.2875	14.295	47.8122	33.942	33.3658	93.7376	74.4868
s000011997	60.1044	70.8203	73.007	50.9921	63.7856	15.0501	54.736	70.4056	17.4958	14.2681	50.8077	32.8716	53.3088	74.4375	76.7797	17.4624	22.2101	20.7106	18.7485	17.376	24.5685	46.0687	89.2589	63.2386
s000012012	76.1261	89.2814	88.6553	80.3966	82.7699	73.0105	85.9601	35.6606	78.3023	68.0396	14.3312	68.7912	86.0005	88.9148	26.8761	12.9062	18.1788	13.8674	66.7356	18.6071	16.7081	10.6889	93.6658	79.1669
s000012014	54.6061	77.18	68.229	61.6491	63.5273	41.6334	57.4195	67.955	47.8302	22.3227	39.3063	57.3901	65	85.592	77.1708	22.8022	31.4637	30.5547	24.3513	28.8665	42.0876	30.5573	87.6302	63.9401
s000012028	81.0611	90.0194	83.8909	83.1982	87.4611	75.028	90.3458	25.6552	79.0803	12.4603	7.6354	7.4097	20.2737	18.8409	41.0275	20.0553	7.9829	6.1845	5.4137	9.6825	17.7545	8.7207	89.7391	86.259
s000012059	76.5942	84.6438	87.2498	77.713	80.8579	64.6272	80.0987	35.7476	68.0042	55.2688	18.9728	73.9247	77.9789	84.5939	79.4529	56.5055	63.9709	58.762	59.9248	62.3984	66.3698	16.1569	95.3442	84.7577
s000012066	65.3952	81.3286	86.7455	69.0729	73.1867	34.4942	82.2933	45.6626	41.3468	34.0969	18.6603	52.2476	70.5168	71.7646	62.4046	16.5108	43.0303	28.231	22.0841	49.0779	37.2629	11.6159	93.9517	71.3486
s000012070	60.2781	78.1	71.6779	60.2098	64.8707	15.2743	62.4628	50.8948	19.7134	35.2444	39.1333	28.0701	68.9364	79.1612	78.2394	10.4661	44.447	42.239	14.1683	31.8536	21.8322	30.7179	87.703	68.2712
s000012072	67.4338	85.7416	83.2917	75.455	81.958	50.8905	76.5072	53.9124	61.6915	43.3294	30.9696	67.5056	75.7691	83.9982	73.1291	34.9588	51.4465	36.5092	28.0156	47.8078	40.2589	27.7116	88.1007	67.1476
s000012086	48.4848	72.3214	67.1693	50.3332	55.9859	35.8192	53.3643	75.2796	39.2071	20.9052	48.6233	50.4168	70.7457	84.4681	84.6332	15.8758	34.9745	34.1646	21.2336	31.1079	32.9273	41.6444	83.0503	52.5994
s000012092	59.5176	72.5384	82.0224	58.6033	71.1913	35.2886	69.368	52.615	34.8056	36.4713	25.131	44.4807	65.9686	76.3901	66.9919	18.3673	44.2511	35.5022	26.7826	30.2279	25.5998	22.9142	90.3351	67.4136
s000012112	73.0627	68.8219	86.9467	59.6284	75.4842	56.6388	79.6687	54.7267	57.0832	46.6675	14.1906	67.4735	90.9874	81.4315	84.7906	38.6066	59.6521	51.6953	45.0652	52.8732	42.0473	29.1279	89.9955	81.4628
s000012113	76.0863	85.516	78.743	74.1441	78.5103	65.5508	78.091	56.7454	60.5948	51.8475	22.3392	72.6941	74.7204	84.1176	82.0443	28.743	52.9026	39.0666	47.3445	44.0549	41.718	19.5644	95.3924	81.0161
s000012120	48.3443	44.9245	62.9081	24.8007	56.6687	22.2408	76.5937	45.3148	29.0723	20.3735	23.6247	36.3326	69.599	58.006	77.966	42.9493	56.2974	52.6051	38.7814	16.4744	69.1546	51.6836	61.3076	59.1025
s000012135	78.1786	89.7309	81.5234	81.4264	84.0349	65.9513	82.8516	59.5157	65.2182	37.9699	20.3264	71.3845	75.9543	84.2729	58.1983	11.1995	34.3085	30.2892	46.0676	32.2289	39.3399	17.962	94.0048	81.8523
s000012136	61.2304	72.8129	73.7867	50.5693	62.1336	34.3968	65.8799	76.3739	35.398	17.4501	41.018	49.2571	65.9508	73.3625	74.8315	19.5976	35.2301	30.4038	32.4051	29.3413	37.4237	36.9987	88.404	62.865
s000012152	69.3747	33.7242	73.2895	12.1916	71.8779	8.5022	92.5921	27.3171	8.2992	9.8489	12.022	11.0963	83.0908	72.4523	94.4227	50.9805	51.1324	50.8047	25.1784	5.2139	64.0899	71.2883	81.5429	78.4439
s000012156	52.4505	72.9249	70.6978	51.2926	58.1578	29.1752	54.4264	74.3752	32.5997	12.7192	40.0966	42.5903	62.4159	74.939	73.3578	15.3465	28.3153	27.4893	25.1456	26.9922	32.1255	39.1857	88.2074	62.1259
s000012159	64.5756	70.3563	76.2205	57.4464	62.2732	17.5485	76.3947	32.0142	10.7543	53.913	17.1242	28.2597	81.8987	80.3283	77.9764	27.7375	60.6254	61.6615	18.51	41.8117	19.1739	22.0396	88.1112	73.1078
s000012176	62.6635	61.0351	84.2401	49.649	63.5688	44.4072	75.7733	52.2221	42.4518	37.8038	25.518	50.0968	79.5117	78.8546	45.4397	13.5427	15.5901	17.8268	49.112	11.0899	22.2986	28.9448	81.4171	65.3741
s000012196	57.7274	79.524	71.5164	56.9083	65.2566	36.2814	70.0765	52.565	31.5616	35.5043	30.8658	44.4348	64.0536	74.7465	64.2786	18.0816	31.7806	30.4725	18.9617	24.3347	27.1703	30.6175	85.2775	65.6683
s000012226	58.3831	87.4044	89.0557	78.9068	83.1197	49.3339	84.7497	56.3989	75.2419	36.1737	23.7428	77.5926	72.6515	76.0937	53.6805	29.6987	41.142	31.3375	26.9232	49.5568	50.4841	9.3916	88.3687	63.4005
s000012230	69.4341	85.0416	81.1454	72.0666	77.2145	57.0136	73.8359	64.4247	63.3418	43.2438	29.7283	67.1337	77.608	86.886	79.3886	19.7165	46.6906	29.0388	27.3116	43.0596	32.9069	25.6036	88.6234	68.9268
s000012231	65.2934	77.8226	60.3881	49.7558	75.2897	29.0325	81.4561	19.1133	56.4793	38.2168	34.325	35.4133	49.2417	36.8369	46.6316	18.3468	15.7308	12.7927	23.52	15.9507	24.1074	5.5857	41.7285	32.1794
s000012262	56.0011	90.899	75.4747	78.8739	85.7426	18.1007	86.0293	32.1871	48.042	68.0495	14.3769	27.5127	86.5755	79.3351	72.8016	13.6106	24.2997	16.0774	12.9432	24.9367	16.4466	13.4537	52.8505	41.2705
s000012267	63.7756	81.1771	76.4897	69.5011	71.4585	46.9057	72.4547	56.755	51.1225	39.7319	28.6882	58.0378	72.181	81.5762	79.7848	24.3841	42.7836	32.9219	32.3357	36.9459	31.736	31.4827	86.4232	72.8938
s000012280	61.1079	77.6525	84.6879	67.3152	71.492	43.9998	69.0719	56.5444	55.3745	34.1721	31.1718	62.0062	68.2064	80.5074	72.7907	27.3595	39.1931	37.6502	25.4809	40.687	34.4933	24.2825	87.8352	68.3937
s000012285	61.7129	83.3489	84.5201	72.8383	77.0223	49.1692	78.6112	60.3676	59.1774	20.9399	28.8882	64.3299	71.484	82.8133	72.3229	14.5876	51.2421	44.9982	28.297	41.7757	44.172	22.6416	88.3025	65.8371
s000012286	71.4561	85.4338	83.3774	72.9529	73.9805	59.9586	73.4838	73.8459	62.891	49.6898	33.4554	70.3095	77.0539	92.8202	92.1016	19.5677	61.257	53.8717	30.6354	57.4477	39.2714	26.26	91.1275	75.5368
s000012298	65.6728	85.8049	91.2184	79.2308	82.114	18.9897	78.4551	30.1159	32.1301	45.0052	28.3761	37.7796	70.7011	83.719	72.7503	22.312	48.0798	44.1765	12.2358	44.2188	22.3265	22.3591	88.5349	67.1318
s000012299	64.4376	82.3086	79.7517	69.6945	72.5183	59.0325	77.0981	60.4965	64.4171	36.6913	24.0244	75.0126	77.0832	83.675	68.906	31.7774	57.1666	44.1142	44.5395	46.1599	48.0108	14.4835	90.4048	73.5459
s000012310	58.8713	72.0383	69.5644	52.0534	57.5375	30.9412	59.5881	69.0758	29.1087	16.3086	39.3038	46.0156	60.3974	70.1526	76.6998	19.2345	28.5733	29.8371	24.8154	23.3956	36.7216	38.6188	88.6476	69.6145
s000012321	70.6985	82.0254	82.7867	69.9109	75.2288	57.8581	72.9197	59.8468	60.1961	49.3103	24.7568	66.2041	77.1352	90.414	82.5166	33.5627	40.4996	39.44	26.3658	39.6765	34.5356	25.3146	94.5472	76.9708
s000012326	61.9681	85.5541	80.2315	72.0802	76.4327	42.5065	78.3291	58.4472	54.2145	22.8514	36.4872	57.7419	66.0769	74.8977	66.2481	19.8093	45.4647	32.2011	27.5461	37.0238	42.6552	24.7407	93.3603	69.3252
s000012335	69.1688	83.878	78.0429	72.8231	74.7264	59.0961	77.4234	62.2139	63.5034	35.7709	23.8102	70.4629	74.9193	81.916	74.7127	26.3564	52.7244	42.9731	39.8876	43.9792	47.2328	17.8218	93.6993	75.6058
s000012336	65.6743	86.0176	84.3308	74.7325	76.7973	24.1539	83.199	36.1034	35.081	48.6311	25.6697	43.418	70.8927	73.6598	68.8134	13.4191	53.0296	48.1744	16.2767	41.7225	24.9663	14.198	85.7828	71.7835
s000012339	37.1583	62.328	51.1643	41.9732	43.8041	25.8749	44.4262	72.9506	24.0564	14.8083	37.3249	33.6662	56.4587	75.0321	75.1238	31.0265	22.9963	27.0756	15.1818	18.0633	41.0488	30.217	89.3993	64.5774
s000012355	45.4846	71.8741	55.3332	43.7341	46.1284	25.0045	46.541	70.4126	24.8423	29.0692	51.8724	37.9524	72.3006	88.9577	86.2985	21.2168	37.2669	34.7493	23.0402	32.0664	30.6017	44.2485	85.6388	53.844
s000012393	52.9787	73.1328	70.8598	59.4365	67.462	25.2611	72.2415	46.2191	25.3285	41.2386	27.1635	37.069	68.6412	79.1568	70.9896	17.9454	32.1811	27.1614	33.426	24.1554	24.7157	19.626	76.2077	54.7681
s000012399	41.136	68.4377	57.0614	36.5377	39.6029	19.9352	46.9418	73.5836	24.7163	12.1355	52.2744	36.428	68.2044	78.1097	80.3019	16.5342	25.5006	23.5239	15.648	21.6162	30.5967	49.2026	84.51	49.7754
s000012418	66.0302	82.6548	66.7194	70.1621	63.7514	56.6442	68.864	73.488	59.179	33.3261	25.3257	70.0024	70.2948	81.9165	77.3964	21.6648	56.193	38.6026	22.9905	47.536	56.8112	19.1469	94.3324	63.7129
s000012448	57.0524	71.9723	69.1417	57.9539	59.6643	43.9095	71.6064	58.9828	50.2775	24.6011	27.5896	56.9081	66.3839	68.8616	66.4531	28.5659	46.0337	36.6365	31.0494	34.6009	40.4077	23.1793	88.0428	65.188
s000012593	56.6364	80.2088	78.8506	68.0014	70.8824	42.1599	66.3457	67.0746	52.7079	34.8974	37.2616	61.5986	64.4765	79.3617	72.008	13.0503	42.0286	20.7785	17.6809	40.8736	34.1726	26.5291	84.5094	63.4008
s000012663	37.4075	72.5214	50.5095	47.2364	52.2563	26.501	79.198	39.6487	38.9402	51.9616	15.7051	30.1681	62.5084	63.3856	78.7846	22.25	10.7052	5.7072	6.1403	9.0255	22.697	23.1912	53.3869	54.0606
s000012699	61.9573	84.0939	83.8875	74.5069	74.1969	44.3087	71.1191	66.839	57.0959	30.8714	33.0388	62.1149	62.6826	74.6822	65.7472	16.8667	40.4004	34.8	21.9558	39.3735	33.8355	23.6809	87.0493	66.7525
s000012813	63.7246	81.8311	76.7012	68.5731	70.556	48.2576	72.8048	55.183	58.3415	41.7995	29.3031	65.175	71.0035	77.6069	70.1012	31.8254	49.2733	32.0899	33.748	39.1509	40.9592	22.7327	87.393	62.9179
s000012871	51.2464	84.9348	86.184	74.1256	78.7451	37.8998	77.9775	46.6445	60.1427	31.5248	23.4741	51.485	78.4709	85.4202	56.1707	21.9941	40.2305	31.2107	26.3217	33.4301	28.2636	18.3983	72.5188	57.0983
s000012879	64.9861	83.047	84.6096	71.93	77.2859	54.6324	80.7458	56.1806	61.8844	48.1373	25.4201	66.8861	67.2828	69.6214	46.1466	12.1256	29.9153	16.8255	34.6699	27.8714	27.0905	12.3205	83.5325	69.4844
s000012903	63.9781	77.6744	78.2076	64.4787	60.4884	37.1572	69.3986	65.9785	38.2016	26.8737	43.8783	51.6804	51.8805	63.7181	63.2839	13.88	35.0121	28.9989	16.8719	23.831	22.9911	19.9985	75.0558	56.3431
s000012911	53.7277	74.6884	71.8444	54.5987	59.6561	40.1911	62.9085	69.3575	45.6224	29.4097	34.1283	58.8634	74.8586	86.01	81.253	24.7901	45.555	37.8686	28.3425	40.2105	42.143	30.2038	90.1003	66.4906
s000012918	43.3542	70.485	69.0133	54.7906	59.26	26.9851	62.5612	62.6647	44.293	20.0989	37.9252	58.359	63.069	75.0251	53.039	25.5441	30.8736	28.4475	19.2111	33.799	39.3044	22.7463	88.8062	58.0493
s000012946	60.3613	85.0929	82.6094	73.4063	74.9303	53.9795	79.155	60.755	59.8818	51.0657	23.7716	71.5037	78.0233	86.9013	52.1421	22.731	32.9011	25.3838	20.8358	51.0476	34.7924	17.4531	92.2752	59.7916
s000012950	57.6391	79.4838	82.1001	68.4772	74.1485	46.7712	72.7435	53.2209	58.888	38.24	29.7697	64.5271	70.2741	77.7961	67.6445	21.7332	36.7449	33.3061	23.5689	37.5427	30.7763	21.9689	87.1597	63.2122
s000012951	57.1688	74.7553	70.3768	56.7933	62.5798	42.6316	63.0304	61.4454	45.354	31.6426	36.717	56.1758	71.4135	81.2967	76.0672	28.2991	41.9402	35.7617	34.2396	37.4334	40.6035	30.9831	91.0221	62.2075
s000012971	38.9599	57.5065	61.0416	35.7837	40.919	16.3426	47.1117	67.5585	18.8966	14.9998	45.2277	25.5798	55.9284	75.5425	70.1479	15.8577	18.7508	17.8519	16.2919	14.0247	20.6008	36.0619	81.0959	52.1718
s000012976	48.953	83.2228	80.1434	69.9342	73.827	35.118	77.926	47.3507	62.1497	27.8809	34.1082	67.9102	70.5596	73.9531	46.9389	29.8288	27.0701	20.8138	30.1489	34.3823	39.4833	15.7194	87.0957	56.2312
s000012983	66.3201	81.6679	81.2432	69.3373	71.8929	50.657	73.028	76.1585	55.4111	42.1179	26.8444	65.566	77.1129	85.5033	75.2928	15.155	49.9258	46.3411	13.7625	52.5525	39.3779	23.9121	92.766	69.1024
s000012984	50.498	56.195	62.7047	26.3847	51.1926	16.4104	54.9222	60.2767	11.1818	8.7308	41.4846	24.856	63.6687	79.0241	78.4067	21.6533	31.2526	28.3944	13.1689	10.6542	34.331	60.5238	85.7173	61.1479
s000012985	62.5802	80.4774	80.9184	69.5849	73.0213	50.5263	72.7194	64.8889	58.1719	32.0507	29.3755	65.8164	73.3685	77.2466	72.8812	22.5427	46.2242	40.1216	28.712	41.9528	37.9749	21.4878	86.7517	70.2407
s000012988	71.8631	85.2086	74.6757	66.6609	71.3958	58.9983	67.774	87.336	56.102	46.4246	31.0726	63.7453	79.6148	90.0745	92.5166	13.0093	58.7018	55.0213	20.1184	50.8043	37.3077	33.8461	91.4262	77.4854
s000012992	30.3164	82.9299	66.7383	64.7784	69.5722	14.4094	69.5801	45.6392	46.5197	18.5947	36.0615	26.6893	72.4132	80.3532	55.861	11.8416	16.8165	16.2156	12.4486	18.9038	21.9805	30.6067	59.4705	38.7889
s000013001	60.889	72.3579	81.8725	58.0515	65.4469	45.2033	70.5103	71.3901	50.8209	24.99	27.7863	61.2387	77.9682	80.8312	79.037	18.6339	50.1548	48.6299	30.4103	45.6548	42.9023	26.304	88.287	71.5342
s000013005	50.6266	61.5806	58.8157	45.0796	50.0082	37.2384	54.3116	78.0978	35.9109	29.9324	45.3281	45.2837	80.8126	83.4729	84.6622	20.5982	56.5941	52.2647	24.1922	34.251	49.5183	25.6251	92.5411	57.2062
s000013008	50.2128	77.3932	74.1969	60.1392	65.6641	24.6942	72.4564	58.8016	32.295	19.8509	45.5975	43.538	56.3282	66.1586	62.9076	16.7849	30.3916	22.4624	19.2846	21.1538	28.4354	30.429	84.4913	59.968
s000013009	64.8516	83.2436	79.6927	67.6975	73.6827	44.4404	74.0552	65.2993	44.8403	34.3473	32.2709	59.1502	72.7273	77.376	73.6179	21.8613	44.4348	38.8417	29.2499	37.9671	36.9675	23.4949	89.7734	71.4857
s000013017	77.2681	86.1765	83.7663	75.8521	80.7509	14.0929	76.0472	32.6347	13.5964	61.2836	24.5168	20.155	74.5893	89.1609	83.3839	7.8875	63.3298	61.1432	8.1354	44.4452	12.5096	19.8175	93.4227	81.5365
s000013018	63.1771	80.9829	52.432	47.1351	65.9433	40.726	72.8532	35.3688	46.2233	27.8342	75.3152	39.9919	33.8913	21.7435	32.5295	18.0977	2.2091	1.4443	6.4677	1.8461	15.3055	7.4118	11.2553	5.5352
s000013019	57.1064	74.6437	72.8364	52.0615	62.2547	32.0156	62.8072	62.312	26.8316	21.3008	38.2414	45.3605	55.1161	64.27	66.9036	20.4807	30.2777	26.6875	19.9881	25.5693	31.6687	30.6653	86.8327	67.597
s000013026	71.5606	87.4153	86.8296	78.5064	81.0603	63.1707	84.0125	63.2374	74.9056	26.3588	21.0919	76.6576	81.899	86.1519	66.0372	19.8743	53.1256	43.7423	40.4597	32.1323	48.2104	11.6212	92.1053	77.3969
s000013028	62.4887	78.0406	81.2199	62.9774	68.356	40.6574	70.9688	61.9284	41.7012	30.034	32.1389	59.277	61.129	73.9521	65.0252	19.6583	38.864	28.9834	25.2826	33.8417	31.0441	27.9474	90.0632	73.7651
s000013031	58.9421	76.5358	70.8194	59.113	65.6494	39.5888	59.6592	68.4309	40.8322	20.1566	38.5045	55.4962	63.8523	80.8601	80.4945	23.3369	36.5794	33.2577	28.508	31.4504	42.3101	35.3007	90.4121	67.8221
s000013055	44.9815	79.3054	64.6544	58.8927	55.5074	31.3735	60.1258	62.932	42.8289	22.0826	41.356	53.4247	65.6266	75.8846	67.4725	26.2987	30.8762	25.1555	23.1118	35.8802	39.1477	33.7509	88.6568	54.995
s000013062	48.4037	67.4692	68.208	46.4899	49.6042	34.7078	55.4948	81.1515	32.1886	20.1395	43.6426	53.2901	66.654	84.0964	90.5768	22.5006	37.7942	31.9851	42.7326	27.3167	41.0897	40.711	89.584	66.2832
s000013065	52.5433	84.1757	86.0441	76.3345	78.8318	45.0694	79.3148	52.2988	69.0639	20.9191	16.0865	74.7443	84.8676	91.0537	54.0512	37.3557	31.6132	32.3463	28.9728	53.3604	56.6186	16.1605	95.3334	57.5342
s000013076	63.6502	79.4766	81.7547	67.3313	72.2372	32.2982	74.2479	42.844	59.507	40.7027	24.6848	44.366	69.8651	61.226	51.0572	11.8325	28.0806	20.1402	21.4565	25.3878	27.5654	16.4948	68.6855	51.3018
s000013077	59.8588	75.0924	71.2936	56.3916	63.7498	45.4141	61.7637	71.2324	41.5977	36.7301	37.8903	54.6682	67.9238	87.3131	80.4021	19.8744	42.1359	24.9916	25.7164	36.7442	31.0792	37.0881	88.1743	64.6877
s000013079	67.444	86.1919	77.9859	77.1691	75.9067	59.8053	79.9948	70.124	66.021	46.4897	23.6681	71.2879	72.6017	78.5991	75.4933	19.4512	55.9838	27.4997	20.417	52.3453	47.296	15.7484	90.4076	71.2901
s000013108	60.8522	74.4007	80.2922	59.9324	68.612	44.7852	67.2423	66.9337	49.697	24.6585	35.5114	56.8902	75.2561	81.136	73.3205	19.7719	41.3298	32.5437	34.517	33.2205	39.8066	31.6751	88.0941	67.019
s000013118	62.4333	71.5897	71.9522	51.9773	58.9908	42.1274	67.0443	59.1142	39.1956	26.758	33.5082	51.5304	61.1624	75.7046	73.6298	19.3659	38.8691	23.7639	18.0022	32.4155	38.1756	24.9708	91.1205	68.4574
s000013120	73.1283	84.4434	82.9736	74.1219	76.8735	62.5533	78.7787	60.8589	66.4752	36.4155	20.8673	76.1618	78.1781	84.9917	75.2335	25.2964	57.8873	52.8376	45.3127	49.0417	54.4003	14.6517	93.8474	78.762
s000013133	58.1807	79.4961	75.6463	55.8767	61.8638	36.0048	66.7148	61.3484	39.1833	18.02	41.4365	53.5524	64.246	72.9585	72.0837	21.9253	37.6806	32.3157	30.4972	31.2651	41.4489	28.8645	91.1233	70.4324
s000013138	74.6479	89.9572	90.6655	83.6622	86.5013	11.81	88.8301	19.8162	20.9234	65.0033	13.7778	17.536	83.6535	89.2499	81.8256	7.3415	66.0278	63.2444	8.8898	46.6124	9.1834	11.0341	86.0592	77.9206
s000013146	56.8905	72.1314	68.8975	46.2927	58.6438	34.7779	69.4065	64.0842	40.3018	32.3061	39.2256	52.5471	75.0491	78.261	79.5794	30.3843	31.5349	30.1588	22.1274	27.9538	28.8723	32.7251	80.1404	62.8248
s000013147	61.4882	79.3968	78.8121	63.9407	67.8183	47.0546	67.5058	65.5812	53.7584	31.8673	30.7919	62.0478	71.6447	81.0437	75.8179	26.5547	46.5073	35.8617	30.798	41.2791	41.1151	23.5965	90.3849	72.0531
s000013151	62.5077	79.1934	76.5575	68.4963	71.3064	48.0499	76.3336	49.917	55.5035	35.8432	26.6835	59.0628	64.6443	73.4889	55.0361	19.0374	26.0914	24.8012	33.7827	30.0589	33.5735	20.8639	81.7156	57.9687
s000013154	50.567	56.4759	57	20.071	53.052	20.7017	67.64	51.8486	12.1868	18.3757	34.0893	24.6794	73.5942	74.4001	81.8927	36.0334	40.5983	35.5262	16.3466	11.1242	43.0874	64.8287	77.7053	59.2579
s000013156	63.3261	81.9757	79.2374	70.0105	72.3337	47.3536	78.3375	55.8283	54.5689	31.6785	27.1227	63.1467	66.6429	72.4245	64.0722	21.576	38.6186	32.2271	34.0763	33.3185	39.9549	18.167	87.3348	65.8032
s000013159	62.3356	81.3557	82.3393	66.2942	69.5353	41.832	75.0293	52.8213	46.3263	34.5845	29.7501	57.0864	67.7275	74.4111	73.5228	16.9644	38.3927	33.101	29.3834	33.7831	27.1288	24.2167	84.7474	68.3066
s000013167	62.1254	84.4139	84.8891	73.7289	73.0137	51.8394	71.8709	76.5366	62.3585	32.1232	35.1592	64.7584	70.4002	79.107	77.5612	12.0632	50.457	36.7574	25.3201	43.372	38.7161	25.3193	81.8337	69.0674
s000013170	61.8377	83.2342	69.5217	63.6144	65.6529	53.5756	66.5769	56.1184	58.6171	35.3536	39.0394	59.3771	70.3271	77.9478	67.5063	27.5042	41.7629	34.9679	27.3182	35.8713	29.151	26.3592	83.5964	60.7374
s000013171	72.8339	84.1345	78.4994	71.3256	73.0757	49.7094	69.0681	68.4475	48.7217	37.6401	38.4551	60.8924	67.1257	81.6436	84.122	21.3131	43.9706	31.2533	30.0103	38.5167	32.6179	29.4339	92.2003	75.6777
s000013174	83.8099	95.3869	90.4802	87.9312	92.7503	4.8128	92.2133	12.6013	8.4419	79.1936	8.4519	5.3511	89.8511	94.0257	89.3379	4.0428	73.2694	73.9641	6.7634	49.407	5.7241	9.0324	86.8668	81.1267
s000013190	69.382	82.8508	81.1576	69.0285	74.4487	56.4249	72.7657	48.7417	56.5904	49.537	29.1016	66.1083	81.6432	86.318	79.843	34.0818	53.5735	37.1765	33.2915	43.5784	26.7795	27.1285	88.4693	73.1589
s000013195	59.599	83.2851	90.5708	76.0192	79.7903	43.1379	79.2644	48.988	63.8262	34.3649	21.6326	70.3611	73.5585	82.5285	62.9112	34.1867	38.8745	24.3448	29.2621	51.9926	45.4225	17.9005	92.3557	64.8502
s000013197	44.6943	59.0218	60.3047	36.2039	41.9451	27.9093	51.5303	80.2578	25.8324	15.344	36.2876	43.9581	63.0485	75.1284	76.0908	27.3993	29.2803	31.1407	24.0773	25.7261	41.0417	32.052	89.4557	66.4126
s000013208	56.0383	78.7965	81.7429	65.6919	68.6516	29.1624	60.2203	58.7982	47.3639	25.7532	34.0259	56.7003	66.5051	86.0321	68.5799	39.9873	33.3766	21.455	24.8541	47.6106	51.8402	32.775	94.6757	64.076
s000013216	74.542	81.3421	77.8551	70.3103	76.0087	39.2155	74.4023	47.5803	33.5332	57.2447	23.4281	43.8682	77.766	85.3657	84.5782	17.3132	60.9391	56.1711	25.6614	47.9275	24.9256	22.3338	93.2969	77.7536
s000013218	66.1558	77.3679	85.2656	67.3979	73.6381	37.9359	65.1308	63.0221	44.3583	22.8198	43.0018	51.7459	58.2512	74.4316	59.1324	22.5482	29.4242	25.3013	16.5949	29.3569	30.1703	27.5709	89.0244	63.7243
s000013227	52.6877	71.1393	81.373	60.5426	68.8732	32.822	74.219	64.6395	40.1405	7.7718	43.1607	55.0312	57.9613	62.8483	40.1504	17.5485	26.8767	18.4567	18.1359	18.3617	33.7744	17.8471	92.4261	51.7415
s000013241	72.6466	82.0747	81.8896	74.621	79.0471	66.7459	81.9897	38.1915	70.9142	62.7278	18.1467	71.3773	79.3776	83.7502	35.3442	26.0331	28.6713	21.993	63.822	24.0349	33.8399	10.2117	95.344	74.0006
s000013251	72.5207	83.1023	85.2612	76.1745	86.4226	59.0563	90.499	53.0931	70.8444	44.4413	15.1658	80.244	81.0105	72.6849	65.6059	29.6559	62.3174	48.2722	31.3178	48.0111	55.1732	12.6115	91.5698	77.274
s000013257	59.3741	79.0205	65.7021	52.9598	61.5916	43.0533	58.5238	72.4019	37.6396	30.3706	39.4996	52.1736	68.6657	81.6796	74.9349	17.0817	38.4769	36.4185	20.0122	36.431	26.0385	44.5712	87.0446	67.6446
s000013259	65.5104	90.3186	85.0426	83.1077	65.4923	40.9671	84.7865	66.4254	59.529	26.4067	15.726	63.615	62.7257	69.0823	59.7506	27.2564	33.0499	29.2582	21.2304	44.9887	48.3541	10.3039	96.294	69.4408
s000013265	50.3901	68.0143	66.8284	44.2097	64.8389	12.5922	67.1436	51.9772	18.4556	24.9595	37.6869	26.9533	67.5469	60.4229	73.7632	17.1202	27.6388	26.541	11.147	17.1452	20.5138	34.7829	80.39	62.8174
s000013274	61.0669	77.2772	75.9742	59.324	64.8649	26.0001	53.1587	74.0257	29.4717	17.5373	48.1707	39.0827	56.3143	80.6244	76.8821	11.7557	27.2209	26.9434	16.5458	26.4581	26.4482	44.7605	88.2809	66.0196
s000013306	51.7843	67.9192	63.8623	42.7336	54.0464	31.9834	57.0729	78.5042	34.1752	28.4692	44.6815	45.2053	71.5716	83.4226	88.1703	18.5533	37.2682	35.7826	20.4555	30.6166	31.2312	42.9884	83.165	55.9659
s000013312	45.4284	84.8656	75.9048	70.1333	69.1103	38.398	71.7843	60.5749	64.5894	30.1122	33.2518	57.2689	75.7105	83.0788	60.4603	19.524	37.9924	34.4966	18.0547	39.6655	37.7373	22.5086	72.1271	49.267
s000013327	56.1819	90.6946	86.8266	84.7858	89.6083	29.1883	90.6865	25.1584	58.9661	60.3984	13.7514	49.6008	82.9906	80.9036	67.0732	32.0379	24.7536	13.2609	20.0352	34.2891	29.6407	7.5752	66.4791	44.5076
s000013331	46.2421	73.1083	62.3009	46.1694	52.9124	28.9238	55.5228	71.5368	30.9451	13.6805	43.4481	39.2538	63.4389	76.8299	74.8857	14.4423	26.7116	24.6252	24.1184	24.8702	32.1303	42.7764	80.4097	49.614
s000013332	58.7443	71.3845	71.1885	51.3809	62.1158	27.5886	62.4468	60.2369	34.1839	21.5452	42.2214	37.8837	59.8462	72.232	72.1684	18.1059	25.3424	20.6812	24.6029	23.2294	26.4843	38.2306	82.31	62.0757
s000013334	41.2653	77.6207	76.2196	61.5189	66.6454	27.3069	65.4901	57.0624	47.8376	16.5497	37.9408	57.4971	67.3987	80.561	60.9818	21.3797	25.8682	20.1029	19.7282	29.1226	42.1583	30.5704	88.7207	49.9192
s000013355	54.7099	73.7161	76.617	62.2021	68.568	36.9581	72.7203	59.1675	44.9075	25.7264	34.753	54.2853	61.0111	65.2702	61.8586	11.5111	31.2141	26.0727	27.5559	24.8042	28.501	22.7322	87.8834	66.2773
s000013357	65.8	82.7471	83.6884	70.1726	74.4605	55.9664	77.065	65.1483	60.1399	25.7897	28.548	65.9625	70.9566	80.5132	75.5316	13.7095	49.9625	41.108	28.5183	43.019	42.7949	17.5626	88.2034	70.2782
s000013372	64.8684	82.2196	71.6575	62.4489	66.587	47.3915	57.0474	72.136	49.0606	39.8716	42.7346	51.2094	76.5641	92.9107	91.8084	21.9962	47.1208	41.3296	24.8264	42.9384	31.294	43.8677	88.847	68.7131
s000013378	56.3679	73.2657	80.8384	62.2513	72.4224	38.5283	69.8106	66.3102	46.3387	22.5529	31.444	50.161	65.1057	75.4913	74.5613	15.0374	39.3118	31.9672	20.8028	32.4222	35.4824	27.6248	90.1644	63.8742
s000013392	59.9059	83.0555	84.5702	73.3876	77.6038	45.2097	77.2541	44.9926	57.2988	44.6714	23.2356	59.7509	73.0876	77.1543	71.2622	22.8797	48.2597	35.6248	23.2349	42.6883	29.4153	17.3555	87.5558	66.2321
s000013393	57.7836	79.4268	73.5519	61.7038	66.1738	48.5009	65.9955	63.0825	56.4876	35.7874	38.0493	65.2829	79.5593	85.6897	81.3234	34.1342	41.3975	31.0236	26.1848	38.9565	41.0599	30.7717	84.9622	60.8138
s000013397	69.8964	80.5789	79.8947	69.1049	74.7281	63.053	80.2692	41.981	64.4807	57.1025	22.6641	73.8076	81.3557	81.3226	81.9697	59.375	59.8052	49.982	53.6095	56.6483	64.4776	17.341	91.8981	72.5538
s000013411	43.5394	62.6731	52.0841	33.8696	41.7467	20.9439	52.5344	70.67	21.6864	13.7002	46.7699	32.3222	55.5253	65.2684	68.1581	21.0412	18.9042	20.753	16.0806	15.3646	27.0209	34.2794	79.089	52.6418
s000013419	53.5021	68.6311	70.6692	50.43	53.8913	24.2289	65.7727	56.9513	24.7012	22.004	39.1326	30.9221	55.4024	63.1643	63.9068	12.1627	27.0415	23.2834	22.2653	13.8118	18.0455	28.7765	87.7403	66.5195
s000013425	59.984	60.9135	86.1707	49.4106	61.3676	30.9454	64.2488	50.5906	31.9493	22.3664	24.6535	43.2181	61.0687	73.4915	67.6082	14.6114	26.0169	24.6864	30.684	19.6137	24.7054	29.1613	92.6676	78.2156
s000013427	47.2839	65.1705	62.2185	37.8694	47.167	21.2619	42.8415	82.4765	20.1861	15.8871	51.4639	34.4888	57.1374	73.1115	69.2376	11.1724	20.908	11.5852	26.4122	6.5096	20.83	45.9592	86.4685	60.8474
s000013429	45.9971	61.5803	69.6422	39.5051	50.535	13.2129	53.267	77.0986	15.401	9.1842	50.1669	33.8089	52.581	64.2446	65.727	14.2631	25.4999	21.0952	17.3038	15.395	28.4262	39.9267	83.0914	58.9716
s000013430	69.1391	87.3217	79.2046	77.0773	78.4283	57.6522	72.4547	65.0311	61.4434	47.0974	32.9137	68.8854	72.6726	84.2162	72.0047	23.758	44.2206	25.3422	26.8868	45.9356	38.3192	24.3159	88.5399	69.4684
s000013431	40.768	75.1435	75.7881	55.5246	64.4737	26.8197	67.3359	51.6535	49.5416	16.9133	30.2365	54.2355	68.5824	75.2241	51.5579	32.1341	24.4666	19.9838	23.0685	37.1303	43.996	23.6859	85.4708	49.9046
s000013433	79.6194	85.9396	86.3495	78.8007	82.6304	72.4645	85.3276	32.7171	73.057	67.7718	17.0693	74.2833	82.155	85.1841	55.0841	41.0069	45.692	41.1967	71.6177	42.2582	46.5838	10.6307	97.0697	84.7765
s000013440	39.6435	81.8918	51.3794	70.8995	77.7137	24.8881	75.2968	39.6904	22.9429	20.906	52.1816	27.331	38.3331	46.903	73.328	17.3252	22.8947	19.5465	13.3359	16.6915	20.5811	45.1879	92.0149	73.2268
s000013441	48.2516	48.2025	72.3707	31.0324	50.0833	16.1892	60.7701	64.6124	15.5709	8.6019	32.3488	33.2159	53.719	53.0341	53.3801	12.0946	15.9164	16.2237	24.7199	10.5915	24.5401	32.9782	87.0077	56.7756
s000013447	83.0695	92.7762	85.7065	80.9088	83.83	12.5191	90.1419	19.3446	7.258	77.4869	11.1275	14.4298	86.9393	90.9245	90.2389	5.235	76.7238	74.2228	3.5199	52.6461	5.0152	11.6379	90.9314	85.2668
s000013457	59.7763	74.2146	76.1612	59.6352	61.4775	46.5157	68.6539	68.5123	45.9827	21.6525	28.2491	63.0123	66.9803	80.5938	78.562	26.4658	33.914	31.9228	33.3036	31.9823	44.2882	22.5818	93.7284	73.1092
s000013464	74.2042	89.4399	84.8389	80.0154	79.635	25.4986	76.9379	40.7154	31.214	53.6414	29.4073	38.8685	71.4698	87.0631	81.85	9.0495	57.7381	56.0237	17.2238	42.1637	22.9389	18.8078	91.5907	81.1213
s000013465	53.8041	75.4651	76.9807	62.5523	68.6007	40.9026	65.3944	63.7855	52.7717	19.3329	35.6555	67.2564	67.1223	80.879	64.8768	25.5169	45.7546	38.3612	32.2605	40.4952	47.5109	21.2253	90.2021	65.1954
s000013472	46.4463	64.2687	61.4836	42.194	45.3428	29.4038	48.299	78.2233	28.5624	19.3969	47.3387	47.3403	70.9586	76.8308	79.3866	16.8631	35.7017	27.0389	27.3756	28.7741	37.0041	40.9876	83.7316	54.5198
s000013523	69.9914	80.659	72.1727	68.4711	67.6707	58.7559	71.7089	51.2919	62.2444	39.5454	21.7767	69.7748	66.4915	76.7961	69.1571	34.0566	59.043	43.8246	44.2796	45.1111	57.6052	12.1174	96.1894	71.1291
s000013526	67.9159	82.3082	81.6096	71.6182	74.7946	53.0948	74.0644	71.7892	57.9411	43.0715	29.1879	66.6679	69.2216	80.4571	76.6568	13.9906	47.9111	20.0332	21.5916	47.0195	35.5101	23.4694	90.2272	71.1152
s000013527	42.9734	70.5459	62.4146	42.4817	48.3003	21.563	50.8052	75.5962	26.0939	14.8868	53.144	40.3845	62.0263	79.7056	73.0483	11.1022	21.6452	16.5402	19.4122	17.7646	28.9399	45.1299	87.2964	51.9217
s000013530	67.0106	84.4598	80.7302	69.444	72.9797	48.4977	73.9508	72.4546	45.9096	15.5453	27.9737	57.196	64.5787	76.5738	73.7475	14.8172	50.07	47.3898	32.3502	39.9226	44.4227	20.1762	90.6142	77.5021
s000013532	62.5745	73.9391	75.3869	64.165	74.2617	45.7342	63.1182	55.6651	37.4913	29.1492	32.5715	56.5821	58.5757	73.1395	76.4578	20.2091	37.1932	33.1955	26.8011	28.6741	30.4976	30.6159	93.3412	68.6495
s000013533	55.1178	78.5494	74.9952	59.3624	69.3576	39.4614	71.3036	66.7571	52.9654	37.3988	33.4648	63.1023	78.2991	76.493	70.2553	21.8412	47.9971	35.1652	15.5468	34.2842	35.5792	26.7851	89.9458	57.2198
s000013539	39.9164	63.5692	54.3436	34.3202	45.5586	18.8517	41.4701	76.0994	17.5484	13.6424	55.3354	30.9356	63.9892	73.8167	79.5221	12.5522	18.6853	15.4809	15.219	16.9469	20.9709	54.8011	83.8371	45.5546
s000013541	69.9038	85.1065	86.3805	77.4714	78.6578	59.7576	81.6543	52.8654	71.3422	36.7374	21.6796	79.3236	76.7717	80.5875	56.9483	19.5311	61.4557	51.6453	31.1953	53.7776	44.7691	12.5237	92.5276	75.7868
s000013543	69.4325	68.4437	76.9959	59.1878	77.1091	43.4684	75.6287	55.5934	45.4166	26.6026	21.8861	48.8308	73.9516	73.4164	76.0347	26.1098	45.2125	34.7857	25.9884	37.3934	45.7277	32.3771	93.5317	80.1359
s000013551	84.9733	89.0067	84.6351	79.3927	78.7641	6.0456	86.1977	26.6412	3.3085	66.8691	20.4266	14.6137	91.1265	85.6068	97.0102	6.4906	71.357	70.8622	3.7888	45.5997	10.2627	18.8895	94.6264	86.8963
s000013562	52.9679	80.393	74.0694	62.4543	66.448	44.4198	68.0862	54.84	53.0861	35.1984	37.0061	63.3006	75.9568	83.8157	71.696	30.2355	39.2294	32.7676	31.407	37.0988	30.3702	29.1953	85.56	57.7337
s000013571	63.3476	70.0395	69.5332	59.0245	63.9609	40.7334	59.5014	62.8209	23.9858	23.3247	30.4571	47.4946	45.1251	72.7997	72.4333	16.2103	20.6881	20.153	21.6648	18.392	32.8691	27.7087	94.4463	81.2251
s000013572	62.1039	76.9936	89.8074	70.7066	79.5054	52.1783	77.9615	48.8992	65.169	44.2998	13.9307	70.3711	81.58	91.0012	76.6799	44.6542	53.5998	44.367	28.302	60.5813	52.853	18.5879	94.275	74.7949
s000013575	40.318	73.969	79.3104	66.2257	70.7117	31.3942	73.0209	42.51	60.1527	23.8898	22.29	72.5817	69.0464	82.0629	48.5419	50.6982	39.357	22.8147	19.5355	51.7503	64.3631	8.9232	95.7541	54.2207
s000013595	65.1365	82.4628	78.6924	66.814	69.8719	54.6145	66.591	64.736	49.5605	31.0899	26.9398	63.4963	69.7065	84.5939	72.0545	27.5019	54.334	45.2826	37.2862	34.8248	41.6454	23.3869	90.6707	74.4313
s000013608	78.0502	81.2437	76.5711	72.9115	80.8981	62.7416	82.0909	72.0713	57.973	46.7686	22.2532	72.5263	71.1291	76.9158	81.9343	20.4281	52.1235	25.1878	24.5223	48.5498	47.548	20.4768	90.4542	77.8648
s000013613	79.639	88.1996	85.9993	78.5927	82.914	77.8054	82.1184	74.5609	79.0688	55.1654	13.4102	83.1587	86.6254	88.3621	92.2838	34.5615	80.7164	54.1072	36.3503	75.1984	62.9184	8.8999	97.0594	83.9917
s000013619	49.3015	63.0173	75.4201	51.1594	60.8408	35.4775	62.1982	63.6618	33.5445	26.4042	35.517	50.9186	66.6162	77.2964	75.5011	28.2221	37.0697	31.2493	27.7861	30.4054	32.1884	34.3924	84.2809	59.4202
s000013620	64.065	81.15	85.9782	72.2285	74.1433	53.3585	80.4345	58.6794	55.9714	36.254	31.7002	74.8581	69.4105	73.8434	78.3077	36.0912	54.4425	45.2702	51.5006	43.9725	50.3797	22.5839	87.4469	67.926
s000013626	66.0313	80.9988	77.3371	66.0521	69.536	55.2911	70.1781	60.2929	55.5172	42.671	31.2383	66.8683	73.0719	84.853	76.9441	26.4175	50.7061	47.6987	32.3382	46.8651	38.4232	22.7744	88.3954	71.539
s000013636	58.2645	85.1521	82.3214	71.6952	75.0031	41.0888	72.5805	58.9976	59.1659	23.2718	33.9007	64.353	71.3485	83.2785	71.3019	28.4738	41.5238	29.1276	23.5575	31.3631	45.8037	25.3537	88.7995	62.8032
s000013639	54.6481	74.2585	61.0064	51.2642	56.2337	34.5181	57.4208	67.1439	32.1174	13.4512	49.3864	45.7674	52.408	69.1511	74.1625	16.4802	26.0907	24.3108	19.6668	21.9132	29.9555	36.7547	87.6157	64.3426
s000013667	50.9551	80.7782	83.1938	71.2714	77.0309	39.3948	80.436	43.6708	53.4637	25.3829	26.7831	67.7178	69.6709	73.8702	45.636	21.7665	34.9198	21.1251	18.0348	39.89	43.5143	16.3919	84.7863	47.8475
s000013689	38.5931	70.6077	75.0123	56.6069	66.7632	21.77	67.6201	36.9589	50.11	21.8083	31.8326	60.8703	75.0146	75.698	53.1256	48.1671	24.1608	25.0614	26.7161	38.7983	47.8543	28.1516	85.6424	47.3629
s000013697	68.9115	75.3203	86.8436	66.4265	87.3296	46.9121	78.7992	53.8024	56.9896	41.6879	21.3289	62.8096	71.8846	72.7606	77.3833	35.3634	48.3254	32.1764	33.5533	42.9829	41.7137	27.8609	86.1292	72.7533
s000013702	69.3506	82.3128	80.5131	74.0436	76.268	55.4018	79.6369	59.4209	61.048	29.1979	19.5065	68.3277	72.2856	79.4682	74.1976	30.1288	49.496	44.3054	43.6588	46.626	53.2748	18.8798	96.4407	76.2346
s000013711	69.3894	75.8021	82.8683	71.262	79.4471	64.1015	80.4047	46.3305	65.6523	61.1425	20.7575	72.6563	76.3261	76.0604	46.2962	26.1072	27.6903	24.7051	56.7717	31.2078	33.1937	10.2056	87.9173	76.0686
s000013719	26.3777	39.3388	69.0862	25.4536	35.091	2.693	37.0211	50.0462	2.6079	6.237	39.4695	18.5646	55.3883	56.1941	61.4952	29.2749	17.0252	12.6814	9.9226	6.3091	17.1484	46.0737	85.1885	42.2559
s000013720	58.4773	79.4358	64.9448	56.7702	61.5151	44.9301	59.0757	67.1599	41.6027	26.9125	40.8832	51.8356	68.7817	81.1321	72.6986	15.1262	31.6307	29.5342	29.2653	27.6125	30.7444	36.6666	87.762	64.6034
s000013730	70.3665	78.349	82.5537	66.5533	73.1737	55.9684	70.8155	62.8806	57.584	46.1017	26.5722	66.3448	80.0814	85.8206	82.9491	30.9606	52.5085	42.7971	41.3899	49.5724	28.4382	28.4208	92.4253	75.4624
s000013733	72.6151	83.8224	85.2996	72.3737	78.6979	59.1794	75.5839	37.0795	60.2922	55.2441	27.0311	67.6862	74.0346	88.1178	85.3113	10.978	57.0032	36.7224	36.4385	56.3351	15.9535	23.6544	92.639	75.7574
s000013743	63.9376	77.8979	78.1255	66.7342	70.762	41.0785	73.0107	57.0018	48.2151	34.0824	26.6238	54.1021	67.8395	76.4238	69.6537	19.8651	40.7197	30.4196	30.32	36.6578	35.1441	25.069	89.4241	69.7833
s000013750	46.8123	66.7195	61.1006	44.4413	51.7609	30.022	55.6353	73.1395	28.2304	20.3443	41.2609	45.7568	55.9243	68.9211	66.7525	20.1757	27.1123	24.7691	21.1243	23.773	30.5742	36.7619	87.1037	59.4402
s000013755	65.0938	83.5021	83.5796	73.4525	81.1552	59.9107	76.1982	63.2416	66.5183	22.5925	20.9258	72.8005	78.0845	83.9076	79.4564	21.8324	57.7023	51.5017	38.9058	52.5265	52.6549	17.8674	92.2262	67.6528
s000013756	64.3539	78.1112	81.6915	65.9038	73.9831	17.4537	72.7804	34.7956	24.9128	40.1489	28.0589	30.0249	65.0417	78.8517	73.0026	16.0266	44.6775	43.7024	15.7256	32.6715	20.6408	22.8551	88.4624	72.0623
s000013765	67.7587	78.5363	82.3825	64.675	82.2291	57.646	76.4728	63.9951	57.3088	43.7294	19.61	62.554	75.8344	81.3355	84.5413	22.7511	55.3411	33.8727	25.3043	46.5495	51.3984	26.0709	89.3974	80.0955
s000013772	40.8584	71.0715	85.8479	57.9636	74.1209	25.8403	81.7226	37.6313	51.8998	22.3378	34.7975	66.1126	57.643	65.8501	56.2764	34.9238	34.4653	27.0622	26.5797	29.0459	45.6626	23.4412	73.0887	47.6394
s000013783	48.1558	79.9586	73.5369	61.7338	64.2214	35.967	64.0252	54.6748	48.9251	25.861	44.5975	62.0486	67.0208	80.189	68.5388	30.3391	33.5193	27.629	25.804	27.5498	33.4269	31.2273	80.3522	51.6878
s000013786	48.8585	71.2607	68.1387	52.0295	60.485	30.9419	61.5511	62.1534	34.2452	22.2099	44.1567	46.1035	63.764	78.5272	62.0558	15.0883	23.0161	17.8353	19.3043	24.9748	24.3153	36.6661	85.3519	55.6798
s000013807	45.0461	48.5988	61.1602	26.5964	41.6498	14.0312	46.7216	75.2399	15.3684	9.4237	46.26	48.8291	51.3949	58.7825	54.3526	17.9422	19.7416	21.6117	23.5623	16.2432	41.1439	30.8008	89.8989	55.1434
s000013808	43.6412	71.3467	64.2906	48.4263	57.1939	17.2334	55.8006	63.1877	29.0026	34.2793	38.1721	33.8905	66.945	76.1157	73.057	15.9781	23.6195	22.4824	14.89	23.5144	26.9263	29.4115	74.8705	50.7713
s000013822	45.0748	71.5679	60.3912	43.9016	45.0694	16.9466	37.1123	80.0479	17.0135	12.7951	62.6163	23.85	58.2384	78.786	79.945	13.3138	18.8036	16.8059	12.3358	15.27	16.8482	61.1871	82.0761	54.1049
s000013827	55.3216	78.1562	76.5854	62.5339	66.3308	40.5486	69.8985	53.9292	50.828	31.0423	29.9134	59.3306	74.7935	78.4932	58.845	18.4049	43.0883	32.51	22.4695	37.761	32.6029	28.2256	88.2298	59.775
s000013829	54.4155	82.4257	67.3488	56.2358	60.9528	59.8113	82.1288	65.523	52.0819	26.736	20.0249	68.5928	66.916	67.981	63.4115	18.2317	41.157	34.6078	33.8598	31.918	42.3792	19.5638	81.1054	66.7072
s000013832	63.3979	72.8756	72.2509	52.0523	67.9224	36.2263	65.202	58.1337	39.9126	24.7952	41.0505	45.2349	65.0257	75.1319	73.3012	21.5362	39.162	32.6205	24.2163	26.3686	30.5868	39.2275	79.7559	60.4155
s000013852	43.6934	71.2826	67.6084	44.9588	49.8025	27.8354	54.3334	77.2701	23.4539	14.3998	41.5161	38.8424	56.6448	68.4397	64.5561	13.2384	28.6101	19.3464	20.7628	19.3768	22.65	39.2733	85.5798	63.957
s000013861	52.9062	84.6548	82.8957	70.4045	74.4805	37.9021	75.6475	43.2301	58.9758	32.926	30.8823	65.5393	71.923	79.4708	48.7027	32.1933	24.0514	19.4616	23.0138	38.8292	38.8474	18.4309	84.1888	49.0301
s000013902	59.4464	78.5363	70.8903	59.6164	65.6794	18.7923	63.9929	50.2442	20.244	38.1463	37.8781	30.6647	68.7542	81.9211	78.2517	10.8176	43.1227	39.9822	11.2728	32.8738	18.6522	32.074	87.7023	64.7194
s000013908	59.7824	82.0808	77.0192	65.0605	69.5042	28.2758	73.1098	46.4857	31.3395	38.4523	31.237	42.529	68.0649	80.3647	75.9341	13.8849	50.2252	44.7922	17.8469	37.4766	23.1334	24.7651	84.2251	65.8015
s000013927	74.6743	77.6132	86.9582	71.1006	79.578	24.763	72.1	54.4749	25.0791	41.0491	31.8422	40.0652	65.0888	78.3686	83.4816	14.4729	46.3587	38.7382	20.5369	35.0926	22.287	30.8416	93.7256	81.0049
s000013937	56.864	81.9519	76.5513	63.6701	68.6141	47.7585	72.6349	59.7494	53.8145	32.8567	30.2523	63.0978	67.3899	73.4313	65.9322	20.9366	40.9575	35.6718	24.0749	41.6624	35.1989	21.5218	82.874	60.9023
s000013960	63.8675	79.732	80.588	65.919	70.2983	46.5111	66.4929	56.406	50.3065	39.0335	38.1375	65.2413	67.3522	87.3165	79.845	36.569	30.9198	29.2524	30.4058	27.5836	26.829	27.5601	91.2791	69.7753
s000013965	71.7229	80.7046	78.6326	72.4505	74.8413	61.71	75.7379	63.9802	59.9146	37.7419	16.9722	70.5565	71.2644	82.4469	82.2071	22.4073	54.9592	45.3312	34.9988	48.1812	50.4137	16.6178	96.0517	82.4407
s000013972	58.5998	80.9404	83.1242	69.4898	71.9628	52.6136	72.524	62.3225	62.0568	33.3687	26.1361	65.9888	74.331	85.378	76.9063	15.1754	52.013	42.3576	27.2211	48.5871	38.633	20.1955	88.1492	68.1122
s000013976	77.2548	83.0282	90.2137	73.3494	74.2985	64.7181	76.5375	54.555	64.4532	48.6188	18.288	63.19	82.1491	87.1354	44.3036	8.8272	24.3652	25.5797	63.2641	19.1213	25.4283	17.1203	95.5964	90.5406
s000013982	78.0755	85.0668	85.6505	75.8576	81.4183	17.1631	84.2887	30.1489	13.4651	62.491	15.2574	21.0835	75.6117	83.2558	80.3989	11.5352	60.4889	58.2264	13.4123	40.6148	15.5075	11.1074	91.9102	82.2596
s000013986	51.4399	79.094	79.1011	66.5664	68.3311	39.1666	72.8442	57.9932	50.7829	27.753	25.998	56.9523	73.9527	84.3377	56.2894	17.7359	39.2482	33.0144	23.6545	36.7484	31.8935	19.4447	82.2005	58.1749
s000014009	39.0636	42.1119	74.1867	34.1212	43.2875	13.2492	43.5894	82.0584	9.1503	9.4902	53.66	57.1599	43.6828	71.5865	76.6983	20.3406	21.7064	16.966	39.8096	19.7718	42.2376	35.205	96.2808	54.6809
s000014012	63.4307	84.0848	75.1108	64.2758	69.2584	43.0285	66.0617	63.1902	40.8946	38.8571	34.2864	52.4406	59.9652	79.4249	74.3884	12.6872	36.617	17.3598	13.9774	32.3611	21.16	33.2623	80.0821	64.9277
s000014085	58.5059	74.5005	77.7399	58.065	65.0114	43.4676	77.5044	61.3798	46.1695	29.1805	31.5622	67.4201	68.8901	71.5054	63.3078	13.5464	42.1333	36.8866	27.8182	37.5202	36.0672	24.227	82.8769	61.5252
s000014102	57.8442	51.7196	77.0329	31.2732	46.2197	6.2065	68.0254	61.3121	5.1802	8.5994	47.3694	35.3785	80.6023	62.6425	76.8986	39.4212	19.5253	38.8434	21.2513	15.2904	29.9658	55.6827	80.6097	59.4017
s000014122	60.0277	79.6239	67.5236	59.3565	63.4024	42.0112	55.5976	69.6837	41.6334	26.6634	42.0131	45.5176	65.9674	80.6939	72.1314	15.548	29.0671	24.8367	30.3779	24.5315	27.0349	38.444	87.7009	65.7643
s000014142	52.5452	76.6098	73.5766	55.6642	61.0964	16.7245	64.6717	47.0925	18.6389	35.9537	37.1559	31.82	70.0011	81.397	76.5788	17.2413	45.2738	43.4491	15.8849	34.0887	22.0919	29.3449	87.6981	60.6888
s000014150	54.3478	89.6256	76.6455	73.6557	81.2257	23.8193	84.768	31.7116	52.5071	63.3064	22.3895	34.8836	81.6257	81.2333	69.4645	18.7962	25.7233	15.2789	18.5523	25.736	19.0208	13.6717	59.6272	41.5275
s000014151	74.5399	87.136	90.1997	76.5574	80.7563	62.0808	82.8063	56.6113	66.0381	34.768	21.4716	69.1773	78.1388	82.203	71.8926	19.0556	47.006	40.0688	43.3461	41.9079	40.3803	17.5747	94.2174	82.335
s000014153	63.965	75.679	77.3496	60.9033	65.0428	41.2789	63.0378	67.553	40.23	28.8879	36.369	56.757	68.0382	82.6029	74.5673	21.7823	42.9756	33.0848	32.7539	35.4604	39.1734	29.861	93.1667	72.7886
s000014162	45.7385	54.9296	71.9717	37.6477	49.4778	23.4427	54.1801	57.6361	19.3791	15.888	38.8819	38.6227	43.7273	57.8278	58.4816	8.1599	15.3816	15.8031	30.7587	7.1306	21.7207	27.8452	90.8802	58.1196
s000014164	52.9806	70.3183	74.8566	53.7716	59.1709	25.7041	45.2439	63.8239	29.7109	26.5572	48.0188	38.6853	56.612	88.5266	85.8825	12.3743	29.9259	27.249	24.265	26.0826	19.6705	41.1924	86.7647	66.0072
s000014175	45.1645	65.6347	67.2447	50.1781	50.0163	22.7168	58.4533	60.6912	21.8007	19.5609	44.9715	31.8531	49.4664	60.569	59.7983	11.0525	13.5525	12.3504	21.9839	7.4013	18.4476	33.5302	86.753	65.9269
s000014188	26.2358	53.9992	45.8746	18.3988	33.2868	9.4323	42.1177	74.602	11.9829	8.8387	55.2749	18.2124	63.4081	74.0201	79.4708	15.331	11.6015	11.0396	13.5266	5.5404	16.6365	57.8344	74.4542	35.9818
s000014199	58.2731	76.5484	81.8116	64.1976	70.523	41.3208	70.6027	46.1071	51.0376	33.0659	31.4136	59.7725	70.7574	76.9881	70.1112	12.5827	35.7324	28.0452	30.9796	34.1459	26.4735	27.2723	86.4218	64.0934
s000014208	52.0383	77.8782	68.3045	55.9615	59.7335	31.7725	55.0493	74.7011	40.0409	20.7348	49.3681	53.804	62.2813	77.7756	72.1294	13.1048	40.0046	34.3972	16.9249	35.5817	35.7851	35.7705	83.7253	60.1999
s000014222	47.2015	72.4342	56.5174	49.8556	54.6118	36.3873	60.6094	55.4473	44.533	35.979	41.82	53.3948	62.6347	68.8589	59.9382	17.5334	35.8678	27.3451	18.1692	32.5291	41.6173	20.6518	85.0385	49.4824
s000014232	48.9334	68.8157	71.0576	49.623	60.4648	14.3399	41.3693	67.0201	19.9864	11.067	62.3116	29.0091	49.2355	77.5181	78.2258	11.5129	15.2492	14.4393	12.0838	13.8833	19.7043	54.39	83.8219	53.1424
s000014233	59.4281	84.4807	81.6131	74.8033	72.5614	40.3322	78.2261	46.9772	52.9597	23.8112	29.1511	58.2103	64.5625	70.2105	66.4446	26.7981	26.9486	25.3862	22.5631	31.9059	36.343	23.3376	88.2648	64.5421
s000014234	75.0325	77.4811	82.5277	68.2005	74.9299	66.989	81.3454	58.0196	69.3061	48.2372	14.0713	80.3508	78.4625	79.9282	68.1421	23.256	59.4376	43.1703	48.4931	47.667	48.4968	11.815	95.4949	83.6681
s000014237	52.4448	65.6491	78.9826	49.2037	71.7594	34.8765	63.8412	63.4636	39.0809	23.998	30.9526	53.4367	63.7911	67.9953	74.4258	19.5421	33.6931	31.6987	19.7697	33.698	39.4004	31.9447	89.0737	55.1415
s000014240	70.9887	86.7726	75.1243	73.0456	74.5095	64.1731	77.0689	62.3778	64.3714	40.3634	25.5062	76.5326	79.1693	83.6951	82.1689	19.2364	51.9118	45.0209	42.4973	45.411	43.94	18.7652	90.0181	76.4207
s000014254	59.731	82.2678	83.3926	73.5148	75.3028	49.0009	82.7043	40.2141	58.6966	40.7526	23.473	67.9909	64.6502	71.6266	60.6639	27.4213	36.0733	26.831	19.8921	38.5864	29.3608	13.9004	82.1817	59.8942
s000014270	65.2304	80.9437	84.4974	68.1662	74.9962	45.3233	77.2347	59.68	52.6607	32.7897	24.5805	63.2739	70.079	76.2619	73.1916	19.2548	47.6992	38.0985	34.2327	40.098	39.1145	18.7995	89.2546	72.4069
s000014271	57.5027	76.1031	71.0743	52.8791	58.4316	42.4995	61.8725	66.7456	39.9311	25.9959	35.7746	63.222	62.803	70.9998	71.8266	25.9042	43.7323	39.8216	34.0034	36.7335	39.9878	28.4571	88.9867	71.9626
s000014279	48.3194	66.4154	69.265	44.2755	53.2049	29.0852	56.5775	69.1813	33.5196	17.7926	38.6669	43.5551	64.7448	77.3602	76.2604	21.2971	31.0726	27.2315	23.2959	26.9888	36.0926	37.0009	86.5082	57.3439
s000014297	70.8912	89.9435	82.2624	75.9261	78.7733	69.4716	85.6346	51.3778	73.8231	43.8903	18.6652	80.2525	81.6326	84.9004	78.5722	39.3672	64.0216	58.557	52.1414	56.0399	56.0856	13.6909	85.7438	74.4197
s000014330	56.6584	69.8565	70.3823	46.2271	56.2671	14.879	47.6974	73.1288	14.0323	13.4704	50.434	29.0442	54.1323	74.184	74.5349	12.9995	19.4605	17.9277	16.8247	18.7879	20.1968	48.1082	89.2052	70.1164
s000014331	55.5939	70.9733	62.6693	50.6313	67.4759	12.3449	66.9974	30.8526	30.1651	38.5422	34.9773	19.714	47.5615	57.3277	66.5264	16.9768	20.4955	18.0006	13.0137	15.6463	18.7349	21.7095	67.8261	52.7966
s000014334	59.9448	79.3215	76.2836	62.0945	65.6826	33.8569	66.7758	64.0584	38.1828	23.0783	40.8237	47.8785	59.7479	71.9921	68.0274	16.5397	34.6914	26.7432	17.9555	28.3274	30.0513	33.6559	85.8043	64.4396
s000014340	67.8847	84.2808	77.4094	67.3675	79.7009	51.533	78.2525	58.4437	58.0531	56.806	22.2064	57.9575	85.2417	86.541	85.2991	23.8412	49.17	30.8266	30.6052	46.6	26.0907	26.5696	83.6621	69.5816
s000014348	56.6951	85.6898	77.3786	68.2808	70.645	56.8862	80.2681	51.7796	61.462	39.7852	24.2718	71.1507	71.099	74.5339	56.9513	20.2006	31.3585	27.3248	29.9072	33.2194	27.2703	16.0079	81.5272	59.9062
s000014356	45.2552	70.464	60.559	48.5488	51.583	26.8535	55.515	64.0774	34.5779	20.368	42.6692	42.266	64.0634	76.1929	70.6006	23.1272	25.4597	19.6399	19.662	23.3901	32.0101	32.673	84.4154	51.5343
s000014358	50.4987	82.2605	86.2221	75.0715	82.7567	43.0457	86.6341	39.4796	71.3733	36.6296	25.4187	68.3577	66.1298	71.8736	38.5318	24.3979	29.7261	18.5098	32.0759	22.6627	34.722	11.2948	83.411	54.9361
s000014379	52.7448	77.0751	73.3237	60.313	64.0004	38.0522	62.7845	65.5269	47.9934	22.2883	39.8437	55.4181	66.0405	74.8257	72.6216	14.3709	38.9321	30.0258	25.1554	32.0594	33.576	30.2668	83.1451	62.1665
s000014392	71.0052	86.1268	84.0463	75.6546	80.7503	44.0342	72.4635	54.9714	50.8249	41.4407	27.847	54.7214	72.9082	84.3825	76.2928	23.9282	37.3798	32.5557	29.588	29.305	30.4109	26.94	83.8233	70.1041
s000014397	38.239	53.8701	72.2665	34.668	43.7803	8.7605	38.4435	56.8182	10.1785	14.0549	49.0813	19.8305	53.1895	82.3111	78.9953	14.7896	18.5223	17.2678	6.6949	12.6321	16.4364	42.2708	87.8647	57.2565
s000014399	52.9419	76.9685	70.6478	57.0868	64.5447	42.1514	65.9168	70.786	52.0453	28.4044	34.2295	61.7992	75.984	80.9304	73.553	20.6925	43.8851	29.7286	20.2975	47.2164	45.0171	29.7911	88.8341	55.3125
s000014424	73.7254	85.6488	82.7246	71.3948	76.1737	13.969	79.6775	33.8436	13.5153	57.0556	22.6579	22.9467	74.3237	83.7345	83.3885	10.2689	60.4293	61.0198	9.616	43.3592	13.9357	18.9047	90.8506	79.6139
s000014425	59.3203	84.1735	80.2658	69.4248	64.1456	22.7023	80.4362	57.8382	39.3033	43.4424	20.5186	32.3949	64.3686	63.032	73.1816	11.0297	25.9046	21.7229	9.7348	24.7755	17.8075	17.2488	69.9221	57.724
s000014426	58.3942	82.6837	77.572	66.9134	72.4797	27.1311	74.6389	49.5626	46.1502	51.4013	25.401	41.7601	76.822	79.9249	70.9594	17.0097	29.9449	25.7466	25.5334	28.4059	26.9745	20.4296	70.6455	54.1635
s000014430	69.4383	83.6576	88.6316	74.7141	80.497	57.7258	83.7797	42.7765	70.1056	47.1895	15.8412	75.5628	82.6405	86.2095	70.3916	53.5084	54.0497	44.6503	49.8903	58.5821	58.4657	16.6412	94.4843	71.9384
s000014433	69.5085	91.9573	89.293	85.2737	87.5178	62.0077	87.3761	35.4159	72.2227	48.6402	19.7842	83.6601	79.0121	84.9786	41.5527	18.0232	51.8635	41.6974	19.6142	65.3182	38.9512	10.7572	89.63	59.2815
s000014436	63.7555	78.5583	68.2442	57.8919	65.0099	42.3453	57.0669	76.2031	43.2675	38.1195	41.2481	51.2157	73.5906	87.1929	88.8684	21.8473	43.1437	26.5706	25.6379	40.2103	34.7111	44.5826	90.5309	65.9808
s000014458	70.7454	81.9371	76.864	64.952	69.8095	55.0605	72.322	55.8255	53.3489	45.429	27.2499	63.6711	82.5854	85.0492	85.5716	22.8875	55.8071	49.85	46.6645	48.9477	28.475	28.751	92.2837	76.3294
s000014468	65.0449	90.3637	79.7419	74.3494	84.2236	57.9673	87.1995	46.5423	63.6588	47.5866	16.9144	76.4517	72.8685	77.4846	62.5277	34.7893	50.3935	41.0938	27.0995	42.9154	38.4962	8.6876	91.6009	71.5138
s000014488	55.8211	80.7745	80.2033	66.7174	65.2336	34.2077	75.6931	56.3257	49.5764	24.4771	27.1363	59.164	67.6437	72.2699	66.7225	26.9262	38.1954	31.4878	29.9207	35.5783	43.0317	21.7146	88.1935	60.1316
s000014490	63.869	76.7795	82.8359	61.9847	74.7873	28.5048	79.2546	44.1625	38.9785	33.821	32.9875	45.6505	66.3808	72.8074	71.9023	23.5865	43.8672	36.5752	18.0444	28.3443	29.1687	32.2251	81.5229	67.2246
s000014493	47.5451	81.2277	79.9721	67.809	76.8031	35.4499	78.9315	44.1985	57.099	25.9519	25.7424	64.726	70.0838	76.8361	52.613	33.1788	31.9426	28.6323	16.5678	45.5147	50.5896	18.829	90.1277	50.5805
s000014498	57.4594	80.285	83.0894	69.9671	72.7781	42.3884	75.8878	46.0675	54.6938	31.6072	28.2255	64.031	66.5034	74.3653	64.8551	28.9731	39.6339	31.1302	31.5548	42.0247	39.7171	19.8052	85.7539	59.7804
s000014523	65.3924	80.8913	80.2756	69.379	69.4664	29.347	77.3994	40.9535	31.6212	47.0671	24.0766	42.961	70.1258	75.8537	68.9971	12.0566	53.9499	45.2025	24	42.3417	21.4407	13.4603	93.2239	75.8245
s000014528	62.6743	81.323	86.6138	71.1733	77.52	41.0532	79.4282	51.2897	48.969	30.723	22.3762	64.855	71.6892	73.6049	57.8214	29.2894	40.7703	39.6339	29.0604	42.4074	37.5533	22.7747	92.5566	68.3968
s000014538	67.9652	84.9507	89.1812	78.1142	81.7889	56.5076	81.1274	55.5481	68.1868	51.8481	18.2324	76.3747	76.8185	81.4542	75.5528	35.73	58.9742	53.1943	27.4302	59.9744	53.5464	14.9132	92.4005	75.5521
s000014540	58.4009	82.1342	76.0692	65.2087	71.4552	46.9784	72.3733	58.4708	53.1922	34.3983	33.8015	63.5068	70.9845	77.9886	65.7384	20.5959	38.1165	29.043	29.9201	36.2402	36.7117	23.695	83.0295	61.0896
s000014558	38.9581	75.5598	60.1771	49.9067	53.7795	28.4681	55.5324	58.9306	38.4972	21.8952	49.8391	50.3664	66.428	76.9699	68.0368	16.7115	31.1748	15.9815	12.8985	29.6154	26.8525	37.5652	80.5929	49.2206
s000014561	67.6936	79.3531	77.0228	65.6303	70.0511	56.2808	72.2732	66.0702	51.9823	47.4468	27.7592	66.9424	77.4924	87.5041	79.6064	31.6571	41.1923	37.6718	24.2033	43.4981	39.2359	24.2873	92.6293	67.3299
s000014565	63.6069	68.5009	80.1277	66.44	75.7416	52.3482	66.2672	75.3326	55.0148	22.125	16.7807	72.9489	80.7714	69.8097	82.0414	22.2268	57.5942	56.9745	45.3953	53.7648	62.7865	21.21	96.5929	79.1137
s000014568	61.894	77.661	76.8961	59.2073	69.9785	44.3037	67.3668	73.2172	46.3312	12.6309	36.2619	56.8074	70.4501	78.9064	82.8153	13.9645	43.4419	43.9729	32.3858	37.0879	44.8607	32.448	90.3952	67.079
s000014571	52.7209	79.8006	69.6879	55.4763	61.1349	30.4607	57.8133	62.4064	34.9731	30.3401	42.389	40.1906	62.0349	77.7801	74.759	20.8897	24.7133	21.2832	15.4371	22.9745	22.5029	41.1007	76.9834	55.8489
s000014579	53.4371	76.9444	75.7054	61.4382	68.8832	30.5599	70.0466	56.8472	47.913	21.0303	46.1463	54.4485	55.7951	61.5418	62.6512	16.3669	29.7792	26.1932	19.4977	25.0379	28.8673	27.5105	72.4381	56.0812
s000014601	68.3148	88.8035	85.1636	82.4805	81.1137	64.2113	85.0645	48.5379	72.2981	42.8737	22.5459	79.8327	71.2355	74.7059	59.3681	30.0934	53.5091	42.727	42.9871	46.6589	44.2471	8.4918	87.3784	69.4895
s000014629	50.8969	77.1868	80.0387	64.563	68.7361	39.0337	69.0834	60.7643	53.4557	31.5424	33.5142	62.6502	66.219	78.3286	70.1139	16.7427	37.872	30.1194	15.8098	38.8356	37.7668	24.3832	81.6632	57.5874
s000014638	85.4496	17.8795	85.6682	3.5772	86.565	1.0199	88.8452	2.8657	1.127	7.5205	0.2414	2.2849	97.5757	83.6169	96.0144	61.9696	73.7821	75.9961	14.8576	2.1185	76.2611	94.7009	93.3289	91.2322
s000014639	55.0283	82.6211	66.3678	60.1513	62.0421	45.3951	59.934	70.4073	51.9159	31.4802	38.406	59.0565	79.1812	89.921	81.852	25.5621	42.7535	34.8568	31.5646	43.2056	33.2065	38.5394	88.6759	59.1402
s000014650	60.4249	77.1395	79.0398	67.6734	70.699	37.31	65.1968	55.2412	45.8976	36.4767	32.3321	47.1409	63.3719	80.6978	66.9591	22.2197	28.4886	18.8405	25.04	25.4864	27.0498	24.6702	85.0418	69.7149
s000014666	43.6209	62.148	66.1569	47.395	55.8306	24.0307	58.204	59.4511	26.8708	10.8085	33.8218	40.0556	54.1191	61.7788	49.381	14.7643	25.7827	23.6288	22.8082	22.7678	33.6847	22.2693	90.0724	55.4103
s000014677	52.1005	75.1789	67.8489	54.8006	59.7571	32.3771	54.4086	64.4116	35.1996	20.3024	40.5442	48.9798	65.9144	82.022	68.9091	19.1591	32.1549	25.365	23.1512	30.9821	36.0282	36.066	90.7512	60.7861
s000014682	68.0843	83.2527	77.8693	68.8044	74.2426	43.6556	63.5824	69.3544	43.4147	23.9056	40.8133	52.7636	63.2376	79.0047	82.1033	18.144	40.3356	35.969	27.715	33.499	35.4258	35.4069	90.1569	74.8852
s000014791	62.2119	81.9879	80.6808	67.5709	72.6177	34.5071	71.2053	61.1077	43.0426	33.9989	34.5371	49.5821	69.4004	82.3866	76.604	16.6497	35.1677	29.5089	21.8986	30.6763	28.4308	28.1217	81.7288	63.6347
s000014883	50.3585	76.0613	61.5083	52.9744	57.8736	37.1107	54.6583	63.6929	40.1568	28.7775	47.9737	47.2931	65.8575	82.272	75.1966	14.3808	33.8162	21.3918	16.9773	31.4206	24.2287	41.191	85.8521	57.1952
s000014893	75.3436	81.7556	87.388	76.052	81.5781	65.5642	84.3859	70.8787	68.9524	49.1154	21.1015	79.8091	73.0696	79.9791	75.6046	28.6109	53.008	20.6077	20.2427	49.3396	45.569	11.7055	93.4351	75.7914
s000014902	41.235	68.0682	61.588	42.3731	47.7692	21.3646	43.4645	73.0256	27.8593	15.1166	60.0016	41.3936	58.928	81.774	73.5293	20.0966	21.9769	20.5702	21.6268	20.3346	28.2789	46.9234	81.184	48.4352
s000014908	46.3216	50.6856	53.3135	23.7914	40.4172	18.6199	52.974	57.2614	9.5709	4.8013	45.9514	30.273	44.546	54.7494	60.0832	20.4995	22.1086	15.8107	13.3074	8.8733	31.0615	36.1731	92.8455	54.3106
s000014937	59.9503	83.2797	75.6113	69.3059	72.9153	26.6511	64.6504	55.0266	39.7489	42.29	35.4999	38.0993	67.2886	82.4555	77.5767	13.4451	29.0262	24.5474	20.1345	29.9341	26.0663	31.868	78.4306	63.4591
s000014939	59.0522	77.2977	81.8982	65.9617	68.8049	41.5923	66.1926	60.3023	47.6952	29.7	32.6314	52.7356	60.6654	77.53	70.3583	22.4016	42.5338	29.6837	29.2223	33.0444	33.6084	24.6707	91.2908	76.3496
s000014949	78.153	88.3217	83.6276	77.2251	82.1125	16.9565	75.8277	37.2036	18.4683	56.8565	26.5439	22.5102	78.1873	90.1073	83.1884	10.2478	54.6326	52.1618	11.85	40.305	14.0075	26.3796	95.1725	78.0475
s000014967	70.6244	85.3326	84.876	73.7531	75.5013	57.0463	76.9768	56.5884	59.0743	43.0005	27.5562	70.7938	77.2367	85.4583	72.1721	29.3825	49.7026	42.3436	46.8885	41.6426	38.9636	20.1919	92.6305	76.1967
s000014979	54.5722	71.5022	64.9004	54.0121	60.2558	16.683	61.755	50.6259	16.3672	35.599	35.3988	30.7527	63.0471	82.1963	68.6434	10.556	38.2337	37.8271	12.3057	27.6758	19.9091	25.0159	89.3045	69.0564
s000014981	44.0272	70.3406	65.8868	32.4754	45.0185	38.9953	66.7224	55.039	23.3661	35.3002	29.09	54.007	65.9723	61.1108	72.7685	37.4308	30.2604	28.0421	25.7817	22.1256	48.1205	40.839	94.6262	73.6095
s000014986	55.3753	73.4886	71.8911	58.1849	66.0109	28.9451	65.4024	52.5368	31.0204	30.7615	37.007	42.1164	63.6797	74.9348	72.5834	16.4834	38.7263	35.7317	19.2224	32.0224	29.3606	28.0797	85.1128	60.8961
s000014987	64.1459	75.76	71.9797	58.045	64.2139	44.6477	63.7513	61.598	44.7506	38.9946	39.9485	57.7264	70.8334	84.0698	83.5187	27.2149	42.4605	37.7446	37.9606	39.392	31.6835	31.1188	91.9281	68.1908
s000015066	69.2957	85.7888	88.1145	75.2139	82.6517	25.0279	80.7678	37.0884	34.5015	44.126	24.1631	39.8902	76.6863	87.2787	74.974	23.629	49.5896	45.0056	13.0913	44.4794	30.0555	23.8984	92.947	72.4489
s000015158	44.4625	88.4255	86.1115	77.8803	82.1104	38.3587	85.0688	35.334	65.5141	27.7718	27.963	73.8161	67.3284	73.1448	43.0381	29.9781	25.5525	19.4889	20.3879	49.152	42.7586	12.5125	81.873	42.7003
s000015161	79.9265	90.3399	88.4197	84.0769	84.9457	68.4257	84.9258	59.7741	72.8468	38.7526	17.8112	77.7392	77.5034	83.2943	82.4063	30.8056	54.6271	44.6691	35.9391	47.6787	46.0544	13.8386	95.185	84.2373
s000015172	71.1816	79.228	82.8733	72.7608	79.7203	67.1349	82.9424	63.4997	70.6903	64.3957	18.5032	71.5217	82.5366	84.1102	60.6778	11.4235	47.8293	8.848	64.6207	7.4599	14.716	9.0618	95.8787	85.6066
s000015256	63.336	80.0337	73.786	61.8113	69.5685	45.1571	70.0944	61.5281	49.0486	40.2683	32.6482	58.4319	71.9045	79.218	77.0777	26.567	41.8413	31.8587	26.5289	37.6674	33.7847	27.6119	86.2744	66.9534
s000015284	64.5201	83.5336	81.085	69.8696	79.0022	18.3589	63.6063	56.6309	34.3125	44.2727	34.7369	26.0261	65.4139	85.2121	83.0775	12.6245	26.9475	17.3221	11.8755	23.031	20.141	37.3734	70.7934	60.5785
s000015295	79.5421	89.1377	86.2919	79.4565	81.1426	31.5301	87.2163	36.9783	33.2322	63.6617	13.3233	38.204	84.6523	86.3281	79.5706	11.748	66.5735	60.4566	22.158	51.412	23.3986	12.741	94.8394	83.1086
s000015329	51.9287	78.7073	72.2614	59.3753	62.8037	38.6485	64.7018	63.0427	48.8088	26.5916	33.5338	57.6453	73.6968	83.4745	68.2878	29.302	39.2035	30.8322	31.5187	36.1404	42.6745	30.0972	91.3893	60.2225
s000015343	59.8322	81.1981	82.784	67.4435	73.8602	39.931	81.4622	40.8918	44.3711	42.1234	21.7886	51.7308	69.3198	74.5686	44.8274	16.3102	26.1461	22.2574	30.797	24.1851	23.5901	17.254	87.3858	65.8111
s000015346	78.8322	89.9638	89.9634	83.0646	86.1224	70.1945	89.3472	79.104	77.6762	53.4231	14.921	81.861	83.5228	85.3308	81.5313	15.1273	70.7899	34.2816	18.5701	65.8172	53.3779	10.698	93.6431	82.0967
s000015355	63.7966	78.1312	78.9678	60.4256	69.5792	49.984	74.5046	64.3085	53.5134	44.7626	32.3169	65.2724	76.2243	80.1743	82.7721	27.8301	43.2151	26.4851	28.6348	41.5007	31.2744	27.4834	88.6731	69.471
s000015364	56.804	79.0775	84.2121	67.1939	73.2423	40.3192	71.046	61.3173	55.6238	24.9379	36.5968	64.12	64.7137	72.5034	71.2348	19.1735	45.8648	36.5474	30.2731	35.9704	37.8882	24.7755	81.2028	66.1521
s000015404	59.4432	84.1149	82.5409	71.7929	73.958	47.8879	74.8348	58.3718	62.6991	26.4174	33.6449	67.5692	68.9083	82.0564	71.3617	22.9282	48.0914	39.3761	31.4976	45.0187	39.6807	21.9821	87.1836	65.7377
s000015541	73.2234	84.912	82.5454	78.539	80.8081	63.4916	85.9715	32.3781	64.6821	69.1011	15.397	67.5216	83.941	88.6588	67.2679	37.3048	40.449	38.1499	71.379	39.3326	40.2036	9.7737	83.1505	69.9224
s000015575	50.0561	84.7006	75.7155	73.3605	75.4372	33.1014	67.478	57.1146	50.6633	24.3661	41.685	57.4652	62.2889	77.3542	61.0118	21.9105	29.2612	17.9251	13.5877	29.0579	38.6553	29.3077	88.1314	58.0074
s000015589	70.3615	86.3605	83.0196	71.5302	78.2755	46.6373	77.8375	48.4227	45.5899	40.3519	27.2425	59.1696	74.7983	80.3591	73.3408	28.3899	56.4396	50.7431	34.773	40.0864	39.7615	18.784	88.3593	74.0694
s000015624	48.697	67.4137	60.8707	44.4935	51.4783	21.7628	53.9191	68.7378	20.5693	14.8284	56.2692	42.0334	67.7312	78.0126	66.0311	20.9607	12.8554	17.702	22.2228	9.4224	17.2807	41.9443	86.6394	58.2122
s000015636	56.3782	77.6035	73.6631	61.9804	63.5953	43.2245	68.4124	63.2333	50.6755	24.4461	29.7601	60.346	65.5094	71.1742	64.3757	29.9468	37.0214	27.8628	25.0955	36.9894	44.8916	20.7194	89.9782	67.0204
s000015638	61.5779	81.2701	79.6112	70.3933	74.2309	45.1203	66.2664	62.0109	49.52	29.7437	34.5283	60.3541	66.4375	73.546	62.4839	15.9505	45.2853	34.5817	22.13	39.8873	34.3714	24.5921	89.2481	65.4616
s000015641	41.7178	49.9894	60.776	28.1433	38.2974	8.2918	45.1946	68.2402	8.6224	6.0972	51.0867	28.0467	61.2782	71.2142	71.8937	15.3704	17.7036	19.7855	16.119	13.4853	22.1251	51.618	86.028	61.3373
s000015705	71.5863	86.8252	83.3876	76.97	78.53	64.1606	79.2135	64.038	72.3718	50.3467	23.2085	74.6486	81.4389	86.179	81.2675	25.811	62.8098	35.8958	34.3698	55.0214	45.6544	18.0474	89.2859	75.3069
s000015707	73.0215	78.8292	88.2054	70.5568	75.8773	65.8732	76.0822	37.5161	66.0787	65.8511	14.8623	54.9368	87.1544	92.6522	38.2454	8.2346	11.9965	11.0668	65.9976	10.441	8.4386	18.1113	92.6715	84.2251
s000015771	65.0619	82.3303	74.3375	64.651	70.8278	50.8012	73.0818	56.5836	53.8774	39.0486	28.6167	63.8581	67.7125	76.8665	71.651	30.9141	46.7295	31.1838	32.6707	37.9254	39.4011	26.0721	83.7807	64.0443
s000015830	56.7747	71.4266	71.1939	53.1396	65.2526	39.6788	68.2245	65.7474	37.0044	27.6311	34.3475	55.4706	70.9247	72.855	70.3973	19.9691	37.0757	29.5045	24.7041	33.3388	36.0816	31.4547	87.9598	62.2861
s000015907	59.1434	75.1646	80.6011	60.5959	66.3163	33.4594	67.5022	56.0732	41.9826	26.7184	30.6699	54.4171	70.6153	65.5991	60.0935	20.9534	32.5598	29.02	31.8832	29.8916	26.5059	31.2558	86.9106	66.8087
s000015908	65.2546	82.1601	89.2079	75.8426	84.6302	54.7588	81.1445	48.8461	67.9962	39.7582	19.7596	73.3913	77.7686	86.0979	73.5665	42.3196	52.7867	38.9799	34.7316	54.1123	53.7175	17.7278	91.3286	69.429
s000015923	45.8545	68.4832	71.2768	47.6274	50.3558	38.4538	53.5991	65.634	33.0833	20.2135	36.671	52.275	48.792	75.3784	69.7501	13.6329	29.0464	21.447	19.356	25.0491	25.5142	28.6064	78.9064	62.5391
s000015931	49.3061	73.3401	64.139	46.3534	52.1841	35.5458	56.2049	70.9011	35.5456	21.357	53.2314	44.8596	62.6191	70.8056	72.8096	11.9828	27.1332	20.8679	19.5924	23.7418	21.1032	40.2327	79.3465	54.377
s000015977	58.5515	80.9218	86.3788	72.6565	79.0345	46.1364	84.698	42.5522	64.5094	33.3354	26.3606	64.8121	66.6845	70.8246	50.9275	22.9879	36.551	27.496	25.8103	36.1344	35.887	13.4525	83.3334	63.3154
s000016009	50.2896	70.1994	65.1529	54.9467	60.4012	35.4886	64.2345	70.8534	44.1178	20.4757	39.1831	60.0964	66.8374	77.0839	64.0111	15.8001	41.9053	38.6057	31.6226	34.2089	38.3204	20.4764	85.7484	65.508
s000016166	57.2083	85.9418	85.2765	76.466	77.9884	45.5211	79.9514	48.392	62.4277	27.3132	23.8107	67.7139	74.0908	80.3307	57.287	30.8203	50.4714	26.1754	25.1658	41.7612	44.9153	17.2567	94.5868	63.1288
s000016171	60.3438	74.9356	68.974	52.2472	60.8506	17.8754	67.6366	48.5837	7.1762	38.9278	33.0912	27.4797	67.7677	78.8681	74.9959	12.5329	44.8313	47.6379	11.7482	29.3558	20.5777	31.2108	92.0815	74.7445
s000016174	54.8799	74.2387	68.3033	55.6213	60.6833	39.4652	62.962	67.6665	45.8531	26.6554	38.0626	58.6581	67.5034	77.1055	70.6512	22.7456	40.0135	32.3529	29.9782	33.0161	36.2288	32.9583	87.8323	62.4868
s000016202	75.5461	89.027	89.7426	80.9644	86.6338	22.7158	86.362	30.6404	26.7228	58.1304	23.1624	36.941	75.286	76.4142	76.571	15.2198	61.5266	56.41	18.165	39.6903	16.9183	17.8682	86.8245	78.2517
s000016233	54.1195	71.9609	70.6506	50.2117	61.4518	25.9415	57.9331	64.8573	30.4218	20.5112	40.8535	39.6574	61.9167	74.6098	75.1026	21.4996	23.2585	19.8121	16.3294	23.2884	26.1379	41.1188	85.7662	61.7099
s000016248	50.9841	78.3302	74.0739	59.3499	66.3547	36.4839	70.9066	59.2988	47.3173	24.9615	44.1671	55.4832	57.8356	69.9456	68.9938	16.6956	34.8953	24.1904	17.0369	31.0217	31.0798	28.9492	80.3207	59.0265
s000016291	60.5041	71.284	83.4849	60.4531	73.52	49.277	75.8419	44.792	54.7246	34.2985	13.9446	66.816	69.5932	82.0454	71.0476	33.6713	50.9766	41.675	30.3972	48.5734	64.5507	13.591	98.3389	75.0294
s000016313	49.8983	68.6445	73.1131	54.7201	60.7592	43.7582	67.8986	64.3974	50.4324	16.9878	31.6444	76.3565	68.4119	72.4875	62.1419	26.0501	47.8305	41.8623	43.5518	43.7147	56.2182	21.1675	94.0035	66.0244
s000016314	54.3058	62.8926	78.8149	51.4211	67.0347	45.6276	72.6786	69.2221	41.2236	19.5473	27.9033	64.1526	73.2165	60.0181	66.4031	29.021	34.418	22.3322	34.6447	29.4803	37.2785	32.2007	90.8014	60.9517
s000016316	65.2321	77.302	75.4761	61.1545	64.3605	36.1672	47.5792	82.8646	35.2737	14.1936	27.2815	46.2333	76.3809	68.17	62.8399	14.4782	39.2067	37.4938	28.1569	30.4418	35.4193	42.0097	91.8932	72.8206
s000016334	60.5478	76.2839	75.569	61.883	68.8962	36.8796	67.8665	55.5918	45.1809	25.4356	41.7885	50.8439	58.2176	71.9084	66.5572	18.2313	32.4147	28.72	23.2747	28.1376	30.3637	31.758	83.1235	62.8081
s000016340	48.738	64.1489	59.1744	46.8386	50.4335	40.6893	53.0833	72.9022	37.9146	25.5551	37.2265	62.126	66.0525	76.9406	78.9285	23.8607	42.583	36.5365	26.4315	35.521	49.8898	27.4709	91.635	61.1837
s000016347	57.5413	71.5744	72.971	55.8352	62.2078	48.1478	69.1838	71.7871	49.1154	38.6421	35.0088	64.9807	67.7255	82.0852	63.8013	13.6143	37.2547	14.9942	37.2197	19.5924	26.5906	17.8473	87.6777	63.879
s000016354	58.8286	72.328	79.6126	54.6643	65.7689	34.0266	67.6138	55.4574	35.428	27.3426	37.0239	53.9263	70.1047	73.2715	69.3733	23.8311	33.8976	27.7444	24.2997	31.0332	27.8795	31.7124	86.2436	63.8034
s000016355	56.1902	80.3403	81.5426	68.3628	73.4709	44.5055	77.4668	55.5324	61.0639	34.2558	26.4116	68.9377	69.8664	76.4104	61.3944	27.5664	40.6387	32.645	28.9203	43.1174	42.3785	16.2787	88.0886	61.4706
s000016358	65.9561	62.4145	71.447	44.0684	69.9666	21.6734	52.9158	65.7362	22.4069	20.9792	45.4686	28.3736	69.6348	85.174	91.1093	21.3899	38.5868	36.9809	13.7403	23.6045	30.7818	66.1803	92.0629	72.2172
s000016370	69.0746	84.69	85.4744	74.8393	80.0648	65.2721	86.8483	57.7814	69.1183	36.4321	18.4964	80.0157	72.9734	79.7812	72.328	21.9593	53.7188	40.056	41.9359	46.2372	42.5967	12.3986	84.5787	73.025
s000016381	74.7247	85.6547	88.1522	76.5584	82.3147	67.551	80.8255	65.0606	73.3136	66.3386	16.3693	73.203	89.322	92.9119	68.3314	24.7835	48.9634	40.9975	35.1604	49.4525	34.9674	17.3188	95.758	80.7971
s000016408	57.5877	68.6277	67.2481	47.5624	62.7547	38.1852	66.2551	63.783	37.4271	29.3655	37.0355	50.8125	65.8271	75.1126	82.2314	23.2863	32.1633	24.6387	26.3498	29.1726	29.1475	34.4362	86.5037	59.2605
s000016409	63.8551	77.0143	83.2672	65.2812	70.4741	31.2494	55.8192	57.7499	38.972	26.3924	44.5975	47.5152	54.1621	82.8139	79.7946	20.5264	30.4503	26.7717	26.2211	25.6778	23.8888	40.0954	89.4167	72.0072
s000016449	73.6373	83.527	81.2674	70.7873	77.627	21.6932	36.9884	79.423	23.0199	14.0531	65.5145	29.465	44.4535	91.478	87.1638	11.6975	24.2617	20.9971	17.2343	15.0917	18.3527	66.9709	91.9136	76.2329
s000016481	50.3887	64.1941	69.1211	52.1778	60.1638	31.1438	64.4458	68.395	40.237	14.2309	43.4373	62.3029	56.3822	70.155	45.0941	13.5135	29.9618	23.5437	25.3443	21.1211	34.2574	15.0492	90.2992	64.9942
s000016485	86.3788	90.8222	91.8973	86.6305	89.666	82.282	90.8627	43.655	83.6745	75.4955	10.6263	74.1301	84.5412	89.0973	35.2806	12.2872	28.1167	21.7622	66.5251	25.1141	23.9559	5.5223	96.6417	89.9379
s000016491	64.2281	56.5129	42.5108	28.5941	69.0074	17.3706	71.6719	29.8849	49.0026	21.413	35.8281	21.4758	34.518	35.7724	68.7561	20.2184	8.5409	8.3536	13.3476	5.3446	19.7835	21.7304	41.7817	31.8724
s000016493	50.943	74.9176	54.2007	38.6967	62.062	26.1158	68.7674	39.9012	41.2043	27.4798	41.8427	33.4027	49.6479	43.4347	54.1338	25.0374	12.9496	12.3945	12.9033	10.9624	27.7105	23.0832	42.7385	34.3235
s000016498	93.0216	96.4544	95.6499	92.9177	93.2177	9.0688	93.8239	15.127	9.9003	85.5329	7.1122	12.8532	92.8307	95.4013	93.1133	5.1149	86.7854	85.9139	4.6931	60.4836	7.6016	6.1007	97.0474	92.7042
s000016711	66.9771	83.5233	84.7751	74.0523	77.2454	49.6727	77.3899	64.5297	61.2965	35.1681	30.9511	67.2585	70.5351	75.3339	67.8594	14.8743	48.7099	47.1515	17.0558	46.2197	33.3329	23.8349	86.7467	71.907
s000016716	50.9487	77.5518	66.2259	54.843	60.2832	37.2405	61.4087	73.0447	45.7528	20.7874	42.8948	58.1772	69.2207	76.6092	71.9632	16.8277	42.3813	32.642	25.4404	34.3095	43.4802	31.4417	83.9424	55.9175
s000016763	45.0697	67.6227	70.3711	48.5696	54.3119	32.2374	60.3051	57.6768	40.1533	23.3177	35.1901	52.4625	62.6159	77.5241	75.3819	28.9423	33.655	33.0726	30.4055	29.8494	38.1562	29.0071	85.5404	61.3863
s000017071	80.0148	90.4532	76.238	69.7847	80.8531	21.171	90.9284	28.2482	11.3459	62.4638	14.1951	19.709	80.1281	76.6191	86.6366	14.0743	58.7165	56.7264	15.2563	40.7432	15.5111	16.8515	84.9915	79.0204
s000017075	31.3538	67.7964	47.0779	15.0341	30.1942	37.8821	67.2513	83.3336	3.9275	3.5313	28.6202	52.7903	48.5144	45.067	52.6941	18.8601	9.49	14.2934	13.2785	9.06	13.8755	38.9811	58.8507	39.0264
s000017076	72.5434	70.7656	78.1604	55.1376	52.5174	42.9784	74.0008	56.6115	34.3261	32.9339	41.4736	51.9173	77.5131	64.1398	60.5172	8.121	9.0253	10.1691	39.8476	5.5289	12.656	29.9617	91.2917	77.6107
s000017077	73.4675	80.4542	87.4555	71.2559	75.907	60.8166	80.8557	51.2764	63.8417	54.5194	19.2947	70.6025	83.3237	87.1067	75.9964	30.2792	51.6601	38.8382	48.8035	45.9564	36.8454	19.4998	94.8495	80.3727
s000017079	73.9419	86.7864	84.7356	81.3108	80.8028	63.7898	78.9257	67.9993	69.7417	44.9331	17.6062	76.8731	77.736	86.8775	76.3394	29.8474	61.0655	44.2335	26.696	67.573	64.7625	13.9899	97.4339	74.4892
s000017080	60.7835	79.4733	79.5669	67.0991	74.1208	41.2483	73.8645	53.7875	51.6102	41.7907	29.1988	53.5876	72.5086	81.2686	69.7422	19.9392	36.3818	26.5657	27.2212	35.913	33.9893	24.8857	82.2213	65.312
s000017081	87.7563	92.6864	90.5977	83.6394	91.9915	80.4119	92.0482	34.297	78.3191	76.9343	8.9891	84.5864	90.871	89.6529	90.1523	12.3432	81.2488	65.8557	51.6841	77.2702	21.594	10.7242	98.5827	92.4034
s000017082	68.4422	79.4145	84.235	69.7015	73.8159	40.2137	77.9636	49.5338	42.9326	47.3354	24.4109	56.5822	76.5626	76.4402	76.1899	24.1832	51.2377	42.5617	27.016	41.9407	29.6968	18.5478	89.0126	72.0272
s000017083	54.9671	80.2228	72.2716	61.3666	64.6901	40.7118	63.4089	63.6985	47.2682	24.9333	40.2671	53.1525	69.6558	81.4028	77.7159	22.532	38.1076	34.3733	27.8785	34.3664	35.4163	38.9728	84.4773	60.5892
s000017084	57.9732	68.9198	77.709	51.7402	58.5356	39.3119	60.716	66.7612	43.4688	29.1478	30.6848	59.1136	67.0014	81.3206	80.9384	27.0318	49.0561	46.5297	28.4715	43.297	52.0954	26.5489	94.2294	73.1178
s000017085	59.6491	72.999	79.4327	63.2104	69.37	42.6076	69.4362	63.0532	52.1766	17.8978	30.7856	63.7996	65.7983	71.4725	70.5085	28.3005	50.6911	46.062	39.4378	37.5979	55.7715	21.1831	89.0177	66.3413
s000017088	56.6763	76.9912	68.153	50.4434	55.5251	34.0798	64.6163	74.0053	20.9614	22.5934	35.1746	43.7075	54.8811	63.9374	73.8044	12.5749	22.5591	16.1231	11.7448	18.3159	16.239	38.1671	71.986	61.7652
s000017089	55.7099	68.2656	69.285	46.2031	54.0829	35.5347	58.1948	69.5512	34.3119	24.8408	43.8614	56.0869	72.5631	86.204	85.9507	36.368	32.4239	33.7414	34.32	26.9958	38.292	38.3625	90.3817	62.7094
s000017090	48.3656	64.5796	68.0452	41.3133	49.1973	26.0429	47.7905	74.2056	28.0001	13.7295	45.2349	37.8132	64.1819	82.4771	83.6522	18.0501	31.1938	25.5266	20.74	24.2555	31.7847	46.1863	86.5711	63.4916
s000017091	62.8102	78.5843	77.1608	61.9198	66.5882	45.3476	70.9597	63.1585	51.6756	36.6964	33.4363	58.0411	72.0333	81.3086	81.9482	25.8892	43.0984	33.8361	36.2293	37.9681	33.226	30.8038	86.866	69.1508
s000017093	71.729	82.3723	87.1381	77.1363	76.0124	62.1726	82.4305	48.1538	66.8159	49.6481	24.8008	75.6437	74.0981	88.6971	86.926	50.3937	31.8696	25.3605	28.5532	28.6248	31.4671	17.8774	95.4169	76.5026
s000017094	58.1457	78.5706	78.6163	67.1291	68.236	36.0969	66.5605	65.4273	43.7182	27.3665	41.0011	56.8313	57.7811	75.6199	69.7697	17.8167	38.0514	34.1668	18.9701	35.328	34.3188	32.07	89.4066	73.0169
s000017096	86.1514	93.0136	92.3679	67.4416	87.9436	84.8391	89.8931	63.2438	56.6453	50.044	36.7159	76.3154	82.4394	95.8808	91.2416	35.7677	56.6512	45.6772	51.656	49.8886	50.5171	8.1568	70.2016	66.5007
s000017099	56.1594	55.5614	80.6519	40.6153	56.866	11.6117	38.4545	76.8463	10.493	5.056	40.1612	30.4264	44.0712	73.6088	80.95	20.2582	19.5077	18.2967	24.36	19.0982	32.9223	50.5043	92.7533	72.8853
s000017101	65.5117	78.6862	82.7521	67.1515	75.2498	50.7032	72.477	56.1372	57.7332	32.6028	24.891	64.6149	77.3318	85.022	72.6433	27.0398	47.7653	43.193	36.1134	41.8403	44.0881	24.374	92.9579	72.1409
s000017102	64.6989	83.2691	82.4168	70.2931	74.9952	53.7746	78.1906	53.0279	60.8662	41.363	30.8615	68.3021	73.5968	84.1693	81.3108	32.685	50.2864	42.0473	42.237	47.2487	42.0871	23.7187	88.7517	71.1056
s000017103	40.0428	82.3422	84.0274	72.8832	74.6162	34.8554	81.6224	43.4734	70.1423	18.965	20.0459	83.7361	76.0681	83.4761	46.0827	50.8647	41.2079	32.2549	30.8501	60.2835	70.1468	9.2491	95.9336	46.9769
s000017105	88.5634	84.518	85.124	70.4414	79.6594	16.2271	97.0995	19.4192	7.574	62.3262	13.6453	19.4681	87.8191	79.6676	91.9704	13.1616	71.4438	68.7768	9.9701	41.5243	20.1005	17.4566	92.8753	91.1795
s000017106	54.9113	69.2426	80.988	58.5798	66.8738	31.3209	59.5751	52.9814	34.9601	23.3326	33.6532	41.0216	52.5309	73.3986	66.4272	18.0683	27.4323	24.4891	26.7955	22.7403	26.3023	28.2242	89.2684	71.4044
s000017107	48.9616	63.3664	69.0042	39.6415	49.3689	17.3287	51.021	59.1704	12.83	14.9963	40.3825	34.535	52.8281	65.1953	70.3503	14.2229	18.7685	15.8579	22.5877	13.7853	17.848	36.3258	87.196	54.5048
s000017108	74.4711	70.9649	80.0387	57.5977	72.5191	49.0254	82.5774	56.5316	50.4529	36.7228	19.739	58.3836	83.8918	79.3538	86.5106	32.0126	61.6444	43.5538	47.3928	26.4441	43.4045	33.8761	92.4301	80.1242
s000017109	59.5395	75.0081	73.4499	58.9997	64.74	43.8425	64.1917	70.6731	47.9978	35.3946	30.6215	50.6703	74.771	84.8503	73.1	14.8556	36.2538	32.0893	26.8161	31.1365	30.8661	33.4919	91.0882	68.5696
s000017110	62.9597	80.1335	81.8142	68.5633	76.6758	46.1332	74.5897	47.2229	57.0948	42.5074	28.1176	60.7418	68.5523	77.6823	68.3156	29.8137	38.1888	29.8316	23.419	33.6351	29.9291	21.9965	85.9367	67.9386
s000017113	38.3498	72.1731	57.7237	37.0694	43.9897	25.727	60.2451	67.1806	10.8624	13.8904	41.1685	38.4557	46.0833	58.7112	60.2133	10.3249	16.6855	16.8554	13.2487	11.8689	21.3081	38.3813	77.3403	52.5749
s000017115	70.9437	88.7169	87.2727	80.2313	85.9987	4.2186	85.8909	19.0601	12.6318	63.8505	13.4062	7.4564	85.3038	87.8077	82.6256	5.5607	55.9681	56.5286	9.304	37.7917	7.1788	13.8116	79.1808	68.9358
s000017116	55.1492	45.4337	87.9823	33.5658	55.3893	16.5061	51.8127	65.0402	17.0585	12.3084	42.0894	32.7315	69.1863	80.784	88.6405	29.4193	28.4656	31.0473	29.0743	19.8057	33.4791	58.2132	78.5796	66.2989
s000017118	62.0264	48.5746	79.2273	27.3359	65.6291	11.5362	56.5252	64.0266	2.626	2.7698	40.2439	21.1533	64.5263	73.6766	83.7661	28.4971	27.1097	29.8361	13.1968	6.4452	29.7689	74.5184	79.8238	71.9584
s000017119	75.651	82.9143	83.2124	70.9136	83.3147	65.278	80.7368	62.1326	61.4191	50.9587	18.3422	76.6683	82.994	82.6053	84.3242	44.3348	58.5838	54.6062	32.8865	50.9021	49.7919	21.1017	94.7239	83.909
s000017146	64.503	76.1011	80.3823	63.9608	70.1579	12.4687	71.4605	49.7681	13.8439	50.1969	36.0265	26.2348	75.0797	89.2856	90.3686	8.043	52.7537	50.334	13.0506	37.0762	13.8803	30.8674	87.8634	66.3721
s000017153	48.3114	37.5718	84.1489	18.6555	48.5821	5.1651	55.2178	71.0149	10.9336	3.6502	49.5046	25.0269	85.9716	70.6306	87.3783	28.1965	29.6438	27.1484	16.3742	7.8731	34.931	65.4202	65.7669	48.8093
s000017155	59.3311	68.1609	71.1733	44.7073	54.2279	25.3518	65.3778	70.5191	26.5754	14.6626	42.3455	41.5092	66.2767	70.5372	80.4303	19.4012	30.8576	30.3731	26.8081	22.4121	33.7132	42.0989	84.3446	63.4745
s000017171	43.1333	67.593	72.7661	49.2316	54.194	23.7551	54.4799	57.8872	32.4407	12.1531	38.0406	42.0158	61.2486	81.5271	71.9028	22.7074	27.1636	26.0836	18.4066	28.5304	34.9267	35.047	89.0731	58.959
s000017173	66.7647	78.2787	77.5276	62.3274	69.7187	48.0629	66.118	76.7564	44.3829	20.3327	32.1044	54.2118	66.4777	81.8415	82.4751	16.2742	45.9781	43.4846	25.3354	37.589	45.4748	34.9761	90.9127	76.8941
s000017177	75.8771	87.0623	84.0986	79.8359	82.0947	61.0531	79.2674	65.7841	66.2695	31.2103	20.3133	71.3863	76.7891	85.0836	76.2637	27.0512	54.0241	40.1443	34.1961	47.2977	52.5267	19.9949	95.7249	78.0337
s000017202	52.6339	64.1733	72.9414	49.503	60.6931	31.0079	68.0095	47.4999	32.9096	31.5947	31.0021	42.4832	55.1287	66.0005	56.1078	19.1135	26.5516	24.1224	19.7336	23.4348	23.1716	17.7476	80.4716	61.0188
s000017203	48.3219	77.0226	67.7133	56.1704	60.0052	35.4482	58.3561	66.1678	45.991	29.8092	40.0906	54.6524	75.763	81.9057	73.551	24.8542	38.6549	26.7034	20.6516	38.9721	38.244	37.5579	86.2299	55.1274
s000017205	58.3211	77.6914	80.594	67.2819	70.4143	44.5751	72.6739	57.936	53.5387	36.3025	27.1788	64.7911	65.8835	72.2555	68.6065	30.2003	41.5953	31.1152	26.1827	41.6089	39.5778	16.9877	87.372	67.476
s000017214	66.9899	79.5679	84.7846	70.1408	76.147	51.118	81.5522	45.7069	56.0204	42.156	25.0576	67.9371	70.6443	72.5868	52.7093	23.4966	26.6941	24.6545	38.6121	23.064	27.2589	15.6757	86.7846	72.5764
s000017274	42.2129	58.8879	63.2777	34.6244	46.5734	12.0968	30.4554	81.6892	11.8167	6.9375	63.2726	22.2624	55.0842	78.509	84.5128	11.2572	16.0258	15.7093	14.3556	13.5714	19.5628	61.8539	80.8234	48.1702
s000017349	63.6483	77.2926	74.5867	61.3649	73.062	21.3764	74.5831	39.4952	33.4892	39.9772	32.2409	33.2759	58.9972	58.5376	57.5028	15.5644	33.8024	28.2814	14.6375	23.276	19.2142	16.9213	75.0155	58.66
s000017362	68.4156	91.0592	89.8006	85.7957	87.6895	63.055	88.7101	41.103	78.9789	48.292	15.8909	79.7985	82.4346	85.0295	50.9368	30.7984	38.5203	32.2975	50.6117	47.9613	45.3392	9.9643	92.0566	70.3097
s000017364	98.2636	99.5277	99.0405	98.8718	98.9433	97.4243	99.3934	2.2973	97.9212	3.8029	1.1281	5.2081	5.6564	5.6877	65.4482	38.6563	12.3384	3.3409	2.9619	4.7645	4.5698	1.2576	99.8665	98.1148
s000017374	75.2351	93.1378	91.4353	88.1337	90.7833	8.0226	91.1516	17.2116	19.498	65.5529	10.5829	11.6265	87.7488	91.7898	78.4879	6.1277	65.6336	65.426	8.0666	45.4563	9.8816	10.4728	82.8446	75.0227
s000017396	57.1542	86.2533	69.2368	62.0313	67.3723	60.2646	86.6474	44.6649	48.3422	47.5075	11.3734	63.5982	65.4685	69.0943	45.1793	9.5848	24.4153	22.5464	35.9742	24.0624	17.3962	11.1173	68.6609	54.0643
s000017405	56.9108	79.6422	69.368	52.4918	61.3137	36.8688	68.0534	56.275	39.7187	30.2756	46.2249	45.9679	68.7147	80.8605	87.4287	29.9376	21.0749	17.517	14.4911	18.4306	24.9229	42.2739	83.3068	67.4394
s000017621	59.9351	79.3737	83.9786	70.1832	74.5976	47.3546	75.1692	49.7996	53.8218	33.5644	30.1468	63.4399	69.7878	74.9555	67.152	27.7486	34.9916	31.1603	22.531	39.7272	36.8412	20.1182	85.2994	62.1431
s000017634	61.8216	78.5379	74.2638	62.0476	64.7343	51.247	66.203	68.9775	49.3372	35.6847	31.5373	59.9027	68.4291	75.6017	71.7205	21.8847	46.8744	40.5518	24.9075	39.6864	38.7964	23.9386	89.7857	68.8988
s000017641	65.3553	81.2532	75.7849	66.4581	69.6662	18.9129	63.2113	51.1456	17.6313	40.1593	40.541	25.9774	67.1631	85.1285	84.0182	10.1949	44.2492	42.8653	16.004	31.9286	15.8987	37.6543	92.2106	71.3566
s000017649	54.6253	85.2236	86.5821	75.0036	73.3014	35.7487	76.5647	60.372	47.2771	19.8711	32.1387	57.4964	61.1657	72.9741	59.2048	27.8381	38.5499	24.4864	24.4518	38.2835	36.0082	22.4318	90.5291	66.4048
s000017651	61.1963	77.8048	66.8063	58.0761	61.3573	44.9617	60.6379	69.2426	40.8675	26.2485	39.2392	52.36	73.9001	86.3856	86.6446	24.2803	43.9266	41.4988	33.5618	35.2614	37.1665	39.9334	86.248	70.2826
s000017652	43.2783	78.493	75.5309	63.1288	68.5171	26.3062	72.4318	47.1553	46.4688	20.5664	51.8062	57.0544	52.899	64.8841	53.9306	21.8601	20.1753	16.3099	16.9406	18.0802	22.886	26.3176	72.6939	46.9087
s000017653	56.4075	76.1631	77.4447	61.6408	71.1463	43.9355	68.4372	61.3027	53.8814	29.8387	31.2227	61.6707	68.0769	70.6486	76.0881	15.6809	42.4343	33.6958	24.6172	39.7378	37.3518	25.0828	89.5245	62.6408
s000017661	60.9064	78.0545	77.8818	67.2068	73.0472	50.2519	73.9368	49.7843	54.4372	37.0368	24.022	60.8698	73.6156	79.2416	55.7658	19.1978	31.6015	21.4442	36.171	33.8286	34.144	20.6001	92.6312	61.9209
s000017664	54.1368	76.3558	72.7885	55.9881	63.7114	39.0579	64.1409	75.9578	45.8811	22.539	42.4355	56.7952	69.513	82.1895	76.7759	17.2662	37.9573	24.8824	23.5518	32.4789	37.4222	35.8556	84.2848	56.2666
s000017667	64.9945	79.3759	82.1435	65.3603	62.7182	39.0693	73.0506	52.796	39.8616	27.7093	33.3202	49.9685	56.8737	70.7609	65.3213	16.7174	27.2034	25.6897	29.3128	24.5233	27.8445	31.5401	83.7833	70.0114
s000017687	55.4387	76.4326	63.299	48.1635	57.0074	42.1849	56.366	66.9423	41.0048	35.3146	40.549	50.6049	79.8534	86.2917	86.0358	32.0369	39.145	36.2882	35.989	37.7988	33.7473	44.1301	83.7518	59.0074
s000017701	65.3143	87.6436	85.0831	75.3259	84.4345	57.6561	83.442	40.2506	64.472	47.5983	19.9376	74.4591	78.4018	81.9899	65.4721	30.4508	47.8424	33.8433	34.3843	50.0149	40.0387	16.2975	89.2432	65.6063
s000017709	32.8175	75.3311	74.2605	56.674	62.6688	15.5981	59.9318	50.0782	46.7449	9.3314	37.9631	55.129	67.462	82.2552	54.3835	37.6199	16.8416	16.1552	15.3557	40.5202	43.3395	31.5039	87.9802	42.5523
s000017712	63.2268	79.638	86.9878	68.0594	75.5532	37.5223	66.96	57.713	45.7549	30.959	36.3103	56.8628	64.0727	80.4934	68.5237	22.852	32.8532	26.1355	24.26	31.588	29.8467	32.0478	89.3295	71.4103
s000017736	45.9522	82.9312	73.9032	59.3428	67.1811	31.3388	77.4521	47.8453	45.7818	27.536	42.6893	54.1059	53.7672	53.9061	40.982	18.0326	25.4656	15.8906	15.2757	24.4259	30.8014	16.9873	65.4901	37.1867
s000018027	51.4963	62.9194	52.8599	41.2575	48.2349	31.5135	51.4765	75.6422	20.5454	16.1668	41.9256	48.4612	54.4588	64.8192	65.1905	14.3799	19.3626	19.8396	30.3363	14.9284	37.6682	34.0202	86.7409	60.4839
s000018029	54.9484	80.8452	77.495	65.3747	72.7009	14.4296	73.8076	39.9281	23.9468	38.4682	30.1303	35.6321	72.3749	79.0426	65.6	12.2689	40.8733	40.1153	8.3979	27.9471	27.3109	23.7768	90.6802	64.119
s000018051	63.2609	82.2514	77.2083	65.7583	68.5226	48.3185	65.0916	62.8534	49.0686	37.0059	35.3511	60.0128	73.7717	84.4272	74.2005	25.3489	49.3557	37.2493	34.3876	36.3958	31.4713	30.0587	89.1131	70.2097
s000018317	56.9175	77.6382	66.5957	53.0272	56.8589	24.6835	38.1897	79.3151	23.7086	18.0481	62.4188	32.571	63.3063	91.1406	92.3669	20.764	25.5672	25.8355	22.1691	22.8045	22.593	63.3043	86.788	63.578
s000018358	65.6193	75.9343	76.3883	55.9453	75.499	49.0298	77.5665	50.4738	46.0067	40.4885	24.0192	59.5933	72.1756	81.7281	78.5027	30.4391	51.1836	43.2701	39.7641	38.3713	36.4221	29.2152	92.8731	77.3213
s000018362	43.8468	69.8007	68.1846	41.3397	50.2329	20.772	48.625	71.86	24.9252	14.7051	55.7357	38.366	57.9016	76.6578	74.9172	17.0112	25.3916	21.2023	20.2497	20.3418	24.8985	46.8412	82.0345	50.4723
s000018380	56.5596	75.6078	81.2071	57.1238	67.5269	30.7804	63.5608	67.8735	38.889	16.8858	44.3236	50.8685	65.7178	76.7576	78.8269	17.1594	31.9737	31.6178	22.156	29.2758	35.3954	36.6316	84.7499	62.6062
s000018404	69.9381	84.3771	80.4168	69.1217	72.9607	10.4226	75.8259	36.6878	9.8788	55.0003	29.3402	20.2699	77.9593	84.0108	86.4748	7.891	57.185	57.9464	8.6414	39.7184	11.0467	25.4607	89.0853	75.1969
s000018441	61.9569	79.7994	81.0001	62.0049	71.0407	43.978	72.8486	53.2735	50.1801	34.1478	31.4361	62.7235	75.285	76.4478	70.1481	31.3945	41.3196	37.7833	33.9508	37.2204	35.1955	28.2731	84.7959	68.6539
s000020034	53.0592	64.6609	66.6916	47.1724	68.3762	23.6044	61.2322	50.6711	29.0553	17.9061	40.7546	35.5045	63.5449	65.0622	68.0713	14.3467	26.8183	25.3021	19.9773	19.2723	22.0294	45.9865	86.3524	66.2844
s000020052	37.4196	58.5465	60.219	33.8807	47.6496	22.7879	38.8641	80.4336	22.2727	15.451	53.5471	38.2221	69.8125	86.405	87.6651	27.8211	25.5807	24.6778	28.1286	21.4934	26.8602	55.6221	87.0852	54.1882
s000020085	84.3411	92.3758	94.5342	87.492	89.4516	75.4667	92.7489	50.202	82.035	52.3249	10.9975	87.9386	87.4887	89.2284	79.9314	34.0859	69.8419	60.3607	54.7466	66.9988	50.5838	8.3235	93.8123	82.8766
s000020093	57.8119	77.4539	71.2241	58.6261	65.0244	22.4577	46.9781	71.3435	26.5553	12.3685	62.9187	30.4264	51.614	81.7198	81.0118	11.433	21.7766	20.1952	15.7063	17.0804	21.8593	59.2058	83.1982	59.5682
s000020094	46.0535	58.1464	58.6784	27.0926	47.6868	4.0061	29.7587	77.5108	2.974	2.3629	65.097	12.0246	68.0057	88.8941	92.7457	22.7301	18.3242	21.4493	10.9845	7.0469	21.5507	83.3591	82.3978	54.4741
s000020103	53.7733	75.386	75.0115	57.5816	64.6408	32.2099	63.1233	66.5263	42.7145	26.631	38.9078	49.2301	70.4444	82.9961	75.4315	21.7939	38.0931	26.5427	20.4402	32.2288	36.3118	38.2619	89.0315	63.0778
s000020332	66.3536	85.0228	80.6242	70.7549	75.0175	25.1376	70.1748	46.5823	29.5588	39.3874	36.817	37.2135	64.6613	82.5743	79.5643	14.1724	38.2581	32.3541	9.0238	29.3813	16.085	32.5389	87.4591	70.6587
s000020341	68.2636	74.5993	80.8639	61.1794	69.7143	35.5094	55.7074	77.3205	33.9943	23.0612	50.6138	47.1056	59.7344	89.5835	89.1439	22.7508	35.693	30.35	30.4384	30.3537	33.9102	51.5349	92.7694	69.4611
s000020403	29.9323	56.1355	45.2392	11.6675	28.0512	25.5994	55.4662	90.6172	8.0337	6.9879	47.5971	53.8302	55.4452	57.6902	65.8654	13.1154	10.8199	12.8492	21.991	9.3862	20.8701	46.8612	64.4115	34.5599
s000020426	48.5957	68.0258	69.789	46.9835	54.827	25.271	53.5362	72.8629	30.0749	18.3194	37.3508	45.4947	61.0714	75.9333	77.2559	20.4315	22.3451	25.2896	21.192	25.0911	35.3845	34.465	90.1608	60.5512
s000020449	61.351	85.825	79.9377	69.4607	71.3637	50.0773	77.7488	50.3623	54.0188	37.5646	22.1715	69.4813	74.2881	77.9342	66.1033	28.7462	46.0132	37.033	29.2841	47.472	40.6966	17.7803	86.4711	63.0625
s000020479	52.3573	73.903	71.6124	59.128	59.7565	38.0655	68.7502	70.39	40.2446	23.687	30.62	52.7843	65.7811	71.4825	72.0457	26.7728	33.7326	36.5853	17.5571	35.9804	40.5212	18.9862	89.3838	68.5018
s000020482	56.2884	70.6461	82.9216	59.1982	63.0789	43.8118	63.6579	64.1879	49.3267	32.737	34.7163	61.8869	67.4525	82.972	80.3989	20.9027	45.4719	34.0319	27.6413	43.6791	40.1093	23.5842	86.058	65.8446
s000020483	51.8125	69.9544	73.1363	55.2233	63.1695	12.6493	56.0883	45.4775	18.987	25.9033	38.5944	21.3994	54.0866	72.1476	67.9351	16.038	17.7067	15.8067	18.9269	13.7737	15.0376	36.3593	75.8141	54.4663
s000020487	56.7812	78.8835	79.0491	66.3481	69.1052	42.4426	70.505	54.1232	49.928	27.5929	34.4453	56.421	67.4503	76.4565	68.7549	22.0959	35.1724	28.4624	21.3624	34.9131	33.9803	26.1128	88.1961	61.4497
s000020507	52.1164	72.1054	65.6768	46.5353	56.4794	20.0315	44.0404	74.6993	18.8497	12.4713	56.4598	25.3238	57.2742	77.8529	78.3552	12.3564	19.9109	17.7006	12.4618	13.2142	18.3567	59.9477	79.873	55.6577
s000020509	58.5191	78.4002	70.1212	54.077	59.8464	10.1025	61.1265	51.1687	9.9718	39.7297	42.6137	19.1361	73.1092	82.9193	86.0658	11.6981	39.8292	39.3358	8.8992	28.2172	13.7006	37.9103	89.1954	64.9114
s000020516	65.5087	83.5636	88.4456	75.951	80.093	53.6424	80.0745	55.1201	61.9212	32.941	20.8759	71.9276	74.8537	76.7762	62.7441	22.9836	48.3106	34.3015	31.829	47.0007	44.6749	16.0687	91.1946	67.2804
s000020524	52.8854	81.1355	69.6489	62.2522	67.7963	33.5365	62.8714	62.2445	46.3659	22.9973	41.9611	48.2385	68.0882	84.4151	76.3875	24.3666	32.0008	23.3799	24.1229	36.6745	38.9841	38.1711	85.9438	57.9286
s000020533	64.5148	84.2071	82.578	72.9047	73.8533	57.4747	77.0538	68.3524	58.4552	27.9509	20.1485	73.3723	70.6987	77.8704	74.0995	29.0037	54.0786	42.2283	37.7556	48.1711	61.0967	14.5097	91.7284	76.3089
s000020555	52.4129	81.9199	75.9687	71.7009	76.2063	45.7799	76.456	58.4791	61.4616	15.4676	25.073	69.0807	68.6698	78.1572	65.9727	22.6894	35.5473	32.8986	24.821	41.7587	51.3371	17.4928	87.9387	60.0134
s000020573	51.0376	74.277	68.6563	54.8761	58.4431	39.4407	66.014	66.6025	41.6689	20.888	35.5095	55.5811	56.2551	66.4762	61.7928	16.8051	34.5348	29.449	29.7539	29.2436	31.344	24.7618	82.8479	57.2719
s000020579	66.5499	84.8689	84.7644	72.7617	75.5906	53.6003	78.3964	60.0003	54.0038	38.9119	23.5805	70.9872	81.4821	84.5974	63.2704	32.7788	54.4803	50.0342	33.7318	47.0321	45.8088	18.9329	93.0076	71.9218
s000020580	62.4282	79.4764	70.0926	65.1756	68.7181	48.4472	69.8398	64.0919	49.131	37.2216	32.7356	64.2471	68.2838	76.5256	73.4364	22.3627	43.8512	32.619	24.065	40.1371	40.2903	26.8227	88.5741	67.4795
s000020599	49.5503	74.4361	64.1798	49.7654	53.9881	18.1663	63.3675	53.0325	10.6449	29.8909	37.5853	29.3895	56.8224	74.279	73.181	9.9765	34.0504	33.884	8.9534	22.9558	11.7153	32.199	77.8459	60.6028
s000020616	32.002	25.2745	44.7868	8.3453	45.9268	7.7748	55.1882	39.297	5.4941	9.0392	14.272	11.4442	81.4076	56.6071	85.4146	43.5159	20.0238	23.9532	16.5111	21.7536	33.7307	66.9127	82.5101	63.0253
s000020627	42.191	63.9254	63.4152	45.7528	44.6416	12.6263	56.3702	64.7742	12.9957	6.979	46.9325	21.905	46.381	56.7908	77.1349	17.6205	15.4021	16.6224	11.7911	10.3259	21.9952	43.0008	83.9967	62.6923
s000020634	38.3228	77.9419	78.6958	66.6431	70.6665	25.181	73.594	49.5113	52.7766	9.7147	28.9128	55.4142	60.7163	70.2608	44.4109	35.2372	22.184	16.5312	14.9149	38.9705	44.1665	21.3793	86.4393	46.8264
s000020647	60.6115	76.3539	79.4063	60.3753	66.3379	18.9211	70.0132	43.3166	22.3493	41.1335	35.2166	30.8338	69.8813	79.3498	79.3642	21.0255	40.405	38.2167	16.854	32.7724	19.1832	31.1045	90.8357	69.751
s000020675	70.964	91.4459	78.181	69.1503	83.3604	18.595	88.1048	20.5295	13.5258	65.4972	12.7526	8.8467	69.388	85.5966	74.1374	5.1841	46.226	45.2934	12.3409	30.7638	12.8121	12.0033	79.0734	67.5731
s000020680	57.9722	79.7826	81.135	65.2576	68.9691	33.6083	70.0054	50.5961	40.9075	40.0828	36.5397	54.0759	73.2193	85.882	74.7673	26.5422	44.1527	36.3612	22.3617	38.2777	31.7745	27.269	86.8025	60.1287
s000020681	68.9763	77.855	78.1672	69.1895	73.9078	49.948	73.9654	63.566	49.7987	30.0614	33.4584	62.9303	62.0284	80.299	66.7544	21.799	43.9379	36.4806	27.3816	40.896	31.5653	21.8318	93.1688	79.4488
s000020690	61.8348	80.7935	79.6701	67.5648	71.2081	23.7325	77.1574	42.4598	30.7549	44.858	27.5499	39.9317	74.0266	76.5356	72.6147	16.2718	55.7969	51.081	16.0111	40.1582	23.0214	16.5054	85.5894	70.6329
s000020691	61.6553	85.022	68.5154	59.6923	65.5537	17.3011	70.2708	45.7556	10.0116	45.2495	30.5761	22.6851	72.5002	80.048	80.5026	7.4765	48.1676	47.3698	7.0619	33.4384	10.2757	32.7515	81.4189	64.6694
s000020730	59.5028	66.6911	68.2299	42.3883	60.5255	18.7162	68.6267	48.1481	19.67	33.3978	37.7124	25.6194	83.1475	85.583	94.0372	28.3301	45.7567	39.1016	16.1688	24.3911	31.1691	44.1651	87.6285	67.1654
s000020731	53.0805	70.5417	64.9815	45.1215	53.8384	22.5323	45.7431	75.0656	22.9375	16.0257	51.0512	37.9626	61.7396	81.6821	77.8137	16.5956	24.8656	23.9073	22.6965	22.695	29.3537	48.1865	87.8277	61.3425
s000020752	79.6347	92.0591	92.4868	86.1871	80.8794	64.8836	86.6599	50.2402	71.3744	53.9062	17.559	75.8061	78.0616	84.0103	80.9152	24.9218	58.5274	45.9509	45.3114	56.9804	31.047	13.9646	93.8737	82.8919
s000020764	53.774	72.2702	71.3478	53.6855	58.1493	24.1855	49.8824	66.5223	26.2705	15.9744	50.8673	37.8856	51.9286	77.6434	76.4641	15.3131	25.672	20.9305	20.661	19.7528	23.043	45.1465	87.0548	63.0133
s000020785	70.9947	83.1361	85.805	71.2938	78.6965	23.6853	66.2109	44.4532	25.8419	40.3822	37.0544	32.1849	63.0611	85.9264	84.4523	17.4818	41.2732	37.2139	14.1455	29.7624	17.4271	37.431	90.1622	75.9552
s000020788	58.5235	85.6785	81.0459	74.7425	78.2023	29.8857	82.7358	34.94	42.637	41.0681	22.7202	39.2589	80.1946	80.1682	61.1724	16.1553	44.4954	39.616	18.9641	34.5999	17.0591	19.3349	70.7202	57.1465
s000020792	66.022	86.6107	87.3647	76.9102	81.7543	48.5398	73.9497	59.7887	54.7281	36.6265	34.719	67.2201	63.4944	80.2475	67.9686	21.8783	43.5379	25.3171	25.9284	37.0663	33.5739	29.1442	84.5636	69.1621
s000020802	79.6608	84.3565	87.9236	77.7737	84.6145	69.2582	86.3251	43.2092	70.0784	71.3145	10.0132	61.2673	85.3615	88.9917	40.0608	9.6009	26.1497	13.911	66.2645	8.2254	13.229	11.2841	94.5224	86.568
s000021151	72.014	74.8051	76.4092	62.8856	73.2039	13.0292	32.7146	81.9798	13.4186	11.3845	66.3275	23.9293	36.3103	80.7429	87.1492	12.7316	13.5441	10.2431	13.8635	11.3065	15.5586	71.027	92.4446	77.5107
s000021162	9.92	70.4873	10.8279	42.0507	45.1402	32.4871	97.1072	35.1517	42.1019	67.2644	1.3027	31.4727	56.1275	25.8755	81.2463	48.1896	0.855	2.2614	4.9208	1.6213	34.6085	39.2087	42.8005	85.6934
s000021168	56.3342	76.292	71.4643	55.4986	67.4237	33.5397	68.7423	50.5526	47.8704	28.3501	36.7314	49.8964	67.7995	75.6931	75.457	20.2105	35.0596	26.9866	19.5125	34.3441	30.9252	30.5117	80.9902	55.6875
s000021178	46.7581	74.9263	72.2379	53.0995	59.8505	28.7167	60.6414	73.1788	43.0559	4.9403	35.4607	56.1222	76.4889	85.3838	72.0979	25.3673	40.4231	35.5973	36.0014	40.2443	55.4838	33.4059	90.4742	59.9014
s000021184	60.7225	86.7135	86.9402	78.0843	83.3512	23.4364	84.6487	31.6415	41.7153	44.1758	17.2518	48.368	80.5293	83.8196	65.6719	12.5812	49.2153	48.7145	13.4261	38.9306	36.1854	11.9073	92.0713	62.3588
s000021252	60.6855	72.4738	88.5057	66.6089	72.4139	49.1775	71.9946	68.2469	57.6681	26.9799	27.872	69.043	68.7393	81.6864	74.5065	24.349	45.2003	35.289	40.3324	40.2791	45.193	20.5169	89.5183	70.4695
s000021257	51.5787	74.2905	80.2725	60.8415	67.1771	41.2549	67.6102	61.1302	53.4615	25.5108	35.7639	62.9382	73.657	77.9648	67.9022	25.978	40.5841	34.4715	31.5985	44.0559	44.2356	27.4145	79.6639	53.3096
s000021285	49.0236	68.9389	66.1819	46.9118	55.4147	31.3009	52.3361	61.1973	32.3877	23.7528	45.9744	39.2383	60.8303	80.2831	71.4445	16.7148	18.6219	15.5885	19.1558	16.54	18.6531	39.9805	88.5726	61.634
s000021342	75.3637	37.0087	83.0895	16.4245	76.9838	6.1693	70.1239	36.8394	5.0997	3.119	30.5436	8.9469	81.7187	92.4154	93.7743	39.165	55.0086	54.7861	14.9607	4.353	54.3221	86.0968	90.1997	77.8495
s000021343	57.4547	72.0221	70.1047	51.4371	62.0151	30.0783	56.4442	63.0462	35.509	25.1627	47.7093	43.9305	67.2254	80.7159	81.9042	11.9454	34.0237	33.2822	31.0966	30.8726	19.3433	47.1847	82.4715	59.0679
s000021344	44.2457	74.7341	65.5606	49.2119	51.9777	35.807	54.5789	70.8147	38.0857	20.9577	41.6429	48.7684	71.7295	82.1687	80.3421	23.5788	40.2007	39.4944	26.404	34.1734	43.1185	42.8606	85.6407	60.4076
s000021533	78.0846	69.7331	89.7184	59.1145	78.6769	8.1879	79.6563	23.5793	7.4611	51.2123	17.3916	14.5765	86.0324	93.9111	94.1573	22.838	68.3503	66.9102	13.2075	36.8492	23.1461	39.2265	95.8691	80.8233
s000021542	54.8966	78.3156	68.0999	55.3499	55.4841	42.4746	56.0301	70.7405	45.1603	30.7246	43.4611	53.2149	76.6959	91.8705	87.956	23.4943	42.4122	36.2761	36.6586	39.197	32.2498	41.9654	86.9528	62.7495
s000021550	59.8958	69.5	85.9379	64.4837	77.1703	50.1923	80.04	42.9783	54.267	42.7344	15.0826	58.0959	72.9231	73.3915	45.32	17.8502	21.4025	19.8628	45.1351	24.1136	30.7289	14.2004	93.5571	72.1382
s000021557	71.416	68.1852	91.6808	57.7477	72.6147	44.6259	71.2733	50.6113	45.743	29.5104	17.6036	56.7398	73.5726	80.9508	79.3479	28.9497	41.9581	42.1001	45.4451	35.9191	42.8085	27.8154	95.9392	84.0781
s000021570	61.0606	79.8105	86.8438	76.2974	88.1644	50.8439	88.8915	37.5164	68.5611	34.0765	20.1078	55.0647	58.3596	51.5988	50.8124	26.9126	32.0748	18.6334	17.728	28.379	32.4268	14.9656	86.951	66.3256
s000021581	66.7282	83.167	85.7708	76.8359	70.443	51.8233	80.906	53.5137	63.1453	43.9399	20.6899	68.5931	69.9811	71.9176	49.3738	22.6296	39.1616	27.5333	41.638	36.5595	38.3499	9.6388	92.3788	73.6411
s000021590	58.4931	68.5984	75.8828	51.7374	59.1473	42.9309	55.9989	60.5388	41.7143	31.7464	31.0832	56.9173	73.0998	90.4049	68.7477	15.2354	51.8175	52.6117	22.8369	43.6439	34.8261	27.448	92.4418	75.4482
s000021591	64.4882	86.8104	78.7552	70.8892	73.6466	58.5607	73.7467	57.3601	64.6101	43.8724	28.72	69.6894	81.5292	88.5893	77.8708	30.6616	51.1455	37.5197	34.767	46.8875	33.7519	24.1381	89.0362	67.0175
s000021594	70.4198	86.3273	88.9821	77.8818	79.8654	41.5113	64.6603	56.1942	51.2826	35.2121	47.648	60.5419	57.1741	85.6167	83.7996	17.1624	42.0368	24.5568	28.0675	41.8776	23.4808	35.5607	90.3043	72.9893
s000021604	60.8882	75.0299	79.7994	57.9208	61.1761	41.8087	67.9874	65.1335	47.3821	33.5223	31.3063	60.2569	73.6184	75.7731	77.4219	24.5686	46.2273	32.2802	34.5501	41.0124	31.7054	28.4531	89.7463	72.1969
s000021625	43.0839	47.6737	61.0347	16.9412	51.829	8.0314	51.3217	68.2972	7.398	5.6977	45.9549	19.1571	78.4242	75.2388	85.7259	26.6704	21.4422	21.8894	14.3704	8.428	25.1175	71.1932	83.2932	55.8487
s000021635	59.4585	78.9368	87.045	68.228	74.4083	47.9745	77.3244	46.7641	60.2871	36.2709	23.6701	68.153	74.667	80.4977	71.1058	27.0006	44.4811	33.9041	33.0423	45.371	39.818	20.1478	86.6161	66.2994
s000021639	47.4338	66.9961	61.8022	40.9095	53.3327	20.5189	45.0991	70.879	24.6885	11.0203	49.0558	31.479	66.7803	78.494	82.2637	16.2535	26.0453	22.8384	16.8348	18.5008	24.7687	56.0095	86.5407	59.3904
s000021674	56.2934	76.4846	69.0137	56.2175	64.7171	33.2204	54.3631	66.6154	37.5339	25.1974	46.2541	45.3718	69.5397	86.1018	79.1808	22.1619	34.2704	27.9552	23.036	31.8986	31.136	47.2305	88.3189	58.3447
s000021693	63.844	71.2874	78.41	57.5299	67.6472	13.2078	32.6163	73.1537	10.4485	5.9867	61.9643	18.7268	34.9999	80.8508	84.6856	8.6081	13.0734	13.3003	9.4907	8.1824	12.9685	66.1716	88.7416	75.7171
s000021697	43.0726	59.0911	68.6608	41.1281	49.027	22.4225	48.2366	66.2546	24.7843	19.2003	56.4279	37.459	71.092	78.6366	76.6598	18.7387	24.3528	22.122	18.2451	21.618	25.2073	46.4716	72.9709	43.4541
s000021728	45.641	65.1344	55.001	31.4152	45.5394	16.6167	46.7843	72.0464	12.3207	5.8067	54.4944	24.6566	52.0447	67.9597	71.7762	11.8056	18.7726	18.3525	12.0609	7.5213	22.9437	54.3146	75.4091	48.4623
s000021737	67.0063	79.6041	76.4085	63.3498	65.2485	10.6316	58.7435	56.9479	12.2711	35.7725	40.8548	20.7448	65.9467	82.1748	87.0973	11.1465	40.8476	39.2917	11.3063	29.5871	15.8669	41.1366	90.0085	72.7244
s000021781	44.7307	69.0476	66.8688	43.4195	48.7152	19.2221	49.9699	64.2603	25.4542	20.4015	46.6585	40.6584	65.5723	78.5588	76.01	18.5016	30.0251	26.5083	20.2782	25.0017	29.0914	38.7653	86.2903	59.0579
s000021817	69.2538	86.806	86.1477	82.2911	83.6011	63.6245	82.7321	41.8946	79.3314	59.0891	16.6665	75.2906	81.9514	93.9857	23.2518	23.7241	17.6807	8.7918	56.9277	26.6781	30.6857	6.6533	98.6143	77.6248
s000021945	58.7775	78.766	73.1862	59.876	67.8958	23.7479	61.423	59.5952	33.0157	31.6018	39.6061	33.0905	62.8562	78.3767	75.521	15.3297	23.5975	16.9557	17.1257	20.8622	19.5927	39.6207	80.6175	56.9963
s000021959	91.2297	12.8111	12.0462	8.8004	93.3206	4.3837	96.6641	6.4659	88.2164	4.5954	5.8197	8.4699	11.4145	7.6182	92.0359	5.5235	4.2606	3.0966	17.1861	2.6907	5.5735	3.8478	11.6101	9.1321
s000021973	60.1753	78.8341	78.0701	62.2604	67.474	46.5918	71.2066	54.8194	51.7025	35.0682	30.627	60.2169	71.199	81.8288	66.8567	20.071	44.6884	41.9596	28.639	42.1014	33.7772	24.0971	88.0892	67.28
s000021974	38.7539	61.6905	55.0627	34.4917	42.9611	22.0309	43.4322	74.2958	20.7798	12.0475	52.7127	26.5653	61.3844	75.435	70.7791	8.1487	10.9118	12.2502	21.6408	7.633	15.8951	49.5487	82.5047	46.8081
s000021982	56.0097	74.1178	70.9321	56.1771	60.0183	28.593	54.4122	63.01	32.5633	20.0357	57.4098	40.3314	58.4129	82.5551	68.9204	7.469	26.5197	26.8631	14.627	25.4281	17.7054	48.5054	82.7162	58.489
s000022011	60.0735	79.6167	78.4809	62.8848	68.2769	38.5791	65.1744	65.8303	48.1134	26.3126	36.5569	54.2248	71.5836	77.2594	78.6787	21.2809	39.3159	30.7856	24.2842	36.6179	35.5068	33.8576	85.9641	65.2711
s000022015	51.8527	72.1117	74.1877	54.6945	60.0245	22.9275	55.1069	72.4559	30.2563	24.3368	47.6214	41.1492	59.1791	84.5478	80.1671	11.4891	25.7904	22.6416	19.95	26.0598	24.2837	39.0221	83.7559	54.9596
s000022018	41.1947	62.3639	57.8722	42.7875	49.0665	20.2662	49.9715	68.7997	18.0251	19.5249	45.8377	35.2543	58.2485	75.1935	61.9915	21.241	27.1225	25.3726	14.9956	18.3966	28.3915	31.6482	88.4604	59.6896
s000022036	60.9062	75.0904	76.4247	58.562	63.4865	45.7009	62.676	69.9137	42.432	25.7732	34.1178	58.967	67.0309	80.0691	70.6289	24.1713	40.6149	36.731	34.9935	41.7083	40.6865	29.1819	86.5816	65.6432
s000022050	56.5986	74.3172	81.4907	63.4376	68.1181	39.9075	69.2583	60.2264	40.6864	34.7213	37.9959	42.0136	62.2752	66.4506	37.6532	9.2143	23.3494	12.9495	42.2669	8.2029	16.7119	20.3481	88.8287	72.983
s000022081	62.6054	83.5816	84.8921	76.0444	77.3643	49.8621	78.0925	42.6786	68.1597	35.9059	19.2838	68.06	71.2068	82.0305	56.6352	30.4048	42.1632	33.1531	37.9552	43.756	49.6749	14.0247	96.1534	67.672
s000022090	66.2045	82.5138	83.8994	70.6341	73.4729	63.3494	78.8068	59.3647	66.5316	47.3071	28.1759	76.0732	80.8411	87.249	79.2949	28.9323	57.148	41.7525	45.7182	51.5667	36.4416	19.8138	87.4995	66.7241
s000022092	23.6507	66.941	38.6852	45.2884	54.7814	7.2566	55.9961	50.1193	10.2629	6.4717	64.9704	21.9838	36.0461	52.1227	72.3559	7.8461	11.1604	11.1391	8.0592	7.5749	13.7389	53.8037	86.8781	59.363
s000022093	28.5685	22.7798	31.9559	11.4042	25.8724	4.9743	34.6011	22.1533	5.2524	2.7639	18.1921	10.0998	89.5415	37.2539	90.5287	67.5953	19.5578	18.5975	8.0995	4.427	21.1685	83.4238	43.9916	35.6623
s000022098	40.8966	61.9741	62.6584	35.2987	47.6728	18.7554	51.3463	66.3182	20.139	12.9031	53.8151	31.177	64.9216	78.3756	76.1549	16.23	24.2156	21.5636	17.9798	15.2773	24.6149	53.6409	78.4003	48.6214
s000022142	64.9848	74.9024	84.0955	59.6739	71.7267	45.5941	71.966	43.8471	48.9656	41.8402	23.3025	56.8981	73.4089	81.9349	78.7338	11.9089	46.2002	46.123	38.4273	43.4558	20.4931	25.3486	91.2552	70.9052
s000022143	57.6245	72.4011	75.3758	53.7173	61.4027	32.5219	65.557	59.4161	35.0785	27.1797	39.2316	49.1812	67.3205	77.2847	65.2544	16.4782	26.0484	26.0994	35.9483	24.0365	27.5243	31.9838	90.6403	67.8551
s000022186	40.4756	59.9672	46.4663	25.3058	35.9084	11.7525	45.7967	83.9991	6.2393	7.0066	56.5059	30.9202	57.2914	69.9357	70.4712	15.5783	14.9904	12.5787	14.9243	11.3237	23.8307	49.843	81.88	47.1618
s000022220	51.8679	73.4182	67.7555	55.7861	61.7882	35.5071	63.0124	63.4041	42.1499	27.1048	39.4093	47.4218	59.8954	68.5287	66.1646	17.9475	33.6353	27.5279	17.6766	31.3894	26.5041	32.3176	82.4617	58.4181
s000022222	71.3296	89.1229	91.29	82.2578	85.9102	58.9552	79.9915	53.19	70.1376	42.0892	19.816	74.4004	81.0124	93.8	68.8607	22.369	55.8738	46.6824	26.5898	57.3787	45.4807	19.3528	94.4354	73.0423
s000022252	35.9886	58.6222	49.9384	26.4524	33.371	9.2112	33.6683	82.2281	7.5366	2.4605	63.2171	22.8635	63.2488	74.8814	82.528	11.4429	12.5594	12.8609	17.2542	12.0014	18.0825	63.7512	81.8431	45.3651
s000022257	42.9883	65.759	57.6346	34.9377	48.8232	18.5598	53.736	61.6912	16.0472	19.5198	49.5511	28.2348	67.6385	76.3339	79.2571	16.2535	27.9206	25.3598	12.7914	16.6383	23.4228	53.8901	78.051	50.0456
s000022266	34.7954	56.4151	44.1802	26.6294	38.1674	6.9554	36.5435	74.3695	6.471	6.992	57.7919	14.6866	69.6495	75.3306	91.9638	31.8639	8.9063	9.8452	12.9401	8.0208	14.0019	76.1853	80.4061	54.4619
s000022272	46.0693	42.5639	82.351	24.5005	41.863	7.3007	48.7256	59.8892	9.0608	6.3378	32.874	30.5128	60.4249	67.2967	74.7509	18.2942	21.4297	21.2729	22.1138	15.7892	27.2392	47.1112	84.9061	64.0189
s000022288	43.365	81.5126	78.7575	68.3395	70.7573	31.0616	66.6951	51.5686	56.6983	25.243	33.1361	60.4781	68.0892	84.669	59.2137	36.6911	27.4327	13.8764	14.9318	46.0971	44.4922	24.5222	89.3674	48.6329
s000022297	84.4819	89.2813	89.3959	83.836	90.3742	11.1471	85.5473	24.1263	10.3542	65.5705	18.2906	15.5374	79.2457	88.5766	90.8877	5.7769	71.6824	68.8169	6.0724	47.0108	12.4738	17.9308	95.0981	86.078
s000022311	89.4045	40.7463	91.2722	28.2301	82.5854	27.5968	92.9525	40.7722	26.4964	26.5183	1.5279	37.5038	94.1771	87.3539	90.2976	41.8092	75.6973	62.6745	28.9897	28.7174	63.5408	62.4778	96.7759	90.6243
s000022342	54.5721	47.2147	81.9925	34.6013	54.4537	15.4139	51.5176	63.1085	13.1551	10.6298	44.2649	27.1594	60.0228	75.3935	74.1106	18.9216	21.4431	21.7786	21.0689	9.7724	25.655	51.6814	84.0306	66.3804
s000022343	66.0812	83.9711	83.0065	71.1531	76.879	53.5376	77.3975	44.9264	63.5804	47.012	23.1763	59.6274	81.8491	86.5267	44.6588	25.4883	22.4186	18.5945	42.4838	29.7529	26.2993	21.3931	94.3361	71.9733
s000022380	58.7311	71.0639	80.6572	57.8498	69.7033	43.2164	71.4355	53.9131	44.797	30.9674	25.9523	56.9716	67.701	78.2426	67.2745	21.6731	39.1144	24.6387	20.2969	38.9521	37.5063	24.6126	90.5228	63.3046
s000022385	67.4525	82.4983	85.8194	71.3311	75.555	51.5954	71.5071	66.07	56.1064	25.4952	26.6528	63.8674	65.3858	79.2392	71.171	16.8621	44.9323	35.763	25.682	39.5659	38.9487	23.1129	88.82	76.0059
s000022395	56.1423	67.5599	84.6412	56.9518	73.1286	44.7851	69.5814	64.551	51.6356	15.8629	18.7284	65.3003	69.0973	75.7811	75.5212	18.6691	51.3496	42.7169	35.9826	45.9794	57.517	16.225	93.3333	66.0463
s000022412	54.2728	79.2475	60.4948	51.7499	28.8783	21.3492	54.6573	83.6543	20.5516	18.3026	41.3751	28.4984	59.8274	65.2992	94.3504	21.477	22.8127	19.4118	19.195	23.2805	28.4996	44.3561	86.4429	58.6929
s000022413	54.2983	63.835	77.6224	43.4563	54.6558	23.5377	59.0293	70.6352	26.3812	16.9914	36.8171	42.0791	58.1478	69.7886	79.2131	16.2073	29.0456	28.4761	24.841	25.8514	29.4435	40.6822	88.3475	68.1468
s000022433	61.9861	77.0483	83.0843	69.2302	76.402	47.9647	77.8523	59.8441	58.975	35.6571	24.408	65.426	72.5373	73.7217	72.3855	21.7443	45.4268	40.8643	26.8123	42.9223	43.1782	21.3722	84.908	66.8531
s000022448	46.1534	79.2509	67.0003	58.3153	62.8329	27.1675	60.8486	52.6925	39.2742	35.0455	45.7172	40.1683	71.0022	81.4454	72.2826	14.936	22.7824	15.3906	18.0863	21.1785	17.317	37.8868	74.5843	45.6091
s000022457	59.2647	50.4993	77.4582	33.3278	71.343	13.499	61.568	52.2735	19.9293	12.1204	32.6584	24.0577	63.3048	78.1781	82.7221	27.323	32.2414	32.1738	15.9346	9.777	36.3224	58.4323	89.9874	68.2547
s000022479	60.9772	74.9775	80.6127	60.4742	70.094	11.3685	68.3363	41.6835	13.1234	39.5829	33.9753	22.4999	64.0142	82.0915	82.1908	8.7495	45.4458	44.0709	9.2815	31.5654	14.7754	29.0807	91.3804	71.6061
s000022480	74.7901	86.9237	86.3586	76.447	80.6243	20.6606	81.0389	32.262	22.9814	57.723	21.0216	30.7366	81.7681	87.0571	83.4769	13.8515	60.2162	56.6013	13.5301	45.4954	18.4791	17.033	93.6655	77.3302
s000022482	64.9299	84.5952	89.8555	80.9746	82.8923	58.3192	83.3673	35.4572	75.9319	52.038	14.4705	70.6449	80.993	88.0458	33.9191	25.5399	23.5065	18.7333	53.878	32.2087	35.9615	7.096	95.6374	70.964
s000022483	52.3329	79.1807	62.2994	53.7899	56.8352	30.584	58.4255	53.4929	37.2383	40.4733	43.6373	38.18	75.8646	85.2804	86.1452	11.2103	30.3558	18.6686	21.0769	28.7368	13.3751	42.212	77.8792	55.3252
s000022523	59.5766	76.2509	73.7918	56.9305	63.322	33.1191	56.1008	72.6716	33.294	27.6049	48.0627	48.7155	61.6067	84.0264	81.98	18.1228	33.8088	26.3882	30.8801	27.9133	25.4303	43.1346	88.3481	64.763
s000022524	63.5875	82.8911	78.3621	69.9109	74.7223	10.955	76.5303	36.6214	16.8958	50.1214	25.0897	17.7457	74.9432	78.198	82.9303	10.4849	47.0163	43.9521	12.3252	33.9197	15.134	25.0751	84.3222	69.6833
s000022564	58.0879	78.0889	74.9328	59.0769	61.2258	33.7956	64.0899	65.448	38.9824	24.7991	41.2001	52.2793	68.6876	81.7854	76.7261	29.931	31.9518	31.474	27.9016	28.0911	35.9693	34.3762	91.1174	67.6324
s000022599	42.3437	68.9033	68.6517	50.0165	53.2318	26.2389	57.0316	60.6535	35.9903	14.4821	37.6103	43.912	66.4694	75.5327	63.8896	24.9397	33.7064	25.9057	17.8612	27.422	36.6911	37.6843	86.4881	55.9238
s000022603	42.2684	83.9803	82.1535	72.7957	74.256	31.0504	75.9125	42.7077	64.6992	22.1135	24.0752	73.8427	77.9843	81.5859	47.1174	44.2267	31.9897	23.2491	22.6798	53.8349	55.1872	17.9161	90.9184	47.4057
s000022606	72.3407	91.5852	83.9961	81.0326	83.2678	2.9138	81.5516	22.6236	10.3561	65.943	19.3692	6.1661	89.3625	95.1232	86.1615	3.4546	62.8395	62.971	6.5883	41.7177	4.034	18.3471	82.0318	70.2837
s000022607	51.4818	70.7647	71.8238	51.14	61.2622	24.2249	55.3555	74.307	27.3519	9.844	57.3206	36.5061	44.5867	57.0424	54.8906	10.554	22.2766	15.4338	14.805	12.8671	16.7481	37.7082	79.8598	52.4055
s000022609	73.6712	82.5473	88.6579	74.7111	78.4769	61.0227	78.3822	63.8087	67.5141	40.4671	21.5525	72.082	73.1734	84.1887	66.5224	18.72	51.0178	28.699	45.0307	47.5225	46.0484	14.7589	91.424	76.2991
s000022613	60.7627	82.4685	81.0084	66.718	72.1613	44.1503	69.4351	59.7457	57.0055	36.1683	33.8512	66.2554	75.9583	84.3481	73.2454	34.7911	42.8439	30.3243	32.7885	46.5662	41.2108	27.8956	90.1052	66.3925
s000022622	63.9674	77.9953	73.5561	59.237	67.9406	41.7434	73.8612	58.3907	54.6576	40.8836	28.1312	56.1044	74.6523	67.6219	60.5754	20.1262	41.5789	36.0423	22.8614	32.2276	34.0748	17.842	76.5732	58.0592
s000022624	66.867	81.3529	78.3542	63.0067	69.6368	45.6582	65.9023	77.7195	48.7976	36.5974	35.2239	58.4246	71.978	84.5523	79.7023	20.0021	47.4764	42.275	22.1899	42.2643	34.8108	33.8869	89.5004	66.6541
s000022626	69.1595	79.1408	79.5838	66.1831	72.8665	53.6445	75.6676	70.8817	55.4066	36.7177	27.1238	66.667	76.0868	77.9323	79.6913	21.3551	54.5918	55.3578	25.6662	51.8239	51.0198	22.5097	92.8675	76.9727
s000022629	66.0443	85.8386	87.4026	76.7732	77.8548	53.7369	82.8112	60.0388	61.53	37.1715	23.3949	78.6874	75.2885	75.5239	55.0578	26.321	59.0236	51.1687	31.7593	51.0362	46.4613	9.704	93.0608	73.2309
s000022655	68.2825	75.1849	81.0451	63.7022	69.9695	60.9186	71.2621	63.6834	58.9904	32.4988	17.8688	73.5148	78.9208	86.2912	85.9422	30.1583	55.2993	49.735	42.1346	47.9414	50.3445	18.8454	95.5964	81.1868
s000022656	79.7494	84.1755	88.7288	74.9769	82.0925	31.1105	43.1392	78.4269	32.4345	18.35	55.2449	37.9239	46.2404	90.2051	91.1691	14.6109	30.2735	21.9242	16.1623	25.3149	26.7092	56.8333	94.8269	85.0819
s000022662	39.2254	40.5505	83.4012	24.5329	41.5654	2.2927	41.983	76.0766	1.8903	4.675	62.6127	12.4251	69.0581	80.009	87.8993	17.9595	12.2669	14.1672	10.7219	6.9422	15.8119	73.5971	63.7509	39.3154
s000022663	54.9494	76.2727	72.59	61.2081	63.0164	26.0367	68.0391	49.1619	28.0282	40.7803	28.4222	37.9976	73.8207	81.095	81.9236	20.513	28.3602	25.7764	44.7977	22.9134	23.8507	25.1794	67.6952	47.5979
s000022668	63.0994	71.1692	80.0123	58.8134	71.1475	42.8632	74.8446	52.0133	48.7148	34.4184	22.596	52.3599	73.315	76.805	54.1953	19.6572	29.6022	22.2129	38.8214	23.4168	31.9951	27.7268	93.6517	70.3638
s000022673	63.3865	78.7124	76.6734	64.5021	68.0845	49.3727	66.5639	68.5862	49.6052	28.2711	32.7297	58.5518	74.5538	84.6975	71.2067	21.1755	41.0618	33.0333	33.8304	37.0147	41.5888	25.2357	91.4179	69.0614
s000022899	59.0805	81.4035	67.3001	59.9289	61.6141	37.1373	58.203	75.6102	37.6419	12.2319	46.5089	44.0189	60.0664	84.6245	82.667	14.2986	34.3002	31.6833	20.417	27.0126	34.8799	45.7518	84.7779	68.8368
s000022900	59.8154	76.5101	71.6831	56.1487	60.1681	22.4414	38.7928	81.3887	20.7325	8.7617	58.6995	33.2081	45.524	81.5193	81.7334	11.5239	20.3933	21.03	16.5196	16.9586	24.8779	56.5216	88.6036	69.79
s000022904	62.4735	88.191	74.22	66.4663	69.7871	53.7768	86.4805	37.4962	50.1884	24.8292	22.6422	58.2868	60.8753	64.1463	62.0933	31.7631	40.2862	22.2035	16.5454	42.3543	47.7428	10.0629	93.8608	69.1094
s000022908	71.6395	86.3778	83.5737	76.7477	80.3954	63.4722	77.4397	83.2566	71.2266	27.4871	24.4472	33.3537	48.5077	54.6825	51.5688	22.2008	32.6073	30.8435	19.9418	29.2905	30.902	18.6316	92.9287	74.986
s000022916	56.7938	74.6029	86.1091	66.148	72.6843	41.3321	71.5568	65.4805	50.2232	25.907	27.8708	66.1365	69.7654	80.7455	69.6779	25.4782	43.7624	25.6321	34.4005	35.5443	43.8257	21.9113	91.735	61.9403
s000022947	73.0996	82.7301	85.1401	71.7306	72.3887	49.6006	63.3948	62.036	50.6671	33.4944	34.1082	57.3197	71.7296	87.9646	89.0546	16.1207	52.1318	50.5326	44.3729	45.9354	30.7665	35.4167	93.9197	81.9509
s000022950	42.6974	56.1273	75.3649	41.4783	48.8947	29.9619	54.2349	75.9004	34.6783	26.1013	49.5148	46.4635	73.7096	81.8053	80.6413	12.7744	36.3996	33.3557	16.1223	28.4929	30.5912	37.2837	70.7846	48.0922
s000022952	58.9896	68.5873	70.1442	53.0897	64.1846	42.0961	70.3147	70.2785	46.8649	32.8222	34.2407	60.1797	72.2532	75.5747	72.1914	17.7335	41.2429	33.7798	33.0086	35.1812	31.8173	27.0539	85.2764	61.8527
s000022954	33.3218	74.3772	71.5296	55.5427	62.2424	16.768	58.9339	52.3912	42.3554	10.598	36.3619	49.303	69.9719	82.845	55.9652	12.6774	15.9169	11.9216	11.7992	16.1569	40.8487	33.9939	89.7146	39.2862
s000022964	69.5497	86.0959	79.6972	71.9051	73.6765	62.3355	75.2755	65.5212	62.3058	41.2046	24.1872	67.5619	77.0867	85.489	70.3195	24.58	46.6749	35.8073	44.2599	40.4386	38.838	22.1635	90.3508	72.2568
s000022969	36.5045	75.7951	76.6831	60.4951	66.3548	19.2549	65.9995	54.6991	47.1318	12.5273	34.4679	55.4664	70.6201	80.5345	61.6509	32.9249	34.0163	26.6017	19.342	36.1193	48.2263	27.479	85.9861	47.1466
s000022973	52.1205	60.5842	73.4161	46.6394	57.1833	24.9061	63.6776	55.4453	25.4559	23.1578	36.1872	35.4045	53.2473	64.591	46.7747	8.6311	16.0257	15.6743	31.9856	10.7261	20.3765	27.2407	88.4214	64.9733
s000022974	57.1692	83.1785	86.9473	71.7029	78.2138	40.7877	77.0229	58.3942	61.0999	27.5026	27.4438	67.3824	72.6208	76.8839	61.6101	29.9395	40.446	34.6787	26.1402	46.0064	50.1655	20.8506	90.0564	62.4093
s000022980	63.967	73.9745	74.3523	58.1269	64.2703	13.8172	60.2831	60.2393	13.6893	27.9539	38.0673	23.2199	62.3921	71.5249	76.3628	17.3543	26.4584	25.7666	18.3652	20.3994	16.603	39.2167	83.6012	67.528
s000022988	67.1103	81.1309	77.9725	66.819	71.1772	20.9396	31.9019	81.7483	21.8002	14.2047	66.1108	27.7496	42.4251	91.7924	88.5893	13.1416	19.3798	16.207	14.1794	16.4635	16.2609	64.6982	90.2847	72.7758
s000022993	52.2038	74.9227	75.7665	59.5687	66.0232	23.7159	60.5485	62.9722	32.4026	28.3132	42.3453	36.728	58.1997	73.3606	64.837	13.5058	28.9562	18.8635	20.2439	22.1436	20.3602	31.3356	84.01	60.6927
s000022999	63.004	86.7141	82.7076	76.462	76.0673	48.6108	75.779	54.1418	64.7584	36.9478	28.3004	64.6878	68.2009	78.8239	67.7552	25.5568	41.1209	40.8132	29.2931	47.3368	42.5383	20.7907	90.2568	66.4522
s000023006	58.2918	67.1875	77.1695	49.3416	62.9712	33.2604	67.2849	58.9944	37.1761	22.7589	32.6376	49.1483	66.1375	73.9024	73.6528	21.1201	38.1222	32.1313	25.2391	26.6597	32.418	37.3708	86.7362	66.3389
s000023013	56.1891	77.1942	72.1095	57.0186	72.093	27.0412	66.972	46.7895	34.9016	32.3413	32.2117	31.697	63.8284	72.3869	67.7773	15.7832	25.3953	21.1021	16.3862	19.9814	20.4993	32.9503	80.1108	53.2744
s000023026	54.7144	67.7558	79.7341	52.0701	59.8664	24.4013	55.243	67.4338	32.9786	15.4492	46.8028	42.8264	63.6031	73.6983	69.687	20.5714	26.3396	25.6257	27.3109	26.4632	29.7827	42.3621	82.7966	62.2632
s000023030	69.7335	86.4664	84.7225	75.7329	79.976	56.0044	78.6973	59.5795	62.3875	42.7888	27.5103	67.1255	71.6272	80.8235	75.7135	17.792	51.2439	31.1369	27.5979	48.222	35.6145	22.7654	90.3345	73.8181
s000023046	57.6302	74.9969	64.2422	49.0373	58.8698	43.1557	56.3118	69.9304	36.8588	29.4998	40.6247	44.8865	79.0814	80.746	89.9705	27.4759	39.9684	26.878	32.0434	27.347	24.7174	47.2501	88.3171	62.5721
s000023047	39.7948	71.4547	55.3448	40.6621	46.8997	20.2611	39.8123	76.6884	26.933	11.4251	61.8335	30.8102	75.4391	88.0124	84.584	16.6269	23.4556	21.1012	15.4267	22.6195	25.8116	63.658	79.4939	42.4106
s000023074	64.7962	81.6461	71.0939	62.1402	67.6139	15.4854	61.357	51.3411	12.2201	38.9001	42.7349	22.5881	67.0645	83.6326	86.2671	12.9096	42.9132	41.5207	11.1916	29.2105	15.8754	39.5389	90.7261	70.4302
s000023086	45.7726	57.443	57.8957	30.7596	46.875	9.6548	66.9305	64.5387	7.6297	3.8697	37.7523	25.8681	58.481	49.2279	83.3963	31.2178	21.4076	24.5363	19.3728	8.4243	43.5826	45.6294	64.6172	48.0546
s000023088	51.0418	76.7125	66.1425	53.1837	51.5481	29.5459	56.2344	74.3301	34.4789	18.9787	47.0616	39.6047	67.6175	78.2195	86.3855	13.2256	31.5004	29.1724	18.9575	26.8931	25.7999	45.2521	84.2429	57.2475
s000023094	40.3768	50.7418	68.3969	32.722	43.5745	12.5958	43.4981	73.5369	13.0913	8.0459	50.518	29.9368	61.981	67.9392	69.976	16.6138	24.8802	22.9653	15.35	14.6609	33.6944	40.9404	78.2034	48.4455
s000023095	65.9033	84.1573	76.2518	69.3731	70.443	53.6651	65.2911	76.9386	58.8811	50.6843	34.468	61.4419	75.4984	89.6581	83.9834	25.5946	56.5088	44.2246	15.3749	55.4812	43.0352	32.072	91.085	72.2886
s000023102	68.2493	83.0614	85.5636	73.3129	78.4617	48.603	72.3662	55.6565	56.4089	35.7173	28.9906	57.7551	73.2603	75.7105	50.9478	13.7052	23.8132	20.8641	41.7015	24.432	27.0629	25.5455	90.8867	73.3681
s000023103	58.4995	77.1532	68.0923	55.4154	67.0482	26.8841	66.4075	47.8417	35.3858	29.4765	41.195	36.2614	58.0867	66.0002	69.29	14.4771	24.6626	18.3905	20.2703	27.4293	25.3827	24.4586	68.3473	51.6734
s000023144	39.9796	61.4589	53.129	29.0593	39.5268	6.8444	33.4971	85.279	7.18	4.4544	67.6479	21.8969	63.4213	81.2091	84.4954	12.8608	16.573	17.5965	15.4394	11.9313	24.2944	66.2997	81.4708	46.1432
s000023154	64.2453	79.8452	81.3398	59.0278	74.5745	20.928	74.3048	29.4363	18.0959	48.6219	17.3521	16.7595	67.7959	87.2729	74.5208	10.679	39.9893	39.0084	16.3841	28.3138	19.7743	19.7987	83.2094	62.646
s000023163	65.9489	77.7239	71.708	58.1166	67.1397	54.726	69.5474	56.0027	54.8612	39.3378	28.3228	63.9226	88.8328	91.0414	84.6495	39.7831	56.449	54.1992	56.1095	46.8978	59.0802	32.4579	90.4436	70.347
s000023176	72.104	83.3245	84.4153	74.7315	77.0867	65.2156	77.6096	48.6277	67.1781	58.944	16.6067	64.2207	80.7239	89.6493	39.7827	11.8663	21.0781	16.6462	50.0169	25.5511	25.6801	14.6069	96.5076	74.9277
s000023210	51.2956	72.7479	68.5801	49.548	55.2787	40.0092	61.9179	81.8754	45.4002	10.313	38.9511	59.3767	76.6266	84.9471	81.9482	13.0329	45.2264	46.0132	33.0493	38.1658	44.8709	31.4158	85.396	57.5128
s000023213	54.0996	81.1311	75.0086	63.0064	67.5753	25.6888	67.5967	51.124	39.9685	34.7553	42.7313	45.6174	72.5309	80.614	64.8592	19.1709	32.6988	28.7451	21.0956	28.5739	23.2813	34.9489	79.9045	57.4759
s000023224	49.2633	71.125	68.2789	51.408	58.7905	30.8296	58.7593	66.5331	35.7	25.0379	35.0767	44.0954	67.8359	82.1361	76.4057	24.7099	31.9744	31.9191	23.7595	26.6754	35.3347	28.1588	83.2733	62.7708
s000023230	53.7741	79.5836	73.0618	60.5809	67.2263	32.4506	56.4362	59.2286	42.3206	25.2516	50.7122	49.8097	61.1722	76.7615	80.3378	26.2848	32.7583	30.3991	27.141	31.2616	33.6978	40.8829	81.2929	59.4402
s000023251	39.4144	60.0724	55.3829	33.471	46.3662	7.6542	34.5809	73.4155	8.1452	5.9783	66.4954	17.5576	58.7837	80.4767	86.3818	13.9692	14.6026	18.1367	10.2273	8.7855	19.4522	64.0072	85.8985	49.555
s000023255	21.95	51.7301	31.6664	12.1825	21.7815	2.4124	33.4872	76.0986	2.1144	1.4621	64.7284	12.8136	72.8318	69.7729	80.6241	20.4416	7.2673	9.1067	9.9642	5.8841	13.0882	78.3819	70.2941	36.6561
s000023256	76.1144	65.0896	80.5436	53.9447	76.4667	45.337	82.4091	40.7904	45.9059	31.1389	30.2615	44.7378	73.7523	67.2351	54.0189	26.5717	25.6442	21.6946	32.8904	8.8679	23.004	46.272	75.5489	69.2324
s000023262	62.3691	72.6212	76.9957	51.4015	62.279	9.7671	35.9835	77.1109	9.3948	7.2397	64.6256	21.8381	48.1814	84.8281	83.8257	10.9492	17.4918	19.1483	15.8834	13.3601	19.1943	70.4726	86.8683	70.4967
s000023286	50.2041	62.1372	63.9451	42.0143	63.8541	10.2702	69.0158	40.684	16.8907	32.3673	29.6543	15.5305	63.7175	64.1891	79.6018	29.5567	27.0178	27.1559	14.5208	12.5688	25.9622	44.8091	77.9823	56.7748
s000023295	51.1428	76.1787	68.3856	60.3558	64.9964	9.5021	63.8239	47.5464	16.8095	33.8214	35.8507	22.4173	69.0767	82.4063	72.7968	10.863	35.9721	36.0263	18.6532	24.1025	20.3043	27.0083	74.7746	60.1755
s000023322	51.4956	66.8923	82.7029	59.3597	69.2104	35.5209	77.4825	64.2349	45.0547	25.4417	26.1429	54.2325	60.4189	57.8221	59.1234	19.2669	30.0584	21.3419	19.2709	32.2806	32.983	20.7633	83.4211	59.765
s000023348	73.3451	70.9552	81.9057	54.7124	75.9065	6.0286	77.3766	49.3038	2.8053	37.0132	31.553	24.2135	83.052	75.0073	91.6387	18.1424	39.7665	47.3521	13.3979	28.1796	13.8665	44.218	93.8126	75.5254
s000023358	41.0523	69.4114	72.4234	52.9446	59.5642	24.0702	53.468	69.3179	38.1202	12.6731	48.4461	44.4405	67.7596	78.8291	71.0558	18.8513	26.6933	24.7924	16.6271	30.5578	34.1978	41.8159	77.2622	47.9604
s000023378	67.6729	87.0009	87.1419	79.1784	81.3787	58.9717	80.0426	53.0638	70.4188	43.9347	25.8693	73.1972	67.4807	75.2775	68.4705	34.8987	49.376	34.992	40.8935	47.2803	41.1205	16.3177	88.3994	73.0354
s000023379	71.6256	86.4237	88.659	80.7741	80.8378	60.8079	81.2424	63.7925	73.6806	57.5334	13.4612	82.0982	82.1049	87.0236	76.4313	38.8246	65.5331	61.7466	24.426	75.2724	60.6072	10.6019	98.279	77.3327
s000023381	51.009	57.1914	81.4602	52.3072	70.5791	30.9187	53.0151	73.4582	30.1636	26.5153	28.7672	63.5803	80.3098	65.7591	89.2916	36.202	29.6592	27.1257	44.6717	42.8209	43.9265	34.3648	92.4957	76.2385
s000023382	69.581	74.4283	79.7986	58.3239	62.1858	11.6766	72.9525	54.0528	12.0636	40.2943	36.6672	28.0171	86.1047	75.4227	92.187	17.2065	43.7003	43.5557	13.2284	29.879	14.8903	35.4552	87.9454	76.0965
s000023383	70.7852	88.6715	78.6873	74.1057	74.8141	15.0422	77.6148	38.8322	14.4388	56.0054	27.0991	22.5607	79.0162	82.506	84.7804	7.5438	59.8509	58.0865	5.5627	42.1812	14.5115	23.9256	88.9191	74.6616
s000023384	64.6296	70.2367	83.3321	62.3275	68.2909	52.8476	71.6476	69.8775	50.4393	26.5764	24.2807	64.2579	71.9594	80.6274	77.0276	14.6323	48.0398	35.4662	30.6055	41.9783	44.3185	22.9689	95.3226	69.5866
s000023385	64.879	82.9916	77.6023	64.775	74.6386	58.1611	84.9143	43.1449	62.3932	42.1054	16.5118	66.2	78.5976	78.7565	38.8485	15.5548	45.7437	41.173	26.1447	38.3197	31.337	20.8805	90.0452	72.0225
s000023386	65.6238	81.9723	86.3407	69.9451	80.7901	49.822	80.0088	48.2125	51.5789	38.0596	30.3303	59.1599	68.5942	76.1159	54.3901	20.3474	25.7164	18.6843	34.2085	21.6286	26.6889	17.3558	96.136	70.426
s000023387	83.9837	77.8629	92.8605	72.3768	62.8015	26.2333	70.4243	86.6059	21.8841	11.9251	49.3645	61.7795	77.421	60.12	94.3121	19.0086	30.4387	31.4326	17.4617	23.9287	30.8907	38.6137	98.1285	92.5299
s000023388	68.6617	82.5041	77.1631	66.3283	68.8567	46.2719	63.1076	66.6196	47.3319	35.3701	39.5772	56.6351	69.0217	83.9446	84.2451	25.8368	43.1275	34.3307	30.0961	36.5721	34.6655	35.673	92.676	75.302
s000023390	53.4696	81.3172	66.0443	56.1647	61.3914	27.0952	69.0114	53.6587	22.4771	39.6163	33.1548	37.5699	72.1321	78.5484	83.59	8.0178	25.939	26.6598	40.4275	22.6248	21.6845	30.3389	70.1945	51.6852
s000023391	33.618	56.4709	62.449	18.3048	30.6284	28.2558	66.2123	74.9902	10.131	10.6267	41.9828	44.5528	59.8057	59.5767	61.8982	27.3597	15.9747	17.1047	17.9776	13.0752	19.0229	46.9645	67.9838	42.5431
s000023392	59.4616	83.8697	76.5735	66.5098	73.9155	63.3956	83.4247	51.174	63.0736	45.5363	21.7682	82.2459	67.7414	70.4043	62.9465	36.7504	47.6566	31.672	33.8218	46.6603	42.2217	10.3812	81.9187	65.1503
s000023393	49.629	46.7165	84.5061	30.4153	51.6169	14.2318	57.3672	56.9874	14.3455	13.9371	38.6367	31.2433	69.2006	71.4286	74.0442	19.3251	12.5449	16.3869	24.2194	9.4605	21.8114	49.3154	84.9213	65.8621
s000023394	72.4812	84.9867	91.6739	80.0848	83.1611	64.9404	85.8318	66.6618	67.8525	33.2288	14.4385	68.4188	77.4256	81.8777	60.2405	10.2559	52.872	43.9793	46.1469	40.3396	42.7557	8.0155	97.1968	86.9569
s000023412	45.8678	71.4186	81.2637	57.3651	64.7226	32.038	65.7301	54.4963	49.6265	29.6995	30.1952	56.1796	65.9732	78.1166	69.8413	24.0712	39.075	18.4335	17.7005	32.5873	43.7325	25.9102	84.5885	59.9532
s000023414	43.7106	71.7722	64.4307	46.556	51.6674	32.4176	56.7338	72.1773	33.1686	21.6383	46.7449	49.0046	61.9074	77.9004	73.6504	18.9078	31.3181	21.4517	22.8892	27.0372	31.1208	37.6644	81.93	55.6145
s000023440	75.8743	85.3974	88.1185	78.0708	80.6402	63.073	78.8528	57.7699	68.817	50.8959	16.5845	67.4532	77.6156	87.6564	53.3548	11.757	37.0336	21.4195	44.2427	29.762	34.1982	15.0688	96.98	79.7698
s000023470	49.3855	74.2758	67.5313	53.2212	58.9974	35.292	56.6185	67.3917	41.5737	25.8523	47.3539	49.1756	66.4939	82.6777	79.8744	24.1657	36.6951	29.9157	25.6246	31.0167	34.6798	41.0163	82.3257	58.0106
s000023474	40.4588	73.1721	50.7637	37.3533	41.874	29.8557	44.5949	80.2625	27.5695	16.037	54.9065	39.5271	69.8058	81.9134	78.8457	12.5007	27.711	23.6683	10.8182	26.5286	27.1657	51.9294	78.2122	43.9873
s000023521	53.9994	71.1951	58.9996	42.8961	53.0264	32.954	50.7371	72.8019	32.376	28.7688	49.1877	43.0451	80.2071	91.1356	87.9234	23.8369	41.5991	31.5287	23.6943	33.8121	36.5069	51.2696	87.3489	56.4605
s000023522	70.7418	84.2894	87.9846	74.086	75.4092	27.7597	78.305	38.1834	34.7067	54.8925	23.4341	40.8123	75.176	82.9677	78.4438	12.0877	57.3258	50.0654	20.6883	46.4281	17.9975	16.8812	89.5138	78.2282
s000023525	78.3938	88.9021	79.0283	69.7486	79.06	7.943	83.717	13.0236	67.2237	62.758	26.5237	12.7707	72.9785	13.3742	20.9015	9.4433	4.1267	4.129	4.9127	3.6456	11.6376	8.5361	13.7054	9.6355
s000023540	64.8697	78.9896	81.4849	67.5644	74.3881	32.6237	73.0058	44.9037	37.3281	39.4492	29.6969	42.9615	67.3771	77.3714	58.0753	15.5235	31.2533	28.7187	31.0601	24.6562	22.7668	23.7458	93.312	72.0208
s000023548	65.4156	86.3812	88.6566	77.0491	81.9075	49.962	78.5834	49.958	65.4939	38.6847	24.4225	72.0009	78.6604	87.4459	72.137	35.5582	47.1724	38.8288	35.4132	52.2264	42.703	21.6635	92.0111	70.9918
s000023591	61.2924	74.2784	75.7866	60.6931	74.9716	48.8139	73.5	51.9502	53.2004	41.1039	23.0932	56.1482	75.1989	74.8468	60.8492	22.5202	32.5422	25.0443	40.7852	28.2291	32.0417	21.6879	86.7853	69.3001
s000023663	51.1356	61.3388	63.7562	41.5253	56.6686	14.5549	62.1832	45.4109	31.511	26.6472	36.5789	27.3216	44.4825	51.6755	51.6343	12.3091	13.8872	14.3732	13.711	8.844	19.8053	24.0397	69.1654	49.6466
s000023678	66.6545	76.3278	82.7623	62.2442	68.4574	10.7219	72.8783	44.2167	12.3836	46.9055	30.7735	25.1841	73.8617	83.5766	83.5059	12.1448	54.8085	56.2389	12.1127	37.636	20.5295	23.483	90.7162	74.8363
s000023680	42.7388	29.9573	79.0501	16.8908	38.9991	5.3895	52.383	64.7827	6.0577	3.4412	48.0344	26.0239	76.9377	62.6841	76.602	16.7002	20.3729	27.1697	17.2578	13.1535	26.0418	59.9714	65.9871	49.7398
s000023681	76.1044	77.1257	82.547	65.3526	77.9283	2.9783	87.4319	28.4572	4.2366	58.839	18.9	10.0079	83.7165	79.9403	91.0182	11.5046	64.2339	64.9888	11.1188	40.3137	18.8085	20.1502	87.6619	75.0725
s000023713	57.3768	77.4597	69.7698	58.2463	58.5106	29.0049	48.462	71.11	30.2789	19.1741	54.7186	37.4137	57.3443	89.5795	85.6195	13.0845	28.4989	22.4726	21.6686	25.8804	22.9246	52.3906	90.5546	66.8219
s000023714	56.1964	89.0412	86.9523	79.6937	81.7822	44.555	85.6264	44.508	71.0215	34.887	27.5969	73.4254	72.9397	77.9795	62.5943	31.5992	40.9768	30.951	30.7342	46.6414	44.8492	13.965	84.135	58.1332
s000023731	92.3725	96.9657	96.0696	93.6611	94.5319	89.5042	94.7012	91.311	91.8597	88.9486	7.2763	90.4942	95.1287	97.0413	96.4488	80.1901	90.2387	88.6228	79.1711	90.3146	84.4697	8.716	97.406	92.7682
s000023732	49.0626	63.0839	67.1124	40.4207	49.06	24.0986	44.5978	68.0491	24.3793	14.4615	45.8536	31.3659	62.3556	86.2145	84.924	13.5227	27.9939	24.8886	21.0544	20.4864	24.5627	50.0222	87.1585	60.9333
s000023741	94.5079	99.1313	95.11	98.1083	98.3576	97.0858	98.7481	57.2449	97.3245	7.5593	1.7558	3.0392	8.221	6.6105	24.2551	18.0558	7.2309	3.4192	2.7832	3.1156	3.5664	2.7217	95.8897	97.0019
s000023779	35.0712	69.5035	57.3572	39.6046	42.3515	13.079	45.656	69.1885	17.7119	9.3074	55.2456	23.581	59.4664	69.398	70.5892	10.9812	12.1171	9.7578	7.2082	9.2502	13.4571	50.07	74.7987	44.3564
s000023789	61.1584	76.6918	81.8953	64.9383	69.847	45.4296	71.8519	61.2055	51.9757	35.7691	37.6363	63.9046	68.7955	80.035	77.4967	21.4457	40.4836	28.2441	32.104	38.8824	30.9055	29.2146	84.1799	61.7917
s000023792	60.1937	74.968	75.3182	60.7956	68.5607	44.1475	71.0906	44.31	43.5735	39.3941	33.2844	56.6937	66.2184	76.3039	73.2827	18.2131	26.9838	19.4926	28.1546	24.9552	24.3088	27.4778	86.258	62.3392
s000023793	97.3543	98.9487	97.2952	95.2711	97.7908	8.4928	98.8332	5.9593	4.5006	92.8434	3.4914	6.7684	96.7666	96.7615	97.6439	2.2218	92.7429	92.2251	4.6958	61.9495	3.6722	2.0297	96.544	95.5576
s000023826	53.2916	73.605	68.0728	46.4751	55.896	26.2057	57.2824	74.4445	24.3651	10.9035	44.2552	41.5811	57.799	68.4312	69.8492	12.7637	19.9527	17.9587	16.2344	18.1608	26.2753	46.0141	84.5248	58.7867
s000023841	53.1561	75.0798	71.0282	55.2707	61.1584	34.9083	61.3174	64.6013	42.8624	23.2884	38.6665	50.5357	67.6839	75.5943	69.3464	19.4367	32.2821	28.1981	29.5663	27.6692	33.2478	31.5041	87.4915	61.4198
s000023855	60.0754	76.2318	80.3027	67.0006	71.3031	48.344	78.0589	55.9313	56.1141	30.7048	27.7106	78.7219	72.2003	74.1106	63.1876	31.2357	47.8139	36.2826	35.7045	47.084	48.513	18.5466	86.0479	65.3844
s000023856	54.5732	76.9898	67.0226	55.7561	58.6439	31.602	47.1732	78.6545	34.9123	12.3595	56.777	42.9318	62.8531	83.9891	81.1357	10.0752	31.7416	27.3315	22.8166	24.2321	27.803	50.2108	82.383	60.5574
s000023863	8.5089	63.6316	7.5745	51.2183	53.6689	12.5407	94.9611	14.5981	53.0655	63.9621	0.6394	10.3124	81.818	32.7985	89.9893	71.2833	1.4226	1.468	5.1097	1.1142	12.2617	56.1929	21.0982	83.1736
s000023867	60.5013	76.9726	68.16	56.1194	59.0245	28.7565	43.6697	73.3727	27.7413	18.9236	55.4373	35.3667	53.4204	80.7468	83.3155	16.3713	25.3181	19.9954	20.2273	22.6614	21.9796	51.2128	89.2227	67.814
s000023879	60.2316	72.2247	79.2702	57.0791	63.8724	37.5519	63.5462	66.1729	43.9203	23.751	31.312	51.2051	68.8062	77.7446	79.3485	29.7526	42.4888	41.2305	30.9334	35.0657	40.8135	33.2542	85.9115	68.8886
s000023886	52.6524	66.2162	82.108	58.0548	63.3424	40.613	68.1343	46.1967	47.1241	26.6264	19.6167	58.4383	52.5167	69.2072	61.6177	17.9634	36.861	26.6848	22.8644	36.5733	36.6322	12.234	93.8554	68.5581
s000023893	46.4798	67.5399	62.0345	44.1873	51.1	13.7469	48.9281	69.9628	13.0259	11.6796	54.3641	24.9177	51.0269	69.3788	74.9265	13.1088	20.4829	16.9064	14.8479	14.5384	19.8603	50.4109	88.2276	65.2556
s000023894	73.6824	81.9339	82.0621	67.4252	74.9694	42.311	62.8545	68.1885	43.6975	39.1864	40.4261	54.7484	67.0061	85.5832	86.6274	17.2536	42.2411	30.3299	30.046	40.3107	26.1079	38.4245	91.8494	76.4596
s000023895	68.6969	83.2359	76.3462	71.5089	73.3952	64.9466	73.9669	61.7694	62.8302	51.0787	27.2281	71.2343	79.3296	85.6552	76.0283	26.233	55.2802	38.0261	31.2633	52.7195	43.3215	21.5485	91.3345	69.4518
s000023969	62.0086	83.788	78.8634	64.1539	78.4626	46.5138	76.6047	45.6142	58.6994	50.0467	25.3227	56.7122	74.9282	76.9408	73.7024	25.1438	44.4514	32.8383	34.1238	40.4275	29.31	19.1749	78.2284	61.6361
s000025993	54.7128	82.7437	70.1789	62.5142	63.9118	25.963	68.3103	49.9882	30.3735	42.07	35.9348	39.2005	71.8583	83.3648	76.6317	11.0881	44.9537	38.7563	13.5107	37.7977	18.9108	27.7358	82.3024	57.9459
s000026000	55.8332	77.2046	72.8153	57.9546	63.5823	33.2168	63.4003	62.5151	35.1858	25.1379	37.0952	44.08	65.9356	75.599	72.9001	21.4691	39.9122	35.4233	20.2666	33.1054	28.6947	30.0155	89.4587	65.5841
s000026011	62.8235	83.3296	82.7291	68.6762	74.7423	40.4621	73.7974	58.9547	47.6022	38.3355	36.8687	58.698	69.8868	79.6441	71.879	21.8954	44.8107	36.6432	21.5807	39.6854	30.2114	29.265	85.9811	66.9935
s000026027	54.0177	78.5668	70.0912	61.1597	65.8027	35.9677	66.4403	53.9804	43.4348	40.2781	31.1789	46.1581	78.3435	82.8609	74.8703	27.5991	39.6454	36.9103	33.6142	32.3809	33.2194	28.8803	77.7936	58.588
s000026028	60.2871	76.6242	74.5634	56.428	61.4389	36.9807	58.2343	69.3112	38.4879	25.5041	39.7022	53.0705	70.7756	83.9133	73.5902	20.7351	36.5898	30.5557	32.3477	33.5942	31.297	36.5532	89.6951	68.8613
s000026033	62.6948	79.6252	79.2783	64.7363	70.8172	46.5486	67.2962	71.4624	52.8015	24.2225	31.6185	58.2903	75.1134	84.0489	81.209	17.8848	41.3085	37.3159	22.8573	36.5525	39.2344	30.1047	90.4002	68.5889
s000026037	57.8952	76.3086	65.3822	54.5245	64.1666	23.4051	49.2408	70.322	30.0357	25.885	50.9957	27.7587	52.1411	77.5493	84.1743	16.11	19.017	13.2382	12.4047	14.6762	19.6639	53.2972	83.6265	65.5315
s000026038	55.4372	71.7519	70.5071	52.1847	60.831	23.4492	50.4585	72.706	24.9008	16.8769	50.6861	34.4156	59.3888	77.743	82.1004	17.2281	26.1709	24.2472	20.0757	20.4896	25.2345	52.0818	87.0575	66.2304
s000026044	50.6075	50.9273	68.5919	30.5382	60.1304	16.1044	68.031	54.0469	19.2207	13.7918	33.5977	30.334	70.6509	72.1207	81.0765	26.9907	35.3608	35.9015	22.1374	14.1296	40.2632	47.782	83.6036	56.4919
s000026047	58.8411	80.592	86.1074	68.7311	70.1093	37.8135	75.0219	58.8996	54.3588	31.6948	32.0902	64.4357	67.7959	78.1476	71.8876	28.7385	42.1116	32.0489	21.3285	37.8291	37.5629	23.7646	87.3714	67.3013
s000026056	64.8028	46.9231	72.8741	16.3193	54.2839	6.5555	73.6273	51.8842	5.8321	3.0326	40.175	30.581	71.1548	58.5527	75.6615	31.1404	27.9288	29.5743	22.2657	11.6137	39.3924	55.7202	71.9398	57.1639
s000026071	66.1576	86.5976	84.8772	76.8725	80.1917	47.0107	77.7631	51.7894	54.9098	41.5374	28.9982	60.7074	72.6668	81.4479	49.7074	8.2524	25.384	23.139	25.5609	41.7965	30.7153	18.6881	87.0116	60.211
s000026081	62.029	79.3754	84.544	68.3488	70.8453	44.3551	65.5464	58.3498	53.6193	24.1782	31.8287	61.3856	69.6858	85.3788	74.3872	22.0061	43.364	42.7575	46.0891	42.9956	51.2839	26.052	89.2827	71.2562
s000026083	72.575	82.4686	83.9811	70.2486	76.5387	13.6832	81.2227	31.2323	19.3511	56.628	19.9046	23.1786	80.2997	80.2113	76.2726	10.2019	58.9358	56.1958	11.4417	40.9116	16.3125	18.0941	85.6634	72.1766
s000026085	18.5313	52.4964	25.1816	2.6589	7.8593	2.4853	22.9602	89.7445	0.3655	0.3151	72.0952	18.9547	79.2608	77.1901	81.6907	10.077	13.2699	13.3974	15.2077	4.9502	15.4054	81.2201	73.8638	17.2351
s000026094	60.6185	79.2395	79.1213	65.3937	68.4901	47.8796	75.4793	62.6054	56.5158	38.2687	30.3405	63.6718	69.3121	78.5959	73.6186	17.9054	42.952	36.9504	28.3245	40.8194	38.816	22.5607	87.7526	69.2751
s000026095	65.257	89.4123	84.8383	77.4045	80.0916	9.2799	84.0458	27.4709	20.7377	56.8403	17.2642	15.5882	85.6233	91.0417	76.794	5.2415	58.8116	58.9754	9.0031	40.9956	9.6427	14.8692	78.4859	67.3909
s000026096	56.9519	80.9944	86.4101	72.5987	75.9072	42.9685	76.425	47.9806	57.6627	36.1166	28.2966	66.9891	70.6146	80.207	62.4354	32.7093	37.0804	26.9061	27.923	44.494	38.744	21.4362	88.2097	60.133
s000026098	64.1703	73.5248	81.4434	63.3994	69.1934	7.1403	75.5538	24.4248	6.9392	53.6155	18.7699	14.3935	76.8978	85.3495	91.243	10.7479	45.2019	44.1964	16.0204	29.5258	11.1505	18.8199	82.9359	67.0049
s000026099	56.8008	48.3168	68.6048	24.839	56.8858	8.4616	64.6984	61.407	6.9267	6.3064	41.1477	26.7257	77.4869	75.8304	85.7344	36.4542	28.9457	35.7523	21.3837	12.0677	39.4924	65.2861	87.66	65.691
s000026100	52.0656	63.8351	71.8068	46.8974	63.1776	26.194	64.5948	47.942	28.7175	18.4675	39.5244	35.9925	63.806	69.402	68.7643	22.2051	29.3051	24.4698	19.4344	22.8856	28.2908	35.7642	90.0408	66.8217
s000026101	51.6497	54.157	65.3975	41.474	57.1433	27.7408	68.2895	64.8897	16.4114	28.1312	13.0197	52.8207	78.005	68.344	90.0013	39.3922	23.4197	23.5494	35.6302	26.5568	55.9678	42.7808	90.1593	81.3024
s000026102	74.3885	69.1265	88.1544	62.4622	70.9585	31.3474	49.9295	61.3872	27.5613	25.5438	38.1337	40.0764	51.4497	82.3678	64.7286	11.7554	16.3487	13.1474	36.4404	7.9704	21.5984	46.8763	96.8376	82.5682
s000026105	67.6969	66.5977	75.7243	45.0873	68.416	52.4808	82.783	45.2303	42.3693	34.3923	14.0556	68.0598	76.7326	73.0952	74.6077	46.9414	64.1488	58.7474	44.0547	42.7888	67.0501	30.0364	86.0856	76.4943
s000026107	43.9284	66.2017	66.5064	45.4679	57.2231	36.6885	74.079	54.6353	32.1087	21.3325	28.5444	48.8593	58.7769	59.3597	58.1521	19.34	22.433	20.1743	19.5223	18.4094	25.4266	30.0075	78.3395	57.1073
s000026108	58.6207	70.0513	69.0317	49.3562	54.2107	49.2536	68.7069	77.5873	47.6313	32.9375	26.3274	61.6953	80.618	78.6975	65.8948	8.0159	38.9673	24.8592	36.6966	31.4933	35.5299	30.4428	87.863	65.0996
s000026109	53.5281	73.3965	75.1018	59.5625	65.7863	38.516	64.6758	68.7779	48.0053	19.0827	40.6753	54.8786	59.4132	75.8697	74.3222	19.8482	40.9302	31.0081	26.8133	32.2128	41.6234	29.4042	83.245	58.2576
s000026110	68.9771	73.9886	82.8313	62.6763	71.7385	36.0126	53.861	59.3399	35.8462	31.9704	41.5238	54.5098	69.3979	84.5444	89.6017	42.8146	35.8047	37.2745	32.0779	34.1295	42.9191	42.7515	95.5469	85.6924
s000026111	78.8509	93.5833	87.8916	82.9207	78.9211	7.7103	89.5139	26.1885	7.2362	64.6004	17.3831	16.5082	83.1444	83.8199	85.6566	2.4714	65.0005	64.9617	3.696	43.3923	10.0808	10.8334	91.1428	85.9178
s000026112	47.1265	73.6387	65.3089	50.4937	55.7934	32.9205	57.9039	69.7965	39.568	24.7376	47.7364	45.7228	64.6786	81.4835	83.4824	19.363	33.0418	30.4138	21.505	29.2277	29.0994	43.2916	82.6414	54.6972
s000026113	71.8896	82.208	77.2305	65.9035	70.055	64.9956	76.9914	72.872	60.7064	39.0749	22.4872	70.7693	77.6348	83.7739	84.6857	19.1993	61.2452	39.4808	33.8548	53.1612	44.8547	20.098	91.3592	79.4051
s000026115	76.7453	85.6475	81.7721	74.7115	77.6309	17.7333	85.6906	34.6493	7.8447	66.7658	18.8924	24.9908	85.4412	86.3465	96.2866	11.3724	67.7007	65.1169	19.2725	43.8046	17.4565	21.1871	91.3303	77.1789
s000026116	63.1499	83.3111	87.4437	76.8605	78.4946	58.129	82.845	46.7638	72.9949	42.7504	25.2047	75.8579	71.9285	79.2396	60.8616	21.4894	41.681	33.86	48.275	35.8664	32.4612	12.746	85.9178	70.2991
s000026119	53.4773	79.2086	84.295	65.9658	71.3865	34.5824	72.2186	46.2461	52.6023	29.9569	32.6864	56.8159	66.6543	74.0134	63.7592	14.8056	29.9658	24.2364	24.6854	27.6074	27.2406	20.9142	80.0788	61.5364
s000026122	76.4405	85.8064	81.3249	74.5173	77.145	70.2742	78.167	55.1463	68.1633	53.1318	20.4606	75.1321	74.5796	81.758	77.981	28.0451	60.1071	37.0253	37.6202	56.0922	38.9407	18.278	92.3903	79.8124
s000026123	74.8701	91.1926	79.9567	73.6457	68.2196	19.0986	85.5589	40.1763	6.679	56.5168	21.7216	28.4354	74.7607	71.5848	79.7865	4.8406	56.3307	56.1839	6.061	38.0613	12.4452	14.2553	90.229	84.4373
s000026124	58.4476	77.359	77.5586	62.5105	62.9526	38.9252	70.2387	61.01	43.9674	29.624	35.8521	57.1766	63.6008	71.7611	74.6361	18.7935	31.8176	28.024	32.5184	28.1861	31.4999	27.6924	85.4697	67.8832
s000026125	41.1185	76.6999	49.0242	33.858	41.0618	50.6861	64.7537	83.7258	26.9098	20.7549	34.3694	61.7734	56.4335	66.1772	65.568	16.4326	30.7357	22.815	22.7549	25.7443	27.7668	34.61	64.8339	45.8096
s000026128	57.9941	77.6536	79.2574	65.3727	69.5236	42.3063	73.8998	46.6551	47.9647	33.1021	30.2407	56.9574	63.575	76.0626	57.5479	18.5657	30.176	24.395	22.2607	30.8835	27.9323	24.5456	88.247	63.0275
s000026129	43.2908	73.8454	56.0187	36.6354	42.5759	27.1749	70.7771	58.4453	2.3177	28.2277	26.1424	34.6065	55.7857	58.2405	60.9865	8.3369	30.0442	29.8345	8.9312	18.5635	19.8459	25.4487	80.9787	57.5019
s000026130	63.2131	74.3028	83.0613	62.5076	67.6293	49.6813	63.7727	73.1508	49.4391	40.2513	34.7535	60.7316	72.6163	87.0764	82.6965	24.9626	47.3279	25.8614	25.4528	46.7202	39.0682	32.9908	84.1306	70.6897
s000026132	65.5593	66.2327	76.3355	46.7311	73.3841	28.8195	63.7738	60.4638	29.6191	22.2674	37.7923	37.5992	70.5429	85.9633	82.377	28.9494	43.0967	38.1929	14.3872	24.6022	38.0416	55.6047	91.3603	68.5974
s000026134	65.8622	73.7004	79.2572	57.1321	71.6748	49.9874	73.7762	60.2485	50.7591	43.8282	29.9321	61.1839	85.3794	90.6767	90.7608	37.6735	48.8653	37.2043	33.6724	42.2959	34.3003	37.4297	92.8361	70.787
s000026135	52.679	74.0699	68.2502	51.433	57.2729	32.4197	55.3784	67.7963	38.4195	22.8043	42.433	46.1836	72.6858	81.171	76.0933	24.0016	33.7431	29.5466	31.4078	29.7577	39.4823	39.6916	85.8405	58.9015
s000026136	47.5062	74.3638	70.8897	57.1182	63.1418	32.2531	62.8607	58.2934	39.8334	26.6931	47.2209	47.0078	67.1256	80.4486	69.2748	14.8655	23.9251	14.3338	20.9021	23.5588	27.0943	40.4249	83.6542	54.1892
s000026137	63.5318	72.5267	88.701	64.4058	69.4116	43.2186	56.9148	53.7491	47.3169	25.0755	28.6393	45.8716	56.9564	87.862	68.3438	17.3412	26.2377	23.7219	37.3336	22.7679	28.0252	28.1481	93.6933	81.7129
s000026138	54.4605	82.3941	70.1153	56.8206	66.2099	40.5409	84.4372	50.1631	26.3996	37.4495	18.8249	48.7248	59.8356	66.3721	64.4983	9.7184	44.921	39.5456	12.7411	34.005	30.7878	15.8751	82.0125	66.85
s000026139	53.0762	68.1405	68.8025	48.5213	56.7969	33.1993	56.7288	69.0966	35.319	25.021	40.8154	50.0946	72.3811	83.6087	79.5138	27.2877	34.3585	30.6893	28.3555	34.1525	36.7287	43.9829	87.6683	56.5608
s000026140	55.1313	51.346	65.2007	38.0494	44.6679	29.8558	56.5694	61.7934	23.0167	19.4426	29.0417	48.6675	57.8999	71.2211	73.953	22.0085	37.2212	20.6343	27.3025	19.7385	39.5878	31.9222	90.6375	63.4646
s000026141	62.9739	82.2478	83.6686	66.9161	76.4382	39.5242	79.2715	41.788	44.7666	44.8106	28.2883	49.2852	69.9893	74.7548	68.4709	23.9823	42.2423	34.5913	23.5677	35.7115	26.6682	19.4983	88.7376	66.923
s000026143	86.8949	87.47	89.5697	81.8532	86.3969	6.0291	89.6379	16.0894	6.2807	80.8566	10.0435	8.3704	96.7169	95.7952	96.5926	6.827	86.5225	85.332	6.8335	56.233	10.239	11.1872	95.294	89.234
s000026183	66.0188	82.4154	79.3293	66.541	69.8847	48.3343	68.2619	59.0309	54.1982	33.181	34.758	65.5361	72.511	84.2632	80.7846	34.6902	51.8264	45.9265	38.7848	46.0138	50.4617	26.6538	90.5038	72.2189
s000026184	67.5858	79.2215	80.4984	64.2745	71.7185	25.7799	42.9464	73.9424	28.9819	21.0645	59.8167	35.4261	54.4575	90.0595	88.4726	16.2102	27.8709	22.1093	20.9635	21.6602	20.608	61.7231	86.895	71.0763
s000026189	52.8863	74.2247	78.9569	59.0696	63.9728	26.5242	62.2672	65.1491	39.7776	28.0697	36.1413	46.6784	66.8809	77.7236	73.8487	26.3123	28.0283	22.0423	20.8819	30.5674	31.1852	35.3639	82.7862	58.1791
s000026190	40.0536	44.1263	79.676	23.5906	37.4817	15.4885	61.1035	58.2343	15.4995	14.7993	24.3225	40.9535	69.3424	57.8257	82.1901	39.4612	18.8777	14.3919	37.7047	20.7511	37.6119	34.4771	75.2986	61.3212
s000026195	62.707	77.6708	73.3935	58.7778	66.6198	41.2475	62.3389	68.6379	34.2837	35.3653	38.7231	49.347	70.8445	84.9502	83.589	23.5921	40.1007	29.6524	28.555	30.1972	24.2349	39.4064	90.3955	68.0478
s000026423	64.9139	83.6677	85.0065	75.5871	82.1379	54.9108	86.0251	51.769	71.1934	35.15	14.2095	71.5784	75.2467	78.7143	55.0204	14.3697	54.1175	47.3253	21.6369	44.5168	44.1342	10.7681	88.0158	64.5292
s000026427	66.9637	82.4686	74.8969	64.5409	69.1326	43.5584	58.1104	66.7967	46.7466	30.6097	40.4404	52.7172	64.6224	85.6249	68.6214	16.8702	32.828	26.7774	35.575	26.4202	32.0959	35.2948	92.1864	69.145
s000026474	51.114	77.2476	68.044	52.5077	57.6278	33.1731	55.9488	69.94	41.4167	18.3965	45.388	51.9289	71.2547	82.3877	80.0387	19.9184	36.5346	32.3483	27.6566	29.8323	36.6658	39.4422	85.9492	60.7004
s000026498	58.6209	73.1388	61.8558	42.4246	54.7433	18.5137	39.8297	76.2862	10.7713	8.0036	62.1251	21.246	49.7345	78.299	87.0429	12.8482	13.1085	13.64	9.817	9.9605	15.0296	64.1124	87.6575	62.8529
s000026500	66.8238	70.9997	74.7831	52.8771	74.1798	40.912	68.6427	65.8777	43.5376	32.9866	30.3994	53.5903	68.7791	77.4502	81.7341	33.0243	35.9559	34.3475	23.6404	33.3524	37.0948	32.8778	86.8293	71.4631
s000026504	52.8899	73.1595	67.8168	48.4922	60.6419	28.6707	56.8423	62.9359	34.0147	22.8172	43.0243	38.3796	69.7546	83.084	79.1308	20.98	34.9722	26.2355	18.0963	23.9878	31.3959	48.1899	85.4397	58.5697
s000026518	52.4142	69.6721	81.6001	57.7706	63.4812	24.0315	51.7397	61.3195	34.9591	15.9019	34.9524	38.0825	49.6773	77.1066	73.9739	11.1929	28.2292	25.7713	16.8819	20.6758	30.1534	29.7069	86.7231	69.1814
s000026519	61.9481	79.0144	74.1289	62.143	66.5901	45.5938	66.094	72.8109	51.1021	39.8057	42.2962	61.6914	68.7711	86.0811	85.994	20.0759	42.8084	25.4212	28.4152	40.102	34.273	33.4088	86.6967	64.2627
s000026526	62.3749	79.0898	81.8024	66.8819	71.8703	43.8767	73.4981	51.162	57.7458	35.1463	27.2474	55.6682	67.2542	75.707	69.9042	22.6628	40.993	30.3945	28.4382	36.7859	36.0944	21.1995	81.5636	65.0793
s000026529	58.9436	88.4087	86.2932	77.6325	80.5617	50.1407	81.2537	55.0325	65.0499	30.4947	28.0195	72.8365	75.2975	80.0785	56.3052	22.8913	41.8014	34.9051	36.1045	41.8355	39.9364	15.5632	88.1275	63.4957
s000026548	48.8407	77.1625	71.2559	57.9096	65.8799	30.3964	74.159	48.3733	24.6277	29.7808	42.6092	43.9716	55.0694	65.7275	47.9698	13.6523	26.7563	17.1927	12.5583	23.6772	17.2229	17.7644	82.9386	55.0671
s000026555	58.5662	74.9144	77.955	58.1102	70.5432	35.9389	64.5927	53.8056	44.0463	31.8411	32.3817	50.6099	68.7354	81.8778	66.8424	22.7779	39.1068	34.4697	20.7579	37.6994	30.8011	32.9101	86.8837	66.2968
s000026583	58.1856	78.0847	68.4535	44.6647	59.5591	27.2174	80.0485	50.6999	27.4075	46.8089	20.5773	41.7852	80.5345	56.553	87.3493	49.6776	41.9434	30.9811	24.5737	29.4861	51.1249	42.2798	96.9737	85.5616
s000026598	66.7632	81.1112	73.5605	65.8435	68.6049	56.9762	68.9956	71.8635	57.4152	49.8096	30.8911	68.6132	77.9071	88.3585	85.3134	24.3618	55.5367	33.4903	31.4606	52.4417	41.7328	26.3909	92.9651	70.2725
s000026607	44.3782	61.3632	73.6365	45.8338	47.4779	40.5994	48.5291	49.6536	42.473	30.6415	31.9295	49.0339	83.2496	85.1499	87.5706	23.4125	40.1134	47.4506	25.9851	34.9701	31.5582	47.3016	90.1194	73.6754
s000026608	73.9603	82.2445	81.5123	65.484	74.0375	56.5271	77.3204	61.8417	55.5262	37.1209	24.2014	64.9926	76.283	82.5727	78.5041	28.5767	51.379	44.8466	41.6193	44.1782	42.2489	24.8708	88.9255	74.9882
s000026612	49.6599	57.9587	70.2776	38.5036	50.2076	17.3229	42.8493	72.2784	14.8012	8.396	51.4245	30.887	56.6082	74.238	77.0127	20.051	23.5883	24.0496	14.285	16.16	26.5711	49.7212	85.6662	59.1484
s000026618	71.3777	89.3378	82.3607	77.5116	80.6389	63.3027	80.145	57.944	70.278	40.1815	23.4584	71.1063	80.2144	83.9786	61.8622	17.8244	43.8803	35.6222	51.2652	39.5055	39.5691	17.4869	90.3925	75.1094
s000026630	56.7799	77.2489	75.8097	59.2129	69.3952	32.2105	66.8877	60.355	38.8356	28.8703	37.7848	50.5282	65.2571	72.101	72.2355	18.4925	32.5099	23.5419	18.7351	29.9851	31.3798	30.0779	87.0794	61.8706
s000026635	71.515	86.638	85.6582	77.1395	79.4821	65.3888	82.6944	61.8747	73.3226	46.8354	21.3284	78.0401	81.028	84.3471	79.9363	23.9595	63.3412	45.3864	36.7467	57.1293	43.4137	14.8938	89.9439	76.1741
s000026649	39.2759	60.7377	56.0916	27.1921	41.0298	17.9899	47.0983	71.1529	17.35	13.1654	49.703	25.1686	68.5893	75.3932	82.3801	19.1176	19.8537	17.7792	12.8052	11.3809	20.1299	56.2146	77.5171	53.45
s000026652	62.3938	75.4363	73.5221	56.4512	67.3395	44.8626	64.02	48.9398	46.7135	38.4656	37.697	53.6595	76.835	82.5805	83.8938	25.2799	43.4435	41.953	39.8216	39.9645	27.8864	36.1297	85.0404	66.1479
s000026659	48.032	66.2285	77.4129	50.5894	58.7688	21.5306	54.2882	61.8208	31.1046	13.3533	40.981	42.3398	55.5064	77.8164	66.9114	21.1905	25.8338	20.1672	21.9927	17.4405	31.469	38.9173	83.8767	59.5262
s000026660	27.0898	70.9113	59.2673	46.7386	49.3467	16.0861	53.1322	57.7287	38.5919	10.3939	44.3285	42.544	66.8703	78.1671	60.678	27.8615	17.4668	14.6322	14.5998	28.8703	34.8343	38.5373	82.8676	39.9024
s000026661	54.036	82.9872	87.4748	71.6871	76.1956	44.5346	75.6168	57.2231	66.7023	26.8042	34.2399	69.1546	64.8119	73.1131	62.858	17.0514	43.8623	27.1681	25.0166	36.5034	42.8393	19.0382	79.0409	60.994
s000026662	69.7776	84.2545	91.1374	77.4889	79.7853	55.1255	74.8087	61.6457	59.6544	41.0688	31.6842	69.6295	68.5178	84.0991	76.524	22.6126	51.6144	36.5664	36.9477	41.9877	33.5568	22.1652	89.4243	77.6288
s000027201	68.8672	89.3857	86.744	80.6138	81.5013	53.1642	79.0647	54.5673	67.6182	35.6659	26.5987	71.1558	73.1253	81.6575	71.0764	36.2175	49.5295	42.5169	37.9116	52.164	46.9859	20.4043	89.2245	69.9792
s000027204	68.8238	80.3261	80.4108	67.359	72.2501	50.8653	69.5167	64.3897	56.0351	44.9529	28.7053	61.164	75.2994	84.3804	86.5252	40.0523	40.701	23.9522	18.2704	38.4552	34.7618	29.604	91.7178	75.3782
s000027206	62.8114	83.0301	75.3312	63.8371	68.1399	53.3025	69.2378	68.2377	53.5673	37.8866	36.5046	66.7295	77.8289	83.1753	80.4925	25.7454	50.0077	38.3789	32.2206	42.7814	33.8171	28.4484	85.5344	67.8387
s000027237	46.9062	68.0693	56.7835	36.3692	41.5563	16.1439	36.8592	81.3911	16.5685	8.8335	54.6065	28.9378	63.8919	75.24	79.1414	9.6115	18.1164	16.8221	15.3618	14.8878	22.6545	58.2946	87.8648	57.9325
s000027243	57.1666	70.8819	78.0051	56.3644	67.838	24.0343	56.8749	56.7888	33.5691	20.1665	38.8889	34.0334	53.8069	72.9106	66.5449	12.063	25.1052	22.3379	17.0419	19.4959	23.6609	36.4134	84.0337	60.9989
s000027257	48.9663	74.0847	75.5742	62.2969	68.9507	36.8992	74.9408	47.4215	43.8957	28.996	36.041	49.7808	60.3787	67.7756	49.3295	12.6281	20.342	14.8763	26.0896	19.9544	22.302	23.813	90.7068	67.2357
s000027267	42.067	69.1411	51.8898	39.0276	44.1887	11.3972	45.2858	67.6288	11.348	16.2227	53.7034	22.8677	62.7588	78.4569	77.3096	13.6184	20.5264	22.2749	12.304	16.545	20.9651	50.8911	84.0478	53.0521
s000027275	34.1481	81.6163	78.9066	67.2384	72.2734	25.507	74.5113	43.334	56.1582	19.3295	28.2644	65.9507	69.8342	77.0818	47.0014	48.8012	27.184	21.2942	23.4573	50.7976	52.747	20.5702	88.6297	43.3876
s000027323	41.9396	48.8235	78.7239	31.3432	46.074	10.2523	42.9525	59.0817	15.7673	6.5252	40.1492	23.4385	50.8327	77.1439	83.4654	12.6005	17.5815	17.5095	12.3885	12.1282	21.8172	47.3447	82.597	62.291
s000027353	40.4394	61.991	51.2128	31.4528	36.593	18.6276	46.577	80.187	17.0252	11.311	50.4698	34.1457	63.7056	72.0788	74.7406	18.3545	19.7425	20.5889	21.6688	17.7524	27.9243	50.1184	81.0897	47.3394
s000027363	62.8993	78.3156	76.2016	62.3123	70.6051	41.1109	66.408	60.3693	48.056	35.6409	33.4086	49.3471	73.4659	80.3941	82.3476	26.4696	39.162	32.7781	31.0214	35.7927	34.3629	33.4539	80.6704	65.383
s000027364	52.6947	41.6646	74.4661	23.7917	57.6073	7.964	46.2142	56.8452	8.7624	7.4595	45.2437	14.5145	76.2851	82.8536	92.001	24.943	27.645	30.0669	12.8319	9.2424	28.1433	78.9462	81.4602	64.0409
s000027371	50.8904	80.3501	83.8185	72.4316	75.2297	39.9044	78.303	50.2276	59.0256	21.7553	30.3552	65.5255	62.6002	69.5283	50.2171	23.6833	32.5684	25.58	25.3695	41.6581	42.8281	15.5041	82.8128	52.3411
s000027373	58.6473	74.3832	78.0422	59.7168	65.5234	33.724	61.4411	58.9999	36.5379	28.6702	38.2018	47.1021	68.3006	81.3336	65.7684	17.849	40.6001	32.4141	16.2149	31.7247	28.9157	36.6239	87.8871	68.0825
s000027574	67.2783	86.169	89.2298	81.3043	87.8114	55.4146	83.5085	58.6464	73.1184	24.5016	21.551	76.7202	78.477	82.2322	72.5151	23.8985	57.1678	48.9375	34.8667	53.2572	57.6073	17.7291	88.9895	70.0683
s000027589	64.7552	82.1913	80.1961	68.218	75.6295	51.0575	80.0103	51.2338	63.9346	36.6915	28.1904	70.9307	69.3156	70.5648	65.0604	26.1239	49.4508	22.8971	23.9734	48.1725	36.0034	14.2838	81.8716	63.4288
s000027601	51.1383	54.081	72.4255	30.9813	56.3093	10.9861	52.8879	67.8844	12.867	7.3391	45.3056	26.2078	69.8637	80.5591	82.7231	27.2065	20.9188	23.2598	18.9023	11.9479	25.9575	64.6532	87.3198	59.7298
s000027602	55.4041	75.4395	72.9929	51.7761	62.0025	40.0161	68.1186	56.6178	39.6756	24.2964	27.7866	53.1009	69.3359	73.5344	68.443	20.2149	38.4905	28.023	23.9293	34.3956	32.6475	36.2636	88.1434	67.5181
s000027603	61.5076	70.7388	67.6447	50.2749	59.0187	37.393	57.5528	70.6017	34.2421	19.4862	40.4172	45.7085	65.8092	81.482	83.6633	22.2597	37.204	28.8988	26.7685	28.806	34.3698	42.3973	88.1491	63.8453
s000027604	56.078	72.6792	81.5691	62.763	71.7288	26.9456	71.5857	46.0263	33.3529	33.6206	31.9674	46.1373	66.409	71.7271	72.7109	26.438	45.514	35.6787	23.9208	32.1417	28.7497	29.3043	83.4002	61.6098
s000027605	53.017	70.3439	80.4954	55.6789	65.9843	31.9745	65.6971	60.5457	42.8755	24.7089	34.6128	50.3914	68.5315	76.0554	77.552	24.6973	36.7437	26.2181	21.2632	33.4934	34.8591	33.9394	84.2471	62.9481
s000027641	43.297	65.0458	52.5787	35.6636	41.3738	24.771	42.1036	78.5029	24.9011	17.8873	59.3009	36.7124	64.1087	77.1975	73.2048	17.5071	22.4892	23.0395	19.6202	17.6825	26.738	46.741	78.4518	45.4856
s000027643	51.274	70.21	69.1654	46.6443	54.6184	19.2258	51.4291	70.1527	22.6	13.2011	51.106	34.6109	56.0126	71.1683	76.5403	11.8716	19.3426	17.2569	16.6063	14.7926	22.2691	51.2059	83.9201	60.2854
s000027648	68.3077	84.1586	76.4578	66.9864	72.1473	59.73	75.1765	51.7524	62.9664	50.6233	25.0896	68.3515	80.9092	86.1985	81.3766	41.8398	56.4632	45.1061	43.6072	52.8152	45.4894	24.9753	88.5023	70.3024
s000027651	65.0971	72.7074	54.081	60.0153	72.7549	44.2924	75.8749	59.9337	19.2389	13.1199	20.996	52.0985	49.1108	52.9546	79.9359	22.4253	24.4122	20.3351	14.4049	17.8943	56.8688	30.0078	88.1705	70.3568
s000027659	65.2076	82.1868	79.0077	63.1603	71.3074	60.4093	85.4259	55.387	58.3616	43.3403	19.5986	79.8715	68.816	67.6454	66.0294	32.6798	53.171	39.9008	39.553	44.0494	37.9362	16.9793	78.2819	70.4992
s000027665	68.0542	81.291	69.4093	58.8994	65.7767	47.3918	76.9538	61.8129	55.1275	34.2674	34.9984	53.1866	65.1282	49.5132	59.6319	9.1636	34.4316	33.9145	18.5005	29.6674	36.7662	15.4336	64.4791	51.4985
s000027713	58.8005	77.363	73.8519	56.8582	66.4392	33.1605	55.2259	64.4406	35.668	21.7698	41.1852	43.8062	60.516	76.6005	75.3988	17.8181	30.4972	25.2025	21.9983	28.5353	24.8037	40.7323	89.6935	66.8169
s000027731	54.2833	75.7382	76.1052	59.0821	62.6343	31.202	54.3436	76.648	39.3264	12.1286	54.5027	50.1432	55.4768	84.7815	81.582	13.556	34.0655	29.2971	29.6488	27.7949	32.8301	41.1603	87.1924	61.0507
s000027736	64.4554	81.473	77.0602	65.5836	72.8905	43.2925	62.8717	72.1235	47.6781	28.9926	40.1551	52.4321	64.5129	83.2252	81.57	19.8996	43.1824	39.0527	23.4982	36.2213	33.9265	40.2827	83.6737	69.0212
s000027752	62.9732	77.9567	80.9536	64.9829	68.1987	50.4409	75.9395	53.6731	53.5976	40.923	22.6156	58.2942	68.2654	72.4477	49.6066	11.0554	27.6113	25.4156	35.8417	23.1528	23.7125	16.2489	88.8068	73.5307
s000027761	52.812	74.3999	72.093	58.0779	62.7627	29.3434	68.4537	47.855	35.29	36.9122	39.3788	40.9001	68.3335	74.5871	74.4384	17.1552	40.1408	31.5509	15.9836	29.7209	21.0078	27.9083	76.8952	60.2797
s000027773	51.5094	72.8751	69.0059	50.4349	63.7107	33.0476	62.6298	62.9032	42.5113	24.7852	43.4322	48.4957	69.1951	73.5796	76.1679	20.0598	33.8949	25.1919	18.3796	31.0193	34.4596	36.1042	76.1639	51.8177
s000027785	68.5662	84.847	82.3006	74.8472	77.6112	52.505	78.0987	62.402	55.1247	35.226	32.5285	58.4153	76.1069	79.7468	53.8371	16.9565	31.9528	27.4198	36.9656	25.87	29.4479	16.9779	92.8683	71.8412
s000027803	43.528	81.7958	59.1598	53.8227	54.6908	41.9308	61.5213	55.1004	53.2655	34.0667	40.9882	50.4568	79.0219	88.8323	83.3601	34.0402	39.002	33.8134	31.0926	35.4446	34.5161	37.7821	79.6116	58.0346
s000027804	52.4901	75.8004	72.7471	54.8074	59.3189	27.0058	53.2561	70.2988	30.6172	20.1861	47.6813	40.2277	62.317	81.486	78.2464	14.9402	29.9759	26.9195	19.1847	27.2028	29.5951	45.0687	83.3848	60.4022
s000027809	47.0483	81.4558	60.951	54.1828	58.0361	31.2355	50.0628	69.5719	34.0207	23.4464	54.8291	46.1688	67.3137	84.8949	70.4306	15.688	27.9183	17.1982	13.6949	27.9546	26.0643	46.2731	83.5691	45.706
s000027818	63.6739	83.4415	79.0238	68.474	71.4376	53.3194	74.3547	70.2643	59.9302	28.8034	27.6327	64.0827	79.2327	85.0744	72.1198	16.2022	47.8104	45.3733	30.9402	41.2101	42.798	21.4751	92.844	70.531
s000027833	44.5871	64.9148	60.0475	38.0626	44.9816	18.1498	34.1813	78.3127	14.9368	9.6215	55.8383	27.562	51.1496	78.2394	82.0359	11.2961	19.0611	18.5825	16.7489	14.0251	21.2466	52.0615	84.3344	55.277
s000027840	66.3352	87.3198	89.0122	79.3681	81.3981	58.5257	83.2763	54.7056	66.392	33.4183	24.2938	76.1921	79.8577	84.513	67.7198	28.4544	48.961	41.6433	39.8296	57.5246	50.2532	15.4735	88.6699	64.277
s000027855	69.1393	81.6356	84.8438	73.3501	80.3102	28.7464	80.8468	51.0916	32.668	27.7947	38.1358	52.6579	71.0934	78.0542	69.3528	33.7529	35.8494	37.6025	21.1615	30.165	24.5846	19.5272	92.3319	73.9531
s000027858	69.889	87.4864	76.9323	72.5876	80.0619	59.7625	79.1614	48.8437	67.869	47.2087	24.2727	71.2349	79.8849	83.8881	69.6571	36.6929	52.8037	45.3391	38.4567	42.2521	42.4528	17.5733	92.9501	75.4885
s000027868	44.6668	69.3613	72.5786	54.8992	61.8859	27.5607	60.9858	62.2464	38.9339	13.9036	43.4842	48.6944	64.7146	76.5179	76.7308	22.9452	32.6006	32.843	27.6875	32.3138	40.7205	36.9589	85.7569	58.5158
s000027878	64.4046	72.5482	72.752	56.4666	61.0147	14.7683	36.563	75.1266	14.4368	11.3404	62.2165	19.3989	40.8247	82.5043	86.0983	14.8994	18.1021	17.3389	17.8889	14.1142	19.4234	61.2258	91.602	72.7229
s000027879	64.1588	73.87	81.5542	57.9549	70.6891	41.3099	68.789	56.3271	43.7592	31.7774	32.4658	52.3897	68.1927	79.9742	77.1841	20.8034	35.9987	29.102	30.7228	28.9312	27.507	34.2738	89.6018	70.8669
s000027888	64.5004	75.0919	76.786	59.8761	64.8881	53.9729	70.5914	67.8598	52.1933	35.6678	24.1649	62.5372	73.7641	81.4176	79.5183	20.5738	49.5393	35.1918	36.0756	44.3609	36.3112	24.208	91.4269	75.3484
s000027889	65.0245	77.4264	76.2021	58.9434	65.0556	48.9998	63.9566	70.8163	48.2399	33.2923	31.3072	56.8496	73.4187	83.6651	83.3752	19.8422	47.791	33.5401	33.1781	42.8027	32.9176	32.3705	90.5244	72.8562
s000027898	73.8088	83.0817	80.946	60.3442	69.416	14.9551	77.0841	44.2013	13.3447	50.3227	25.2489	21.7663	83.8944	86.4442	83.5084	16.634	55.7996	55.3439	10.9001	40.7825	19.8264	29.6938	93.3255	69.3443
s000027901	39.7156	59.4218	61.1431	32.7514	41.306	10.5138	41.7946	79.0756	11.7156	6.3845	57.0583	29.0235	57.8677	75.5765	72.9517	12.3303	17.4961	14.9739	17.6073	12.8157	20.9433	52.0937	83.3483	51.7751
s000027903	28.913	81.7853	80.4038	70.0069	79.4668	17.5373	83.5401	30.949	59.6949	10.2474	61.0912	68.0469	35.5615	37.6337	32.7514	12.3522	17.1265	14.9649	8.9451	11.5448	20.835	21.649	47.3423	33.1088
s000027909	72.294	83.0196	81.9508	71.0234	76.446	20.9114	77.5019	40.9508	20.5211	59.6525	20.7469	30.0978	84.3977	88.8763	87.9991	16.8666	61.4733	56.3187	11.0338	47.6593	20.9507	22.6545	91.5515	75.2262
s000028077	42.692	73.6725	70.6588	53.3085	51.0024	21.4537	60.3689	69.3046	36.3524	15.3787	42.1763	43.5609	64.2569	70.4742	68.6331	17.8417	24.6832	24.1449	10.1757	32.4712	33.2716	34.0404	82.9484	47.0117
s000028084	47.8956	79.5638	78.9126	65.6811	66.23	31.1016	66.7935	65.0133	51.3691	18.6464	32.5026	61.2024	68.9568	81.1412	63.4286	14.7182	38.162	33.2949	17.031	36.3796	47.1653	26.1637	89.3856	56.1196
s000028089	55.2245	77.7028	82.3252	69.2053	82.2569	39.0576	85.0423	47.9949	53.1557	29.6565	23.6358	63.5864	66.6444	66.6175	60.4172	20.2616	39.2657	36.3879	21.4181	39.7311	45.5251	15.2358	85.6609	58.6104
s000028118	54.6052	81.7611	80.7626	68.4053	73.0519	8.5032	69.0387	36.3894	24.1545	40.0526	24.2971	10.9599	73.6257	87.1193	73.931	11.338	34.9065	35.5876	5.8194	24.4827	12.1756	25.5751	71.7403	60.4945
s000028121	34.6362	67.8115	73.6376	49.6249	60.8145	17.0434	67.1537	46.907	35.5082	11.8935	45.503	52.6024	48.3002	59.6951	49.1147	12.6782	15.7671	13.0312	13.7362	18.2052	23.464	29.585	70.5803	39.5667
s000028127	61.3487	74.3242	73.0449	57.7171	67.7154	16.1995	73.4474	43.8217	15.2156	41.5297	22.6964	19.6733	70.3812	70.6657	66.7998	13.468	44.1218	43.0926	13.8052	29.0156	18.2372	23.3368	85.4481	67.4176
s000028135	72.3564	84.6365	78.2564	68.3867	75.2082	4.8402	73.2697	30.8766	5.4743	56.0683	24.6492	9.0138	76.3358	84.3297	86.7638	7.5202	57.3052	57.1654	4.6346	40.7384	9.5044	26.1572	93.047	76.4075
s000028147	60.7463	75.6873	78.6718	61.7979	51.9517	30.4059	68.8798	63.6472	26.331	23.6119	33.4399	45.2999	52.6325	66.4159	69.0848	16.3879	26.5786	24.2765	21.16	28.2315	23.7774	26.5086	91.3126	67.5715
s000028154	48.4956	71.1458	68.3937	52.8157	64.7541	25.2158	49.0886	60.0831	26.0317	17.7936	44.9592	38.1615	50.9257	73.2907	73.893	14.2124	18.8266	17.3481	13.4681	19.2854	26.7195	44.584	88.6688	56.5159
s000028164	36.926	73.5641	61.2307	52.9142	59.4275	24.3774	59.0322	59.4767	36.8158	16.5272	43.8158	43.7622	66.0821	76.1156	66.4774	21.6979	23.4069	18.5459	17.6838	29.6462	32.423	37.8248	86.332	47.7907
s000028172	56.2546	72.9569	80.9347	56.7022	63.855	30.2637	72.1659	62.255	41.2191	21.1639	32.1395	54.2154	73.5962	77.6417	67.6298	29.2486	43.7312	31.9455	19.6031	34.173	39.0143	31.8597	89.068	62.5391
s000028175	55.834	76.4202	71.7679	54.4058	58.983	15.0263	39.124	79.8433	14.4229	10.973	65.4819	22.3832	47.8048	79.8074	75.4172	9.2139	12.4217	9.8616	15.7319	9.402	14.9679	59.678	89.4266	66.9897
s000028193	51.2316	73.3078	72.5652	55.6593	63.5219	34.781	65.8024	67.0463	41.0257	23.9581	36.6925	56.0302	67.6608	76.3569	66.8349	18.0993	37.0608	28.5974	21.0988	38.4105	40.6783	24.6971	87.7275	57.9852
s000028204	53.4184	76.4571	72.9991	58.4021	52.0694	27.4688	64.7416	62.9377	31.5812	19.0875	37.1488	38.9021	56.3648	67.3892	73.6228	14.8025	26.5636	21.021	22.5505	23.9787	25.3161	29.9511	90.0125	68.4474
s000028206	58.6508	73.8274	75.2712	57.4991	63.0606	38.396	60.9018	72.7587	37.2649	23.4453	43.2128	55.3167	63.768	79.3887	79.3036	24.6426	37.9425	34.2829	33.377	32.4958	35.1043	36.5739	90.5987	64.9299
s000028211	55.9245	80.3853	71.6952	62.1602	67.1019	40.1262	70.2628	50.175	40.7656	33.3045	37.646	51.6374	62.1887	69.3522	72.0774	18.1502	40.7738	20.2629	16.7583	37.121	23.0616	28.684	91.2116	71.784
s000028215	63.0049	82.7406	77.1362	67.2748	70.126	47.1857	75.3582	72.3734	55.3262	44.9247	26.9112	59.0463	80.9505	82.172	77.7233	40.0128	48.0427	18.6312	17.5268	47.8829	48.4826	22.5885	85.0747	64.866
s000028224	43.5694	75.8924	58.3649	45.8698	48.6713	29.4743	52.3566	73.6403	34.656	15.9934	54.003	42.3704	66.0204	79.037	72.9852	17.7156	28.2827	27.0724	18.4076	27.179	31.7595	40.8399	81.3156	49.495
s000028227	59.866	74.8883	69.4812	53.1349	59.4943	43.8039	66.7146	60.0724	39.1085	34.0365	37.0784	44.0692	68.6604	75.0538	58.4507	12.9953	22.7269	18.0826	36.2052	15.8282	21.9677	28.3766	90.7934	68.1125
s000028228	59.374	80.9541	84.6509	72.6533	78.082	48.8764	82.2931	39.601	64.3829	44.9205	23.9345	65.2223	70.0129	77.2704	36.0814	11.5659	20.3022	16.2697	42.0539	17.0569	31.6174	10.1045	92.9044	67.0783
s000028242	54.4721	77.7192	73.7933	58.0575	73.4238	32.4209	78.6248	40.9939	51.1735	33.2014	33.7195	48.0783	58.7258	61.0356	42.0339	21.8101	16.9472	13.7036	24.1509	18.2528	26.2468	14.1983	70.5553	44.7634
s000028257	65.0314	79.4342	77.9492	64.2798	72.6989	8.9252	79.1727	33.9891	11.8684	54.8814	19.841	16.9965	74.1918	76.9381	79.6494	11.1179	50.9497	53.5731	14.3371	35.5312	15.8782	17.1865	85.3685	70.4008
s000028281	72.2798	79.1071	90.3548	72.1589	76.925	61.1228	76.6459	44.6548	64.1881	54.629	16.7539	63.8654	75.7046	86.8339	50.1164	15.6076	26.4442	23.7577	56.8099	26.135	27.4957	13.7229	96.6667	85.3525
s000028287	84.5523	90.3632	91.2853	86.7697	89.4846	80.528	92.3609	31.6932	81.066	79.4655	7.5582	71.2563	88.7327	89.2781	39.0991	26.1714	30.4259	26.7645	73.4348	28.9189	27.2179	5.1111	94.9596	88.9494
s000028310	45.8351	68.5609	67.5121	45.7175	60.612	28.6143	67.0028	47.486	36.3744	23.362	31.7021	42.472	66.6673	72.4444	64.5092	19.059	23.451	19.8294	18.9891	23.6398	28.8403	32.9302	84.2858	48.5606
s000028311	47.3704	74.6441	63.3853	50.6598	60.6642	29.8963	63.5304	51.2792	37.262	28.4661	38.204	43.7363	65.1799	70.3612	60.988	21.4193	20.8729	18.2827	17.6423	22.3189	23.1969	31.2309	80.5463	48.7576
s000028366	51.0897	55.8775	72.2306	40.5518	54.0678	37.8732	63.3498	72.8796	27.2434	19.3915	28.4233	44.3162	67.2977	67.103	80.4165	25.6499	27.1277	19.9695	32.7876	18.5429	26.2652	37.5392	88.1657	60.7634
s000028367	42.5315	74.4804	78.1935	56.8842	66.5625	32.3354	78.7384	37.7405	48.7504	25.4156	25.8893	56.1343	65.4183	68.4028	52.9165	33.0507	28.1582	24.0444	25.034	36.7411	53.6963	24.8685	79.4809	41.2147
s000028430	50.7813	64.6213	65.9805	40.7122	57.7275	13.311	48.2249	57.6084	21.9944	12.4269	56.0234	29.9367	50.2422	70.5127	79.822	23.1651	18.9874	16.7417	19.3829	12.3156	26.4049	46.9605	74.1214	52.5557
s000028445	50.8759	76.703	70.9788	58.1065	62.9939	36.1598	65.4314	55.0412	43.0559	29.2802	38.7493	56.1532	66.338	74.5726	63.9748	23.271	34.292	28.1412	22.6828	36.4034	30.9613	25.5888	85.0705	58.2878
s000028459	47.9142	69.6212	61.5341	46.1579	50.8828	30.8549	53.7317	79.2402	34.2039	16.0852	41.2626	43.8424	67.6907	80.6046	82.1759	20.3781	36.8905	37.5657	22.5045	32.8966	41.3131	36.7098	87.489	61.9408
s000028483	60.9537	79.3022	87.0948	70.8802	77.1778	47.1402	74.8591	49.4841	60.2682	35.6028	27.6382	65.1825	69.5672	83.4108	70.8868	26.8028	42.7038	37.5685	24.0579	40.4862	32.9801	23.7313	88.9098	70.1695
s000028506	89.3961	92.6958	92.3816	88.8192	90.8216	86.7334	91.5455	29.4511	85.5434	81.7947	8.0476	75.8475	89.6405	91.0343	41.4437	31.5198	33.375	31.7622	80.4344	32.2448	34.4235	5.4237	97.1465	91.2513
s000028534	43.3199	76.1434	82.887	62.7631	66.4621	38.48	83.8045	55.0207	53.0533	28.6412	36.1867	74.196	59.4591	71.904	58.7567	23.238	37.001	23.866	25.138	39.0423	33.5791	13.0736	74.2539	47.2193
s000028545	51.8041	68.906	65.9099	47.4495	55.1542	27.8805	58.8473	70.2136	30.2247	15.7284	50.8128	42.856	63.1999	83.8051	80.7508	15.4793	33.5769	31.5649	20.012	26.4183	32.2687	45.017	88.0187	61.0196
s000028582	60.8784	79.713	80.3333	62.249	64.2302	41.2042	68.1721	71.755	45.329	28.7548	31.3987	57.4882	68.9776	77.3717	77.4082	13.6788	43.5304	40.0539	22.7486	41.8173	37.3028	26.8363	89.698	68.8313
s000028620	86.2625	92.2517	93.1712	86.7073	91.2266	10.9367	91.3501	15.0608	11.0616	78.9988	10.8537	14.7948	87.6247	88.9941	89.9689	5.6001	79.8816	78.3118	8.9006	54.2518	6.8487	9.421	93.9738	86.374
s000028622	71.1246	80.7309	85.2195	69.8095	76.132	54.9334	71.5719	55.9935	52.4355	42.9165	27.2011	58.6778	70.8474	85.8111	61.6115	20.1776	31.722	24.3331	42.6183	27.9258	28.6304	28.5292	92.6534	79.247
s000028647	90.6864	94.9806	93.3928	89.9576	91.645	9.1882	93.0456	12.1731	7.7101	83.5678	10.5281	11.0561	89.3744	93.7063	93.5563	4.0293	83.0362	80.8739	4.8742	56.496	5.2122	9.4799	97.4415	92.7063
s000028653	41.5018	67.7747	64.891	49.5455	55.7152	26.1028	61.8332	56.693	29.8491	16.3802	39.2698	40.9511	43.2615	55.8903	46.7837	9.928	17.7309	12.5237	22.4258	9.458	20.5069	24.8031	73.9606	55.1009
s000028663	46.2647	86.3325	87.4812	78.5362	83.1297	38.499	83.9351	44.5977	72.8995	21.174	26.0264	76.4596	76.9246	81.0744	42.1981	30.633	38.5334	25.5826	21.9909	39.1225	53.5529	9.5513	90.8663	50.0583
s000028680	43.8478	69.1038	55.0596	38.5233	44.1572	17.2338	40.3672	78.5285	19.1827	8.9718	59.1955	28.7719	66.1464	81.8655	83.1275	15.6353	19.3596	19.1066	21.032	19.7239	24.7094	60.1996	83.2426	50.8616
s000028710	46.3075	61.8664	63.3915	35.1546	48.776	23.5318	50.597	73.4881	19.6839	15.9916	50.9519	37.2753	74.632	79.2022	79.4015	21.548	27.479	28.3645	18.1035	18.0462	26.732	55.1867	77.2141	49.963
s000028726	61.4011	73.7975	80.5064	60.0492	69.41	41.8235	75.4883	53.6868	49.3142	32.1454	21.8755	60.6443	71.0654	74.6104	49.2633	21.0004	25.8487	22.9626	40.4888	25.1751	40.2885	18.527	95.3211	66.9708
s000028727	37.7931	68.5934	46.3084	34.5568	42.2641	24.0538	37.9357	83.3055	25.9796	12.6352	58.9662	33.9022	72.1621	87.6963	86.0596	15.6887	26.0963	22.3976	18.3117	21.1679	26.9565	59.8456	82.2783	44.9923
s000028737	50.5608	77.3948	56.2596	46.882	51.0825	38.2142	45.2953	83.8589	36.7315	20.1062	51.8132	45.334	76.1436	92.0201	91.7991	20.1496	39.1774	35.1059	24.0693	31.4815	30.532	51.0664	85.1041	56.3844
s000028744	42.4884	57.874	63.7659	36.105	47.4906	15.8303	42.4882	62.4532	15.0263	10.5275	45.7995	28.0766	47.9559	69.4878	70.6044	14.4178	18.358	19.1732	14.2582	13.4073	19.4947	38.3868	88.4093	57.9448
s000028748	64.0848	80.5393	76.5448	62.9942	68.8913	42.4185	61.1997	79.1667	45.7916	30.1046	40.7273	58.0903	71.0037	86.1433	86.0414	21.1224	44.1906	39.5963	27.113	40.3457	40.0493	37.2399	93.0411	68.7946
s000028749	60.4467	74.4237	80.8011	66.3657	75.967	46.2955	82.006	47.9772	53.1909	41.2858	25.8466	58.8529	59.0918	54.0776	44.6861	17.1273	33.6798	31.5847	27.4275	30.3345	37.7765	10.8061	81.3964	64.206
s000028768	74.8626	74.0691	84.7966	68.2546	79.297	66.4898	85.2433	52.7463	59.0507	56.7503	13.8769	66.8975	79.6315	73.9101	57.0522	29.6687	37.1779	34.6704	55.7058	36.2639	31.399	16.1086	95.0851	82.7567
s000028782	58.5021	77.4127	74.2219	61.6237	64.7069	42.3996	68.1417	64.6189	44.7395	30.415	34.5461	51.5825	65.8848	74.0874	66.4982	21.0508	33.9238	26.9556	20.5365	34.5079	39.0336	27.7485	91.3009	64.3368
s000028817	62.8162	77.3726	81.1385	62.3766	69.2223	42.1149	66.2523	47.1218	48.5617	38.4553	35.2217	58.1279	65.7113	79.6604	79.0954	7.1929	39.2174	31.7272	36.5005	38.0714	15.9869	30.3547	88.9097	70.4979
s000028819	49.6138	87.1712	76.3332	53.2839	59.2595	53.7686	82.7429	35.8635	49.9948	40.1424	46.8861	62.8316	51.3608	45.5561	46.3565	15.623	33.146	19.4299	22.2249	29.2808	28.3073	9.5475	48.5596	43.6027
s000028821	32.3801	82.3304	82.3045	71.0234	75.0894	16.6309	77.1485	43.2665	58.0408	11.478	27.4238	66.4504	74.902	84.4796	44.6383	47.9462	18.8681	17.6175	11.3035	54.543	59.2563	22.238	93.6169	37.8987
s000028848	51.6369	67.7015	70.2791	46.5984	61.0761	33.6512	54.4908	76.4701	32.8912	23.2839	41.9573	47.3871	61.463	77.8084	77.4853	25.0736	36.2551	23.6763	18.5869	31.9622	37.0585	36.4497	87.5305	56.9758
s000028866	67.5698	74.8209	81.3182	64.8008	69.5697	52.6483	80.199	51.8405	57.994	49.3808	21.9526	65.5237	75.5745	78.2283	41.1364	16.3879	22.5755	23.527	50.4086	23.6457	29.2952	14.1399	90.6933	76.4799
s000028887	59.0343	75.2493	79.3685	57.0937	66.1951	32.0187	66.2898	60.1564	41.634	21.6801	38.559	50.1609	67.4002	77.8264	75.9335	25.4052	39.6461	32.051	27.5151	26.5675	36.333	37.3057	87.1478	67.0134
s000028904	54.9608	84.537	86.0575	74.3209	79.2918	45.937	77.8324	43.9705	68.997	37.5492	27.1019	74.8773	69.3866	75.4087	63.1485	26.3208	46.8569	37.0328	32.3159	41.4978	43.4916	14.7548	87.2695	60.0085
s000028908	56.9829	80.2676	73.3388	61.3476	65.0969	41.1442	69.6228	58.1087	49.0282	36.0786	34.8794	56.2951	72.7697	76.3467	65.0238	24.6682	36.1899	29.5986	28.9415	30.0676	29.2719	24.6005	80.6953	60.2933
s000028914	65.2209	86.9149	77.1306	73.0094	75.6828	60.4325	76.8964	44.4147	71.271	50.9358	22.6608	74.2678	87.4611	90.8104	69.5602	41.9407	42.9582	37.7325	48.8092	49.8516	47.621	19.3754	91.7038	67.9426
s000028926	62.1123	78.4245	80.9347	66.4932	70.1008	45.8697	67.6599	55.574	49.6687	35.9962	29.3683	54.0914	69.8738	82.0163	64.7868	22.3736	32.1451	24.3546	29.2999	26.7304	28.6178	26.8583	90.7809	67.1259
s000028927	63.2699	66.4111	70.6964	45.5675	66.7058	9.6891	52.5806	62.2772	10.2864	20.5485	46.1415	15.3936	63.9794	79.7456	86.1814	15.8484	27.4707	26.1449	10.2876	14.3589	18.2166	63.4799	84.675	64.3615
s000028930	46.5752	69.8702	76.9836	54.3458	58.6439	36.0963	62.5634	67.3219	45.04	22.1705	39.3287	53.1242	64.814	76.7604	74.4129	14.8503	35.1159	31.1252	15.7648	31.9544	32.2111	29.7935	79.0212	55.9161
s000028952	77.3568	81.1352	69.9614	71.6206	64.5664	54.727	66.1418	68.2876	40.6482	44.6405	30.6768	57.4955	61.0599	91.9956	92.2964	25.3785	39.1826	32.6159	31.2275	31.1814	46.5953	36.455	91.6287	82.9728
s000028953	62.1696	75.6591	77.9383	63.2091	69.9445	43.1055	62.9461	60.3313	50.4005	36.4166	32.3014	57.162	74.2792	85.1788	76.5008	29.0016	46.909	28.0665	31.1036	34.866	33.6788	34.2796	92.1452	69.6896
s000028957	37.9352	70.7387	60.5158	37.1516	42.8356	13.1795	61.0631	57.4219	4.5313	17.9147	39.6512	22.6949	58.6177	61.8616	69.5511	19.5251	21.0065	19.8628	7.7364	11.1775	18.4749	46.6091	79.7196	52.0047
s000028961	68.9876	72.7887	87.8378	64.7271	71.4816	52.6044	79.3003	69.1609	59.0873	25.1573	17.7706	72.8875	80.4169	81.7857	76.2055	29.0575	54.3202	46.1133	42.9542	49.8715	59.7689	18.3214	92.4378	72.3657
s000029143	76.1936	83.342	86.2279	73.5626	79.6434	24.8284	41.1327	70.6664	26.4785	20.4952	61.539	34.1208	42.238	88.0269	87.5049	14.2995	28.4032	25.2091	21.6619	21.8332	17.1346	60.3726	92.0182	79.3857
s000029146	54.4926	70.3694	74.0713	52.2701	60.361	29.673	57.6787	68.2263	34.5654	15.5218	39.632	46.8485	62.4469	74.3631	69.2078	14.7706	32.8296	25.4045	23.2005	32.3043	42.507	32.8655	89.5744	63.0834
s000029154	60.9776	80.4015	73.397	58.2485	63.8807	42.529	62.2125	67.3084	46.6115	32.2847	44.4717	55.1849	71.3479	86.8891	83.7114	19.6359	42.8856	39.1093	36.7188	37.5772	27.3394	37.0526	87.3286	61.0734
s000029157	67.7168	77.3057	75.3875	57.1157	73.3676	24.6014	73.2508	42.9853	51.4345	35.8371	29.0164	34.9099	73.2386	73.2645	61.054	27.6027	26.7005	24.1495	21.4655	25.6364	31.8294	30.9862	66.7728	49.2211
s000029165	27.3416	57.3596	44.0883	18.9304	27.3332	14.8965	40.413	84.2142	14.389	11.8283	66.4766	31.3799	73.4571	81.3448	88.293	13.2784	18.7804	14.1502	20.9963	14.5659	20.6715	61.8434	73.8252	32.3072
s000029173	40.5534	89.5263	89.8994	80.7498	85.9145	30.1224	83.7585	36.1459	71.0148	24.02	17.3026	36.4049	81.4996	90.5807	42.1116	14.0011	24.674	19.6125	20.7849	24.4779	15.5927	18.7123	53.3365	40.8232
s000029183	52.5057	69.9144	73.6577	46.7441	58.7573	18.2949	50.9267	69.6023	22.1519	16.2128	45.9959	37.303	55.3825	69.6087	71.7175	15.5436	26.5298	24.362	18.2152	23.3982	26.3902	38.2699	91.0637	64.1148
s000029198	53.5464	92.7431	53.9963	53.591	64.1849	42.3495	95.2787	31.6277	58.3648	51.487	11.8737	23.8516	43.6827	51.3002	59.0743	19.9548	5.0001	1.6316	3.9476	1.8923	18.1004	8.9335	49.0082	64.2209
s000029199	61.1001	78.4734	80.4178	69.4878	77.5507	39.6271	82.4335	47.4171	58.9315	36.8744	32.2053	54.1993	62.2874	59.7267	46.7894	13.3317	22.9683	16.4013	22.0115	22.7874	24.8109	11.6771	76.1836	52.999
s000029222	42.0093	64.5235	60.2322	41.2984	48.4475	28.4959	53.6615	75.6949	31.3256	19.7682	50.0398	39.8772	66.5713	81.7755	72.3986	16.3283	26.1093	19.632	23.3629	20.7636	21.7313	44.2257	84.456	50.1909
s000029252	24.8525	80.0529	23.9331	37.9138	36.8275	36.9937	96.2479	40.8097	31.9237	69.325	2.8924	34.4802	52.7637	45.1055	76.6545	29.9743	4.7176	2.1298	4.6656	4.1753	34.3743	17.1645	51.3822	70.7007
s000029266	41.1378	67.4561	58.0094	39.0484	43.5077	24.4872	39.1517	76.5832	25.0638	21.1935	53.3911	33.0612	64.8319	87.2035	86.9588	14.0335	25.3382	9.7755	11.0679	22.5949	20.1664	53.3987	84.1586	52.9951
s000029286	76.1262	76.2687	90.703	73.0479	82.4019	63.3595	84.3129	58.6949	63.1457	53.1339	8.8312	86.9259	89.87	74.7612	81.0856	45.0406	60.5329	45.3532	52.7865	63.2132	52.079	15.313	94.8994	87.4895
s000029293	73.1897	86.5782	86.8145	74.5858	82.0764	33.0822	83.9173	33.9611	30.2346	63.0404	19.8041	43.1825	83.3767	87.9431	79.4531	23.9866	66.0564	60.8181	25.9378	48.9455	24.1026	15.7943	91.3686	76.5759
s000029300	44.5689	63.4662	64.6099	48.2475	58.4996	19.3051	59.7841	53.6369	24.7114	23.4387	36.8705	28.5283	54.4187	62.722	63.7327	16.3916	21.3427	16.0274	13.0303	15.1657	20.6684	29.7143	80.9748	56.5203
s000029312	46.8577	62.7198	65.6787	38.3878	43.4187	15.1656	47.3751	63.0423	12.0982	17.3087	42.3238	24.9982	61.5053	76.4618	81.2255	10.8006	25.4406	24.8077	14.7447	20.191	19.4824	44.2603	87.4915	61.77
s000029317	51.318	77.5378	74.0079	58.2829	57.3056	24.1943	70.871	58.2935	39.4345	26.2898	41.8934	47.6531	51.9919	55.6888	58.975	13.7496	21.2202	22.6656	18.6958	20.0781	23.8354	23.0826	72.844	56.743
s000029324	39.1323	81.7266	69.6378	57.8653	59.4324	25.318	61.627	64.4322	46.6659	17.7694	43.9912	54.3574	70.913	81.7109	65.9799	25.7883	25.7026	24.8595	11.0171	40.9082	39.0914	35.2792	83.7701	43.0012
s000029334	57.3725	76.005	70.0213	48.1458	54.7678	44.1858	66.5394	76.4782	38.6754	26.0188	30.3874	61.2883	72.0217	72.4496	76.1266	22.6427	44.6201	45.179	25.0441	38.9569	43.9185	29.3588	83.1499	67.0916
s000029336	63.9681	84.521	78.2141	74.3662	81.3046	52.8373	86.5034	48.9835	64.0937	37.8838	15.5545	69.2064	68.2653	67.2355	42.6001	21.467	35.6276	21.084	36.1679	34.9951	41.4676	6.4203	92.141	70.3983
s000029337	57.7594	72.5871	79.4011	58.1158	62.7798	43.4585	63.079	58.6028	47.925	32.4699	33.8461	55.5993	75.4686	87.6685	82.5601	26.7603	42.6068	37.0841	33.9915	39.5767	38.2556	32.5258	86.7928	67.5142
s000029339	47.1021	74.9838	64.0367	53.1401	61.4532	38.0981	65.1707	52.1841	44.8534	28.7788	35.1514	51.8878	73.1337	77.9275	72.5815	29.4936	35.0331	28.5943	23.7428	35.59	36.0066	37.7054	81.3951	51.0208
s000029342	50.7787	69.9927	65.1242	54.8387	53.8571	26.1837	59.1864	61.3732	30.9389	13.0677	35.616	40.7438	51.8037	64.7674	70.4668	17.6337	26.1839	16.1438	16.1731	23.5153	32.2323	31.1401	82.6794	61.0283
s000029345	65.3919	71.2886	79.1716	55.1382	66.5765	48.6237	69.8322	71.8818	46.8624	37.441	31.1292	61.6484	74.5517	76.8923	69.4576	14.7874	51.0315	36.8976	17.4867	45.42	36.311	29.7632	89.2573	67.2913
s000029354	48.0047	70.5617	68.2772	49.9446	50.4212	26.0593	55.1633	65.0753	31.8942	21.5994	42.8481	39.0838	58.5345	76.818	76.0124	13.3979	26.9291	21.6158	18.7366	24.2457	24.9931	38.8733	86.0676	61.8491
s000029365	53.1408	73.091	70.1394	52.9001	59.0324	24.2999	47.4436	68.9568	29.0464	18.3386	53.0119	38.622	60.0921	81.1584	72.3964	20.8938	19.3413	15.8527	9.3792	22.1491	23.4445	50.3323	84.2348	55.5257
s000029399	57.8303	75.5702	85.7555	67.4424	77.6827	41.6592	77.7578	49.8791	51.4413	28.1246	23.1113	61.8207	68.5033	74.7964	54.3855	19.3968	41.0228	38.5537	16.4295	39.5983	36.9558	17.6943	92.9521	68.7947
s000029403	56.8222	78.7959	72.5133	60.9926	66.5418	41.316	67.5115	53.4904	48.5553	34.8447	38.3686	53.2794	70.1579	78.8335	62.6988	15.7548	22.9317	19.0912	34.4911	20.8334	22.9352	30.8141	84.6486	59.0525
s000029425	47.171	78.4567	70.8783	58.5662	62.3882	28.8572	67.4227	49.3488	41.0554	31.7462	37.152	46.5802	69.053	75.1196	65.9764	22.2892	30.825	25.9883	16.8874	29.9232	26.147	28.0755	79.2597	53.9305
s000029430	80.9157	91.7207	90.9263	84.6365	86.6631	3.929	89.2583	15.8135	8.3141	73.3474	9.6675	8.8892	89.1715	94.5556	88.9516	7.3312	77.4146	79.7242	4.7958	52.5901	11.2111	8.2256	92.0016	87.9628
s000029441	67.6744	79.6858	78.7204	60.9682	68.3835	18.7233	76.1004	46.7492	17.8149	45.4502	25.8012	29.956	72.9448	74.8959	77.6632	13.2507	48.4341	45.832	15.2486	35.817	21.4154	27.8473	90.8614	70.6129
s000029462	43.8857	61.7908	75.6868	44.3215	50.2758	24.2359	47.4137	49.5816	24.9801	30.2859	31.1589	27.8856	56.2491	88.3258	85.5915	14.9164	22.7411	15.9061	16.0445	17.055	15.3147	33.1734	78.8758	62.5926
s000029476	53.9992	78.9542	77.9328	63.5313	67.4279	38.7332	68.7834	62.7548	51.9724	22.0229	37.8535	60.2405	67.8795	74.7844	71.1368	19.57	38.792	33.127	27.4693	35.7507	34.7801	27.9576	83.5041	59.8907
s000029488	60.1465	83.1484	72.5349	62.9249	64.8018	35.3543	51.0432	77.5814	37.6189	17.199	50.3399	43.7768	62.7829	87.1964	82.5155	14.7551	33.5774	32.0591	24.7204	28.2967	32.421	47.3534	88.4805	67.7208
s000029500	58.5126	71.9375	72.5529	55.4314	60.8343	37.262	52.2001	71.4085	37.0024	28.6448	47.2413	45.9946	69.528	90.3233	89.6979	11.4426	36.958	34.4533	28.8669	34.119	24.2839	46.7456	87.3589	64.4076
s000029502	55.3638	81.8036	71.6393	56.5542	58.7508	54.3259	77.7026	73.6746	49.7217	39.4004	27.7726	67.7333	60.3406	67.4791	71.6954	14.5498	43.3946	40.4837	21.1317	38.2147	31.6868	18.7146	81.1148	67.5467
s000029509	42.6	67.4048	58.45	36.3254	44.1966	22.6037	40.5949	79.9902	24.36	8.9227	57.0646	35.041	66.8851	84.0176	85.6299	17.7398	26.7998	27.9222	21.5187	21.0562	28.7119	56.15	78.8774	48.7043
s000029542	62.6096	79.3654	70.5234	60.0296	69.3305	32.4081	67.6269	55.6474	42.4301	36.9401	39.0972	42.0917	62.5744	69.4646	71.6231	14.0103	30.2186	22.2112	18.0246	26.8245	20.8019	30.1935	70.9374	53.8153
s000029559	43.1401	89.3743	81.7957	71.2081	76.1027	40.0477	87.0465	41.0881	63.3265	25.6258	14.0324	78.0958	75.5538	77.3416	41.2609	44.5407	24.3979	19.9203	28.1123	53.4771	56.2015	13.844	85.8979	44.2469
s000029560	61.2048	71.6334	80.8986	56.5972	64.4896	40.7521	76.9117	59.0415	47.6129	25.753	26.0018	63.1868	68.6685	70.8933	66.5629	23.7553	45.4211	36.3336	30.6293	40.3671	43.6925	19.5582	88.918	66.5342
s000029582	44.5663	76.1817	73.3301	59.4146	68.2519	30.8653	72.095	43.4337	45.6581	26.7176	31.8586	57.9196	62.5777	69.6048	52.5851	25.295	17.8402	18.8144	15.7197	28.2297	31.1167	19.3777	84.9713	49.0372
s000029619	53.4842	64.7561	77.1572	51.1088	52.7491	19.6327	34.4479	71.5069	19.4325	13.0024	57.3004	33.3607	46.2494	83.9845	83.0369	14.3087	20.5505	18.3316	13.7387	18.1865	23.5895	49.5403	85.2936	68.8564
s000029631	49.8151	67.7144	75.5494	51.8826	60.6378	22.6241	56.5364	62.3483	34.1597	15.1883	46.5895	38.7225	56.0272	73.0738	69.9087	11.3507	24.8456	23.9813	15.2739	21.1177	26.1856	42.1893	78.8475	57.1236
s000029987	56.3729	81.7948	72.7851	63.9976	67.9987	24.1745	74.5914	42.6555	28.323	42.8424	32.6171	38.851	71.2312	75.8865	72.1134	15.1926	46.7868	42.0787	14.8295	34.7608	22.8124	24.2558	83.4328	63.8157
s000029993	58.6218	79.4892	75.2853	61.2657	66.8105	14.1395	73.1184	38.471	18.525	46.4677	27.0956	24.8815	75.3402	84.7942	78.1836	13.4928	50.6248	48.9799	14.184	38.0944	18.8297	22.8796	85.7249	66.8424
s000030008	43.7844	77.7065	77.5938	61.2856	67.5158	27.1438	67.2406	46.0208	48.7418	23.5698	32.6031	56.1447	69.9902	79.568	64.2551	29.916	28.8241	15.0638	11.5302	43.3995	37.0475	26.3244	87.4525	49.6678
s000030020	52.8066	70.3371	76.8467	53.1148	62.2475	32.5874	61.255	54.7384	33.7548	25.6486	35.7326	49.3388	60.0008	72.032	68.1004	21.1129	29.5339	24.4132	20.5918	25.0429	27.5358	27.9002	89.6179	65.6819
s000030024	63.1341	84.3735	80.3914	71.2497	75.666	35.7923	80.5542	52.0986	53.7356	42.9369	25.8639	54.8584	80.1679	77.5504	68.1378	24.0197	40.4555	38.7373	23.3657	38.6432	32.2414	17.897	78.9013	61.7483
s000030028	71.9884	84.3147	81.3883	70.2875	74.7236	68.4995	83.5979	67.5881	63.3445	25.6406	15.4818	74.4063	75.9783	82.5912	77.2047	22.2739	60.7977	54.3015	39.7451	46.2735	50.1687	17.2135	89.0535	78.3734
s000030048	61.9853	81.7922	79.5949	68.1495	73.1935	31.8183	74.4144	45.6073	38.4403	42.5429	27.4041	44.1075	68.2125	75.6926	72.6985	14.8866	48.5151	41.1694	18.9934	37.5753	24.7485	19.4136	84.3639	68.8462
s000030090	52.9083	79.7442	80.0134	65.998	73.0762	37.8957	79.2999	47.3017	58.0423	34.6724	31.5076	58.113	62.1797	64.4475	52.8714	14.9352	28.8625	18.3796	21.0538	32.1269	30.2787	15.7725	71.7605	48.0387
s000030098	65.6827	87.3084	82.3515	74.2583	76.333	58.7121	81.3491	48.1577	67.9645	42.9113	23.7739	70.8474	77.5111	83.8295	59.9658	25.3574	40.2166	35.2492	38.7476	40.868	34.1456	17.5875	88.3642	70.0504
s000030112	55.5591	78.5229	69.4493	53.4268	57.7008	48.0311	65.7497	67.2378	43.5756	30.3602	31.5364	56.4801	66.668	74.8381	65.423	17.8847	33.2107	29.6887	30.5914	29.8235	25.6372	30.9121	82.4124	63.7069
s000030135	47.6	74.6896	57.7217	43.7634	43.8675	19.1433	47.7651	78.1308	22.8165	16.1472	50.9491	30.7376	67.7719	80.5043	84.8904	13.9198	24.7355	25.5321	21.7292	21.0675	27.9489	48.3271	80.7187	55.2553
s000030182	44.0826	57.9054	69.2918	44.4411	61.9755	24.4528	58.4088	58.8417	26.7288	16.3873	37.0036	45.4072	49.6096	58.1826	61.5692	22.1582	28.4621	26.3501	21.492	21.7729	33.6719	25.9709	90.424	61.6622
s000030246	52.2039	71.7183	75.9473	57.858	62.5808	38.9882	61.7932	57.0992	43.0587	25.4561	42.0454	54.8061	65.8108	77.5346	73.4672	17.7724	35.7196	22.1962	17.1325	28.8247	26.4958	33.8725	78.1896	58.8067
s000030250	62.2918	72.0764	77.5487	52.5706	65.8353	10.3873	51.4727	63.8863	9.6658	21.7128	48.3803	22.7575	60.4377	75.7479	80.1927	13.1437	27.0206	25.2701	15.0189	17.9716	13.5557	55.828	89.5859	64.6758
s000030251	55.2683	72.817	80.6972	60.1052	69.8884	42.0948	61.3973	58.7042	48.7344	30.3967	38.2254	60.4873	63.7456	80.5045	78.4151	24.9981	35.4865	29.0232	32.6087	34.5821	31.8108	30.1301	88.8614	57.7304
s000030252	49.3579	71.7928	65.6706	47.5007	54.0758	16.1708	43.675	73.8493	20.7955	11.8311	59.3604	32.5366	55.1939	79.335	77.2454	14.1294	19.7191	16.5591	12.1045	18.4323	24.4391	55.6094	82.968	55.8173
s000030278	60.6722	80.6967	76.9533	64.3011	68.4439	51.7137	78.6074	72.9826	53.9471	14.5691	23.46	67.2072	70.925	73.219	72.5176	13.2432	52.1464	49.2705	36.9985	44.5773	52.5409	18.7816	85.8549	71.1919
s000030291	37.206	71.5465	56.8026	41.7002	46.7556	21.2101	53.3228	62.7229	27.7552	19.7607	56.0352	33.7522	69.189	73.7206	73.575	12.7627	23.1653	21.2918	13.2952	21.255	17.1961	47.0717	70.36	39.1174
s000030298	69.3652	81.6559	82.9705	70.2984	75.8759	32.5764	79.5856	42.4545	36.2435	52.1664	21.5344	40.9733	77.3099	86.4873	79.9278	18.7382	59.6522	52.0809	18.4874	48.4148	30.4167	18.6451	94.7709	72.7935
s000030300	53.829	73.8212	74.7207	54.5532	66.7292	24.1845	64.685	53.0571	37.3356	27.1154	35.892	38.0089	65.005	76.9661	73.6378	21.7803	27.6613	24.113	20.3773	24.6889	30.8657	35.1422	80.3773	58.5447
s000030306	56.7015	65.949	69.0729	45.0605	62.026	19.0618	66.6044	55.1008	30.5071	23.0997	37.3763	34.9537	60.8192	61.3753	69.378	17.0386	28.1141	25.2563	21.1879	22.6056	26.1958	28.7195	75.0362	53.8484
s000030309	51.2707	71.8484	66.334	46.6948	51.8442	33.6462	53.747	75.0069	34.2188	18.1682	40.0747	51.7741	71.8378	83.5755	79.9527	23.3667	41.5688	37.9821	30.6115	34.0246	42.7228	37.4629	90.3313	64.9555
s000030331	47.8556	66.5701	77.6553	46.5075	53.1345	20.6798	53.9999	65.6756	22.7667	17.1053	45.607	39.5687	53.3758	69.37	70.3189	17.3948	23.9138	16.7002	17.6353	19.8989	27.8155	36.0467	86.1898	64.4199
s000030334	36.2977	66.8964	50.2815	33.1992	38.676	13.3935	40.2033	80.6285	16.3843	6.7323	63.2089	29.2499	63.1878	75.7075	78.2672	16.4601	16.9277	17.139	15.8545	14.2929	24.7501	58.0857	78.8373	45.8695
s000030349	80.2997	86.1586	84.5423	79.7101	81.5705	12.2414	78.4471	30.1324	8.35	67.0113	17.1235	14.9181	79.6184	92.1186	91.7569	13.8233	69.434	73.1536	6.2912	49.4755	17.1922	16.7017	95.4546	88.6837
s000030358	52.4224	78.5684	69.065	57.9971	62.8196	22.6091	57.9398	58.0528	27.5649	28.6822	50.8809	31.1849	65.9687	80.5806	74.5256	12.5369	27.46	15.3957	14.5794	28.2065	17.1046	41.448	83.1973	59.7751
s000030364	69.747	80.9972	84.9862	66.56	70.7026	32.545	57.3668	65.4779	33.753	21.8665	41.1719	48.2244	56.3648	82.9038	73.2782	20.9947	32.5388	28.7222	27.3635	33.1165	30.5617	39.2137	93.0415	75.5884
s000030370	47.6004	69.2701	70.0785	50.8419	61.7271	27.5949	62.7396	50.9314	32.7834	30.3236	36.445	33.9716	72.1038	78.9086	68.7697	19.06	22.8765	17.0892	23.2329	19.7658	20.4242	38.279	78.9707	50.0009
s000030380	60.7369	80.95	67.723	61.316	64.2033	9.9471	66.1709	43.5702	9.2333	49.8081	33.2626	19.8579	76.7193	87.8429	84.2682	8.992	56.7443	54.6786	8.2138	38.6158	14.816	27.0811	90.5484	72.0447
s000030392	72.2098	81.7712	80.526	64.2578	73.6342	13.6308	76.1902	38.5416	10.1057	52.0238	26.2122	18.7763	78.9307	82.4461	87.3792	13.4173	53.5377	53.8325	10.873	36.0418	12.7581	29.0482	89.6506	70.8249
s000030426	8.2925	46.5659	8.6556	61.3008	62.2061	7.2667	89.3619	7.1791	68.187	60.2156	1.4921	4.1171	64.1691	35.4519	55.6885	64.0008	3.2815	9.6392	22.2297	5.1693	15.4105	44.3627	15.466	79.3352
s000030430	55.113	77.6261	67.2769	55.5405	62.8816	30.6198	47.7287	76.4016	35.5631	18.6553	48.4695	42.9464	67.0843	88.7073	85.309	20.1632	31.9324	30.5978	20.7806	32.1795	32.4206	50.0176	89.748	59.8179
s000030440	56.2457	74.1475	70.973	59.1516	64.5032	34.3528	65.1502	69.034	37.9575	31.3011	41.2559	47.7261	63.8042	73.7164	70.9883	13.6326	34.3018	31.9911	12.0196	30.7956	25.3006	31.9454	84.8291	63.7891
s000030443	58.1113	69.648	84.1067	58.2557	70.5519	32.5828	60.3559	67.1278	36.8912	21.2879	33.3794	47.8572	61.2379	77.9548	75.334	20.9403	36.9068	22.0351	33.2448	21.4933	32.4398	40.3601	90.2998	65.7139
s000030480	49.5134	65.4063	69.8283	44.4396	55.361	33.0162	57.1726	70.9845	34.6635	20.1498	42.8601	44.7923	68.0487	82.2505	75.2971	24.3545	34.3415	32.0779	18.3009	30.4642	29.1169	41.1451	79.3707	52.3369
s000030484	66.1269	84.6989	82.3251	70.3168	76.9454	52.2918	81.5082	63.6496	64.2532	46.0901	32.7924	69.5669	71.584	76.8641	79.3885	22.176	54.8007	52.6608	21.6585	48.6225	39.5433	22.2946	83.1738	71.4131
s000030508	49.4556	66.8759	70.8847	47.204	50.3008	24.6286	49.7197	65.1834	28.5543	19.5318	44.1197	36.6866	60.5557	83.2859	83.7638	16.6197	25.6899	21.5057	21.2972	24.303	22.8783	44.2491	88.5343	63.1768
s000030530	39.7945	62.2023	62.9018	36.4856	42.0311	15.9512	54.2792	67.4009	13.9204	15.6343	44.1004	32.4966	58.981	68.6042	70.7174	12.8237	23.9461	22.1991	19.5028	18.3165	20.9306	39.1175	84.4268	51.3381
s000030539	59.6534	78.1333	75.7847	60.564	65.2662	52.232	72.5858	70.1767	43.7779	32.2571	31.5357	64.5242	65.8968	78.2051	68.8284	19.8833	43.236	36.6053	29.4957	37.1518	34.4068	26.1403	81.181	65.0061
s000030548	68.9332	70.1323	79.6707	62.3742	70.3311	61.4714	76.7612	46.1358	53.2014	51.3137	14.1092	66.2069	74.6981	74.0757	64.6279	43.9146	43.17	38.6184	50.7802	45.3508	51.9888	14.6771	96.6363	76.8981
s000030549	56.8636	85.2719	85.8155	74.3191	77.914	42.541	71.8481	50.3866	58.7787	31.6557	30.2896	64.3852	65.2211	80.218	57.4698	36.6795	34.7722	27.444	22.6365	46.9508	37.3697	25.644	86.3285	61.0573
s000030591	47.3623	81.4917	79.3978	72.4441	75.927	35.6663	80.8655	45.1418	58.1866	29.6354	28.0036	69.1058	67.6318	75.1273	44.607	25.5338	36.529	18.251	13.0375	47.7594	41.4479	11.1105	87.7192	51.3425
s000030602	97.4974	95.6848	97.4553	94.0734	97.5604	1.3737	97.9853	4.656	0.8626	92.959	1.7895	2.259	98.25	97.4517	99.274	1.8775	94.9276	95.0028	1.9082	62.3538	3.2304	5.1369	99.0889	97.7372
s000030609	58.8939	70.2667	74.5293	55.3212	61.2425	30.8733	56.0861	70.1982	33.1366	28.574	45.8558	43.5835	61.839	80.2286	77.237	23.6025	34.3376	25.3932	20.8379	30.9118	31.5339	40.9976	84.4264	63.1158
s000030658	43.8928	68.0333	61.4827	40.0934	45.2822	17.4685	43.1474	78.0501	15.8764	12.8433	55.0395	32.8445	56.7669	76.2878	75.7428	16.9658	20.8389	17.3699	14.899	18.6136	25.3693	46.65	86.6697	56.9801
s000030664	49.0825	76.8831	81.9864	61.6145	73.1827	38.1183	77.6579	54.2449	51.6391	23.7364	26.5937	62.144	65.3469	71.3046	57.333	24.347	35.7862	26.4292	25.4647	28.894	42.0805	20.8115	84.8817	57.2045
s000030665	47.8891	85.8342	83.5993	75.3718	80.1044	43.4026	82.7832	38.7664	64.0932	26.2203	33.2902	73.9223	56.3874	65.3464	50.6176	15.121	36.8961	32.0663	25.7108	38.1403	31.8702	15.1857	74.731	47.379
s000030666	32.225	69.7057	57.7116	37.4617	44.9484	41.4321	75.0263	63.139	31.4435	10.5989	25.2169	58.9034	53.1892	52.3757	58.3956	24.8287	27.783	24.9641	21.8832	19.2403	34.9627	21.7058	58.1492	42.11
s000030668	54.2897	81.5556	75.734	64.9854	68.278	40.3834	71.7178	57.1835	48.033	24.1443	34.8051	56.9712	65.2208	74.3203	63.4445	16.4691	36.6158	24.85	20.1058	32.9546	29.3999	26.3887	83.8967	57.2348
s000030698	72.1638	84.4656	76.6753	69.588	71.7712	63.839	76.0383	59.1707	57.97	41.8217	24.5137	66.2512	69.6695	78.8494	73.4304	23.496	57.1988	44.0409	32.4719	46.298	40.3374	17.897	91.4371	77.3268
s000030728	51.943	53.0319	67.4689	36.3334	65.0671	22.5573	63.8176	40.43	26.6085	18.2714	34.1272	34.9155	71.6719	67.628	78.6245	20.802	34.1354	36.1298	17.6466	20.8931	27.6335	51.1927	87.9383	68.7799
s000030734	72.697	85.32	82.8824	75.0168	80.7519	61.1212	82.5601	68.4458	66.4554	36.0397	21.3222	72.8316	79.2649	81.8737	82.3009	23.8689	59.2562	36.5008	25.5458	48.3044	51.2047	20.3373	91.1416	77.0647
s000030735	71.793	83.1172	87.0272	75.3839	82.354	51.4324	81.2238	49.1308	56.0747	44.3771	19.4243	58.161	77.971	83.7205	56.5393	18.7626	38.8303	32.1174	35.9134	33.5508	30.6868	14.2215	93.2816	72.6162
s000030736	62.4023	73.9072	76.8951	57.8481	65.1966	41.8002	72.9875	59.8903	32.4102	28.0742	34.6376	60.7034	77.382	65.895	85.6588	22.9423	45.2832	40.6815	42.04	28.6699	29.5187	44.9379	86.5189	65.5186
s000030738	65.13	75.6812	74.3873	65.4292	71.56	23.2804	74.606	39.904	19.8982	54.5048	15.0057	22.6708	70.1091	81.2203	72.5284	16.4692	48.6695	51.6315	16.7491	32.7124	20.0687	9.7688	88.176	78.5675
s000030740	66.0826	94.4772	91.6928	88.5818	90.7392	3.6352	92.9026	13.4546	24.896	62.5859	9.1243	7.0745	91.3196	93.606	73.3409	4.0706	56.0822	55.9974	9.3632	37.4134	4.5135	7.8357	68.4515	63.1554
s000030741	43.7198	70.3703	53.4818	41.3672	44.892	39.9152	68.8275	76.5405	33.2562	18.8492	25.6259	49.5377	48.9391	56.9961	62.5349	21.334	25.9439	17.3046	16.4056	23.017	38.4365	30.9527	83.0824	60.8499
s000030742	70.0134	85.4323	78.19	70.0368	74.1341	60.9273	79.0534	68.198	63.4468	51.9375	19.8284	65.3703	80.0801	84.4287	84.9882	20.3575	54.809	45.8757	28.3848	49.7219	39.4896	19.2749	88.5063	76.2518
s000030743	64.562	83.7327	81.3816	69.7109	74.2835	54.7505	74.637	77.4623	60.3362	34.8174	28.6322	66.2001	69.7855	77.2425	71.1522	15.9457	47.4205	47.171	15.6459	48.3136	40.8084	23.1199	85.8097	67.2136
s000030746	72.8061	78.9817	78.1868	68.1982	69.9771	52.9274	74.5031	67.1936	52.8617	30.054	22.864	60.7897	66.0636	75.1314	75.6403	20.582	49.1102	40.9648	31.5743	41.4249	43.1127	24.3743	95.3304	81.6907
s000030747	60.4819	83.7843	83.0507	71.8828	73.0057	47.4779	77.2209	58.1908	57.4334	26.128	27.2719	64.2905	70.2478	79.481	63.2689	19.8741	37.2054	33.4832	35.9618	39.3806	42.32	19.9513	89.9755	66.4681
s000030748	70.9096	81.2461	84.0263	68.7398	73.2132	49.4299	67.6356	60.0348	46.1718	31.5201	31.3564	59.0275	71.8844	79.2551	85.777	39.1694	52.7564	46.8033	42.9865	40.5548	52.4307	37.8016	92.6726	79.8263
s000030749	69.7776	87.2153	87.1203	77.3671	79.6271	8.0851	88.0081	20.5807	11.4015	60.0641	10.0041	13.481	82.756	81.2341	78.557	5.0219	60.1194	60.573	4.3965	39.421	7.9076	9.3881	83.5012	78.0526
s000030753	72.0778	90.8582	85.9108	80.3531	81.7469	10.092	88.1824	24.993	14.8298	63.6844	14.2542	15.9708	83.3185	88.99	82.2743	4.5958	64.639	64.7478	7.992	44.8793	7.8958	12.4162	82.9526	73.2289
s000030754	78.8362	88.6921	84.9828	78.3628	87.8077	11.151	87.6899	18.4197	8.3467	68.8543	12.5162	10.8002	79.7572	88.6234	84.2972	7.1953	60.9225	63.8487	11.0984	41.1425	11.9283	10.0222	88.2249	76.6177
s000030756	74.658	92.8875	83.6528	79.0308	78.3199	19.7479	86.7161	31.2806	16.4574	65.9886	15.2764	25.6665	81.1829	85.9518	83.9652	7.7242	71.4034	69.2053	8.616	51.5129	13.0251	12.6447	88.0501	78.9832
s000030757	45.7449	76.5731	65.3709	50.3099	57.3818	44.4408	65.4189	67.9059	41.1426	21.2292	35.8834	54.6327	64.0923	71.0551	68.0689	22.7115	29.3796	25.7746	24.9878	29.4484	29.0636	36.1024	76.3171	52.4868
s000030759	70.5303	91.1348	89.3182	83.3429	85.0563	11.6306	87.4973	22.5954	21.8162	60.3207	11.9516	15.8314	83.3877	88.5777	74.6225	4.3096	62.4906	61.988	5.4125	43.5745	9.3568	10.7305	82.2007	73.7737
s000030760	54.4143	78.1458	73.1125	53.86	54.9575	43.0092	63.0607	73.7005	38.9303	22.3359	35.6042	52.8346	63.5731	78.3625	79.8102	17.812	37.6654	33.155	28.2917	34.0689	35.5864	33.86	88.5821	72.3843
s000030765	39.5237	78.2367	77.0837	62.459	70.1364	23.8756	68.9414	46.8107	47.8936	19.5493	33.8591	37.7223	68.6004	77.8992	55.1448	11.895	20.1184	13.9052	9.726	20.7617	22.2128	29.9481	65.5062	42.6596
s000030771	61.3038	81.1668	71.6346	57.7914	77.9394	14.1713	91.3	37.8344	34.2452	52.2349	13.2311	23.8612	89.0311	64.2477	78.7463	21.9352	33.7583	29.0891	7.1717	24.6581	26.7813	29.2219	61.7819	55.0351
s000030772	60.5019	75.807	69.6319	56.2346	62.7183	40.8125	61.4908	73.9277	41.5678	28.4007	41.1581	50.8112	71.8117	82.4249	73.183	16.4795	40.3679	29.3003	26.7621	34.7964	28.2416	41.8736	85.9388	64.6402
s000030774	68.6149	81.5887	71.9812	60.4369	45.1903	25.9518	81.0747	54.5608	14.5904	28.2078	29.8639	30.113	50.9949	50.814	76.1684	7.3381	28.6532	26.9497	9.7206	20.8768	12.1492	15.5915	86.7843	72.0981
s000030775	67.1726	90.6139	89.9458	83.3437	86.6057	9.0649	86.7888	22.3071	24.7573	56.6852	12.0705	14.0541	89.6399	92.6471	77.2397	8.9511	60.5941	61.2126	12.6947	41.1368	13.244	12.7767	76.6186	68.5451
s000030953	73.1553	88.1403	81.1534	77.3874	78.4172	43.2537	80.4919	44.375	42.9069	56.1029	24.6861	54.4612	79.6674	82.9776	78.0867	26.1789	61.8934	53.6714	27.9336	46.8226	34.1901	17.9321	87.5963	74.7783
s000030956	46.86	71.9132	66.1367	45.5793	52.2181	26.121	49.4902	71.8534	28.7056	17.6214	57.0749	39.7228	62.1165	83.6559	76.9752	14.1801	23.4194	19.7299	22.86	16.4934	20.3279	48.7727	83.4915	52.364
s000030960	56.8598	70.3452	77.3417	57.597	66.2721	41.8308	68.3417	60.0407	45.4043	32.5255	29.615	59.205	70.7332	77.8519	71.4996	18.7758	40.8699	36.1624	35.5517	40.0454	38.9573	24.2682	86.8635	66.9888
s000030967	75.3076	87.4884	85.5463	73.998	80.9933	46.5223	83.7934	42.9437	37.1089	54.2757	21.4809	51.6049	75.4523	78.9456	74.5549	27.3837	46.6914	43.2123	23.9636	34.1044	20.4299	18.2461	90.6849	78.6807
s000030973	62.2952	80.4822	71.3478	58.858	61.8693	45.0913	63.64	69.7568	49.3307	36.0498	34.3883	54.5953	78.7512	81.168	81.7858	19.2575	41.1986	25.1615	24.1085	38.9541	31.5887	37.2711	89.5674	65.8369
s000030989	67.5789	76.1626	82.8638	67.2443	73.0132	49.8094	73.5779	56.155	52.2986	37.7448	25.6795	53.2101	67.1373	73.7248	46.1649	13.3778	20.8102	19.2141	40.8204	18.8005	23.9684	20.7007	88.452	72.9541
s000031009	66.8471	83.2224	80.8633	68.7694	71.9268	52.743	73.0125	62.5232	54.0541	36.7087	33.0472	68.3891	76.4551	82.3255	78.7105	24.7282	49.7032	40.3322	37.555	46.5185	39.1073	25.4826	90.951	70.8103
s000031015	53.5269	85.0765	82.0979	74.4152	77.446	42.205	76.1729	47.3751	67.5598	28.8817	28.6933	71.2954	73.3374	81.9887	55.3699	35.3075	39.4917	29.6001	32.1948	45.6633	49.5695	18.718	89.822	57.8207
s000031022	64.9042	79.5186	81.3411	71.4041	75.5411	33.1104	73.506	52.47	34.3634	45.288	27.864	45.7969	74.225	90.4215	87.1714	17.5183	31.638	26.5636	50.3789	29.8058	27.4392	25.0456	72.5498	55.7166
s000031031	50.9509	68.1762	72.7831	49.1864	59.2011	29.5663	61.5498	64.6101	36.5543	18.3233	43.9122	44.0032	66.9921	75.4659	74.0942	17.5999	26.3552	24.9731	21.0684	21.498	30.9947	40.2192	80.6297	54.5758
s000031057	35.6233	62.467	51.0084	27.567	38.5836	17.7476	42.766	75.916	11.6893	13.5738	56.8313	27.0434	66.8646	80.7505	79.945	14.4459	20.6027	20.1441	12.0644	14.3145	19.346	59.9986	76.1386	44.3384
s000031065	49.3589	78.9859	66.7685	63.9889	66.1596	35.5265	71.102	62.5831	42.7932	23.7199	44.0416	51.7014	58.4455	63.1919	66.1455	12.4069	36.4938	30.8871	16.3662	31.7205	29.3672	32.7598	84.9081	66.3427
s000031134	68.9218	80.4535	70.1432	62.7794	70.7528	57.208	68.2442	73.3258	55.1212	18.8233	31.0204	60.4839	84.0064	88.8	91.6588	19.0826	57.7	58.548	37.6341	44.0588	49.7266	36.4857	90.5181	73.2573
s000031149	49.3665	61.1504	74.7708	49.0347	55.5577	44.0345	62.2864	68.2148	47.4152	35.5826	29.2136	66.2088	71.4459	74.5469	70.7609	18.0105	43.3576	20.5085	36.619	25.5116	39.2092	28.5519	90.3624	63.9934
s000031163	78.9183	87.4275	85.0898	76.7717	84.3169	71.5609	82.9067	78.1669	71.4542	64.6926	16.526	74.4959	87.6972	91.1324	90.2888	16.4825	71.0463	60.3918	25.2298	60.3081	35.1723	19.8222	95.4814	83.1678
s000031164	45.641	62.46	79.1708	44.1365	63.2627	17.6681	70.8515	54.0298	31.4663	12.5344	32.5273	45.3773	65.2576	66.5488	62.8058	26.2155	23.7222	17.0035	15.5467	25.5677	35.2697	32.1607	86.8092	48.1301
s000031189	49.492	76.8716	65.1075	55.4397	61.0777	34.6133	62.5221	76.1967	40.2609	20.3567	39.4497	53.4915	72.257	77.4971	74.7816	19.4439	43.6829	30.226	16.0276	28.984	42.832	35.0545	90.559	56.502
s000031200	80.4632	92.8217	93.8644	89.4997	90.8419	77.8681	91.6344	40.9631	85.7215	71.108	11.62	76.0589	85.3309	88.3371	33.6766	13.7737	32.8727	14.994	74.907	15.0437	20.1187	3.6173	94.9791	86.3196
s000031205	50.6827	68.5327	72.1295	50.7487	60.4296	39.7149	71.3344	42.9113	44.7218	31.0732	25.6174	49.8356	63.1215	68.8953	84.9782	34.9502	36.825	35.4081	29.9999	28.5861	41.2858	27.7302	77.3751	74.1728
s000031221	69.9395	79.379	83.8782	68.1244	72.2408	30.2799	44.882	77.8588	33.0577	20.7087	54.8691	40.7995	55.4992	89.8852	90.0182	22.299	33.3932	23.7461	26.7144	27.1895	30.3248	52.354	91.2814	76.113
s000031252	80.5737	59.8091	90.9447	28.1585	40.0507	4.7626	85.7221	69.2835	4.3291	3.5666	27.1543	65.8248	81.7541	39.5404	50.2177	27.6982	47.0337	66.2759	54.628	36.7367	56.4617	29.4313	96.4562	70.3971
s000031264	57.8921	78.0012	69.038	55.9353	60.4371	47.1699	66.6843	58.2843	44.0819	33.8423	30.5636	59.6499	65.0833	75.5804	71.687	17.0995	41.7938	17.4336	15.3296	39.107	32.8965	27.587	90.116	69.2064
s000031276	64.0545	77.434	80.6293	64.9169	62.556	45.9695	66.4783	72.2527	52.2426	34.6524	22.5594	56.7232	67.5429	80.6124	73.7149	19.058	46.1492	20.771	22.0648	40.2918	42.4464	22.3368	96.1181	78.9773
s000031281	72.0213	86.4711	82.491	74.9714	78.5673	13.1223	76.8046	32.4741	17.9909	61.0472	22.5047	19.0862	82.8854	89.7838	89.3999	8.8608	58.3061	57.6797	12.1147	39.9685	14.0695	21.958	85.9161	73.816
s000031285	64.1752	78.2064	80.2862	65.2059	66.7369	54.2712	76.2375	52.2401	59.8274	53.8288	22.7216	72.0305	77.6565	86.0315	75.9776	41.0648	29.3434	9.6515	35.453	7.7065	19.2865	14.6681	93.4755	73.3301
s000031286	69.2141	73.9065	84.1963	63.8809	71.6762	35.5995	50.6118	75.8738	33.8417	22.9468	40.5987	42.4307	55.921	84.0661	87.4949	15.9209	32.6112	19.2807	16.7825	26.1509	28.2763	45.0151	92.9766	80.8014
s000031295	33.319	69.7351	53.1283	33.6988	42.1537	22.1543	62.63	69.2882	16.8704	11.1073	41.5291	40.3201	54.7364	59.1095	57.1024	13.2551	16.2945	13.6152	13.623	14.186	24.5983	33.5871	69.5931	38.3839
s000031298	49.9643	66.4839	62.5625	43.063	54.9562	22.3493	54.4618	71.0355	22.1324	10.6039	54.3422	35.9697	53.5326	62.4047	66.6352	12.642	18.1323	17.7091	13.8322	13.135	21.0374	41.8112	78.0703	47.7356
s000031310	62.3621	77.1768	77.3148	61.1762	64.453	24.344	37.0177	79.7546	24.1925	18.8634	63.3671	31.9296	47.8935	89.994	87.7638	16.4378	21.1918	17.6127	16.008	19.0732	21.461	59.5139	87.368	67.1644
s000031348	76.2815	86.7908	87.1777	77.3412	82.1973	15.6043	84.6773	24.9301	16.2848	65.5591	16.595	23.4068	82.7263	89.2868	83.2243	10.0548	64.2981	62.855	10.1504	46.0045	12.136	14.0607	94.3221	80.8916
s000031364	35.044	56.9607	46.6896	20.2846	35.7799	16.1906	39.5983	76.6109	14.2335	11.967	50.9779	34.159	82.7326	76.213	87.0747	23.1602	29.4358	27.168	30.293	23.1407	37.6881	63.2776	80.8076	43.911
s000031398	60.9563	74.7133	84.6776	65.6111	72.8291	41.9403	69.5216	60.7844	50.4001	34.1823	37.5092	59.0163	62.1729	79.5437	70.1956	15.5258	42.6364	28.4978	23.7892	38.5395	34.7348	24.7003	87.0064	68.2357
s000031412	79.4844	81.8506	87.5819	76.5281	82.9103	78.0307	89.133	33.2294	72.6762	70.0594	12.3095	84.9277	85.3128	87.2034	89.5507	66.33	71.0607	71.1129	70.667	70.5889	68.5026	10.782	95.0684	84.1485
s000031418	45.8144	57.5405	67.0823	41.2424	56.6968	18.5297	58.3262	36.6965	31.238	24.4779	39.6494	24.6548	39.7796	59.0908	68.138	14.9266	13.0017	9.6223	12.2666	12.7698	16.3634	26.6429	63.8579	49.2103
s000031460	55.9259	77.3093	75.5731	57.2357	66.4373	33.2046	63.045	67.8686	40.7696	19.488	39.9126	52.4676	72.7916	78.7518	77.9651	30.4359	37.6224	33.0396	32.6823	39.5322	42.7986	38.6171	89.4137	64.3219
s000031465	74.6533	91.9415	91.1013	84.1299	84.7141	62.1333	86.5378	53.1383	72.7937	43.9651	22.6677	78.3308	78.1472	87.3353	79.036	22.6889	60.5418	47.1931	41.907	57.5492	43.9665	16.7179	94.2179	79.9209
s000031484	62.6584	87.0116	89.6717	81.2442	85.9946	53.0973	86.556	38.5232	73.0493	51.0097	21.623	67.9559	76.4481	76.8528	22.5365	16.1216	24.8846	9.8752	46.9881	8.7158	19.6353	8.0782	91.3971	70.4662
s000031488	53.5275	68.5896	85.7717	56.5467	61.6842	45.5469	63.2438	54.489	46.5571	25.2142	21.8332	58.0068	49.2737	77.6377	73.067	20.9404	37.2965	27.202	28.2373	35.6882	34.1725	15.3372	88.7179	77.0653
s000031491	59.7778	68.621	64.8756	46.0246	65.2648	26.905	72.2272	44.4751	40.608	23.6756	34.1046	35.7549	48.128	56.024	64.0085	19.6073	21.0875	16.8484	19.7167	18.4321	24.7564	26.6979	65.0077	48.7246
s000031502	48.1259	76.603	64.8693	51.1764	55.0716	36.6204	58.7416	70.2782	46.0887	24.1226	44.5228	53.6651	74.2143	82.2207	76.6996	24.2313	37.5562	31.4226	28.844	35.6128	39.2551	37.9236	81.8339	53.0938
s000031506	39.8392	63.2883	58.0124	35.6651	43.4041	21.9231	46.6688	78.0813	25.2138	15.414	55.3193	36.8231	72.2	81.8278	80.6535	18.4542	25.2931	21.5251	21.6288	19.8315	24.6629	51.5766	77.9943	47.5027
s000031575	62.3992	72.3361	72.0895	51.3036	62.3878	7.2134	54.5685	59.3305	7.0908	23.9241	50.0525	14.9861	62.7763	81.9148	86.2021	11.184	30.2829	31.1125	10.1106	19.7572	14.2076	55.1572	88.33	66.8462
s000031583	47.3807	72.5502	60.9133	48.2572	53.7434	31.4846	52.1967	66.1374	39.8099	20.2345	48.8459	48.0874	70.2972	79.1415	80.2906	27.6772	33.1394	30.2552	24.3589	26.0095	35.889	43.5071	84.4667	53.932
s000031595	52.1172	79.772	65.9804	54.3339	58.075	40.188	58.2891	68.3924	42.7959	29.9123	46.4343	52.2389	70.6184	82.2008	80.8974	22.5612	36.1394	31.9599	29.8348	29.871	27.5945	41.563	80.9897	60.0756
s000031598	59.5102	55.4757	70.1439	36.7847	65.466	18.715	52.7716	52.013	19.5146	13.0906	40.8683	23.6122	70.4268	83.9602	92.7391	24.7711	35.5917	35.1487	19.7374	15.3063	31.5252	63.2208	91.7856	73.1862
s000031835	52.7074	67.1852	66.5545	52.7899	59.9132	37.5908	64.6962	70.5545	44.7689	27.0549	36.8355	61.4286	66.1922	70.2169	65.7379	15.4221	35.1652	24.6155	29.7429	28.304	31.0291	29.1044	87.2884	61.1099
s000031851	44.495	70.5314	55.082	43.3929	48.3577	26.589	42.6586	77.9079	29.021	20.0933	60.6374	41.2488	59.8023	78.3265	76.8814	17.8357	17.5774	17.0992	11.5982	16.3244	21.8814	50.9592	79.9291	49.1032
s000031854	47.664	73.5691	62.8167	47.9307	51.1801	38.7635	55.6081	71.4746	41.9422	34.5668	47.4977	56.2248	74.7052	87.9154	86.9902	24.7321	36.9401	24.9649	26.5079	35.9096	32.9553	38.4492	86.717	54.8356
s000031876	68.3737	94.0149	62.073	65.2719	72.0681	37.4673	96.9848	23.9348	66.9942	47.9571	7.9046	19.491	39.2752	43.9489	49.3175	15.5741	3.6192	1.4975	4.0815	1.524	15.9405	9.2826	54.3544	67.9491
s000031878	61.6542	66.6053	79.4049	55.3336	63.7246	8.9485	62.6566	66.0241	29.0332	7.7633	43.5347	38.2657	55.3209	33.4092	38.1033	8.6282	15.2231	12.5325	16.4966	4.7136	17.7866	15.8187	92.4892	54.7548
s000031889	50.3488	69.3312	61.0552	46.0534	55.7021	36.5798	52.4481	69.1087	34.5957	27.4149	46.5144	49.8359	75.2783	79.3633	85.001	27.4438	34.6995	30.6285	30.3989	31.4122	37.1589	43.1444	88.5935	58.8164
s000031890	55.0235	63.9328	68.5601	41.6365	57.0534	23.5589	53.8035	71.9483	26.0303	16.387	40.8241	35.3842	71.5459	74.863	81.6957	16.3915	27.3702	27.7722	23.884	21.7458	24.1827	50.6965	83.9496	62.8559
s000031892	58.3988	77.4579	78.7599	62.441	66.069	39.9628	67.1637	59.101	48.2707	28.1678	32.8502	57.0237	66.828	75.7915	67.548	21.8154	41.0746	31.5813	30.0925	33.8434	33.6351	28.059	90.9864	66.1718
s000031894	68.3457	82.1144	64.1852	65.6959	70.5306	61.921	72.9707	67.8777	52.018	35.3508	27.8642	69.1396	78.9234	80.9577	92.9891	33.3634	53.2835	45.8066	39.5194	47.013	59.2701	28.8905	91.028	70.5138
s000031904	61.4598	68.9848	83.0681	56.9286	62.5402	10.1048	56.9293	41.1209	9.109	38.3672	30.3282	18.2245	58.1299	87.6522	84.6688	7.2743	39.2932	39.1567	10.2164	27.6021	11.6331	28.3965	93.0017	78.6939
s000032612	55.4904	83.0424	65.7319	61.2295	62.9089	52.6279	64.3309	79.2179	57.3093	24.4087	39.8797	60.0374	80.8244	86.3488	83.7556	17.5723	48.9401	38.8141	23.088	42.8024	41.8781	34.4986	82.576	56.193
s000032613	57.1645	61.9672	73.0341	39.7297	62.1535	9.6389	41.312	76.0139	9.4671	5.8923	58.3969	19.2034	50.8278	81.0351	84.8792	14.8762	17.4031	16.2063	11.249	8.3898	20.2806	68.1111	83.0616	56.3326
s000032616	49.0359	58.0354	63.6362	33.0592	50.5154	15.127	50.4855	76.9587	6.5362	7.9897	44.8359	25.0243	54.6374	65.6263	68.8349	11.0951	15.0622	17.5273	11.7722	9.5572	17.9922	53.9677	79.7801	58.7182
s000032629	75.8101	81.654	82.3263	76.244	81.1137	23.3864	81.6726	33.6761	24.5687	51.3255	19.1484	28.409	71.8756	77.9986	84.3658	14.1483	54.4233	53.0504	12.0584	43.4368	24.3151	20.2404	88.7241	79.4135
s000032632	57.0786	79.5497	80.8879	65.0806	69.564	43.4036	76.3687	62.4592	55.4422	25.1648	28.4379	61.7233	64.0618	72.1976	70.0276	29.381	43.8377	38.8452	31.9862	40.9595	45.5643	18.1415	84.6784	62.6568
s000032640	52.6802	80.1521	81.367	67.2586	75.3632	40.182	68.3372	65.5658	57.0651	21.3469	29.6174	68.9557	69.6101	81.3824	58.2296	28.1068	35.4327	33.2751	22.2654	44.9203	49.1794	23.7894	88.6759	61.2235
s000032649	52.1689	80.4562	82.3999	68.6865	72.534	40.9002	76.6858	48.5886	58.6425	23.1357	22.1271	63.7686	74.9408	79.3633	51.1694	33.0211	33.97	23.4285	24.6746	41.1831	45.2999	17.9814	92.6315	59.4287
s000032653	48.491	72.2018	59.1796	45.5404	50.0515	30.7908	44.7212	73.647	31.8294	22.8959	54.7965	41.7326	71.1575	90.128	83.5098	19.6719	29.8109	25.6093	26.0573	28.3773	26.1809	51.4365	84.7004	52.5583
s000032656	48.8135	67.9002	73.6591	46.5503	55.7403	22.2266	55.9465	70.5339	26.6508	11.741	48.0077	46.3378	59.2828	75.0169	73.07	18.655	34.5172	34.1831	27.952	28.0685	41.4659	38.7908	83.6776	63.2572
s000032693	35.0764	74.87	70.7374	57.1044	63.9115	16.0015	66.3509	41.1136	42.0383	18.3994	45.1261	48.9478	59.051	68.5907	55.8305	16.1918	21.4267	17.2927	14.6981	19.8873	26.8037	28.9728	67.9173	36.0408
s000032718	53.7143	70.6485	65.8238	51.3657	56.8133	32.9552	59.1589	72.1381	36.1363	24.738	40.7752	51.6729	66.8862	74.2147	72.8474	18.7427	39.7707	36.6155	17.1419	30.5785	39.3845	32.2242	85.6399	57.8071
s000032726	59.1016	78.6469	83.0909	64.346	66.8347	52.5318	82.5845	58.3996	56.0411	27.5994	18.8291	69.923	60.3814	65.8762	63.0088	16.6245	43.5131	39.889	24.4932	40.941	42.2345	14.0001	81.1322	67.9918
s000032740	48.4151	63.5735	75.3921	48.2328	53.9781	29.1172	58.8077	65.624	38.5114	23.4531	41.8175	50.3279	64.211	72.2496	73.4082	18.1419	34.2094	37.8018	20.928	30.2824	31.8396	32.6023	74.9811	58.1795
s000032741	49.4801	71.128	66.9021	53.3719	60.9735	30.2744	57.6538	70.4215	36.0904	18.7959	47.5139	48.2686	61.8244	76.9343	67.9585	16.3344	27.7183	24.0963	13.9775	26.8778	28.3581	34.2924	88.4391	54.9793
s000032747	54.4576	67.2068	70.064	51.8913	56.1543	27.675	50.4834	77.815	27.1162	18.8063	46.1565	38.5928	55.5596	76.4122	76.9623	10.7441	28.5212	26.766	15.302	23.3169	26.1797	39.8575	87.7333	67.0708
s000032753	52.4992	79.5162	79.1405	63.1294	68.4266	42.0216	72.2352	59.783	44.0028	27.9964	38.5059	59.4587	59.8549	68.145	61.649	22.5783	35.962	23.6507	18.3003	29.6578	26.1477	26.3148	77.2486	58.0849
s000032760	51.453	86.1827	72.8446	65.3254	58.644	34.3858	71.7472	66.9194	48.6786	26.6003	35.9758	55.0689	66.3921	72.1262	67.1869	17.8681	33.8916	33.2293	10.7041	37.7884	29.9553	27.6187	83.6071	55.0719
s000032761	44.0062	67.5605	74.5649	51.6726	61.7064	31.0096	63.9769	54.528	42.1977	21.2936	28.2552	51.3297	66.6414	74.5416	66.0456	33.5528	32.5703	33.0119	22.4844	42.3688	45.6803	26.8708	86.4576	52.4481
s000032781	56.6664	70.4334	73.3349	51.0609	63.5689	21.4311	60.5864	53.7687	29.6403	23.1249	39.2415	34.0364	59.2117	72.9401	76.4953	17.0105	26.9198	19.0496	16.6212	27.2029	22.9262	30.6049	85.0012	60.1381
s000032801	64.2088	62.1751	73.6188	39.7908	65.31	29.501	64.4645	57.3842	25.4486	21.5421	32.7114	35.6268	68.8141	83.39	83.319	28.0638	40.295	36.5215	21.7501	21.8867	34.0282	53.53	89.1849	66.6966
s000032804	63.3987	75.9744	81.527	62.6261	69.7744	43.2396	72.4233	69.8312	49.4905	26.475	29.4328	58.8311	69.9848	75.4639	69.9433	16.6982	39.7096	28.164	26.1574	37.5312	38.3938	27.692	88.8397	68.3179
s000032815	47.3728	68.9883	62.9395	41.3467	49.5097	29.2637	50.1821	78.498	29.5669	22.3684	50.5981	40.3005	70.1005	84.5362	83.5345	18.9651	29.7952	22.1268	21.526	27.523	26.6727	49.7449	85.2221	50.9759
s000032817	46.1755	76.1282	82.9393	67.0147	72.6991	28.8314	73.9958	43.5605	53.6036	20.6509	22.1247	61.1844	65.0023	69.9124	49.9408	33.3917	26.6393	25.2604	19.1569	45.4499	48.9453	16.3416	89.7746	51.5938
s000032834	52.0069	66.6484	60.2726	38.3563	53.9834	14.8671	43.3963	74.1885	16.5857	13.5895	57.0115	23.1959	58.8421	74.8131	83.129	20.1477	15.3481	15.5682	14.482	11.6257	19.8167	61.4447	79.1825	54.3152
s000032839	82.3486	89.3848	89.7147	81.8776	85.7677	23.1304	89.3815	26.4146	22.4405	69.5294	11.8835	29.7407	86.8439	86.4514	85.3313	12.3509	70.9854	68.8615	12.8544	53.6033	17.4493	10.897	92.0242	81.1806
s000032849	59.689	73.4421	82.6956	59.6346	68.7966	15.0798	71.7803	38.8255	18.9039	41.2573	30.9828	30.4464	68.9748	77.2409	76.5219	14.7488	44.4809	42.3981	13.0163	30.5025	16.1232	25.0529	85.4055	67.2757
s000032851	61.1026	85.5005	74.9004	64.5642	69.5612	50.826	81.5297	45.3438	39.132	49.792	20.8249	58.9961	69.5819	72.6212	49.0982	14.0791	19.4277	16.8963	22.2341	31.8047	17.2157	16.4836	74.5388	49.2254
s000032873	42.4235	67.0992	63.8511	39.9961	55.3006	24.9951	71.3151	46.3831	11.487	27.5947	25.2688	32.0258	50.1182	66.2911	56.8824	13.4348	27.889	29.2056	12.9359	17.0851	19.198	19.2802	84.5054	59.3624
s000032874	78.3769	82.6717	83.7194	69.8813	78.7309	55.1245	83.6801	39.5652	47.7131	58.5106	13.5258	47.1702	77.9614	81.6733	52.7356	19.1182	27.379	25.9659	41.367	24.8625	20.6066	17.7481	96.2682	79.198
s000032881	35.1388	71.8763	32.8128	63.0311	68.211	21.5407	94.7901	13.7856	61.9018	51.694	3.2394	11.8709	63.8599	32.0651	67.2872	49.392	1.1976	2.3908	6.7811	1.8263	13.1395	39.4816	35.5016	74.02
s000032907	53.9844	74.5171	62.3282	42.052	61.2724	24.543	70.6033	47.3548	10.864	31.9277	31.2933	20.3551	46.2915	67.4922	67.4244	13.5299	23.4012	24.5472	18.6499	16.1683	27.2551	27.4157	86.3776	61.2521
s000032921	65.919	81.3934	79.6741	64.3187	69.8699	51.8353	76.5193	64.0723	53.4553	34.2919	27.4762	55.5764	72.0371	72.8273	74.1291	23.3527	45.3707	33.5664	30.2367	36.8714	33.6928	21.7736	87.7888	74.5068
s000032922	53.3456	84.3592	82.7494	71.0498	77.3442	39.7936	77.1476	52.0478	60.143	19.0251	28.6294	70.0862	72.2986	76.2379	54.0771	32.0985	46.4628	31.7042	21.9425	48.964	51.9814	20.1673	91.0759	60.3276
s000032942	58.3214	75.9389	73.1017	58.8371	63.5577	35.0025	55.6698	78.0901	38.7336	19.9787	47.7802	48.3556	59.8631	82.6756	79.2754	11.9251	36.935	35.8949	19.9969	31.8028	32.532	41.1435	85.9453	65.2423
s000033003	65.7035	80.291	75.7729	64.7783	71.3431	17.4302	73.9734	36.3672	16.0394	45.8484	28.5408	23.6558	68.8705	79.8838	82.4114	11.4849	46.6279	46.8059	13.375	32.4024	16.0133	28.2186	89.5979	76.6644
s000033024	84.1864	90.7282	91.4982	84.4437	87.6078	33.2503	90.002	32.374	37.5122	62.2676	11.8021	42.7778	88.5169	92.1201	81.128	13.6568	73.0818	70.7759	19.3377	57.3959	28.0887	12.8081	95.6876	84.796
s000033043	43.2168	79.459	72.2535	60.1236	69.0317	28.3982	72.4814	53.0123	48.1278	18.7972	53.4354	53.977	51.4042	55.2916	54.8351	16.3093	25.2387	19.1727	17.8495	19.0885	23.1216	31.0356	68.96	45.7431
s000033047	53.4855	68.7273	74.5975	45.8194	57.2307	30.7828	57.8424	59.1023	31.5999	19.5632	37.4077	43.9072	67.2177	78.4163	68.431	20.6199	32.37	28.7201	17.5422	23.1483	27.6816	41.9095	86.7233	64.1009
s000033061	72.2531	84.6433	84.6434	70.766	76.4271	19.4436	78.1861	38.2106	22.2567	55.0345	20.618	32.412	82.5052	85.3542	83.6683	17.4121	62.2437	59.8133	14.3461	44.5506	24.2489	16.4559	91.8401	79.5587
s000033067	45.5154	50.3412	68.3586	46.4835	65.5461	31.7941	53.9187	68.7254	30.4406	19.6399	21.3841	67.6106	71.2983	50.906	73.869	39.045	33.029	26.4409	46.9023	39.7254	56.6353	21.3302	89.7791	77.4948
s000033068	51.0348	75.6013	72.9423	56.1116	64.9157	31.0112	70.7313	55.8294	39.9903	31.1643	36.6781	53.5512	69.0714	71.0301	66.7119	22.2263	40.0916	37.6554	19.8325	33.7691	30.3294	24.7895	85.4295	59.0848
s000033072	46.9098	71.4589	58.1947	41.5463	43.6791	49.8182	66.4903	78.0622	32.4906	18.1887	31.7577	64.2597	55.5168	65.0632	57.1026	13.176	31.2461	26.1435	22.8323	24.1946	35.5604	24.9404	70.5747	48.5489
s000033073	70.353	80.2731	84.7948	68.5851	73.1012	64.6237	76.8138	56.2467	64.8371	47.6376	16.168	70.3702	83.4586	87.7457	82.1363	29.3921	59.6886	47.9112	36.7458	54.8877	38.9038	18.1794	93.0111	80.1532
s000033077	54.3601	69.2449	59.3276	48.0743	54.3706	12.0241	56.5893	52.6402	3.1241	37.7497	31.0419	14.4043	62.0239	83.2765	82.5436	18.7433	37.3605	45.3373	13.6081	26.1707	27.3108	26.3145	87.087	69.3807
s000033078	52.6127	68.2872	62.1966	42.246	50.132	8.6543	41.6974	71.1193	3.594	12.0573	51.8188	17.6061	53.0659	74.5207	80.3565	12.9681	21.3352	23.2665	9.0485	12.2019	17.8804	59.0511	85.2989	63.0636
s000033079	46.5864	68.1829	62.287	46.4391	54.2033	24.7724	61.9053	61.3203	25.6679	27.9926	41.8719	36.6719	61.1337	65.9698	51.0293	10.5448	18.7394	16.6727	25.963	9.978	24.4916	30.4026	82.3851	55.447
s000033080	77.2663	81.8638	81.1839	68.3396	75.6389	61.9582	76.0405	47.6202	62.0054	53.8956	23.2526	68.3038	87.0464	91.9929	92.4385	23.5706	60.1495	59.0832	45.3537	54.4167	27.4677	27.3798	92.8123	78.99
s000033099	61.448	76.7608	73.6565	58.8252	63.9257	20.0748	65.437	49.5545	23.2125	43.7161	37.1604	30.9378	75.7924	84.7405	85.2396	16.5208	46.1551	43.1951	16.1846	35.7526	18.393	32.5929	87.3029	66.8969
s000033100	56.0129	73.5267	72.2403	51.2252	63.3592	19.8465	66.2104	62.1121	41.244	17.427	32.1171	32.3927	55.5252	59.254	77.9605	30.1814	19.9208	21.6052	11.9474	35.3453	39.1612	35.9633	87.367	60.2804
s000033101	93.6032	96.7712	95.5667	92.9353	94.3281	9.1708	96.4373	8.8323	8.2162	88.8318	4.7476	10.9752	93.7955	95.193	94.2916	5.9338	88.5988	87.7787	5.9175	62.1475	6.7605	4.499	98.175	94.6029
s000033102	59.5398	68.3496	77.8893	55.2511	59.3334	42.7447	67.2508	66.6314	47.1794	20.7565	29.8959	58.5212	66.9605	72.7856	66.211	16.04	43.4583	33.727	29.6217	35.8545	43.8343	21.4136	87.667	65.3124
s000033107	49.5489	84.8761	66.6784	55.729	60.0637	56.3235	80.2332	67.8354	47.4809	23.5076	29.1459	74.7896	58.2324	63.7147	54.8059	17.5621	35.0901	26.3556	18.1977	29.7374	30.6498	18.5204	69.4316	49.8998
s000033115	51.56	71.8629	68.4742	60.0972	64.4331	42.6863	72.2148	45.5335	40.5026	35.0254	31.5045	50.1422	57.9137	70.2288	60.334	25.5513	33.5292	30.5848	32.6547	29.2208	32.1467	20.5094	89.3395	71.5824
s000033132	49.5481	79.3625	47.9066	57.9264	69.2144	27.6827	90.738	22.7163	58.6526	35.573	8.0047	13.6344	43.5588	33.1839	55.1122	33.6685	2.5267	2.0038	7.5818	1.2072	12.9713	25.5913	48.0916	72.9137
s000033134	51.3297	77.014	76.3256	61.0563	65.8398	33.773	70.3769	57.387	43.3424	24.4403	42.0724	44.3258	55.4796	61.7375	45.9466	14.8353	20.4641	15.1428	28.2015	13.6934	21.3767	22.5192	84.7114	60.6073
s000033139	58.6024	72.7097	77.8038	63.0984	70.6544	44.8142	74.8761	49.1323	51.4525	34.8968	23.9335	60.1779	68.3336	73.4078	43.1377	20.5523	25.802	19.9411	36.4836	24.7627	33.6691	16.8689	94.034	69.4671
s000033144	56.5169	64.9285	76.335	46.5928	58.6393	33.239	70.9325	53.5524	37.3508	21.3335	29.0605	53.1658	75.7124	67.1031	71.7974	28.3568	42.8255	42.7874	33.0786	33.1083	46.8686	34.6821	81.7634	65.203
s000033145	66.611	78.6429	81.2863	64.8882	63.6888	37.4083	67.8093	57.215	40.7902	30.693	33.4743	49.4541	57.6878	72.0891	81.6538	10.5002	39.1852	38.3268	30.9376	36.7337	21.4496	28.6893	88.3467	72.9829
s000033158	55.7411	76.6083	69.8623	58.2114	63.9135	12.0188	65.1822	45.6632	16.543	39.8621	38.2317	26.4722	72.9603	83.8047	81.6867	12.9676	45.7243	44.6159	12.239	33.4862	17.4458	32.1098	87.1059	64.2675
s000033169	56.9911	78.7361	78.4831	62.8218	66.6862	33.4197	60.6651	65.9919	39.3808	25.9998	44.0364	52.1613	62.8215	79.658	69.6239	18.1236	33.6042	31.4469	23.4255	30.2198	31.1534	37.9053	85.5513	64.1809
s000033170	74.6019	82.8928	83.9689	68.6869	74.7514	18.3328	80.9551	33.2928	15.409	57.8799	20.3039	24.4028	78.4889	83.1614	84.5755	11.2426	63.3278	61.1308	14.4304	44.6221	15.7418	17.1125	95.1241	80.0236
s000033188	58.1631	79.1722	76.6305	64.7096	68.6497	47.1956	71.0922	58.3878	50.8826	42.5266	32.9954	67.34	69.8749	77.9594	63.4102	20.5476	38.6303	27.7601	21.0016	42.3136	31.8606	23.251	87.1957	58.3456
s000033194	55.4692	75.886	79.5921	62.5362	67.9787	40.1332	70.3492	60.4464	51.0569	22.5078	27.9142	61.8522	73.7583	78.932	68.4701	24.9316	42.7048	28.5366	23.4063	37.6488	39.8372	28.13	93.7467	64.5744
s000033233	62.4957	78.9705	76.7994	62.0297	68.6034	19.0041	72.6284	43.1088	18.3377	39.5425	36.3241	32.0167	65.4162	79.7633	77.3856	11.5622	45.2745	44.3446	15.5135	32.5713	15.6593	31.6555	83.4197	65.1429
s000033248	48.5832	64.64	82.0567	55.2479	61.2727	41.5536	65.8476	45.766	48.7199	30.4832	20.4122	54.0836	61.4205	79.5773	76.1357	23.0977	35.24	28.296	21.845	30.9975	30.1667	17.0145	87.4088	71.0292
s000033259	70.1577	80.7269	87.9402	70.8359	84.3159	17.9813	87.4083	28.6412	26.6632	51.1022	20.3142	33.7052	79.8378	83.7163	76.7549	18.3112	61.4624	59.6127	9.7676	45.2235	25.106	22.0637	89.3118	70.726
s000033260	74.3634	85.7621	86.5575	79.9667	84.6312	71.1367	81.6016	39.5235	74.8806	63.4044	12.6752	81.0774	83.2468	81.7614	69.8225	47.0232	57.3021	48.0017	60.2461	57.21	53.6748	6.8769	95.6062	83.4862
s000033273	63.9156	77.7888	75.7199	60.5628	58.3442	42.8036	69.7531	66.8439	43.2719	29.0897	27.2251	53.4433	68.2795	74.5291	79.3335	22.3647	40.5179	33.2672	31.393	34.5945	32.7784	28.1605	90.9329	69.9182
s000033275	64.3356	83.3185	85.1535	72.5792	72.0606	43.0238	72.2572	54.0117	53.0612	39.5116	29.3945	62.0705	69.6251	80.0052	74.5375	23.305	41.6377	37.2794	28.3699	47.3775	27.6463	24.7741	89.9508	67.643
s000033297	75.7097	83.4808	85.1366	73.1282	76.2922	10.6942	76.3862	36.1537	10.1474	55.8272	27.4413	20.7889	75.4457	86.0059	86.0996	9.1922	57.0494	56.3309	11.6704	39.5027	12.9741	21.2817	94.5081	81.1483
s000033338	62.6343	76.4852	82.0084	63.1266	68.3785	36.9012	64.7014	62.6728	43.3124	31.7181	32.9278	53.4158	64.184	74.9005	73.7159	21.0777	39.8303	35.3233	26.8594	31.6704	32.1353	30.4439	87.6714	68.0428
s000033339	51.4746	79.034	71.4796	44.2977	66.2048	39.0369	65.5398	61.4839	39.888	29.0195	43.5832	38.837	71.0107	72.5871	68.4888	16.316	22.4371	19.8507	17.5766	17.4041	21.6672	33.1023	59.9194	39.7032
s000033341	55.0388	39.9879	71.8451	18.8888	61.0929	9.107	63.1114	54.533	3.7106	2.6683	32.2444	17.7543	76.099	67.8621	90.9763	39.4798	27.3805	33.8156	14.201	6.0124	45.517	70.0654	80.0556	60.1532
s000033355	56.0009	76.8121	68.6095	59.3864	64.4781	25.7975	65.2961	51.305	22.2146	35.4101	38.2008	40.3063	68.6257	77.2715	69.4624	20.5669	35.4973	32.793	14.6409	31.2078	22.0771	26.9951	89.7495	65.7271
s000033382	76.9443	89.9416	87.3528	81.64	85.655	21.3684	79.8586	32.7236	24.7483	59.992	23.8843	31.5843	76.3635	87.2142	82.5333	15.3089	63.2239	60.6498	13.5264	47.1955	19.7615	17.8937	91.3131	79.4824
s000033383	78.2789	88.4074	87.6407	79.0155	80.4816	11.7317	81.9076	27.6599	14.5024	63.064	23.7461	21.522	79.2063	86.6423	88.2354	10.4323	64.1618	61.9772	8.9857	44.0092	10.1484	19.6073	90.6313	81.829
s000033385	73.1193	84.6396	84.8921	70.5604	76.4417	48.6768	71.5729	66.5131	42.4237	32.0078	31.4994	58.4661	61.9834	79.1523	76.1277	22.0673	43.2582	42.3529	25.4996	38.199	35.7543	33.4959	90.2625	77.3737
s000033413	50.6866	80.5739	69.4455	61.5044	71.3176	28.4919	76.3955	49.3469	39.2361	38.9052	30.6169	41.8931	71.5937	72.4046	60.1938	14.6467	20.8002	17.1537	18.8347	22.056	26.3362	20.9424	73.5647	44.707
s000033473	49.7695	69.7945	66.0041	46.7284	57.5849	16.5479	53.2536	66.4734	14.0531	12.0604	50.7018	30.6753	48.1888	66.9021	65.1727	16.7696	21.9227	23.1521	17.611	15.673	22.6027	42.3151	86.153	63.9045
s000033478	59.6559	56.3626	72.393	38.4601	58.3891	3.2312	57.606	70.6415	3.1725	2.0276	52.852	21.94	58.1069	64.2953	87.0657	28.9803	13.0248	23.0618	23.8796	7.1271	28.3312	56.6241	81.7687	62.5687
s000033479	59.9275	63.9623	85.4093	49.0048	73.4726	28.2841	78.3931	44.1144	40.6736	21.2433	24.1901	49.1216	80.7615	81.8038	63.406	35.3418	40.1519	39.3315	24.8198	29.4758	47.4458	41.8486	84.606	63.5516
s000033482	83.2744	79.4087	85.9083	72.5898	86.2127	66.8218	86.9691	58.0874	65.506	45.0972	12.5033	73.6658	86.1194	83.1469	88.4338	31.3296	60.4914	53.8586	31.5114	49.3642	47.8511	23.6543	93.7771	86.5237
s000033494	80.6354	89.0103	87.0756	79.0879	82.4784	9.2355	82.6571	26.5786	3.8293	67.9057	18.7281	11.8634	79.0184	90.5698	89.8233	4.6369	69.8384	69.4498	3.7734	46.8635	9.4938	17.5852	93.1793	85.4215
s000033513	58.0323	75.7952	75.5871	62.6985	63.6551	43.5524	72.0304	51.5698	44.8029	33.3487	26.9394	55.2861	59.334	67.8599	58.5475	16.6553	31.2036	27.0425	33.4994	31.5765	27.5324	15.1374	84.6987	64.0292
s000033535	56.5309	78.6432	70.6007	48.5116	58.5462	46.6079	77.2843	56.5812	28.6437	37.7123	20.8449	53.4747	69.3893	70.7457	67.9857	25.0866	44.5385	39.9492	25.5644	36.3343	32.5538	27.5097	83.9397	68.3535
s000033547	36.3072	67.9775	78.0274	51.7214	56.0996	19.5961	55.895	43.0738	34.8155	16.3389	28.1142	27.2248	56.2465	80.5093	65.863	11.4878	16.6863	14.6306	12.2731	14.9113	12.9311	28.7006	67.9627	55.3597
s000033552	73.2103	81.8891	79.0162	67.7657	74.0288	10.5233	84.6396	25.8059	6.8714	57.6063	20.9351	13.596	75.9864	77.0446	84.0507	7.6161	60.8028	60.1345	5.5	38.8905	10.7459	15.2359	88.3029	76.6819
s000033562	70.7614	86.5617	80.7545	72.3531	75.6426	61.9613	75.627	45.9169	62.6728	49.1273	26.7386	70.1683	73.5702	83.3158	81.4031	11.7987	57.8114	34.4899	32.9004	55.3069	23.7204	21.8855	88.9022	75.409
s000033577	43.824	60.1972	72.9583	39.6376	57.8169	21.7655	50.3781	56.9684	23.3274	17.5708	35.3883	40.7468	46.5611	56.6329	59.6909	10.6963	19.8526	28.4785	26.7076	16.4177	28.769	29.5582	87.553	55.2092
s000033590	65.1354	82.5356	85.1939	72.366	85.2609	28.7934	84.1762	34.308	51.7262	53.807	17.306	37.6348	82.4628	82.6949	73.7678	15.5938	31.366	24.9424	25.105	25.1756	25.3172	21.3278	67.0447	56.1023
s000033591	70.8921	79.5237	82.4993	71.197	75.1047	48.477	69.0699	68.9993	48.0004	30.4777	36.5653	58.3615	65.1799	86.1895	75.8561	16.603	44.2139	39.1073	30.0441	38.2647	36.1089	30.5385	95.121	74.8573
s000033676	56.1331	58.7449	64.4913	45.2074	64.343	39.6991	68.6274	82.2999	37.8283	34.4278	29.3822	56.3623	68.2434	79.5876	72.4666	18.0726	39.192	42.2673	18.837	39.1356	34.671	34.4313	92.3811	71.3534
s000033678	38.2249	56.2085	61.2822	23.7727	39.275	15.7741	46.7322	88.6783	1.4169	3.5524	56.2372	34.1715	56.553	56.5838	70.7234	9.4586	12.489	11.9367	13.7548	5.3313	15.6746	59.0686	63.3394	44.2902
s000033709	51.6944	77.6295	64.0465	52.1922	56.9926	29.6982	49.5941	71.9614	33.8575	18.6798	52.6772	40.4031	63.9406	83.8169	78.5771	11.8441	29.6305	26.1269	19.7553	26.4308	24.8861	48.5817	85.7478	55.2645
s000033716	75.1851	85.9677	81.2736	74.3608	78.2153	56.7037	65.9137	67.1207	56.0428	40.5733	33.2871	62.5326	72.3502	91.0581	86.0185	25.4249	50.6409	38.3297	40.0624	44.9751	34.5609	32.38	93.9923	77.553
s000033721	52.4369	66.8273	57.338	35.8129	47.3224	26.2162	57.04	75.8129	21.8166	11.0075	51.677	37.1571	66.9825	70.3051	81.191	23.7861	24.8656	24.3777	18.0008	20.1698	31.2465	49.0762	85.2309	55.7383
s000033728	74.1393	90.7368	85.1024	79.6238	82.7185	13.4799	81.8249	26.2582	19.5364	65.1949	18.474	17.254	86.176	90.7363	82.8833	6.4841	60.9404	60.8491	10.2867	43.7717	7.7545	17.9089	85.0003	74.2842
s000033753	52.7495	72.7168	61.7411	46.0984	56.4407	32.5478	50.7168	66.5187	30.9782	23.0351	47.8505	38.77	68.9657	81.7729	86.3875	21.9556	33.1687	29.7207	26.9939	25.0015	28.5687	54.3233	81.2569	59.1568
s000033762	44.2575	60.0527	65.6818	36.9854	41.9203	8.7301	29.1264	68.0909	6.4833	5.2793	53.7401	17.8541	44.8881	77.8956	84.0324	8.7108	9.8476	10.4657	10.8411	7.379	12.414	56.0026	85.9297	63.4499
s000033764	45.0496	66.0176	59.4722	36.1716	40.3805	21.9986	39.1362	66.5571	22.4654	21.3405	52.0627	29.2736	66.8512	91.493	80.0729	16.3494	17.1902	14.9502	27.2986	14.8755	22.2675	56.0771	86.2845	59.7347
s000033783	54.4856	78.8165	72.5987	59.8624	65.6549	40.1932	63.6492	59.7405	51.9093	26.1411	38.9825	58.7635	70.7035	79.6069	74.4888	24.8769	39.9855	34.0212	31.8778	37.2863	37.5372	32.2297	84.7429	61.7286
s000033798	51.8581	80.8607	79.4218	62.7687	70.5802	23.5638	69.0916	52.6947	43.0696	19.6839	43.7295	51.2952	56.2047	67.7849	64.5504	26.3216	24.734	21.4554	18.9909	23.4443	31.4161	31.09	79.2408	54.3403
s000033799	81.104	89.7598	88.0805	81.0111	83.2503	65.0664	76.7176	51.0513	59.1032	50.7459	27.239	76.0947	80.1471	89.1287	79.5982	47.0533	62.9991	58.2831	48.2892	52.5017	48.8012	22.6881	92.1529	80.7211
s000033800	73.3927	75.2916	85.1437	63.6192	74.0861	52.9759	73.2456	73.5364	52.7595	41.9253	19.2699	61.3604	73.3039	81.2664	83.3321	22.2759	55.7691	54.8629	23.2132	50.5059	41.4393	25.4688	93.8256	81.9032
s000033801	61.9805	75.8093	81.7696	62.0719	71.8707	39.9471	69.5992	55.2451	50.8511	33.4301	39.0227	58.2953	70.8741	76.8788	78.3317	30.0007	42.3684	38.2948	34.1982	36.5192	32.3434	35.3989	80.4401	66.4011
s000033804	58.6066	78.9328	68.9314	56.7163	58.7717	48.7747	66.178	69.7754	46.5842	30.1296	31.9901	59.2972	71.848	76.1392	74.1793	21.7118	42.7157	37.9141	29.5315	37.7556	31.3032	31.6847	83.291	64.49
s000034117	56.7719	79.0594	69.3248	57.0613	61.9609	52.9425	68.0635	65.3758	50.9342	38.7719	37.7526	63.968	72.4313	86.872	84.1071	26.2456	45.949	35.7828	40.7978	41.3909	32.6017	29.5739	87.4155	60.9998
s000034119	76.6989	81.9046	86.7156	75.9386	79.7352	55.9722	71.4569	70.8606	54.7552	28.414	26.1712	70.346	70.1904	84.461	77.8811	21.8397	53.8192	41.7313	41.0793	47.4926	53.9523	23.9889	96.9145	79.407
s000034124	68.6606	75.1248	82.2684	63.9725	69.9321	40.6649	63.4749	67.5004	45.3033	30.2365	29.6087	51.6834	63.4842	78.8752	73.3529	18.7934	39.511	29.7569	31.975	33.3818	33.5985	31.0314	94.4661	77.2096
s000034125	56.7986	70.0054	78.9191	54.4674	65.2047	27.2149	56.5464	64.908	35.4685	21.3029	40.0621	42.5369	62.5115	81.5443	80.5916	20.9251	33.4685	29.7955	20.6798	27.8239	30.0318	43.6555	87.1065	69.1287
s000034126	44.7945	78.5214	64.3686	53.5185	58.0134	23.7043	56.6731	60.0306	33.2198	20.408	50.2334	45.0177	72.8007	78.4597	70.7036	19.5883	23.6401	20.8579	16.6054	25.3886	25.8254	45.3726	83.8796	44.7373
s000034127	65.6552	73.7662	80.5742	53.8001	65.6394	24.3121	48.619	61.7144	25.6726	17.877	47.8347	31.7333	51.9146	81.7848	84.876	18.1332	21.0564	18.4278	19.6452	15.9857	23.1491	55.2981	88.7137	72.4835
s000034129	41.426	66.426	52.4269	36.5474	48.7179	25.0646	44.9891	74.4017	22.3908	19.361	50.9346	35.0859	72.47	80.5451	85.6986	27.1115	25.1478	24.2909	20.6409	21.6604	32.9569	60.2248	79.0637	49.353
s000034132	89.5865	95.2124	95.5229	93.3515	94.2409	88.2761	94.722	30.8511	91.066	84.2931	4.7457	78.7983	93.7493	95.2788	33.569	20.4445	28.6346	23.377	81.5062	27.9992	23.3304	3.5292	97.8262	91.6343
s000034155	46.9559	66.4655	61.3972	40.5444	45.1462	18.7491	39.7367	81.0518	17.477	14.758	63.4309	36.0544	59.6816	87.6131	90.3497	16.9394	21.3242	20.2437	24.415	18.5662	23.5854	57.9846	85.781	53.0719
s000034168	41.4754	90.9749	89.6899	85.1484	86.9339	33.9781	87.6281	36.9239	76.173	26.5662	22.471	81.9084	78.0034	80.7863	43.3691	44.2972	33.1224	19.3207	20.5373	59.9821	58.2078	11.3856	86.0242	41.4278
s000034178	70.8883	80.1079	82.7026	69.9784	76.9269	48.9204	74.4408	54.7736	56.8528	38.9974	31.1031	60.6622	71.2965	81.612	57.2962	12.9105	39.0864	30.5938	24.627	38.4155	26.2289	29.3096	86.4543	72.0995
s000034230	56.7514	71.5264	79.4229	54.668	63.1267	28.5599	52.0581	80.2623	30.302	16.4285	48.8602	45.8587	66.4224	78.1347	78.5964	26.9802	33.351	17.2872	15.6742	24.6203	38.1515	47.6449	82.492	64.222
s000034578	49.3354	77.5892	77.9318	62.8085	70.5233	31.9296	68.9206	50.2838	45.3561	22.6574	29.5683	52.452	66.6181	74.7094	56.6015	23.0715	32.6593	22.8142	22.8431	22.2772	39.1495	23.354	90.4968	53.3547
s000034597	56.1442	77.6694	75.1608	58.8129	63.0299	37.7953	60.8672	60.3067	45.3196	31.1921	37.6096	56.973	73.0375	87.6667	80.8899	35.6828	40.6752	33.0934	25.4737	33.0204	38.4134	34.748	92.2594	67.1385
s000035263	74.0665	89.327	88.0589	81.4519	83.5155	65.1956	80.8208	55.0105	71.9822	45.4553	23.552	76.9822	79.8023	85.0912	79.7885	28.9164	60.1233	51.6822	42.1674	54.3311	44.0359	17.6209	89.8186	77.4748
s000035272	51.6574	76.5347	71.7856	57.3843	62.9545	40.0326	67.1856	61.923	46.7747	26.6649	40.3033	61.6091	66.4311	69.5949	71.562	27.3743	40.7907	31.8358	30.6589	34.8069	33.3025	28.2273	83.6411	60.002
s000035286	58.3568	63.3821	72.5348	50.3527	57.739	31.808	59.0354	64.0138	30.9797	20.7101	40.1771	45.4165	68.0398	82.8562	85.9638	27.1519	34.2693	35.1639	27.7319	31.4472	36.2191	44.0129	88.8724	66.3762
s000035348	46.8088	72.8968	73.2727	60.9984	64.7075	36.2327	66.3064	64.9318	55.7312	23.4635	32.3455	79.8251	67.4575	77.757	56.3806	38.5591	62.3824	43.8466	26.9232	38.6903	71.4662	13.966	94.5219	57.9471
s000035361	51.1766	78.6081	81.541	62.1186	69.9111	37.8323	70.3223	52.791	55.5243	20.2565	27.8986	66.3948	75.3065	85.1125	70.9609	34.7323	45.3999	45.3746	34.3055	50.0086	57.126	23.7336	88.3943	63.0151
s000035374	70.3263	82.3557	86.0934	71.3019	77.0511	54.5078	78.8449	72.5518	61.0072	42.3506	20.1918	72.7496	82.9085	84.195	75.4513	21.2511	60.3875	51.2558	23.7424	54.8422	46.5722	19.7378	92.678	74.1736
s000035433	63.8772	86.9596	87.3642	76.2595	80.3167	51.1295	79.2014	47.4362	62.8731	36.8292	21.5331	72.8083	77.1478	87.7223	59.9548	29.8591	48.2536	30.5021	25.2073	54.9201	41.9004	17.4076	94.4858	66.231
s000035437	49.7902	72.9633	63.1451	43.3276	55	32.5031	58.6844	73.6406	33.2151	24.7552	41.759	47.8396	66.8184	81.0772	71.4669	15.8371	32.5228	26.5643	23.3693	31.1349	32.6194	35.3902	85.9014	55.6987
s000035441	52.9806	71.4817	67.9489	52.6351	57.495	11.9313	55.7068	56.9657	14.5903	30.2128	42.312	26.2761	62.9156	79.6248	80.8628	14.1746	31.3219	31.5933	12.4869	24.4323	20.3306	38.4394	86.1631	66.1442
s000035455	60.9324	82.9072	77.1882	65.9008	70.0473	46.4527	67.9944	55.9315	52.3598	32.1134	34.5724	57.7296	69.4842	82.9762	81.8271	28.5643	42.0257	38.7754	34.7947	39.2791	46.0813	30.3747	86.4326	68.5262
s000035464	40.9302	76.2463	63.7165	45.8887	49.3238	49.4576	70.0838	58.5232	33.8159	27.4682	30.2136	62.9161	60.6353	64.6215	54.4008	21.6243	30.7088	28.0813	21.0505	23.864	21.8772	27.2846	67.0479	47.3187
s000035485	64.3542	70.6648	74.2526	54.5189	68.4063	30.9269	60.7102	61.5139	39.3305	28.2317	35.8213	43.4205	58.0736	72.8035	82.4842	23.2009	33.7363	33.9805	22.6258	32.4068	33.8641	37.9166	81.6993	69.0271
s000035491	50.4128	68.7818	62.809	48.6085	45.6046	25.2318	56.3002	77.4574	27.3899	17.2878	46.3567	45.1739	53.4941	72.0014	69.6328	15.0623	28.1824	25.2046	19.4555	24.2591	28.4081	30.822	88.8323	66.5255
s000035492	50.1326	69.8016	70.4227	51.866	61.0065	14.7771	62.9007	48.5602	21.2356	32.9228	31.1113	30.0115	70.4075	75.0164	67.0364	17.5977	35.1863	34.2955	12.9424	26.2821	26.2809	25.8664	89.1227	63.107
s000035766	62.879	81.4139	74.0204	64.8458	65.7088	53.3825	67.2572	72.627	57.2533	41.4867	31.3573	65.4957	77.7841	86.3033	73.2908	21.4888	43.8906	20.7119	28.4767	40.3264	40.9268	25.8624	92.2161	70.1938
s000036043	63.8427	63.473	78.4611	51.9541	63.6959	44.2009	69.3354	76.3406	40.3116	26.2101	30.533	59.5577	73.221	78.3946	80.0181	24.033	44.5549	42.5974	37.3029	38.6059	44.7517	31.1815	86.3394	77.0362
s000036068	56.9986	81.5184	81.6014	68.6058	65.7794	43.4921	78.0887	53.8839	52.8623	30.9776	39.6618	70.5304	61.2442	66.1836	72.5731	10.8078	37.9421	32.0603	32.7822	34.5159	23.9679	21.8113	80.247	64.2019
s000036070	67.7443	78.2233	85.5221	65.0339	72.4437	51.0433	72.9687	65.6525	53.7861	40.9022	29.2521	64.5641	71.8329	85.7017	84.4269	21.485	45.5638	26.2967	31.9372	36.1758	31.5761	26.2119	93.1316	76.3828
s000036071	46.0288	81.743	51.832	37.5365	43.1097	46.1636	73.0622	67.9432	14.5243	28.2014	32.4806	55.0765	52.4306	62.1634	65.6549	8.3342	29.7325	31.0288	23.1445	24.0415	25.1532	29.1284	78.9143	61.4077
s000036072	69.2331	82.7305	85.4249	69.2078	75.2575	57.4702	74.4993	61.0545	57.3857	44.4406	19.8658	64.6403	79.664	89.0241	63.6765	16.0263	38.389	35.3496	35.6155	41.7541	35.8207	17.8042	94.8435	74.4988
s000036075	58.144	85.2366	75.8418	67.1599	70.1685	50.741	75.3423	60.9388	54.452	35.9999	31.9707	68.1652	73.6538	77.1626	66.7533	23.0743	45.6703	38.4793	28.043	41.4833	36.0501	24.8063	84.0514	60.9293
s000036077	87.528	92.4258	90.7842	84.8695	78.454	5.531	92.3897	24.3302	2.0137	70.818	16.6122	17.6652	88.7851	81.0469	93.003	4.2237	72.6636	72.3039	5.0618	48.2373	8.0202	8.5548	94.9511	90.5102
s000036078	77.0987	85.6869	81.7594	76.8403	81.3192	69.7219	82.3449	63.2074	61.2864	36.4717	17.2929	79.0733	77.0301	84.2236	67.1353	27.8344	58.0347	42.6022	26.3146	50.875	50.2176	8.7673	96.8756	74.8267
s000036080	58.3311	80.9336	84.4946	71.8655	76.9429	42.6889	76.6239	58.6615	60.7764	27.5462	33.3726	72.6172	66.3914	74.055	65.3703	27.5712	44.758	34.1689	31.5686	42.1091	47.2461	20.5626	86.7119	64.4293
s000036082	67.1946	77.6809	76.4861	56.7231	57.4814	36.6568	71.4937	60.3754	36.8443	29.5779	37.9851	52.078	78.1651	72.8583	86.6476	32.8724	37.4106	34.8541	29.2354	27.9373	36.8689	37.2176	88.8147	80.1038
s000036083	79.9757	87.4732	85.8996	76.6381	81.2531	9.7767	78.5816	30.7597	8.059	62.3108	22.386	14.3059	77.9898	87.7126	87.8119	7.8497	62.9118	62.5066	12.0309	43.3794	12.4061	22.0703	93.6032	83.7631
s000036084	53.8521	74.6125	62.4599	43.5311	49.1395	48.898	72.2382	71.7258	35.9857	26.4612	31.3922	64.8866	64.0187	64.2099	69.5632	25.0807	36.3482	32.7352	32.9529	34.5307	37.9326	29.5414	75.8803	56.3658
s000036085	55.7374	71.77	60.2414	54.4283	59.1637	48.5897	71.3706	34.4453	48.511	43.0174	13.4078	57.8199	82.0958	64.6179	77.9958	53.7656	36.7026	32.5406	27.8563	34.3611	43.8301	33.5448	77.3663	61.9131
s000036087	65.4804	73.4178	79.1403	59.4662	70.1695	51.4563	71.6809	63.4515	51.6581	36.2433	25.363	68.5987	71.1122	72.6495	75.4915	30.7225	46.4663	37.1591	35.0256	40.4816	45.8974	23.3685	93.0911	73.5439
s000036093	58.3818	77.454	78.6335	66.1334	71.0222	40.8634	72.5932	62.2416	50.9517	31.1269	27.8402	59.3472	63.2913	73.0397	74.7367	20.0118	39.2479	27.1059	23.3623	34.9804	38.9581	20.8053	83.3526	67.0139
s000036094	83.0428	93.0339	87.9734	82.8054	84.3566	19.3305	91.6361	26.021	15.7976	74.3011	11.4322	24.3067	84.3757	84.4115	85.3423	7.926	71.9309	68.9284	6.591	51.1422	10.2758	8.6231	89.676	83.4554
s000036097	71.0129	92.3882	91.0357	87.7234	88.6274	66.9507	88.8772	53.0531	85.4924	34.3342	22.649	87.4653	77.2168	80.9414	72.3639	28.2549	60.955	52.165	44.6235	51.9815	47.7056	8.3393	86.0409	74.0326
s000036098	74.994	69.57	82.5783	55.5201	68.3625	31.2383	81.9598	54.3348	26.1465	34.9754	21.8566	41.2556	74.7491	68.4631	76.7961	15.6109	45.6195	30.5585	30.1055	11.2876	23.7737	33.0422	94.1767	84.0788
s000036099	41.8621	51.3883	74.7392	29.5787	58.7122	7.7655	55.2118	62.5925	6.4483	5.6553	43.5106	22.2826	43.167	79.1063	82.5897	12.9712	13.792	13.311	15.0197	10.1584	19.079	47.4649	88.1514	47.6313
s000036101	45.0249	71.1743	64.8285	47.6017	53.5895	38.1888	65.7329	63.7406	39.9875	21.9158	30.2705	51.0015	61.6032	69.9781	68.2014	20.5165	36.6626	36.4165	21.3857	31.1547	35.1684	30.4919	80.0054	56.1508
s000036102	54.4622	68.0497	74.868	58.6886	65.6023	36.0028	69.8421	48.1688	45.4083	27.7162	24.1385	52.6332	67.2223	70.2336	49.7105	22.625	21.394	17.2354	33.4339	21.495	32.8305	26.2719	85.313	63.7084
s000036104	53.8925	66.2289	80.5441	52.9629	68.7261	27.4392	65.7593	52.5958	34.2567	19.8636	41.1361	41.7836	59.5161	71.9617	69.875	27.0786	27.9764	23.6085	16.7891	18.2117	27.0667	44.493	80.814	64.8124
s000036105	55.1924	83.1427	84.4435	75.1418	80.5187	6.7285	83.9227	24.7638	28.4872	43.6904	16.7451	11.7859	83.1175	85.9416	65.8105	7.731	46.2095	45.8552	8.7751	31.21	11.6023	15.6894	71.2808	58.6934
s000036106	82.9524	81.1657	89.0155	75.1153	84.3257	27.6822	83.3193	44.3888	0.4919	41.694	10.9699	31.1037	87.9002	62.3591	97.229	37.9794	72.4331	74.2657	31.7235	30.0177	35.1222	50.3066	96.4962	86.1952
s000036107	56.672	87.5328	83.6355	77.097	79.1639	47.8119	78.2502	40.9569	68.5176	37.646	31.037	75.7927	73.7499	82.2949	64.853	11.3102	45.2059	39.3075	37.224	45.4556	35.5042	19.1326	86.4517	58.6357
s000036109	74.1585	68.8969	76.1764	56.5856	44.6445	21.1109	84.7337	65.8723	15.0271	12.4101	43.6001	60.7863	82.2909	32.1616	86.2453	24.1378	26.4361	26.4687	18.1345	15.9066	32.3901	30.8345	91.2683	87.3461
s000036110	63.307	85.4743	77.5783	75.2881	73.9502	54.4074	77.0477	60.6311	63.5651	26.9962	26.7852	71.5804	72.2698	76.1817	69.1067	23.9846	52.0612	41.5131	35.1952	41.318	45.4225	19.8979	88.8009	66.1372
s000036111	53.2314	71.9691	71.5785	52.1299	51.7586	31.8287	65.7542	67.1025	31.1251	22.5723	41.1756	52.9947	69.1656	63.9984	63.9943	14.7246	24.7146	20.813	12.3682	24.3237	27.3229	32.1403	81.6828	56.8601
s000036112	90.9712	94.7789	88.5273	83.7471	80.7845	13.9262	96.3245	25.8679	4.0285	68.3209	14.8963	22.5374	91.4143	74.7044	93.8671	11.3262	75.1482	74.5804	9.6009	47.6951	13.518	13.4024	94.4532	92.4036
s000036113	43.6084	74.9554	66.2854	50.3552	50.8116	23.5125	60.4412	61.1546	32.3387	36.434	37.3786	32.9854	67.7307	80.8567	75.6736	15.7196	19.6226	15.1355	22.4406	16.6406	19.3509	37.2092	72.2904	55.0116
s000036121	72.9703	84.0641	76.7025	68.4454	75.7539	8.7484	64.0064	47.8714	5.3608	50.1031	35.6952	11.9378	72.2197	90.5793	93.9106	9.5025	50.4039	50.6115	6.6018	33.7867	9.1944	39.4556	91.7654	75.7957
s000036142	62.6402	72.9174	80.3316	57.9359	63.1384	40.4662	57.9582	69.9876	39.1189	29.3681	37.8469	55.5712	69.5039	85.9923	87.4061	26.3998	40.8026	37.5901	38.2055	37.1929	34.0757	39.9638	92.7921	75.9266
s000036143	50.2697	63.5271	67.4038	45.1799	51.6458	31.682	52.2302	67.5554	32.0142	22.9856	41.3901	42.6595	62.8356	78.5501	79.5108	27.2429	34.0594	31.8828	27.7471	29.9587	38.6776	35.4542	86.6416	63.798
s000036145	49.656	78.2649	61.4947	51.8305	59.1188	37.3204	58.3593	69.4937	46.1803	32.1645	45.19	47.9004	69.2275	81.0465	80.6533	25.7983	32.9703	25.7775	31.2641	25.0251	31.7041	40.6187	82.2996	56.9974
s000036147	68.008	82.8999	78.7603	68.0065	69.4558	20.0304	77.4585	41.5169	22.8141	50.383	24.5572	28.0104	75.3497	80.0821	85.6537	18.6545	49.4082	47.7119	13.6366	38.3141	22.342	20.3869	90.4455	77.1862
s000036160	56.6483	68.1748	73.934	58.6888	67.9467	50.3988	73.0392	74.9094	53.4683	37.7909	24.4812	70.6137	70.7888	74.0752	64.999	24.3319	45.925	41.6709	24.226	49.9152	45.2982	18.4947	95.8927	65.4143
s000036164	60.9689	80.8213	82.4502	66.2534	77.8543	28.7374	73.2792	53.0011	43.3819	40.6995	30.5941	41.1424	67.7233	80.8565	77.3638	13.6174	31.0898	18.688	17.4534	30.5446	25.8783	29.1668	77.1146	59.3057
s000036166	60.0261	80.9847	75.8043	58.4068	76.2854	49.0173	76.6633	58.7348	50.9923	36.378	30.3095	60.7375	70.5135	77.0084	71.6155	22.9044	43.1056	36.4262	36.4498	38.6649	36.145	26.564	83.4504	65.882
s000036191	67.1291	79.8623	75.6956	63.434	70.6519	54.2309	71.0174	65.4581	56.2137	44.6263	32.7126	69.2346	78.9338	81.1037	79.9259	31.7592	46.7764	32.2847	25.676	43.286	35.7058	30.7524	88.3946	69.5271
s000036383	64.6584	76.8425	79.0602	64.3927	74.6728	30.5183	78.2457	45.1602	35.7067	30.5863	26.0184	48.8434	71.4374	73.4048	74.216	22.5146	48.5881	42.9156	19.552	37.5431	39.2059	23.842	90.3936	72.5612
s000036391	52.8759	83.0992	87.3974	73.3363	79.1502	39.1749	74.6664	46.3746	58.3328	23.8846	28.7748	67.6386	65.9153	77.4784	55.0883	21.5994	32.2922	25.4512	18.2116	43.3411	44.2924	19.4991	89.0939	52.5585
s000036392	72.4509	88.9716	77.6452	70.4076	73.6487	23.2288	76.7588	38.0905	14.752	54.5993	14.2957	27.5412	69.5951	72.3986	73.1653	7.2595	56.5486	48.9987	6.7762	41.7453	20.1068	13.5685	89.9365	79.6924
s000036394	61.6939	72.764	70.8268	54.8828	64.8395	42.5608	68.5093	57.7844	47.4425	36.2215	27.7243	49.7656	78.1859	79.9661	81.5233	28.2264	40.2051	32.1615	32.2601	31.1999	28.8187	36.7002	84.1392	67.58
s000036395	64.8343	87.8568	80.7519	69.3949	72.99	68.5313	89.3171	55.3656	65.7862	40.2953	23.4591	83.3987	67.5094	75.2162	71.7997	22.3821	54.4177	44.4127	47.0012	49.5127	36.1517	10.4349	82.5809	67.4758
s000036398	75.1281	82.9424	86.0871	74.542	81.8276	59.9462	79.9112	53.8089	56.5443	42.205	21.821	67.7632	76.7007	84.1091	69.0751	27.3359	42.1465	34.789	38.7338	35.1628	37.6739	20.7193	93.6829	77.086
s000036399	67.95	57.4967	69.248	23.9078	46.0379	12.1817	77.3959	51.2597	9.1789	12.3122	31.9091	29.9938	88.5899	62.6576	93.7003	45.3597	38.4663	37.4825	10.627	12.2535	41.7705	62.6807	90.5175	78.8921
s000036400	75.9962	79.2166	89.9577	72.736	77.1496	66.6222	81.2256	66.188	41.8945	27.8013	11.9422	67.6831	79.897	60.5739	65.7453	37.3519	47.2305	44.545	60.2879	18.7096	48.4266	39.3089	95.5824	83.5586
s000036402	50.468	72.1621	82.7504	60.8277	69.0171	31.6479	69.6519	47.4195	50.1127	27.0705	31.1236	56.4896	63.545	73.2258	58.8493	27.6072	31.6949	21.5853	25.9771	29.2916	37.7453	25.5704	83.9513	60.9134
s000036406	89.402	95.9756	90.0728	89.4902	90.2782	19.025	96.574	14.8879	14.3641	86.4004	5.4447	20.6746	92.5336	92.5257	93.126	3.573	82.662	80.816	14.7533	58.954	7.5424	3.803	91.4905	88.6211
s000036412	64.3133	85.8208	89.9452	77.7262	82.1528	11.04	86.0916	26.6418	27.957	47.5614	20.0691	27.5019	80.3433	80.8348	72.0395	14.1177	56.0262	52.9683	8.8055	39.8152	19.4524	17.0489	81.497	70.8064
s000036416	81.8928	86.5255	88.2054	81.1965	83.0942	66.3972	88.0882	52.4581	73.1698	51.3004	11.5981	72.2154	79.0023	82.182	78.8181	38.1975	60.063	49.2303	48.3815	55.0941	42.8323	17.3845	96.886	85.1088
s000036417	76.3614	76.1898	80.1387	63.2893	73.1297	36.5934	78.6316	41.9946	31.4941	47.0626	19.9333	41.6793	78.4838	75.357	82.1838	23.6154	51.6306	46.253	23.5372	37.7324	23.7526	25.7145	94.0396	80.399
s000036418	67.1349	76.13	75.3045	63.498	73.708	54.0783	75.2661	60.0383	54.4679	28.8557	25.8525	67.6251	74.8644	76.3371	71.4864	20.6694	51.3833	45.3241	30.7728	41.1839	45.5166	25.1186	90.9089	71.5337
s000036420	79.1102	89.1226	81.4553	69.2428	74.3053	25.9729	87.5448	34.2656	15.8323	56.5084	17.2367	34.1748	79.4932	75.6655	87.6409	10.5606	53.9002	52.7653	17.3976	35.9127	15.8094	22.3072	93.0622	86.2295
s000036423	80.1374	87.769	89.5901	80.3417	84.7533	72.8205	86.2286	58.021	67.4151	51.2912	18.9238	81.3224	78.2396	72.8463	79.1517	36.0199	58.5845	34.2876	35.8945	52.2091	45.45	15.7325	90.7091	81.8656
s000036425	71.9413	75.7037	83.8157	62.862	61.6403	39.6078	87.385	41.9698	40.8766	31.2232	36.2058	68.5621	80.9182	61.2023	82.9687	15.8766	47.8144	40.448	30.257	33.6002	25.6295	26.441	88.7305	79.3159
s000036427	50.5162	71.4628	76.4798	57.522	53.8743	35.0925	67.7401	49.8952	36.6618	24.967	26.0634	45.2432	45.968	64.619	65.0459	12.294	21.1263	18.5977	21.9197	16.8695	21.879	17.5589	81.5352	69.5449
s000036428	50.7198	70.3155	68.2088	48.4699	60.6481	32.1826	65.9245	50.6283	29.9074	24.3104	34.3263	43.4729	59.0533	71.2993	73.7812	10.0888	29.0785	29.8322	30.512	24.5007	24.4923	36.1704	84.7295	68.1698
s000036429	51.7083	65.3795	81.9346	52.2035	61.5048	27.3626	62.8604	54.3359	32.6385	21.0005	33.764	42.3253	56.6674	72.6037	70.8715	26.6988	30.7195	27.0062	24.8169	28.209	34.1382	30.5647	88.1125	62.7581
s000036430	70.22	83.9906	84.9314	71.4869	69.4482	15.0454	87.4437	37.4081	17.4196	47.0062	28.3407	37.8381	79.3471	68.4953	80.1111	10.9018	50.1678	48.5169	10.2156	34.2356	18.5067	17.8537	85.5824	74.9178
s000036469	57.0843	80.8276	79.4319	70.1981	74.8545	40.5795	79.7434	57.9687	51.5673	33.5319	36.9537	55.6273	60.914	63.7487	54.7202	14.833	35.3834	21.4486	21.0151	30.3358	26.4554	17.4399	79.0805	60.9011
s000036470	57.572	77.8369	71.3204	57.095	59.6815	25.1332	58.6532	62.1551	25.501	29.7549	43.9325	36.1425	64.9792	78.7599	81.5271	14.6865	35.7971	31.0764	19.2377	29.086	23.0993	40.7406	88.3338	66.7669
s000036670	43.2117	68.704	60.4165	42.4104	46.7446	28.1418	50.0238	68.2981	28.4331	21.2427	46.0525	39.9833	66.5213	82.667	77.8764	22.5346	31.4253	29.4747	23.177	28.8441	30.6345	40.2796	86.7262	58.4598
s000036675	75.0501	84.3074	85.747	75.8716	82.5779	15.3852	83.7044	28.7735	15.6534	59.2417	19.7243	25.0401	76.1069	82.3568	87.004	12.2691	61.1054	60.564	10.2226	44.0991	15.7748	15.02	92.1643	78.9369
s000036676	63.1231	77.5822	79.6474	63.8287	67.5155	29.753	52.896	75.3424	34.3871	19.4786	50.9937	45.8271	54.8041	83.5179	80.4526	16.341	31.3239	27.1905	24.8424	30.9716	31.602	43.3722	89.7461	67.6681
s000036677	65.5611	77.9558	84.0098	65.0276	68.8886	39.6623	67.6599	61.7701	43.5698	30.737	33.8409	57.8031	69.1613	79.2533	71.9984	26.4212	42.3364	43.5612	25.7788	42.3435	38.851	27.7262	91.7269	74.5634
s000036721	71.3155	84.7004	86.9312	75.7355	79.0367	24.063	78.1851	32.9757	27.0683	55.1964	24.5322	37.1537	74.0478	83.6217	82.7243	17.9342	55.7633	51.8629	15.5281	43.7226	17.591	18.6212	92.6631	82.221
s000036722	53.8252	73.6568	71.2234	57.5385	60.9042	38.3832	63.1549	68.8627	37.9676	27.1247	44.48	53.693	57.8965	75.8266	70.6963	17.6575	36.4427	24.5405	24.2575	30.6533	24.2635	33.0653	85.6729	68.1544
s000036848	59.611	82.8975	85.7676	75.8971	78.8077	9.4644	74.6219	30.3384	22.2499	42.1336	21.1136	13.7159	70.7807	87.8323	70.447	5.8442	43.5676	41.4777	7.249	29.6805	10.101	17.5966	77.9818	68.3615
s000036855	52.1669	77.7199	68.8636	61.8138	67.6643	38.3719	67.834	57.0741	37.7511	28.3243	37.5417	54.6629	63.0822	71.0853	71.4538	22.0374	41.1054	35.3301	30.4639	31.4324	34.8363	30.3948	92.416	69.7767
s000036867	68.118	73.4336	83.9404	60.402	67.517	49.7557	74.0016	56.3316	50.6674	42.7264	26.3378	63.3354	85.6577	80.6387	84.3366	33.7703	53.5967	42.2103	41.4336	46.1796	36.5779	28.5652	86.7936	71.8119
s000036878	58.3117	69.9475	75.8755	53.9803	62.5711	30.0127	54.8208	65.9805	30.4607	19.5659	42.768	40.4633	61.7302	80.3049	82.2063	20.9536	30.5194	28.7388	24.5253	25.1577	27.9629	44.9638	88.1042	68.0016
s000036884	82.7015	89.0939	84.5958	81.0345	82.7014	61.0167	74.0301	65.0982	54.5603	38.9554	30.1955	70.3543	64.3692	73.0299	82.5728	26.6319	47.5392	35.7178	37.1086	47.687	44.4272	22.6809	96.3747	88.4783
s000036890	57.5369	71.8288	74.6574	58.9116	62.7381	48.6443	67.5112	61.5912	53.7757	34.3165	22.9598	65.0426	71.3301	81.7207	77.0739	39.4216	48.4918	48.9496	35.6272	44.5759	47.759	16.3686	90.0336	74.672
s000036891	59.0022	76.7018	72.8779	57.7052	65.4075	25.1037	54.5435	73.0268	35.0721	25.2886	46.6208	38.5202	62.4198	79.7905	79.2266	9.4528	31.9404	26.1797	15.3561	27.1097	27.4997	41.2976	84.1041	62.2397
s000036912	75.7377	81.0492	89.8543	75.4724	82.9655	65.9988	81.9628	57.4905	66.8047	49.7901	15.3448	77.5242	81.2711	81.4704	80.3326	32.4054	54.5137	39.9511	40.1326	51.6276	38.4938	17.7858	95.2683	84.8201
s000036919	60.4046	66.7527	72.3895	53.9669	61.048	50.615	64.043	62.5885	48.9564	37.5755	26.2534	57.3368	69.7414	79.5361	71.2634	19.0233	35.3516	21.9001	25.6834	30.0097	35.9161	24.1639	92.9952	75.3348
s000036925	46.7719	75.4016	58.5378	40.0562	46.4036	38.2354	68.6928	68.7978	23.7856	13.3192	40.1563	52.7622	58.7856	52.706	62.634	17.4699	20.7579	20.2834	16.5242	18.7312	21.4689	37.4377	71.8776	52.5152
s000036926	63.3143	84.2563	85.4619	74.0811	76.6381	55.9876	78.9146	49.3988	65.7757	40.7362	23.2862	72.939	73.9161	82.7996	74.4681	32.7106	55.1006	44.1386	39.2713	51.6262	48.4873	16.5977	89.4017	70.9482
s000036927	62.6974	81.411	75.3718	66.714	67.9798	41.6954	60.8211	66.4973	45.1968	30.3774	41.8894	54.5595	62.4522	78.5105	69.8571	17.5129	37.7944	31.0017	21.8521	35.2144	27.8131	38.7769	87.6621	70.2633
s000036928	67.0246	72.7634	78.2591	58.0541	68.2883	25.3711	48.32	61.3944	25.7426	17.1483	49.3295	33.8967	46.5886	76.8938	80.2399	15.319	23.1527	21.7918	17.0045	20.4804	23.5403	50.1851	91.419	73.5182
s000036931	75.1564	88.1932	80.5946	73.9126	77.3281	71.6562	82.7297	52.2501	68.6284	54.4818	14.9818	79.5293	81.4681	84.2484	80.1222	38.5468	60.7925	50.5234	47.2766	54.3929	50.5999	12.4108	89.9844	80.7061
s000036933	66.0156	73.8447	73.037	53.6853	62.2376	50.0034	72.7754	61.9311	39.44	33.14	27.7682	61.2923	84.7306	73.3197	84.7457	29.2599	51.323	44.8863	38.9024	35.0497	36.8871	41.514	88.3763	74.9298
s000036934	64.9591	83.7949	86.964	73.5701	64.2111	15.5426	79.4071	44.2413	26.2006	28.5583	33.8746	38.1806	84.6486	67.071	75.6497	12.6983	34.6815	34.0628	12.2016	23.3181	14.4237	26.2805	81.0699	72.9701
s000036939	61.0829	81.0366	78.139	63.6468	71.4986	20.4101	73.8992	40.5882	19.7635	42.1242	33.6225	33.4877	68.0804	77.6887	76.1874	15.7877	47.177	46.087	14.0755	32.1176	18.0051	31.6188	83.1063	67.0262
s000036941	45.4835	51.6697	63.0446	30.7171	60.2148	16.4528	65.0379	45.8788	17.2251	18.0138	25.5431	27.5058	65.3892	61.5557	68.2751	19.1396	20.0969	23.8076	11.5942	11.1911	22.3134	41.8554	80.2588	58.3676
s000036943	71.3739	79.256	78.0315	63.0626	71.351	32.3564	52.4846	79.7198	30.7633	24.9559	48.1709	46.531	58.9893	80.7242	86.7498	19.2086	30.0929	20.867	20.2285	27.4567	30.9189	51.0409	89.9611	73.6605
s000036953	62.3857	83.6497	76.43	69.0627	70.6846	53.2614	73.5585	64.9384	57.6871	39.3107	32.5487	68.7949	74.5351	79.2937	73.1382	20.2746	47.3712	39.0599	21.9913	49.0951	43.536	24.4452	86.348	61.1729
s000036963	55.4804	75.4977	67.6207	56.5343	59.851	41.1689	58.2265	76.6577	41.2023	23.1573	41.7298	51.6827	72.9147	82.6064	80.6532	21.6226	39.9674	35.7755	27.1664	34.2945	34.4591	37.5874	87.6577	60.0293
s000036965	65.5577	73.6874	87.9524	63.075	69.5645	46.0167	66.6022	67.3892	47.3263	33.6427	37.1654	63.5932	66.0416	89.3832	89.9793	25.219	43.759	36.0081	43.3045	40.2274	32.7995	29.0217	93.4659	75.6472
s000036967	73.4946	79.7006	81.1145	70.1893	77.009	39.1566	71.2608	48.5153	52.8138	45.4546	27.8251	47.1705	61.8376	66.3054	62.5991	24.0502	29.4393	21.9032	25.0315	29.2785	33.1219	22.6926	79.3453	65.0051
s000036971	53.284	76.2426	71.9271	54.8301	62.1613	25.1912	52.6949	62.1508	35.6884	23.3175	47.1322	44.2586	60.9115	84.4482	76.6177	25.8354	25.0005	17.3607	22.1313	30.9829	31.1377	43.3591	90.8381	57.9864
s000036973	63.2148	78.4065	72.2879	60.0622	62.8709	35.8375	51.3384	77.398	37.1892	31.7488	49.1406	43.4978	64.652	89.4703	89.0028	17.1518	34.4715	23.6673	23.4408	31.215	21.6119	49.6996	89.6295	69.4257
s000036980	49.7747	76.1289	72.5725	58.2232	62.0909	33.4053	60.0264	69.6629	43.516	15.1098	43.8621	54.2163	65.1955	78.5028	71.8454	18.2657	37.2384	31.4965	25.1185	31.7978	38.7065	33.3434	87.9632	59.9532
s000037486	61.8434	83.861	71.6002	62.6743	64.9247	40.3894	51.7899	71.4429	43.6437	32.3395	51.7333	51.3927	68.4771	89.7756	88.0975	22.0008	39.5518	31.4355	31.4988	34.9681	25.1187	46.0629	87.3131	66.3711
s000037489	49.2021	67.6968	68.6726	45.4255	54.9175	33.2905	52.4297	69.3911	34.7383	19.2464	39.4534	51.2125	67.4655	75.1966	78.43	23.565	40.9711	40.2047	33.0373	34.6143	41.4793	33.5243	88.4079	61.8825
s000037490	58.1473	50.9905	81.2524	33.4565	61.4081	22.0472	60.6626	54.2346	20.7195	10.6869	36.8164	28.8402	77.0912	88.3624	85.0919	28.4575	41.4599	38.9424	20.0712	17.8368	39.3932	60.733	83.29	66.1502
s000037491	49.6633	72.328	62.3707	46.1323	52.465	32.4497	49.257	77.8061	27.2682	17.837	47.7057	43.3404	67.3137	83.1599	80.1024	20.8343	30.0212	27.4896	23.0432	28.5464	32.2738	46.6944	85.2609	55.6769
s000037502	85.0697	91.0218	92.3164	85.1121	89.3989	9.5222	85.2336	24.011	9.9263	70.0348	17.454	16.019	86.2275	89.5552	92.3374	9.8837	72.835	72.6742	8.8485	48.158	10.8154	19.8964	93.5521	85.9717
s000037504	88.8608	92.4091	92.2165	87.3083	90.0863	84.3503	91.6087	30.3373	83.4578	76.9361	9.131	89.6432	91.4167	91.5359	91.0379	62.8883	76.7459	63.3028	63.0312	74.8007	65.0821	51.6331	98.371	89.8869
s000037516	36.7405	45.0497	70.9864	26.6578	39.6671	2.522	51.5459	60.6015	1.7156	6.3391	43.9568	21.9355	54.0742	45.0259	62.495	15.5392	11.7542	18.9534	15.8133	8.0915	25.2159	43.8791	73.9627	40.787
s000037532	44.7414	62.868	55.9462	35.5463	45.7279	10.2726	47.8286	67.8049	12.4491	5.4598	54.9297	24.1639	60.6302	68.589	78.3008	13.2858	15.0864	16.6367	14.4458	13.5618	20.3466	62.2373	79.3489	50.1938
s000037538	74.722	77.3986	81.465	66.1031	78.8769	56.6322	75.285	51.4822	55.3367	44.6642	22.6381	66.1894	74.2555	79.667	61.4194	19.2519	55.0153	54.489	22.2054	50.7588	35.9997	25.6209	92.9968	77.7362
s000037549	52.7092	70.4467	74.7944	57.8526	62.5366	29.7953	66.8497	59.5107	31.6662	21.1134	45.2428	48.2123	54.9183	73.6495	67.5152	19.8817	32.6813	24.5281	25.2179	28.494	29.5846	30.9055	90.1182	66.0158
s000037551	45.8727	63.1336	62.1447	41.2163	50.8373	23.79	52.4559	71.8111	23.9342	16.676	45.0079	42.1637	57.8341	71.4444	66.7835	14.0335	24.005	27.5491	22.7892	20.4667	27.7208	36.3648	85.2877	59.6643
s000037557	69.9393	87.3651	89.6657	80.3199	85.1218	65.1318	85.4145	35.0488	75.1895	55.4443	13.3993	73.2422	80.4478	86.4691	46.0751	27.195	35.6905	28.9067	52.7357	39.4839	36.075	10.0712	93.9663	74.7984
s000037558	69.2571	87.0655	78.6537	69.6624	74.3301	68.9004	90.63	72.5988	67.1003	27.0704	14.0091	79.6519	76.1626	73.9502	75.8362	22.7229	59.7969	57.7456	36.5953	48.0249	53.1532	11.5874	82.3826	74.3472
s000037560	53.7577	72.0398	72.2536	53.6672	57.5218	25.7299	46.0646	69.7324	27.7459	14.4464	51.5109	38.9148	56.897	87.3165	79.5397	15.4416	28.492	24.8116	18.334	23.7743	27.4202	48.4346	87.908	64.9144
s000037565	58.0444	68.8546	75.0865	49.3334	59.5389	18.5851	41.6639	69.1665	15.5721	12.5552	54.2745	28.3253	42.7109	81.07	81.1656	11.2061	18.6005	13.3322	10.5031	12.9306	16.8696	55.2278	86.4607	68.8372
s000037571	46.0624	85.4871	82.6816	72.4923	78.2095	38.5201	79.6472	48.6196	64.1057	22.0323	30.5735	71.6947	71.7594	78.0215	50.3328	34.6121	35.1363	26.0677	21.6719	48.8806	47.6747	17.0283	84.9682	45.5451
s000037573	58.7797	93.0578	94.6285	89.8117	91.4879	52.0828	92.0274	33.0551	75.9948	38.2872	25.8106	84.8094	73.6885	78.4815	49.1926	36.1546	55.4609	37.2302	28.9808	40.6432	44.0325	10.3129	82.6381	57.0554
s000037575	57.1482	76.3641	72.3436	54.2264	55.5216	26.7267	57.8653	62.9496	31.1637	24.1586	47.532	39.9928	55.3683	78.8819	82.3835	16.9609	30.7835	29.1784	29.1275	26.676	24.6519	41.5372	89.0986	70.1459
s000037582	60.0462	74.0074	74.6497	54.4822	60.9261	25.7607	51.4808	71.7836	22.8797	17.4082	50.3766	38.1588	48.1958	79.7348	76.9214	17.7643	22.639	21.7679	17.2828	21.8847	21.2942	47.4785	88.5809	68.5518
s000037588	61.7322	72.5409	81.7392	64.4967	76.4582	47.6788	75.765	54.0443	61.3662	43.8258	18.5849	69.9694	70.4678	55.9191	55.3027	20.859	34.9314	12.845	42.259	40.2821	42.4025	12.0948	81.3397	69.0975
s000037595	48.4599	66.4433	59.7805	38.0115	53.3708	19.5525	54.7236	67.8993	18.6174	16.2813	48.4632	34.9771	62.6732	66.5347	81.2568	18.3601	17.4472	17.0925	15.4291	15.7771	24.733	49.436	82.1255	52.6543
s000037596	33.5906	64.3389	48.5125	29.348	35.335	15.1375	32.4444	78.8118	16.8964	7.9316	62.0052	27.3413	64.4066	85.3727	88.063	12.3639	16.0018	15.4345	16.9493	15.0982	21.5386	62.1319	79.7854	42.4701
s000037599	67.1524	77.4196	72.1152	61.6979	67.0704	64.3217	74.2727	79.0869	59.1366	52.8603	22.6819	74.1629	80.9863	81.0497	78.5221	18.7611	58.0439	43.9024	24.3042	53.4436	50.186	20.1201	91.0086	77.2137
s000037925	59.3703	72.0081	81.1657	58.726	72.1746	37.6123	76.2394	41.8426	50.9755	27.7266	31.1149	58.8909	70.2521	73.8961	72.3631	34.284	41.8957	42.2711	39.7344	32.2413	51.6297	31.7719	80.0546	65.5745
s000037927	56.9215	79.6256	78.4331	63.3005	67.9079	43.5133	67.9716	70.2761	46.706	20.1254	41.2518	60.4512	61.6553	75.5555	67.6642	16.5569	37.596	30.2099	23.7468	31.1073	34.4037	28.095	83.6009	57.7097
s000037929	57.1395	74.9633	72.2277	55.7102	60.4368	32.258	64.5339	62.6317	33.3346	22.7744	42.1357	44.2924	61.8966	71.861	68.575	15.0354	29.5254	24.25	27.4069	24.8017	26.8658	36.6263	90.4443	67.1024
s000037941	73.0834	80.6365	86.2192	71.845	80.7989	63.6023	84.3611	33.2064	66.7077	57.985	19.3962	69.1071	80.6264	83.1246	69.7321	45.365	52.5808	47.0206	58.1424	46.0693	50.9561	15.4744	92.276	78.7434
s000037949	71.59	72.1434	87.8027	63.8365	80.3232	42.6658	77.2649	49.0896	48.5701	31.4379	23.3218	53.3685	75.7185	84.4955	75.7859	33.3652	48.5355	40.4023	32.0292	37.7309	42.5305	33.8943	93.6085	76.3605
s000037950	45.5955	65.8322	73.8319	49.3785	61.8643	22.7495	54.0625	58.8845	27.7277	13.4634	43.4326	42.1425	51.1143	69.4933	67.4789	14.4754	25.5919	25.6294	20.2312	26.4761	29.117	34.3603	86.2618	55.0365
s000037952	51.4953	74.4169	75.0996	57.3591	64.6312	36.0966	65.6925	64.0284	46.696	21.0468	37.0121	55.1751	68.9498	76.7891	73.6648	17.4865	33.8306	35.0459	19.5295	31.7428	37.4896	28.4778	84.9053	56.1964
s000037963	55.9369	75.3019	70.9151	55.2288	61.644	45.2095	64.0485	70.6131	48.1164	37.151	36.7048	55.1233	75.7009	82.2088	80.3515	18.2626	41.7114	38.1025	20.7811	39.2638	31.246	33.4646	84.8461	59.234
s000037964	54.1034	74.5583	84.0482	67.7948	73.8988	41.443	70.8267	57.2287	56.0638	24.724	31.177	66.7854	67.6304	75.1974	70.5954	26.4363	42.3464	31.2614	34.1271	38.3939	43.1114	20.2785	82.9797	63.6323
s000037968	63.7005	85.3691	79.4478	74.3192	79.9571	42.8427	80.5381	41.0313	55.3141	52.3524	26.0384	56.8881	73.5304	76.6664	73.5055	13.8006	38.6242	28.443	26.2394	36.3373	24.215	16.3153	76.3685	60.1578
s000037981	65.2972	75.1442	79.6473	60.4046	67.4163	35.2216	71.6843	67.4903	35.6072	37.37	31.0663	46.2029	66.2983	75.3503	79.1142	17.4479	41.9206	42.109	11.2463	35.7543	27.7163	29.0973	87.9766	72.2959
s000037984	64.2451	79.9638	79.2087	64.0892	68.1346	52.3657	66.4608	58.3271	49.9761	42.2181	35.1297	61.9534	66.8246	87.9634	83.5202	32.6351	39.9429	31.7583	34.9663	37.1454	29.9864	29.5035	88.5121	70.1916
s000037986	42.8929	61.8486	54.5358	39.0513	43.5456	26.1783	51.7769	74.0731	24.6091	11.9922	47.0352	48.0867	55.9626	67.6969	65.013	14.6464	25.1796	24.0582	25.3674	19.9453	33.5942	31.9441	88.1393	55.8411
s000037989	67.7778	77.4892	81.358	63.6625	73.2825	32.9855	65.5103	63.8134	34.184	22.2268	34.3432	44.1791	58.0543	72.5553	73.4172	11.1547	38.6527	35.1899	23.4155	33.3188	32.0304	34.2117	89.7965	72.5392
s000038006	53.6304	76.7546	70.635	56.9188	63.3134	35.1365	63.4186	61.0194	39.08	31.7572	37.3667	45.8193	68.5293	80.2247	78.1707	16.5548	33.091	26.9006	26.9346	30.2192	25.4381	33.4022	79.8898	57.6324
s000038007	64.9082	86.8216	87.528	75.1956	79.1371	7.869	79.6416	27.8384	21.418	49.468	22.2715	13.1568	80.3436	86.8833	73.8885	6.0827	50.6036	48.8912	5.9775	34.5387	9.1146	22.2649	78.4047	68.2291
s000038010	57.0203	81.3519	79.1739	63.8482	70.7465	35.0794	67.4612	68.2378	49.0054	29.1255	34.7578	62.0099	70.5144	75.445	70.5095	19.4355	39.5558	37.7002	19.9136	43.7356	37.9876	27.9574	87.0711	65.5646
s000038011	56.6608	78.7705	69.979	58.2382	64.2264	53.5679	75.5983	54.8433	47.5203	41.3051	25.2623	63.2581	66.6	72.6058	59.0601	27.8439	34.7504	29.9542	34.9978	32.7403	40.4798	22.3431	79.6493	63.1674
s000038019	26.8238	79.012	87.0599	73.5753	78.3041	22.2379	81.0257	43.7283	69.1569	64.2771	15.5491	29.97	48.3739	25.5443	51.1935	21.4028	9.187	15.9806	5.2744	8.0767	41.4841	20.3785	87.5207	78.3591
s000038032	45.3577	70.8816	68.6214	57.7747	64.2317	21.3903	68.6638	44.867	27.6756	30.1346	30.8724	46.6964	56.2438	68.2671	48.2518	18.4259	29.2843	28.2268	11.8205	31.3212	24.4664	13.9747	87.8178	57.323
s000038034	65.1116	76.1892	83.1155	63.0844	67.3611	54.231	77.4925	69.3504	54.655	47.2609	28.956	67.9169	76.4483	85.7197	86.2079	25.553	54.4272	44.4367	37.3672	45.2607	41.4008	23.8451	92.0248	71.9603
s000038042	66.1775	79.4612	78.5106	68.0444	70.5385	49.3293	71.2856	71.9127	52.0098	21.0793	32.8214	59.2004	64.1835	84.2719	80.8108	11.8604	44.5136	40.7632	30.21	35.1824	41.7248	27.8649	91.5537	73.2584
s000038047	59.3743	71.2373	78.8589	53.093	64.6095	31.5564	66.0807	59.9253	33.9491	18.7478	33.7867	47.7464	64.7719	76.6962	74.2895	22.685	31.064	30.4331	21.1715	25.7943	33.7312	38.9184	84.963	63.0524
s000038054	62.5421	73.8765	77.466	56.5256	63.6221	42.8059	67.7428	65.4102	43.5438	28.4718	33.4718	56.7075	66.6913	77.7552	75.885	21.2481	37.9056	29.6485	30.412	33.3418	29.5805	31.4154	89.0437	69.1173
s000038059	49.4381	74.3367	75.7423	56.411	63.4157	29.1639	62.1719	59.6662	38.9414	19.0564	42.868	53.4467	61.0102	73.8435	70.5789	21.5652	31.5181	31.0986	22.5682	32.5772	38.9055	31.5168	82.2732	56.2427
s000038060	53.6511	78.5048	82.0173	66.4867	75.7589	37.3187	72.0699	48.4045	46.8787	27.7994	30.5266	60.1614	69.4975	75.2426	48.8637	24.9864	31.8097	18.9393	28.5329	28.214	36.4281	24.402	86.114	53.9154
s000038068	60.5385	84.5387	75.8689	67.7371	71.851	55.9593	72.7447	59.5337	60.9518	38.4985	29.5419	67.8355	75.5923	83.7042	77.9193	25.4989	50.144	37.3191	33.9155	43.2202	39.0977	26.6769	85.596	67.3101
s000038075	50.3496	71.154	72.0085	54.0488	57.296	30.0127	66.1147	61.0171	37.6933	26.1613	37.598	45.2283	61.2345	69.7445	69.18	18.3188	29.7489	28.2777	18.8268	26.5247	27.0916	27.6616	84.6719	66.2666
s000038076	70.3949	81.9948	82.698	70.5996	71.1638	11.0099	76.083	37.479	12.2831	50.3834	24.1332	18.3368	69.1983	78.5738	83.8839	8.9676	51.3543	49.49	10.036	38.149	13.2775	22.859	89.6323	77.8773
s000038077	58.5489	73.6491	72.5671	57.4445	62.4037	21.0675	60.6364	50.6354	17.998	36.6075	36.8328	31.8488	61.7394	78.0636	73.5717	14.3119	37.1458	36.2088	19.5802	24.5639	20.9268	30.191	88.9593	70.0289
s000038081	66.6031	86.7117	87.7796	77.5416	81.5837	13.4079	82.4588	26.9486	27.969	52.9753	20.4705	21.487	85.1744	89.2424	77.3574	10.7987	53.2244	50.1975	10.8136	36.4044	11.402	18.2097	79.7347	67.2833
s000038085	83.9725	94.9521	89.1721	92.8569	94.05	87.1777	94.8189	64.3542	89.7942	17.5654	8.9939	22.1374	24.0692	24.2857	36.712	17.2888	16.7342	7.9334	8.2064	13.633	20.1955	1.8205	90.9069	86.3397
s000038099	46.1989	71.9905	70.5215	50.5848	59.2286	19.4642	56.4008	59.0528	31.2594	20.7617	48.3204	39.8041	59.9667	76.9401	71.9288	17.6934	22.1657	17.9083	14.5166	24.1934	22.3715	40.2463	81.7786	49.5834
s000038114	53.6804	84.0264	63.897	51.4626	59.4709	58.5046	84.8712	60.7007	35.0937	31.0098	14.8742	62.3119	58.7579	62.7145	55.8786	29.6292	35.3087	30.4967	26.7637	32.3864	43.0408	18.7357	81.3372	64.5158
s000038128	40.6253	64.9616	58.5148	39.2123	46.8625	15.0921	48.7958	68.2684	23.9967	14.0792	55.0296	28.521	57.3725	70.1781	76.3437	20.3398	12.327	10.1292	11.0763	6.3526	18.9704	45.6271	79.4148	46.0222
s000038131	53.4402	77.0967	72.2361	64.181	67.5107	38.7481	73.1724	49.6617	39.9317	32.7396	33.7904	54.2651	56.8177	66.5773	48.1761	25.4445	36.3862	30.0589	22.6417	27.456	25.5596	19.2453	82.4628	64.9846
s000038132	52.4763	81.9055	89.287	73.0623	80.0131	29.3642	70.7696	48.479	51.2737	20.9674	32.9362	60.7146	64.383	80.0237	55.8742	32.9714	23.1756	16.0365	13.7808	38.9498	38.4765	28.6814	87.0755	55.0096
s000038133	56.2843	67.7199	80.1109	55.3703	72.0167	28.884	66.9251	46.4163	34.9388	18.1309	26.4999	42.0292	63.0083	68.7602	52.4606	19.2537	36.1901	31.6127	14.9121	27.1738	34.2381	28.181	87.2854	60.753
s000038134	59.7153	86.4719	89.2242	78.9488	83.3254	50.2657	87.9915	38.6838	68.2904	41.7116	18.9694	67.4825	75.2783	78.4075	31.9003	23.1437	20.2098	15.5045	43.5902	31.7513	34.1298	8.1724	93.0883	65.6211
s000038135	48.6112	82.8862	76.3209	65.4579	51.4632	21.1647	73.4286	59.172	39.6377	17.6051	28.0231	48.6087	60.259	65.5996	60.0516	32.1735	18.4865	16.4149	20.6537	32.6054	39.0002	20.3951	89.3332	58.0232
s000038146	66.5703	80.5646	79.6352	67.1407	70.9819	35.9062	68.8361	69.3257	40.8911	29.9882	30.704	50.8525	66.3571	76.7647	74.4467	19.4179	36.1457	36.5478	23.2081	35.2582	39.083	27.9996	89.3975	70.6929
s000038152	62.9871	77.5179	81.0938	65.3465	72.0953	54.0728	81.277	58.0294	57.9904	44.4054	27.6246	73.3711	72.7231	81.8729	78.7516	31.2848	50.3356	39.5243	44.8141	46.4575	42.595	17.2233	89.7161	68.2555
s000038153	51.8635	79.2132	70.9358	58.3404	66.7082	23.2583	72.2878	49.0877	34.4657	39.7897	30.185	32.9231	68.2854	74.1608	71.7305	13.7113	24.1547	13.7501	11.4006	21.2148	19.7074	28.4407	70.0067	52.1874
s000038159	59.309	79.2654	62.0597	54.0463	72.4462	42.3592	82.7337	38.981	57.5024	41.2516	42.4114	44.9383	47.6206	32.3826	37.7571	18.5241	12.7091	8.5035	14.1835	11.1988	20.3259	7.7883	32.9771	25.1466
s000038166	45.3622	74.8415	87.1651	64.782	67.9114	36.6428	77.4675	49.23	60.3013	28.9632	18.1491	71.9714	76.2818	83.141	51.1	35.6622	36.688	24.1728	16.6069	54.7338	51.3036	16.3271	88.3133	51.9085
s000038167	49.5817	81.7248	73.6562	61.6779	65.0283	38.6905	76.7893	56.5746	44.3636	18.0105	32.2266	58.6179	62.2689	71.5497	63.2325	24.1532	33.1423	27.2784	19.3135	35.2472	40.9812	27.1582	84.2867	58.528
s000038175	73.5795	91.1859	87.5926	82.6465	89.0187	8.3816	88.6772	16.7503	13.1098	67.4254	12.0207	8.5892	81.5873	86.9917	79.9371	5.5734	62.2342	61.6453	9.5415	41.4515	8.6187	10.5056	83.6774	75.6507
s000038176	73.8918	88.8784	85.7169	79.8371	80.4355	10.4544	82.4432	24.9291	12.6211	68.906	16.5431	21.1743	85.3529	92.6532	86.6832	13.4192	63.5789	61.5435	22.5252	44.5163	16.0447	13.5383	82.7498	74.2682
s000038179	53.4834	81.6466	76.4097	64.9244	69.1119	33.2096	67.7469	58.4193	49.9313	28.4229	32.9891	51.1967	73.2473	83.1938	71.9177	21.4978	34.5438	28.0777	23.0402	35.8916	36.0421	27.1005	83.1086	55.5972
s000038183	51.8306	76.222	70.3021	56.8898	67.2059	26.1815	69.1727	52.1444	38.9282	17.1931	34.173	52.4179	60.4855	67.6532	54.7833	22.2548	28.74	21.5999	19.0177	33.0213	39.6576	27.1974	85.9633	56.3981
s000038184	54.9253	75.5415	79.0277	60.4182	69.2995	38.9402	73.7762	58.0359	52.6372	31.9192	28.3494	62.6388	69.371	72.0851	65.0806	26.2887	38.1849	26.1155	20.1613	37.0466	38.3434	19.6073	84.1812	59.9837
s000038185	67.4081	81.231	81.4345	67.8066	74.7391	44.1339	77.9096	63.5883	52.6226	27.9748	22.5459	55.2688	76.8373	79.8433	75.5055	17.9833	45.0764	41.7649	40.6701	43.0149	44.8675	21.733	83.0715	66.8907
s000038186	56.7199	76.6137	80.9519	63.5986	67.7595	44.3488	66.419	59.362	51.2921	27.0687	33.1421	57.3939	64.4372	79.0039	77.6411	26.9521	45.5722	37.0488	30.1095	34.99	35.9495	27.4067	84.8472	67.3557
s000038189	62.4026	79.0785	82.2621	66.1611	69.4068	37.3998	68.3431	46.151	41.429	31.0068	37.1917	50.1966	56.8914	77.4223	73.9131	16.9923	37.3495	22.6729	20.3828	35.2452	25.3032	29.1943	90.2383	72.0985
s000038190	43.2703	78.9071	81.2434	65.6629	73.891	30.7037	79.3718	38.0073	53.5085	22.3077	32.5606	64.9447	62.8812	65.849	43.5359	33.6036	33.7092	22.2301	16.9811	35.8322	36.9557	15.7665	82.4717	50.2117
s000038215	39.846	63.3697	52.3338	27.3803	37.0035	15.8702	42.5187	82.619	14.9275	13.7112	55.9573	31.8049	71.295	81.4284	86.4042	16.4748	24.3527	25.3264	20.0169	18.5505	25.2577	60.6047	82.9958	48.312
s000038220	51.2999	74.4604	73.3011	58.9132	64.8266	34.4834	62.3138	68.6976	42.7817	30.0126	38.4675	48.5601	57.7506	72.1763	62.8329	16.2834	33.777	32.7439	13.2155	31.0235	32.0905	22.2144	80.798	63.3005
s000038225	60.462	82.3852	76.3668	67.3434	69.6265	7.6423	75.6575	38.12	11.6238	45.7122	26.3174	16.7826	69.3329	82.0603	74.756	6.2852	42.9155	44.2081	10.0534	28.4664	12.6272	19.7103	82.795	68.7261
s000038239	65.7696	83.5496	86.3696	73.8314	78.1401	52.5296	75.0223	51.2824	60.9682	41.6585	27.5852	62.2846	70.0405	80.4664	55.0557	19.3094	32.2618	24.7639	43.6865	30.5296	29.9318	19.1733	91.6918	72.8198
s000038240	53.2026	80.7339	72.0823	61.592	64.8597	46.3988	70.8049	76.9079	50.5517	32.1465	36.3055	64.4802	61.2521	72.1648	67.746	10.7397	40.4059	39.4154	12.9634	42.4028	30.156	22.7868	78.3838	58.3696
s000038246	59.9187	77.2795	77.9465	61.7982	72.9811	43.11	72.3358	50.8418	50.5407	33.3717	32.8021	54.7246	69.681	78.6158	71.5729	18.8385	42.2312	28.5428	25.1564	37.3539	31.355	30.5572	87.1624	64.9157
s000038257	59.395	87.4216	83.0186	74.1486	78.6138	7.3781	84.816	25.8341	21.2449	49.3105	14.1288	10.4819	81.4637	85.7243	70.2866	6.5646	47.7263	48.4001	7.4385	32.2768	9.6239	17.6017	70.7069	61.1676
s000038264	50.8156	80.3646	77.7902	63.611	69.741	30.342	66.0357	62.0923	40.9755	22.1215	38.0826	43.4086	55.9735	70.8925	61.3987	14.6967	29.0507	26.3474	13.7958	23.3336	28.3067	31.3537	77.188	59.6829
s000038268	52.5624	88.8104	81.8354	77.7423	84.3724	22.1526	83.902	36.1363	54.7838	58.9199	16.8495	33.4811	85.4364	82.9657	69.3686	10.7226	27.1656	20.5042	12.6659	26.6629	19.1675	16.0352	58.4537	43.2945
s000038272	84.3174	93.4944	94.5239	91.4427	92.4943	81.7823	94.3914	29.3663	86.5279	77.5423	7.3889	76.5329	88.9368	91.1043	23.1368	21.933	18.0251	15.5175	74.9658	24.5603	23.0243	2.8498	97.414	85.4221
s000038283	75.947	87.5258	83.2741	73.8373	76.8298	13.6321	77.3489	33.9545	12.1077	62.8093	20.5298	19.7333	81.5001	88.0686	88.8686	8.0116	66.0551	64.8645	9.0297	46.6273	12.782	21.5885	92.1869	81.8464
s000038289	55.7755	71.6377	63.5657	45.3947	59.8347	34.5708	66.2899	64.1389	39.8867	25.9874	36.5801	46.4619	71.4119	72.3662	78.6126	28.6133	35.8665	28.3934	30.8458	25.3546	39.6518	35.2195	78.2829	55.5855
s000038301	79.2541	91.9459	94.3729	88.0648	91.9534	72.4506	92.3028	40.0018	81.8947	53.5824	17.5097	53.6335	85.6869	86.6637	78.9701	49.8507	46.1978	40.5959	58.0559	37.7911	67.7926	18.2727	89.5019	80.0484
s000038302	56.097	75.7331	79.5585	58.9054	67.2018	38.1198	68.0894	53.0774	47.1959	31.4729	34.7685	58.7051	73.3704	77.8564	70.6137	29.1567	33.6163	21.2611	17.2465	30.4773	29.075	30.144	83.9925	64.7491
s000038305	62.2826	83.1854	83.0677	72.1013	78.6207	51.9678	81.2727	53.1801	63.6728	39.9198	22.4282	69.6944	73.8532	75.8555	67.2791	20.9356	54.578	38.9442	32.219	47.2294	40.2592	15.4154	90.1986	70.9438
s000038311	59.8038	73.2245	75.6615	58.9594	51.6713	29.7001	67.386	76.2498	33.3364	28.6293	33.5983	45.2301	55.6913	64.6004	74.5175	12.7639	32.573	29.1213	11.1931	28.3889	26.1905	23.1286	89.676	74.136
s000038317	56.2779	77.3991	78.0403	60.9987	67.7601	41.4084	63.8605	62.9594	47.2963	27.3558	35.1816	53.5376	68.5803	79.8977	71.8523	19.7537	35.2521	26.4499	25.3767	34.4889	29.327	32.6985	85.9826	62.8132
s000038321	57.1805	74.454	73.8246	58.885	68.4534	39.4569	68.0857	62.0682	48.9736	33.5432	35.927	55.9261	64.0637	72.6924	69.8933	17.2695	37.9801	34.0311	26.07	32.5403	34.4869	23.5214	82.134	62.7764
s000038326	76.0896	90.9028	90.5776	86.2119	87.642	71.3386	86.5032	53.6026	80.4798	65.3328	16.084	58.3339	82.8932	87.7111	78.7332	57.2056	69.2064	54.1376	34.8874	46.8199	70.9509	23.375	90.7729	74.7815
s000038328	55.5493	80.9782	82.4003	68.9777	73.0531	38.2684	70.4652	67.1612	54.7334	28.8854	36.1436	63.1239	66.8153	74.1915	71.161	12.289	42.5841	41.8462	20.5081	38.6721	38.6722	23.9104	84.4635	65.4398
s000038336	78.0193	86.6432	87.7273	79.4361	84.3987	56.7025	85.5108	61.7659	58.7413	33.0209	43.6744	62.7521	54.0545	58.1851	54.5816	12.6488	33.5309	30.1178	18.6661	26.3758	19.9466	15.0168	66.7545	54.5067
s000038338	62.8265	77.4395	77.2927	61.651	67.0723	43.2353	62.3261	63.0611	44.9558	30.5408	33.016	51.9495	64.585	80.7114	74.7606	17.4759	40.1551	33.7665	27.8978	35.9212	29.0203	30.1769	92.1168	71.7072
s000038342	51.1213	80.2407	80.1759	65.7323	71.8794	32.5833	74.4758	55.8637	51.1196	22.0713	33.794	57.5413	61.4826	68.3201	59.288	23.1474	32.6377	26.2525	14.8628	40.4828	38.2367	18.8065	85.2194	56.1221
s000038351	43.2887	67.6595	64.4	48.7366	56.0079	14.9157	48.1126	70.5967	21.5235	6.9959	54.7639	32.7681	58.241	73.5072	75.363	21.6355	21.3455	17.78	13.2102	17.4625	27.2019	56.2221	83.7544	53.0711
s000038352	46.7511	61.3293	66.4138	42.3368	56.8471	20.8655	56.3952	62.8338	23.3797	13.1971	41.9346	32.9161	62.3232	70.4779	71.0088	13.2824	27.7639	23.6916	17.4089	19.0986	29.0835	44.2119	88.3106	60.4049
s000038401	64.9588	74.402	74.5408	58.6674	72.2931	43.3694	72.9341	46.6398	43.3964	35.6958	35.6415	50.0552	78.9991	85.2623	87.1807	30.4122	54.1974	46.5144	30.5677	39.3858	43.9801	40.0164	87.3746	68.0571
s000038410	56.074	84.5957	84.6242	70.8282	83.0999	45.6987	82.7589	40.5056	70.6404	42.4409	27.3191	68.0938	68.5356	72.6132	40.9439	27.9838	27.2875	12.3654	38.9036	27.6	36.8042	8.2112	76.6437	52.8058
s000038417	58.7954	71.2112	75.155	62.0939	69.5226	49.5122	73.9707	58.841	49.1212	46.5014	19.9069	53.7716	72.1952	75.082	65.1608	41.5994	33.9666	21.3333	27.6472	34.703	40.7169	16.1504	88.5168	69.0686
s000038433	62.3846	87.5135	47.5925	59.2103	83.5967	45.3111	86.9955	37.5534	76.3337	72.0351	17.7282	42.4428	38.9211	55.7633	72.9836	41.3178	7.685	2.0396	20.0523	7.0004	30.5234	13.7563	76.4647	74.2244
s000038454	45.3023	69.9627	54.6616	41.4865	43.43	29.3397	47.9953	85.0201	23.0764	10.0345	52.8061	44.6318	50.5694	72.9759	65.5584	13.9565	24.5203	20.587	23.0477	23.6883	34.9655	40.5041	86.2752	56.8965
s000038455	47.2859	72.9734	56.0089	44.8979	47.8722	41.8822	50.0874	77.5247	37.3933	25.7953	49.5255	51.0581	76.4026	85.2009	86.5446	22.1879	36.7942	34.2792	29.9622	34.2414	34.5155	46.0603	84.7574	51.0604
s000038456	68.4178	86.5012	82.5303	72.6623	75.8942	54.6381	73.2622	58.9186	55.7213	34.9542	29.278	67.244	65.3858	78.5776	70.1662	20.2359	42.78	35.2068	35.6843	38.6071	37.0124	24.3857	86.5663	72.6232
s000038480	58.0353	72.4174	70.6555	50.7581	62.8087	28.8232	56.5094	67.2292	33.3486	26.437	48.8676	38.573	54.0304	67.2699	70.2304	16.7787	20.0518	16.2866	19.6147	15.8057	18.0476	38.5454	68.9987	50.3391
s000038489	0.0697	48.1898	1.2283	37.9395	42.7001	7.116	93.4472	13.9323	37.7805	45.3201	0.005	7.506	86.5549	32.7185	97.1544	87.4524	0.7453	0.7707	1.8956	1.3511	10.6543	75.9216	21.2041	87.8208
s000038490	31.3734	84.905	31.786	40.7618	45.6192	44.4631	94.0967	38.3503	41.6929	67.1404	6.9246	33.9025	47.5215	44.4463	74.4856	25.6179	4.499	2.2682	5.9298	2.8658	32.2377	12.9893	49.2079	68.6491
s000039511	58.894	87.6914	91.2229	82.8227	85.5531	51.2363	86.1214	47.897	76.7007	41.0147	12.6709	80.7023	82.7751	88.2072	61.3589	45.3525	47.9492	30.311	32.2579	67.1226	56.1749	9.3933	97.8953	64.292
s000039513	75.5165	85.7705	85.8277	73.5867	77.3706	63.6747	76.4288	76.015	65.605	50.7137	22.029	73.0782	85.0959	92.4975	89.7573	27.1575	67.9648	46.325	33.5057	61.9659	49.1994	23.627	94.5289	82.0186
s000039514	78.57	89.3204	90.5	81.5328	83.7309	70.7505	84.4536	62.6125	75.906	58.5306	20.028	83.473	83.0269	88.0286	83.58	27.1229	61.2292	34.5284	33.369	57.9054	36.8263	15.6042	92.3602	81.9707
s000039516	76.3067	83.3212	88.5076	75.3779	75.3293	59.444	77.1396	59.6319	62.1844	47.7809	19.5087	66.6746	73.7724	81.7879	67.5174	18.8318	44.1132	34.0735	44.2047	39.6254	33.1399	15.7653	94.4065	85.4655
s000039519	73.5091	85.3496	92.4676	79.9218	84.8368	66.4226	85.3544	57.0538	73.7538	55.2796	18.2313	80.5019	77.9042	83.5565	76.4701	24.711	62.1093	37.1873	37.9631	57.4259	46.8828	11.8524	92.5334	78.4102
s000039520	78.2315	89.6783	86.6357	77.1471	89.8886	72.2487	86.2791	47.925	65.7074	60.4103	13.973	74.8396	79.3565	84.2668	77.6894	39.5433	51.9941	34.6571	33.5577	44.5577	27.0826	16.4438	92.425	84.4857
s000039521	65.3259	79.1322	79.5593	64.6897	70.1756	45.7122	67.0184	67.1236	45.6223	35.5337	32.9693	61.4044	70.0818	80.9128	78.3544	30.3781	46.8023	36.4191	30.4158	39.4663	34.841	29.1684	91.0751	72.6745
s000039522	72.5722	87.8853	89.3143	80.6111	84.3669	61.3552	81.577	47.6742	67.4256	46.8817	22.3901	76.0804	78.7334	87.1278	73.0644	20.1872	52.1232	43.2018	41.5916	49.7624	31.981	18.133	92.1174	75.3087
s000039527	81.8814	91.6814	89.9802	84.511	85.8645	40.1068	85.8922	34.6225	34.3971	66.1563	12.1072	43.8697	84.1144	86.2123	72.1909	18.4572	61.9985	55.3698	31.1513	42.9461	20.1295	16.4025	95.3832	84.7572
s000039528	61.5513	81.9835	87.6759	72.5359	78.0975	43.8598	77.5967	51.5191	60.3445	41.6365	30.96	67.8771	69.5321	78.4077	65.9652	29.2305	42.7286	37.3601	25.2523	43.7206	34.9416	17.5931	86.4177	68.2967
s000039529	72.4247	90.2076	88.9721	84.376	82.4636	62.9699	87.9242	50.8831	68.3596	46.4502	21.1804	77.1363	75.7015	79.9355	78.2248	30.8689	55.2377	43.5283	38.5235	46.1619	38.0772	13.9045	92.5104	81.2848
s000039532	87.8385	97.3642	95.6857	95.1271	97.0825	2.2673	97.2722	5.9013	9.3713	87.7998	2.7347	3.6693	96.0897	95.9957	91.982	2.2466	81.17	80.486	5.358	55.0994	2.7495	3.2975	87.1245	84.6738
s000039535	55.5039	80.731	77.6596	69.2014	74.7738	38.8273	74.5478	56.4592	50.8612	25.6513	36.3824	61.4352	68.6749	73.3289	67.6415	22.5482	39.2761	29.1281	26.5221	35.2642	39.0363	26.8795	90.6488	64.5716
s000039538	60.1335	85.4413	82.7011	75.1178	76.2529	28.1867	83.929	40.1393	42.8972	48.5565	25.3443	38.3332	66.538	64.5277	63.2595	14.4136	38.6331	32.8847	22.0285	27.198	20.4358	12.7385	79.0424	65.6836
s000039540	89.9078	96.2394	95.0688	93.2012	94.6666	27.2852	94.2463	14.8465	29.736	83.9183	7.881	32.112	92.2158	94.1497	92.5447	16.3738	80.4374	75.7874	14.8577	58.4603	12.6559	5.3472	95.6898	91.1926
s000039541	95.0798	98.5754	97.781	97.3237	98.2989	2.2674	97.7747	4.6003	4.0492	93.2872	1.8476	2.8306	97.5328	97.5481	96.2889	1.5473	91.3681	91.0101	2.9364	61.1007	2.2714	2.4552	95.1922	93.9458
s000039542	60.215	83.3018	87.7332	73.5068	73.316	43.8461	79.2614	61.2083	60.9881	28.545	22.5626	68.5597	76.201	79.391	69.3455	31.1733	47.5439	38.2582	32.977	47.125	49.4152	18.5508	90.7676	68.0331
s000039547	68.2866	85.8676	86.3839	75.5422	80.4221	30.7889	81.4663	39.6882	40.0777	49.188	24.2127	48.3126	75.273	81.22	77.3827	19.4607	54.5753	49.4433	18.8981	44.0726	26.855	15.0453	88.9094	75.209
s000039549	87.0045	94.1558	90.215	86.5	88.3704	83.9294	89.6631	50.1967	81.7189	57.4208	10.0162	87.0657	89.1839	92.1201	88.1773	22.621	78.1245	43.2079	44.763	70.9251	27.5894	8.575	96.3956	89.4077
s000039550	70.7952	84.8909	87.3481	76.5787	81.9692	63.6056	82.3279	52.5311	71.723	41.5639	27.4826	74.8904	78.6978	83.6969	69.8507	18.9845	50.7049	42.6935	39.7009	45.9797	30.5464	13.1918	92.4643	69.0027
s000039551	89.1017	93.2143	95.555	90.4045	91.8331	8.2686	92.801	10.6559	9.821	84.6175	6.6272	11.4267	92.9503	94.1285	93.902	6.434	86.6076	85.4235	6.8969	58.4844	8.03	6.4201	96.7477	91.9851
s000039553	48.8912	60.237	68.1418	36.3152	49.5278	17.9253	39.2066	61.5396	18.9385	17.3957	44.9445	21.5802	57.5247	89.4629	93.7484	20.3353	21.0243	22.6052	9.3816	14.2656	19.94	56.417	86.1626	73.3236
s000039554	61.3918	75.3667	76.1845	69.0406	75.5179	51.6724	78.5557	46.2947	53.9053	41.5859	25.1287	62.9166	66.5249	72.7034	54.2167	21.7666	30.9552	27.0578	33.926	31.7472	32.4739	15.3007	97.2101	80.7799
s000039556	65.0743	76.8867	82.6693	62.9229	69.0998	43.965	68.3426	56.3646	45.8135	35.8054	29.2974	58.8065	70.4	80.7139	79.8251	31.0956	40.062	34.3986	33.1352	35.0213	31.4922	26.0994	93.5573	74.7431
s000039560	80.2833	91.0233	88.9713	88.1645	86.6802	73.4698	88.2319	43.6713	79.1563	62.8784	13.2258	83.9769	82.8565	88.7504	58.8936	42.2064	52.9278	42.4378	56.6469	55.7396	51.0249	8.6	98.7455	81.0019
s000039561	78.5118	90.4555	90.0921	80.4861	85.3625	70.6201	85.9403	39.6606	75.8819	54.9265	17.0032	80.2629	86.0361	88.0203	82.2527	51.202	67.3326	61.7258	57.4744	65.6758	62.5141	14.6834	95.544	80.8892
s000039573	53.2434	74.1586	74.9287	53.9057	65.2901	18.7117	68.1007	59.1844	30.9784	33.7169	32.2419	40.2629	70.6721	71.0583	73.9607	19.2882	29.5878	26.5205	21.3651	27.6916	32.0692	26.0311	78.6524	63.3825
s000039575	82.8653	92.394	92.436	86.9353	88.6281	17.4274	91.8756	20.7761	23.782	72.8243	13.637	29.5823	87.2941	87.3926	86.9963	11.5346	78.0888	76.8324	15.6056	56.495	18.85	8.1776	92.4547	84.4529
s000039577	64.6518	78.3088	84.6015	66.3558	72.668	53.0591	76.1523	64.8554	53.709	44.3191	29.1302	73.2557	68.9992	83.236	70.9775	22.0733	49.8993	31.557	33.207	47.8191	37.8235	16.0344	91.8913	69.0426
s000039578	62.8259	74.1745	81.7658	56.0329	67.8749	33.7122	59.3911	67.3328	36.4899	26.8635	34.3041	56.4787	67.8558	81.752	77.1672	31.4512	41.1407	35.2512	31.3805	39.3877	40.3459	32.8068	92.7931	73.161
s000039581	81.6782	87.1998	91.5257	84.6058	85.8506	78.4182	88.5216	60.1612	81.9165	72.5009	11.9347	86.5563	84.8632	88.1126	63.7991	30.5404	68.9173	27.1515	50.9471	65.2651	34.6125	7.4545	96.5158	86.3136
s000039585	70.8319	80.3762	84.1109	65.247	73.7765	50.8433	77.9406	63.5275	53.4847	40.1814	26.5896	70.2999	73.5405	77.3675	75.5162	29.7357	54.1281	36.3665	45.2563	43.7212	44.5812	19.3844	92.5209	76.9338
s000039586	83.364	92.0245	92.7036	87.4803	90.8442	79.2274	93.2694	60.0581	82.4504	46.0712	32.3985	86.9362	63.9242	66.6955	59.6479	27.6159	43.3195	30.6824	28.104	40.6511	31.4231	5.1256	73.4523	64.0294
s000039588	48.7859	74.4565	74.1476	52.2832	60.8255	23.7374	59.44	67.4564	35.1784	19.443	43.1644	48.6173	66.4265	77.2041	69.6589	20.9617	28.9483	26.235	14.4403	27.2075	31.7935	39.0482	86.0172	55.5284
s000039593	64.1909	71.7974	78.7998	53.4993	66.589	34.2579	68.7202	64.7534	30.1384	32.3685	29.8045	46.9811	66.16	75.0255	70.7098	21.547	32.7436	32.2593	28.1669	26.8693	32.0513	27.324	88.3204	68.3354
s000039594	79.3586	88.8852	89.0333	82.0843	82.6363	33.7296	89.9391	34.7903	39.7621	56.2945	14.2768	40.4529	78.4712	80.3222	78.7316	12.3126	58.9047	55.9041	17.5575	41.9058	20.0131	9.5011	88.3855	78.3094
s000039595	58.0191	81.4286	80.6867	67.9461	73.1774	46.057	75.5957	57.114	57.925	30.8652	30.251	67.7241	74.4568	78.5208	67.4723	29.8979	44.2122	36.875	33.0337	46.5155	43.6731	21.4957	88.2902	63.35
s000039597	72.076	79.4782	85.1664	67.862	76.5397	53.602	75.6881	58.0671	54.6519	44.3183	21.7455	59.5913	74.2958	85.4515	72.8744	22.9087	43.7952	26.6702	26.423	36.7026	34.167	25.2896	93.7585	77.7967
s000039598	76.7123	84.7393	86.3619	75.8148	79.1974	18.5752	78.0576	32.893	15.5017	62.312	21.4942	28.304	81.0176	89.1176	83.0807	13.8618	59.9747	59.4252	11.3783	45.3249	16.3936	16.4722	94.6822	81.688
s000039600	58.8663	79.9212	85.2601	68.5615	78.0362	46.2666	74.1548	52.9038	53.9568	30.9397	29.5505	64.3927	60.642	76.9088	68.5237	20.7985	38.5049	27.2575	28.3364	37.8685	41.2996	17.9442	83.4921	64.7452
s000039605	71.1118	87.3721	89.7454	79.5074	82.0659	55.9663	78.3572	69.2475	63.6306	32.4152	23.626	71.5275	74.6009	84.2839	76.3729	17.3233	53.7761	35.6137	27.2892	52.2473	46.5865	19.8124	92.3993	75.818
s000039606	70.7679	85.9485	88.804	81.1311	84.764	61.7659	87.5564	43.6837	72.1445	56.0751	20.1348	73.8069	76.3723	78.6066	38.8588	16.6278	28.9918	20.6214	44.1644	29.4271	29.148	6.6799	92.126	71.796
s000039608	47.8954	64.3833	79.1971	51.7455	59.0325	22.3985	58.7441	49.5426	23.2983	21.5275	28.2129	33.6113	56.1249	74.8958	74.0389	17.6539	33.5265	31.2533	22.9367	23.4151	28.0751	24.5538	87.3213	71.6141
s000039615	44.2214	68.5746	63.1794	43.8876	48.6824	12.1338	45.8901	78.0925	21.8993	6.942	55.4459	38.1469	60.4245	76.6787	73.3464	27.0785	21.4891	24.7847	17.3199	22.1541	35.9297	46.6946	88.2008	53.2938
s000039616	70.7324	70.8639	86.3447	58.2004	75.6916	39.9517	73.9454	62.5881	42.5745	22.8381	30.6789	57.4395	76.8124	80.8792	82.0599	33.3058	44.7249	45.6596	38.674	34.798	40.4103	40.4577	91.3839	78.4369
s000039617	75.5642	87.1575	88.0413	76.9924	82.9285	65.3477	85.0327	55.3698	63.0558	56.1327	18.6751	73.1454	80.5385	85.8153	76.8165	32.2579	61.8973	41.5358	37.2928	51.196	34.8865	17.8484	91.6557	84.5109
s000039618	69.1558	83.1971	83.0447	74.9424	75.1661	62.888	84.1216	45.4803	73.4873	60.1203	12.7481	85.0819	81.5979	82.7171	73.2404	69.0585	67.7725	44.9193	51.5548	68.0824	76.2166	8.5914	96.124	73.1661
s000039619	75.9243	85.0058	89.163	76.7286	81.4014	63.6883	80.0399	43.6455	64.7576	51.1582	22.2757	74.5396	77.4513	82.1007	86.6144	16.6231	50.3779	45.1613	53.6152	43.975	26.8462	20.6613	92.9943	83.1822
s000039620	78.2576	85.7981	90.9628	79.3299	84.8806	63.8535	80.1857	49.0496	61.5542	53.0585	23.5174	77.6155	71.7848	86.6248	65.85	30.297	62.6316	47.997	39.2846	51.5603	31.6144	15.5043	94.7204	85.1292
s000039622	58.5471	74.352	81.3069	60.9774	70.5915	44.668	67.7532	69.8156	47.9838	28.8372	29.5317	61.2576	67.763	80.8053	78.0358	11.8594	44.3909	45.1344	21.6336	43.5405	39.7291	23.4939	90.8331	64.5502
s000039623	64.3486	83.0117	88.4004	76.2674	80.0993	46.6784	74.4276	37.9658	62.3907	41.8468	29.6346	67.2467	63.0888	76.2826	73.0223	15.0254	46.4068	28.3198	29.1478	48.5366	26.3947	21.2629	87.7634	67.7509
s000039624	70.4329	88.1234	87.9029	78.6385	84.7853	63.9831	83.881	60.045	73.2822	49.6442	21.6688	76.9424	76.1373	83.4406	79.1024	21.704	58.5825	29.6636	24.619	53.1027	39.8956	14.3077	88.58	76.6018
s000039627	48.0631	76.6348	86.6475	65.5822	71.0783	30.6232	77.857	56.9227	55.312	13.4889	35.6025	71.6152	75.7649	73.332	42.6745	35.6135	25.6999	22.344	20.9069	42.4838	51.0144	18.9949	88.2145	42.2395
s000039629	53.0875	73.9005	79.3507	61.8359	67.7477	34.0675	69.4498	60.7665	44.7871	25.543	34.0153	56.3881	59.923	75.7445	65.9079	19.487	31.2855	20.0857	23.1248	32.6745	32.7046	24.261	89.7171	59.0815
s000039632	93.0306	96.0238	95.7841	92.9117	95.2717	11.5166	95.1984	10.3873	8.9796	87.2805	5.479	13.4585	92.7584	93.7356	94.3013	5.3629	86.9228	84.299	7.7511	58.4793	6.629	6.0309	97.752	93.7669
s000039636	43.5192	71.9129	68.7435	57.08	57.9639	24.6737	62.1819	57.0025	35.8625	18.5033	35.075	42.6177	58.3301	70.7764	69.7124	26.3016	23.6086	20.3861	14.5321	29.5699	34.5465	30.1171	90.1806	62.6492
s000039638	77.8283	85.4044	85.4124	74.0967	79.373	5.894	73.4931	34.9721	3.752	59.316	24.3135	11.2237	76.9063	88.6841	89.4184	6.8436	60.496	61.2698	6.8457	41.1676	8.037	25.9346	94.1248	80.5361
s000039639	59.9168	75.5771	82.2458	62.0917	68.5836	43.0932	71.1507	59.2352	52.4883	25.3366	29.8394	62.8457	72.9593	80.3497	78.3645	28.557	41.7089	35.3664	30.9052	34.3227	39.4967	27.7968	86.1479	71.6857
s000039641	75.8064	93.7754	89.9133	87.0692	88.5819	61.179	89.6573	33.722	76.7752	70.0542	12.9725	72.1028	87.3925	86.6803	80.157	41.811	60.5738	49.9433	49.4085	58.8802	35.1016	9.4374	83.0832	74.2925
s000039642	77.3685	85.2829	82.0789	73.7014	82.841	54.4847	85.5661	49.2024	71.495	55.1808	20.3708	66.2715	74.311	71.0367	71.6076	17.9097	52.6476	32.203	33.3819	49.1182	33.8989	12.315	74.2097	65.1315
s000039643	66.2353	77.9951	80.9733	62.9239	69.9018	42.1146	63.2759	61.6873	44.8972	34.4974	38.6855	54.6384	68.6842	84.1971	83.6231	15.946	44.1802	37.5003	36.4726	40.6255	27.0003	36.3057	89.4282	73.6628
s000039644	69.7837	81.2686	84.334	66.7704	73.492	54.3825	74.7247	60.5979	54.9742	40.265	25.9292	68.224	75.4464	83.46	78.4321	24.0225	48.5674	37.7298	28.5383	41.8808	36.1212	20.8573	92.8662	77.6745
s000039645	78.9578	89.8388	89.1872	82.9806	84.7307	67.8333	84.1171	45.589	75.3692	58.7642	15.3391	81.71	85.2849	89.7899	79.2165	42.9178	62.8964	51.4864	53.4927	63.6906	46.357	15.0839	97.2562	82.982
s000039646	70.5673	88.8968	85.6427	82.9938	85.4954	6.9047	90.6288	19.1271	15.7683	65.3155	11.3963	11.8845	86.8554	90.1596	82.896	6.1995	57.5821	57.1312	15.8146	38.6448	8.1758	10.7256	75.5735	70.3207
s000039648	85.1802	94.1755	91.6048	87.1234	90.6385	80.6051	91.9904	57.4124	76.5512	65.8991	12.2864	87.7897	88.1303	89.4319	79.1018	28.7153	75.5637	42.6477	40.0668	65.6611	43.8578	7.7058	92.5415	85.5646
s000039651	69.0083	92.4344	92.3735	85.4022	89.7624	20.018	90.4057	24.3517	37.6829	58.6782	11.2174	25.7592	88.9129	91.4611	72.9942	10.1234	60.7701	56.0966	12.3271	45.4443	14.1985	9.9371	79.1686	71.5517
s000039653	90.4638	94.3077	95.9368	90.6217	92.4443	9.1047	92.9023	13.918	10.8122	83.7295	8.1891	13.0683	92.6702	95.0518	94.8643	5.7633	86.213	84.5655	7.9053	59.8547	8.4904	7.1347	97.2285	92.3637
s000039656	67.3002	82.8767	85.857	72.6027	76.2246	47.3037	71.5467	65.8169	58.2248	26.0174	32.9474	65.7065	70.927	82.1635	75.8591	21.8972	45.0448	36.5598	34.9226	40.7989	38.553	26.3228	88.3089	72.9064
s000039658	70.0121	86.7419	84.7953	73.9622	78.625	65.6684	84.5697	44.7346	71.2297	49.6664	21.703	77.0555	75.798	81.255	77.1378	20.9543	60.8415	50.066	48.6861	55.3823	34.3772	12.9673	90.2835	77.3669
s000039660	56.4109	74.6108	71.7474	56.8959	62.8863	5.0134	61.0055	46.4199	9.6669	33.4761	36.522	9.9601	73.5115	86.2895	83.8557	14.1807	37.7635	37.5632	5.4798	24.6169	8.9503	47.122	81.1762	64.5597
s000039663	80.9218	90.3714	85.5905	79.4802	87.8344	69.5297	88.3898	52.4792	69.6288	58.4975	17.5542	77.6561	78.2868	81.8182	77.4804	32.7439	58.0287	33.0372	29.3078	51.5125	35.9919	12.5452	89.3017	82.2532
s000039665	30.5307	82.3946	83.0662	72.0131	77.2473	20.444	81.5093	35.9129	57.6073	14.5306	27.5871	65.8693	74.3119	79.3275	35.2332	47.3635	12.5966	10.0933	11.6895	48.5639	52.0455	18.0858	91.6904	34.7084
s000039666	73.1991	84.4361	84.4356	73.2296	77.4897	53.2165	69.5054	62.38	50.4393	39.0031	31.1157	62.2127	69.4651	84.0986	78.6461	27.4833	44.0654	32.5918	29.668	34.5494	33.1059	28.6417	92.2869	79.3094
s000039671	63.6744	85.6296	78.2517	67.2492	81.1485	59.1155	80.3655	54.2203	59.2942	45.6976	24.6059	65.9734	69.483	76.281	72.8453	27.3821	42.3614	24.7787	22.9942	38.7947	31.1362	19.3724	84.4966	70.0501
s000039677	78.7673	87.3213	91.5566	81.6036	86.0845	61.8793	86.2801	41.5722	68.9338	64.2085	15.4496	72.981	84.6886	90.2776	86.2931	34.586	56.6978	37.8222	38.4777	53.7236	34.6525	15.1012	89.6377	80.175
s000039689	75.0739	84.2729	82.9896	70.8848	79.5238	55.2874	71.5611	57.3832	57.6612	51.9129	27.5013	61.7634	73.2236	85.3693	81.5263	34.3499	47.4076	38.8034	37.1404	43.009	34.7107	29.6145	88.6731	76.8193
s000039691	66.536	87.2044	86.7012	77.5957	79.841	55.6007	82.9981	50.4803	69.0659	44.5842	24.242	75.4067	77.364	82.3867	72.7758	38.0186	47.6311	30.2516	25.29	42.5366	35.7633	15.0103	92.3626	74.0826
s000039692	65.0401	84.3098	85.5061	76.0229	78.3733	55.5177	77.2072	53.0751	67.799	45.5992	17.7563	74.6327	75.7666	87.8705	70.372	34.409	51.6167	30.7519	28.8365	58.3125	46.521	17.7062	95.2421	70.5111
s000039694	61.7689	77.9563	83.2746	64.8426	72.559	41.6734	72.6802	61.5424	51.3917	35.8855	34.1951	59.9094	69.8844	80.1761	74.1259	21.1765	44.3737	30.2709	33.2341	41.7425	32.3324	24.2779	84.0225	65.8854
s000039696	77.2065	87.137	89.6212	79.4272	83.0527	21.3255	80.8141	34.9867	22.4702	60.3257	19.6343	29.1573	79.3441	86.0326	85.8278	13.446	65.7693	61.8768	14.6926	44.5485	19.1947	17.0775	93.754	84.4539
s000039700	86.7226	94.2248	94.1369	88.2993	92.3929	24.3435	91.3058	20.7591	25.3451	78.1377	11.3077	30.4139	87.9758	91.0304	87.8837	13.6478	75.8146	71.2548	15.0871	54.5094	11.6432	8.8265	94.1682	88.2658
s000039703	69.1893	70.8899	84.3567	61.3911	66.7764	43.7836	69.6263	67.2705	46.8083	24.4565	30.8603	56.42	61.0149	65.6414	61.4304	25.2949	37.7592	32.8303	38.6841	30.9937	40.2801	24.1837	95.2945	76.2251
s000039708	76.747	83.7454	84.0313	71.2654	77.7242	61.5547	75.8035	58.2768	54.9114	36.7717	23.0377	68.1001	77.066	81.4699	87.1627	40.2766	47.013	42.6927	38.2595	35.8732	42.5246	29.7057	95.647	81.6492
s000039711	82.8859	91.1961	85.8354	83.6996	82.7734	81.0939	87.8265	68.8215	79.5215	63.7058	11.3313	87.5551	90.3817	91.562	84.3245	22.0211	75.3444	39.2269	35.6622	72.7091	51.2889	9.31	95.5429	82.1171
s000039714	53.2129	79.0858	74.3024	70.7127	78.058	34.0176	80.0211	42.6737	45.2935	32.6174	39.4806	53.0381	58.8343	61.7808	59.8575	22.796	29.033	18.0786	31.571	19.3736	25.7217	27.6793	87.3547	70.9311
s000039715	77.2877	87.2826	86.6079	78.8644	84.8823	70.5517	86.0149	51.1333	73.2659	53.5076	17.5488	82.8964	78.8536	82.0006	80.8834	44.859	69.0693	53.081	49.7616	67.1426	66.6871	10.4163	90.1266	80.6912
s000039720	40.8463	57.6493	74.9981	41.0544	48.3344	23.598	48.5995	59.7712	25.774	13.7926	33.8366	39.1102	51.3724	76.5398	74.5754	19.4588	31.7077	21.8668	23.133	22.6035	33.1684	28.4709	93.1603	69.3099
s000039722	68.494	87.6781	84.88	75.6536	81.6542	57.9927	79.7484	54.7484	58.2146	45.7965	25.2068	70.1123	71.6774	81.6781	65.9442	26.7806	48.0415	33.8384	28.9541	41.4919	33.8709	17.6278	90.7207	73.5339
s000039726	73.3633	83.7668	81.5767	70.7064	76.4101	38.7845	59.3225	71.7092	36.25	26.6123	39.3051	48.7482	63.051	85.36	81.8628	20.2275	36.8639	32.7796	33.1035	30.6259	30.5542	38.3208	89.0119	75.7075
s000039728	59.5388	73.3446	72.7319	54.3352	65.6463	42.1422	65.5403	63.206	46.1905	31.2989	32.7712	51.1374	74.5343	83.5068	79.1136	20.504	38.7462	30.1335	23.5815	31.9863	34.8535	33.559	84.2505	63.6688
s000039807	71.4948	82.0478	82.9711	75.1139	76.7809	47.7358	93.4417	51.2461	69.8691	30.3151	8.2538	69.6959	68.0019	66.4979	71.0519	38.5755	45.3508	38.8323	37.7701	54.2631	57.7358	5.2502	84.9727	64.6037
s000039813	69.6476	74.6679	85.0444	61.432	64.2575	44.2382	70.2021	73.8014	44.3701	41.4567	20.0294	59.8619	76.6375	73.9987	82.0738	28.9298	49.609	50.6489	28.036	49.7905	41.2652	28.6219	94.9046	85.0787
s000039820	52.5027	78.0695	73.8646	57.2669	54.346	38.647	58.6329	74.9309	42.0447	30.8469	37.6888	50.3574	69.4671	84.656	81.8967	18.8271	42.8969	42.7815	24.4845	42.3937	40.7147	38.2338	92.0766	66.3211
s000039823	44.6306	64.7924	59.1584	40.6474	47.8837	24.8587	51.4024	71.8888	24.5493	19.3658	45.294	36.3148	61.9822	74.4161	73.8775	14.1225	25.3483	21.3358	21.1088	19.0601	23.0931	38.5705	85.2925	54.2556
s000039828	53.2648	71.8702	73.2075	55.0158	60.8426	31.6409	59.9205	59.2713	37.1127	21.5186	41.7626	45.7912	57.1868	73.9563	72.7583	20.0473	25.3168	21.3878	20.8362	22.3348	26.6578	32.7048	86.7564	60.8889
s000039833	58.6826	76.3283	77.517	60.965	62.2509	9.3543	58.403	52.2212	13.0393	30.0434	42.0147	22.9424	59.9473	73.2185	71.1259	10.3936	36.7402	35.2561	10.1468	24.5715	16.867	37.6746	87.9075	70.1373
s000039843	51.386	70.8935	79.5663	59.6957	64.2654	44.6169	66.7336	42.6802	51.5003	36.7126	25.4354	59.667	74.2991	80.3772	71.6682	30.196	35.1965	35.8167	27.1852	33.6755	35.5332	26.8171	87.1683	66.2941
s000039870	80.7997	36.3649	11.8619	10.2956	83.68	6.4524	73.7605	5.4678	62.2089	6.1829	34.5137	9.5535	25.2512	11.8813	83.3939	27.0888	2.9674	2.4998	15.3231	2.238	23.6961	7.6223	9.8677	8.8758
s000039878	69.7997	81.3902	78.3143	69.0637	73.8657	56.8289	71.0418	56.0076	56.9876	38.9816	26.798	50.3557	70.395	72.5631	81.1075	27.588	41.0448	37.5674	32.2821	36.4368	40.7152	29.421	90.4467	78.9292
s000039882	69.1945	89.4613	91.1687	84.1774	88.3868	61.673	82.8976	43.3187	77.4698	41.6316	13.2049	74.8029	81.3404	86.6924	44.1236	17.6859	39.8635	34.1393	43.8377	40.6554	43.2176	11.0013	95.9544	72.2603
s000039892	66.6526	79.9455	81.2562	67.2196	76.5409	50.2758	72.2113	46.5602	57.3989	44.7153	29.7222	60.7566	68.6153	77.3932	77.4738	20.9142	43.1889	36.3926	38.0629	42.016	23.5103	24.9897	82.3779	69.1133
s000039909	52.4746	72.0574	70.0895	53.8041	62.8958	23.4467	53.2775	65.8519	30.2409	11.4021	51.6348	40.1438	52.6829	72.0495	72.9925	16.6877	24.2211	17.5439	13.7874	21.1997	29.0905	44.704	87.5154	57.7999
s000039934	57.0061	75.4998	73.2689	62.1504	67.8551	31.2987	61.8885	62.7945	35.3835	23.2074	42.5405	43.8799	55.1988	75.6624	71.9867	17.272	28.369	23.145	22.3019	23.867	29.665	32.9544	84.6233	63.3159
s000039950	52.4978	66.481	63.6611	30.9575	50.7326	40.153	77.8999	68.2671	19.0101	20.3417	20.8763	49.271	60.6468	56.9357	65.458	28.5082	30.1684	28.9319	21.7666	24.5214	34.6525	33.2328	82.9521	63.6053
s000039952	58.3588	59.466	32.5811	21.6678	69.1703	18.545	72.4826	12.7664	47.747	19.9554	37.9103	19.8879	34.7668	26.149	64.7569	25.0237	7.4808	3.8038	13.7207	2.9216	29.533	11.0483	23.6343	20.6324
s000039953	60.2866	79.9924	83.3549	69.6922	74.4691	40.3888	66.044	61.2684	53.0313	24.9154	38.3099	60.6199	68.3614	81.5302	77.5595	27.2015	41.8829	34.0938	32.0046	37.9233	39.4296	33.1075	85.0753	66.1668
s000039962	68.6084	83.013	86.4201	75.4354	81.6275	59.4933	75.0536	54.457	66.4982	32.3507	21.3879	70.5541	73.704	77.7069	74.3061	28.1295	43.7821	41.237	37.0896	42.2682	42.0099	16.5406	90.3016	70.4851
s000039970	51.3011	66.9605	80.8736	50.4835	51.7742	27.4518	51.5735	60.1933	30.9528	17.097	33.099	39.6343	55.3815	81.6306	85.6285	17.1936	29.0876	26.7664	21.9486	22.6862	31.8451	28.3812	88.995	73.443
s000039982	62.6983	75.6453	76.3717	63.7551	71.6685	53.2327	72.2664	65.8106	56.298	31.3392	24.9561	62.2008	80.5622	87.1862	76.0166	33.7905	50.1008	41.4376	26.2486	47.5559	49.653	25.7711	90.136	69.4564
s000039990	69.2358	72.8811	78.1981	52.9869	70.9382	40.8343	67.4147	59.9839	33.1066	25.4852	31.9507	48.7021	64.7438	80.3005	81.1067	30.4995	41.9252	40.6204	28.9627	28.4439	36.1257	47.3478	86.7734	74.0774
s000039992	86.8762	90.8254	90.4525	86.9296	90.0899	84.5837	89.7628	68.0349	81.2872	57.3389	8.9231	87.2828	92.5539	90.287	90.0744	23.4966	75.525	48.8694	41.679	65.7559	48.2394	12.7916	95.856	89.8364
s000040057	72.8292	83.3437	82.3228	71.1178	73.1523	58.4571	73.4707	55.0401	62.1259	43.15	22.2617	64.2038	76.873	85.4622	81.7542	31.1205	51.1838	43.7877	40.7818	44.6634	35.7547	23.6087	95.4669	79.6944
s000040073	47.5586	71.9375	58.945	43.2055	49.7755	28.3033	46.7641	81.1559	29.6239	22.45	54.7459	38.5193	73.2827	88.7972	87.174	18.8649	29.5032	24.1663	14.6506	27.7565	26.5142	53.3877	86.0188	53.6019
s000040079	74.5767	84.3054	90.6819	78.379	35.1368	17.1922	91.1804	67.4824	25.8428	13.2184	12.4444	38.1768	33.677	30.6276	71.0432	17.835	26.2284	17.514	21.3355	15.0609	21.6078	10.6107	91.288	74.187
s000040080	46.4171	43.3473	69.5168	28.2165	44.5987	20.1786	54.9165	64.009	13.6089	6.5551	31.9102	35.6485	59.578	68.0139	77.6377	21.233	20.2165	21.2874	17.6926	16.283	32.5755	41.9668	84.1914	61.7722
s000040091	66.5502	79.8175	72.4379	62.0234	68.6851	46.2241	57.2577	77.7495	44.4293	36.2419	39.24	55.4359	71.1087	87.2134	89.1441	23.2901	46.1522	26.7543	45.2861	23.5991	32.292	41.9332	90.6888	71.4438
s000040107	72.7672	92.2699	79.8038	73.9881	73.193	28.6807	87.1643	35.0543	17.577	62.9843	13.2483	33.572	76.0754	81.522	79.4065	12.688	64.7576	62.5733	11.085	45.5648	12.8142	11.3721	84.2598	76.5019
s000040142	67.7558	77.0864	83.8546	67.7229	73.2023	40.1637	74.1582	48.0977	40.8853	40.4879	20.0203	45.9818	68.6566	79.3475	78.5715	20.1282	54.6897	45.2008	23.294	43.4748	32.3037	16.5432	91.8116	78.9284
s000040149	77.5733	93.7844	88.5966	87.7452	88.8681	73.6032	91.0402	58.2589	80.7638	39.0592	11.1368	83.6747	78.5837	79.8005	68.8529	23.7198	58.7222	48.6905	42.5016	57.4023	51.3711	6.5234	95.6998	78.25
s000040164	3.9353	43.7345	4.251	33.9768	37.5026	7.8073	91.7741	17.445	31.8072	42.4071	0.6532	8.3293	84.8301	41.9968	93.3319	81.2444	2.3332	2.6879	4.5709	2.5388	12.0058	72.4764	19.0937	83.9737
s000040165	24.4802	94.2205	16.8196	23.827	30.1177	58.8411	97.5845	18.3899	73.0041	82.3114	8.0125	15.8115	73.2648	72.9625	81.6885	53.8747	9.8431	1.1411	5.2566	0.7928	12.8218	6.0031	37.3375	80.0688
s000040170	41.491	69.509	67.8052	51.468	59.849	32.463	75.3933	51.0934	32.6031	21.0284	22.3034	51.7292	65.2659	60.4179	57.0899	29.5187	35.2437	27.0588	13.2024	28.62	30.8031	30.5329	69.4632	49.3116
s000040180	56.6672	57.994	69.6291	42.6474	64.5742	16.1246	50.6671	72.8115	17.6454	13.3735	46.5342	31.45	63.1281	79.9462	80.9887	21.1825	21.8984	22.6686	16.3384	18.2809	28.0526	55.8477	91.52	64.36
s000040182	68.6598	75.3036	79.9326	61.6741	69.4973	54.3012	77.6264	61.6253	49.9421	34.8844	24.7075	70.2394	75.9973	77.2135	70.5268	26.9463	40.8541	34.7257	40.0309	40.4158	43.3343	19.3052	89.534	68.4632
s000040192	36.4734	76.9963	46.3875	23.7905	36.1682	47.6225	74.4693	66.3245	18.6968	21.6389	25.4675	50.8517	50.1824	54.6949	46.6198	11.1526	9.9483	9.7376	22.4467	4.1786	14.1522	32.568	61.4044	40.73
s000040316	55.7685	64.8331	72.6814	48.0695	59.65	26.1832	60.0669	65.3725	28.2236	25.0323	39.8285	39.1735	61.8582	67.9693	56.2636	13.9581	15.1248	13.6732	29.9752	12.1555	21.8611	38.4526	87.6099	62.5414
s000040325	64.3013	81.832	71.6685	63.5813	70.289	53.4591	75.4242	58.2268	54.2334	27.9126	30.9515	59.4768	70.3364	72.5039	60.3113	11.5043	32.2014	29.1845	35.9202	27.0215	39.5012	24.1044	88.5461	66.3529
s000040337	70.4402	81.3957	80.8822	67.6919	72.7069	57.3743	76.5892	47.7219	46.9465	46.2117	25.7041	70.9183	79.7271	77.9116	72.7975	47.8714	58.5032	57.4251	52.0313	42.921	52.4226	20.1543	89.245	75.9674
s000040351	52.2194	78.9755	72.3007	59.3367	67.5	36.0748	71.8337	47.8141	45.5004	28.0169	33.2289	56.7862	71.7104	74.0586	61.5974	21.3995	38.1308	29.6834	24.3387	34.0759	36.1122	25.4479	87.2501	53.9416
s000040354	54.7957	63.9843	86.0789	56.124	68.5558	27.1765	64.9995	50.7564	34.9849	22.2574	39.3195	42.4585	53.5419	65.4988	54.8774	14.2713	16.469	17.0482	27.1919	13.5661	21.0848	30.4898	84.5374	64.7855
s000040358	70.8737	76.1654	72.2949	65.449	66.1503	56.3238	71.5051	62.7333	50.5339	42.146	22.0931	70.8255	70.7631	74.4878	73.0019	24.5482	53.0862	32.1074	35.3671	36.0516	45.3133	16.0169	91.8534	67.9819
s000040387	55.916	70.0253	68.8883	47.2162	56.5923	28.336	51.88	81.4086	32.2894	24.3287	46.6116	42.4632	71.8619	83.3332	86.6825	16.7628	32.5845	25.6503	20.6921	29.6377	29.4002	49.6933	82.8735	59.7355
s000040406	68.8829	84.852	84.3655	76.1751	78.3326	46.4172	62.4286	67.6067	53.6169	38.9463	38.9583	56.4929	63.434	89.3111	85.4494	16.7274	44.8542	21.7072	19.0975	42.0782	31.369	35.8503	89.2127	77.1839
s000040410	54.1768	73.8963	62.5674	49.7572	56.1065	24.1605	50.8912	68.3103	22.3638	25.4239	52.0489	31.1412	61.6906	83.7198	82.765	14.3435	29.8306	23.5127	13.1766	23.5556	19.6528	47.7071	86.5016	59.82
s000040414	55.8207	75.1368	78.4498	58.541	64.9986	29.5617	58.0486	69.522	35.7359	20.937	53.7729	47.561	53.6791	76.9145	69.9348	17.2683	28.0059	22.5824	16.5224	26.6017	24.5618	40.8541	80.239	58.3367
s000040469	63.7283	89.865	84.6153	74.505	77.2104	58.2422	89.2925	49.6794	68.4979	27.3178	30.3126	77.2928	75.8522	74.898	67.1694	39.2056	45.1749	39.1604	34.7464	52.3687	50.8132	10.5484	85.8746	64.5438
s000040505	66.7018	84.63	80.8066	69.9052	77.8792	51.8686	75.7491	58.1503	51.7136	37.3441	33.1117	62.9008	69.9734	76.2282	71.477	25.5767	35.3598	25.6645	18.1581	33.8959	24.9243	21.3205	88.0108	69.9475
s000041063	46.9635	75.651	50.7668	46.142	69.2833	25.7617	74.627	22.4127	47.6403	44.8099	41.9109	27.8671	42.1501	42.4759	46.5322	23.1627	8.6658	3.1797	7.1818	6.5274	25.1624	16.209	24.9591	14.6775
s000041251	44.2546	68.9934	62.8952	42.437	47.4607	21.0673	49.1747	73.5866	27.2082	13.2602	48.1397	38.3725	67.2436	75.9058	74.968	19.064	25.2723	23.0383	21.5583	24.9215	29.6247	47.9931	83.8279	53.1846
s000041253	62.929	72.001	81.5229	59.0304	63.692	24.2249	48.6663	67.8286	27.9948	15.831	45.7439	35.4471	46.1969	80.1245	82.0535	14.055	25.8852	23.7162	17.633	23.5202	26.7005	43.7544	89.7796	74.8174
s000041258	62.1652	79.1477	85.2861	68.3318	74.8411	43.5282	68.2335	64.809	53.9201	28.29	29.2937	59.7637	67.7359	80.5657	76.5299	15.0601	44.2774	36.5761	20.9963	39.3792	40.0075	24.9756	90.5944	70.1125
s000041277	47.8777	69.086	59.4772	45.4444	52.5614	40.9531	53.1971	83.6734	37.6984	22.1248	41.4286	56.2763	77.0019	83.0991	83.2411	21.6177	36.4893	33.2994	33.248	32.7705	38.9319	41.6905	88.5936	57.5842
s000041291	75.683	86.3747	87.3111	76.4905	81.0374	7.3049	87.9663	25.5267	10.1237	65.0533	14.3535	15.1288	83.5006	81.7737	86.7463	7.806	65.7366	64.1022	9.1856	45.1009	13.7257	13.9563	87.9799	76.9768
s000041295	65.9863	84.2749	79.9388	68.0823	73.6556	55.6695	74.2838	68.6118	59.9047	38.7399	31.6301	69.9875	81.4058	84.2774	83.3858	25.5284	53.9415	49.9919	32.1281	51.3082	42.0373	26.3581	88.8509	68.5563
s000041303	65.9451	82.374	70.909	64.6419	66.9395	57.4186	67.8125	84.7429	56.9715	56.5653	33.2055	67.2787	84.5658	88.6214	87.1598	12.2434	57.7286	37.4135	22.7116	49.0456	32.1826	28.8891	91.6628	67.5449
s000041318	57.2413	78.491	75.5709	60.758	60.2684	42.2348	66.241	64.8618	49.2696	27.3073	31.0033	62.4575	69.3647	80.3582	77.492	29.0982	41.5615	35.2712	28.7732	39.3958	43.6279	23.6013	90.4136	71.1076
s000041323	70.9968	82.6569	84.258	70.0017	75.9888	17.2755	78.4424	38.5427	22.7248	47.7123	27.7043	31.5108	76.2237	82.5924	79.3904	15.3912	57.2966	58.1841	13.0404	41.5976	24.5075	24.5464	90.5735	77.4539
s000041529	66.4472	76.5603	85.2686	60.3407	72.5786	7.8178	73.5148	43.1362	13.7287	30.6888	35.5734	25.9214	65.247	72.2338	80.3754	11.2761	37.0116	37.4819	9.9289	27.4052	17.47	34.3432	90.9364	72.8655
s000041532	65.977	78.4571	84.192	68.2959	75.6031	34.4148	58.8725	61.8775	39.6922	23.8456	45.2983	45.8087	48.609	73.7316	69.314	11.5199	25.8919	22.8619	26.7433	19.5099	22.9173	35.6292	85.9242	74.0262
s000041534	62.0724	77.1918	69.4926	55.7475	69.598	41.4128	69.4426	50.9903	51.3849	29.666	40.3895	53.7861	63.2762	66.0445	71.1083	31.2756	31.7232	27.4868	26.0835	26.9789	32.3609	26.3848	71.2558	53.9866
s000041536	42.8675	76.4564	83.8162	66.3408	78.363	23.6295	77.3161	40.5946	48.7518	18.9873	29.3184	61.3906	71.1025	73.8764	45.4935	42.7758	25.6838	24.401	18.7873	39.3027	45.1468	18.9885	93.1605	48.5068
[truncated: 890 more rows]

## Sheet: AGP CBTA rSTD
sample-id	B1	B2	B3	B5	B6	B7	B9	B12	Lipoate	K	Butyrate	Propionate	Glc	Gal	Fru	Man	Xyl	Ara	Fuc	Rha	Rib	Lac	His	Trp
[truncated: 2,868 more rows]

## Sheet: UKT CBTA CPI
sample-id	B1	B2	B3	B5	B6	B7	B9	B12	Lipoate	K	Butyrate	Propionate	Glc	Gal	Fru	Man	Xyl	Ara	Fuc	Rha	Rib	Lac	His	Trp
[truncated: 3,288 more rows]

[truncated: 9 more sheets: UKT CBTA rSTD, AGP MTA CPI, AGP MTA rSTD, UKT MTA CPI, UKT MTA rSTD, AGP SEQ CPI, AGP SEQ rSTD, UKT SEQ CPI, UKT SEQ rSTD]
