# Supplementary material for: Binary Metabolic Phenotypes and Phenotype Diversity Metrics for the Functional Characterization of Microbial Communities
Source: Front Microbiol. 2021 May 25;12:653314. doi: 10.3389/fmicb.2021.653314 (PMC8185038; doi:10.3389/fmicb.2021.653314)
Supplement: Supplementary file 5 [file Table_4.XLSX]

## Sheet: Table S3 caption
Supplementary Table S3. Wilcoxon test p-values for pairwise comparison of absolute values of relative change in CPI between true CPIs and those predicted using 3 mapping schemes:
(i) Consensus-Based Taxonomy Assignment (CBTA), with phenotype indices predicted using taxonomy-based mapping scheme;
(ii) Multi-Taxonomic Approach (MTA), with phenotype indices predicted using taxonomy-based mapping scheme;
(iii) sequence-based (SEQ), with phenotype indices predicted using sequence-based mapping scheme.
Three null hypothesis for the relation between absolute values of relative change in CPI for each pair of mapping schemes were tested: greater, less and two-sided.
For some phenotypes (e.g., B1, Butyrate, …) where, according to p-values, MTA demonstrates better accuracy than SEQ, the actual prediction errors are of the order of 1% for both MTA and SEQ mapping schemes and are due to low-abundant ASVs with poor mapping using all schemes.

## Sheet: CBTA vs MTA
Phenotype	greater	less	two-sided
B1	9.09015e-126	1	1.81803e-125
B2	1.37104e-05	0.999986	2.74208e-05
B3	6.17029e-126	1	1.23406e-125
B5	3.4783e-116	1	6.95661e-116
B6	1.18572e-116	1	2.37144e-116
B7	8.49392e-119	1	1.69878e-118
B9	6.08006e-129	1	1.21601e-128
B12	0.796303	0.203697	0.407393
Lipoate	3.73343e-127	1	7.46686e-127
K	2.33068e-122	1	4.66137e-122
Butyrate	1.8496e-129	1	3.6992e-129
Propionate	0.997718	0.00228209	0.00456417
Glc	0.940116	0.0598842	0.119768
Gal	5.58636e-22	1	1.11727e-21
Fru	8.41156e-115	1	1.68231e-114
Man	0.000331049	0.999669	0.000662099
Xyl	4.2749e-80	1	8.54979e-80
Ara	8.61193e-123	1	1.72239e-122
Fuc	3.7406e-33	1	7.48119e-33
Rha	1.83508e-44	1	3.67017e-44
Rib	1.86945e-11	1	3.7389e-11
Lac	2.37266e-92	1	4.74532e-92
His	0.99999	1.03237e-05	2.06475e-05
Trp	4.31963e-108	1	8.63925e-108

## Sheet: CBTA vs SEQ
Phenotype	greater	less	two-sided
B1	1.51208e-104	1	3.02416e-104
B2	1.76674e-158	1	3.53348e-158
B3	5.51859e-136	1	1.10372e-135
B5	3.68742e-116	1	7.37485e-116
B6	3.16734e-140	1	6.33468e-140
B7	8.38866e-133	1	1.67773e-132
B9	3.98074e-137	1	7.96148e-137
B12	3.04317e-157	1	6.08634e-157
Lipoate	2.524e-63	1	5.048e-63
K	4.67023e-126	1	9.34046e-126
Butyrate	5.10081e-115	1	1.02016e-114
Propionate	2.17378e-11	1	4.34756e-11
Glc	5.26682e-161	1	1.05336e-160
Gal	3.28336e-31	1	6.56673e-31
Fru	1.39226e-11	1	2.78451e-11
Man	0.00609693	0.993903	0.0121939
Xyl	3.10201e-12	1	6.20403e-12
Ara	1.62989e-114	1	3.25978e-114
Fuc	1.69923e-53	1	3.39846e-53
Rha	1.9008e-60	1	3.8016e-60
Rib	0.000708788	0.999291	0.00141758
Lac	4.77961e-25	1	9.55921e-25
His	6.39475e-159	1	1.27895e-158
Trp	1.28695e-100	1	2.57391e-100

## Sheet: MTA vs SEQ
Phenotype	greater	less	two-sided
B1	0.999966	3.43895e-05	6.87791e-05
B2	7.69773e-148	1	1.53955e-147
B3	1.04737e-34	1	2.09475e-34
B5	2.18307e-19	1	4.36613e-19
B6	1.41266e-76	1	2.82531e-76
B7	6.06797e-51	1	1.21359e-50
B9	1.04737e-34	1	2.09475e-34
B12	5.84658e-148	1	1.16932e-147
Lipoate	1	2.0383e-49	4.07661e-49
K	6.13256e-10	1	1.22651e-09
Butyrate	1	3.86637e-14	7.73273e-14
Propionate	1.017e-11	1	2.03399e-11
Glc	8.13879e-149	1	1.62776e-148
Gal	2.55906e-19	1	5.11812e-19
Fru	1	2.36062e-50	4.72125e-50
Man	0.00842125	0.991579	0.0168425
Xyl	1	1.52858e-32	3.05716e-32
Ara	1	1.61235e-10	3.22471e-10
Fuc	2.12889e-14	1	4.25777e-14
Rha	1.02221e-59	1	2.04441e-59
Rib	0.0896369	0.910363	0.179274
Lac	1	4.40907e-38	8.81814e-38
His	2.34757e-147	1	4.69515e-147
Trp	0.128911	0.871089	0.257823
