# Supplementary material for: Binary Metabolic Phenotypes and Phenotype Diversity Metrics for the Functional Characterization of Microbial Communities
Source: Front Microbiol. 2021 May 25;12:653314. doi: 10.3389/fmicb.2021.653314 (PMC8185038; doi:10.3389/fmicb.2021.653314)
Supplement: Supplementary file 6 [file Table_5.XLSX]

## Sheet: Table S4 caption
Supplementary Table S4. Phenotype Alpha Disversity (PAD) values for AGP (A) and UKT (B) datasets.

## Sheet: AGP PAD
sample-id	B1	B2	B3	B5	B6	B7	B9	B12	Lipoate	K	Butyrate	Propionate	Glc	Gal	Fru	Man	Xyl	Ara	Fuc	Rha	Rib	Lac	His	Trp
s000001020	10.471	16.6587	15.5882	11.6418	13.1197	6.14073	15.6195	13.1532	7.48269	6.48236	10.1118	8.77321	12.468	11.7838	12.7834	6.85574	5.82836	4.69536	3.53373	3.3696	6.46525	5.94524	18.4473	12.7681
s000001026	10.1453	15.2863	13.3183	10.114	12.9949	6.64951	14.1072	11.6411	6.88157	5.69137	10.8224	7.89449	12.0426	11.3873	12.3829	7.07248	5.48114	4.25912	3.18851	3.04348	6.77553	7.04368	16.5959	11.2865
s000001032	6.25647	9.21402	9.67396	7.30426	8.4436	4.40496	9.26011	9.26623	4.36191	3.57598	7.3084	6.82094	7.39254	8.78529	8.13095	6.14575	4.73139	4.03643	4.10729	3.34294	5.86742	4.50871	13.7027	8.66579
s000001047	7.27074	9.43764	8.67516	6.23072	8.05241	5.19975	9.66142	7.54029	4.68005	5.38604	5.30088	5.31766	7.53201	7.35435	7.23229	4.4237	4.31247	3.75732	3.26322	2.757	4.78569	4.77229	10.1622	7.053
s000001059	9.62485	12.7007	12.0661	9.08972	10.747	6.08138	11.1829	11.0523	5.62497	5.28286	8.22769	6.31721	10.2552	11.2932	10.5855	6.57209	6.22536	5.21303	3.99386	4.07833	5.92977	5.36348	15.475	11.5716
s000001060	6.74521	8.58491	8.20352	5.76707	7.03895	4.57709	8.65473	8.01596	4.61374	3.59818	5.71996	4.93959	7.93939	7.64661	8.54872	4.66751	3.89405	3.67902	3.42996	2.86259	5.28741	4.92234	12.1918	8.11737
s000001072	9.75454	13.023	10.866	8.27631	10.0008	6.11561	10.5497	9.88044	5.67891	5.71289	8.41007	6.73993	9.49339	10.2559	9.38514	5.9953	5.75729	4.61454	2.87107	3.43459	5.50479	5.11608	13.2573	8.70704
s000001089	6.59239	9.02933	9.40049	6.70506	8.30092	4.73742	9.22227	9.25863	4.77989	2.67722	5.45865	5.9654	8.12	8.21539	8.75819	5.46601	5.23717	3.71308	3.00441	2.83568	5.70536	5.50742	12.4141	9.39996
s000001097	7.12445	9.96968	9.49592	7.20021	9.06273	4.89073	9.46735	10.067	4.44763	3.79058	6.71468	6.01334	8.11829	7.77005	9.04068	5.89339	4.11841	4.00686	3.51506	3.43043	5.09395	5.48768	12.0991	8.40266
s000001098	7.06766	10.4249	9.85562	7.53472	8.87581	5.47243	9.25751	9.81839	5.02007	3.98687	7.04814	7.10905	7.32391	7.99785	7.78827	5.04784	4.46055	3.87543	3.31575	2.87473	5.48578	4.62337	12.9038	8.88373
s000001129	6.47508	8.72781	8.43514	6.18992	7.70064	4.44286	8.01752	7.66071	5.21881	4.04742	4.89711	5.96274	6.68762	7.39199	6.8626	4.81146	4.49201	3.20677	2.67971	3.45572	4.68204	3.95255	11.8728	7.61283
s000001140	7.13564	12.3701	10.7926	8.30692	8.97391	5.40598	10.9851	10.5901	5.56181	4.65014	7.60457	7.73034	10.0996	9.87339	10.23	4.7351	5.07812	4.35826	3.41079	3.27806	5.31625	5.47727	14.8986	10.7079
s000001151	9.03993	11.9428	12.2521	8.52358	10.9641	5.52959	12.3133	10.0487	5.65911	5.14218	8.04012	6.94651	10.3749	9.60675	10.0186	6.22752	5.31212	4.94804	3.71509	3.06611	6.13621	6.3662	13.7198	9.61391
s000001173	6.23622	8.48665	8.529	5.80633	7.41184	3.76597	8.84535	8.74964	3.85851	3.25689	6.03782	5.09753	8.04528	7.39837	8.53221	4.97841	4.35451	4.07687	2.94886	3.01666	6.00439	5.13124	12.2257	7.9884
s000001180	7.26832	9.59333	9.08309	7.32058	7.588	5.59265	9.24713	8.25899	5.42046	3.92801	6.53987	6.41097	7.58775	7.4999	7.55114	5.08572	4.51989	3.21733	3.67498	2.80048	5.77067	3.62901	11.478	8.12656
s000001182	9.29833	11.0218	10.4607	8.5822	9.69665	6.17603	11.4058	9.18698	6.24958	5.37094	6.59069	6.86151	8.62	9.87567	8.39984	6.94659	4.15413	3.87882	4.54612	3.30816	5.21422	4.55748	13.0725	8.92326
s000001184	10.1442	14.3606	13.8679	10.0515	12.5543	5.995	14.153	11.1353	5.8384	5.28908	8.82271	7.20402	11.5339	11.113	11.7972	6.45223	6.13544	4.70335	3.39683	3.89321	6.75579	5.66988	18.2079	12.7317
s000001189	7.26062	10.1494	9.42665	7.73374	9.23682	4.45721	10.2271	8.38349	5.38913	5.00615	4.88301	6.13902	8.76666	6.59317	9.07182	4.84744	4.73731	3.76582	3.51669	3.54836	5.78122	5.3013	12.1924	8.91066
s000001193	7.65964	12.7084	11.896	7.97411	9.72304	5.08117	12.3937	10.601	5.89829	4.7248	8.30689	7.17736	10.8225	10.0127	10.0064	6.00582	4.66818	4.38007	4.07584	3.46466	5.92414	5.41519	14.9622	10.4971
s000001208	5.19544	8.35407	7.2565	4.07799	5.65122	3.55009	8.1278	5.55206	4.78655	4.04803	5.48333	4.11379	7.17751	6.45679	7.12716	5.33926	3.1753	2.72017	2.66881	2.55895	4.97527	3.09651	8.12906	5.85033
s000001230	6.54593	9.94286	8.5427	6.23602	8.51017	4.92479	9.18608	8.91424	4.87863	4.00603	7.20803	6.04155	7.89981	7.44554	8.26919	5.87609	4.00831	4.1336	3.71764	3.02009	5.92019	5.38676	12.4165	7.70962
s000001243	11.1574	15.0779	13.8847	10.8319	13.5303	5.88842	14.6373	14.1329	5.84674	4.98162	10.5831	9.96945	13.5355	12.5953	14.0385	7.99114	6.44061	5.98064	4.98106	3.4678	9.24331	6.15416	19.3616	14.799
s000001281	7.57746	10.6988	10.6289	6.6007	9.47557	4.26201	10.6803	9.48766	5.05215	4.55244	7.46634	6.35843	9.66479	7.45706	10.6728	5.62887	3.44629	2.92555	3.86741	2.6772	5.3347	6.06637	12.1986	9.22929
s000001322	7.37795	9.83644	8.72001	6.30753	7.77079	4.38115	10.173	6.95214	3.66322	5.26637	4.55409	5.1977	9.97891	7.3903	9.58442	6.36609	4.29368	4.04091	3.26952	3.22432	4.96805	4.85956	10.7583	8.24235
s000001333	4.2078	5.13272	5.88608	3.52725	4.69717	3.46579	6.34613	4.07714	3.02352	3.28538	2.51581	3.96658	5.72642	5.7202	6.31134	4.65406	2.93895	3.04041	3.21212	2.26457	4.30271	3.19188	6.12824	5.94088
s000001336	8.47769	11.956	10.3837	7.73835	10.2173	5.46655	11.1697	10.6092	4.78979	4.14168	7.51354	6.87433	10.2765	9.55346	11.5456	6.47257	5.93688	3.61041	3.99185	3.48741	6.54431	5.74742	15.0743	11.1658
s000001360	5.90501	9.36223	7.03874	5.42837	7.34103	3.81943	8.73844	8.71862	4.2722	4.14566	6.94983	5.34675	7.4886	7.05606	8.82669	5.07697	4.04828	3.17733	3.48525	3.05516	5.74448	4.95528	11.7671	8.54342
s000001362	8.56203	12.4778	10.8973	8.08152	11.1291	5.0473	12.0892	11.0687	5.2995	5.91464	8.17131	7.24194	11.2282	10.9024	11.7678	6.41153	4.93307	3.70964	4.25347	2.96896	6.56764	5.05124	14.839	9.81672
s000001363	6.12483	10.5474	9.95092	6.57211	8.26616	4.56912	8.98801	9.7918	4.1094	4.49643	7.20993	6.04059	8.5693	8.72794	9.96705	5.56442	4.33608	3.98256	2.56139	2.9388	5.20671	5.35512	13.0945	9.04599
s000001364	6.14273	9.65559	8.32414	5.93217	7.975	3.75042	9.70736	7.27779	4.45462	4.56859	4.90054	5.85461	8.98646	7.58972	8.40099	5.86327	3.33437	2.5795	3.57048	2.78362	5.15437	5.4136	10.4228	6.40801
s000001397	7.24198	9.94115	9.90316	6.49993	8.32554	3.92647	10.006	9.09815	4.54153	4.08169	7.62822	5.38079	8.3985	8.38131	8.30023	4.84688	3.97538	4.04436	3.2218	2.84465	5.16795	4.60314	13.9551	8.78669
s000001408	7.33642	9.31464	8.54645	7.2318	7.60806	4.30833	8.93833	8.16402	4.81959	4.31233	6.04375	4.96478	7.99809	8.36951	8.25551	4.79267	5.23888	4.36179	3.25975	2.93757	5.59657	4.73358	12.2189	8.98154
s000001446	4.97529	7.63563	6.54344	3.92568	5.22529	2.84247	6.75569	6.75719	3.05103	2.63227	4.96819	4.15602	6.51168	5.32904	7.26661	4.25886	3.2604	2.38511	2.90494	2.10447	3.69739	4.58337	9.25781	6.75805
s000001487	6.62754	9.02289	9.21889	6.36618	8.34148	4.16104	9.11939	9.16754	4.81743	3.00515	5.88781	5.44052	8.74754	8.71079	9.6478	5.31737	5.2301	4.56152	3.47426	3.32918	5.71273	5.53672	11.7497	8.47573
s000001497	8.62035	14.4945	13.3262	9.10966	12.8492	5.62154	13.9215	11.428	5.85435	5.25894	9.77218	7.21151	11.0878	9.94509	11.7272	7.42845	4.54827	4.00274	4.08134	2.98791	5.67729	6.45605	16.1799	10.6361
s000001509	6.66061	9.74214	9.28547	6.68986	8.36836	3.5549	9.82426	8.9021	3.62013	4.38052	6.8305	5.56346	9.86965	8.39935	10.3669	5.80814	5.34745	4.60679	3.64653	3.80244	6.11838	5.77142	13.5865	8.93835
s000001516	6.00687	8.45296	7.73979	6.01208	6.40178	3.53873	7.22275	7.46609	3.46704	3.87139	5.56886	4.83866	7.08434	7.66485	7.44153	4.33347	4.96748	4.44083	2.96469	3.4575	4.75558	4.62422	10.2652	8.00093
s000001519	5.60378	8.22611	6.56894	5.24302	6.38367	4.28666	7.41815	5.39419	3.93001	3.82389	3.40724	4.69883	6.72238	6.40439	6.21159	4.33415	4.68597	3.46001	2.78034	3.56725	3.96502	3.66543	9.46068	6.71259
s000001524	7.30953	10.5066	10.4921	7.1384	9.84049	4.41509	10.7474	9.69819	5.03826	4.73144	6.27036	6.45286	9.5715	8.87073	10.2001	5.74094	4.81671	4.51957	3.1147	2.52305	5.49554	5.52209	13.9059	10.0574
s000001543	8.1095	12.7841	11.537	8.24464	9.94247	4.89023	11.4365	10.9296	3.41164	4.97224	8.9947	6.73132	10.4703	10.8666	10.8749	6.33498	6.75924	4.47964	4.01808	3.6776	5.48577	5.17211	16.5495	11.0472
s000001551	8.15658	11.9317	11.1219	8.03641	10.152	5.64557	10.858	9.74072	5.64659	4.21537	7.7541	6.52234	9.51176	9.35281	9.24046	6.15958	6.04276	4.33941	3.1536	3.85006	5.22707	5.81472	14.8513	10.107
s000001556	8.06622	11.2527	10.8963	8.09696	8.66753	5.38205	10.8017	10.9628	6.03225	4.24307	7.34626	7.04605	8.60415	8.74926	9.18507	4.98707	4.50058	3.27082	3.47641	3.54839	5.67933	4.83831	14.282	9.20388
s000001559	7.60315	10.9688	10.3165	8.16857	8.55917	4.94176	10.0261	9.01574	4.98576	4.86222	7.52171	7.00504	9.67827	8.20838	10.0299	5.64215	5.36995	3.9363	4.33352	2.69317	5.67258	5.38741	13.7055	10.8463
s000001565	6.76029	10.2757	9.37119	7.15154	8.26764	4.52022	9.70635	7.9628	4.74471	4.66132	6.01767	5.67134	9.47039	9.62125	10.1343	6.36944	5.43256	4.30497	4.16817	3.9257	6.11627	4.94	13.1411	9.03791
s000001574	10.064	13.3247	12.9093	9.60739	11.9319	7.07339	12.618	11.5303	6.13931	5.10187	8.69624	8.84044	11.6661	11.9001	11.7094	7.37782	6.45215	4.51058	4.17349	3.76412	6.79153	6.34124	17.0749	11.7734
s000001580	6.83516	10.3896	9.56039	6.81796	9.2065	4.55505	10.2819	8.99552	4.61733	4.94792	6.75266	5.69761	8.26677	9.30252	9.22622	5.63926	3.77604	3.67343	2.74716	3.18049	5.56517	5.49687	12.6929	8.80673
s000001585	5.56818	9.84093	7.92066	5.82237	6.854	3.49287	8.10835	8.95278	3.40007	2.16504	7.10906	5.6127	7.50041	6.95108	7.7366	4.91939	3.83849	2.88967	3.33451	3.11624	4.46257	4.06651	12.5595	7.55249
s000001586	8.29118	11.8379	11.4664	7.55261	9.95904	5.01064	10.177	11.7108	4.12178	3.95462	9.62137	6.65322	9.31759	10.8091	11.3282	5.08774	6.27149	5.20696	4.31326	4.18178	6.89367	5.46159	16.295	11.6151
s000001595	6.77871	11.2152	9.72921	7.97265	9.64167	3.68087	10.0028	8.94006	4.81406	4.34392	6.72911	6.17004	9.03921	9.52239	9.84076	4.80611	4.66563	3.71137	3.50305	3.36042	5.41319	5.47119	12.6019	8.6531
s000001605	8.88619	12.4996	11.589	10.2337	11.3152	4.9799	12.4123	10.4452	4.76864	4.85323	9.21176	6.95355	8.9352	9.60744	9.88159	4.91683	6.10276	4.24759	3.81024	4.15259	5.73403	4.49599	15.8726	10.2404
s000001613	7.35321	10.5499	9.95003	6.70993	8.66139	4.66849	9.64091	10.0619	4.43017	3.71067	7.33225	6.0754	8.58	9.29044	9.83867	4.49911	5.21678	4.30749	3.01049	2.6227	5.81503	5.40578	13.9258	10.867
s000001647	8.19543	12.5415	10.1391	8.12409	10.044	5.53438	11.1747	10.5882	6.08953	5.17677	7.50909	6.76597	10.4068	7.97363	10.1167	6.46737	4.53432	3.27459	3.53564	3.50006	6.65343	4.91197	12.7655	9.32328
s000001659	6.30434	8.7995	8.29707	6.63386	7.48576	3.85957	8.49531	7.67885	4.03183	3.87622	6.09851	5.54307	8.03516	6.86826	7.55849	4.62128	3.88142	3.16135	3.4	2.60351	5.10499	4.71684	10.8227	7.57886
s000001661	9.85098	14.6772	12.8934	10.0669	11.9136	5.27472	12.8107	11.3644	6.08548	5.16636	10.1485	8.30492	11.1711	12.1961	11.3765	6.16981	6.28261	5.37838	4.50766	3.83543	6.84724	5.8076	16.0158	11.5428
s000001669	7.1454	9.16761	8.45433	6.63996	8.44019	4.36862	9.11651	8.24541	4.90157	4.06163	5.55833	5.79656	8.151	6.56661	9.51122	6.21029	4.33512	3.71601	2.95257	2.39541	5.38086	5.75192	11.6405	8.31086
s000001684	6.47919	8.92199	9.1988	6.52721	8.07775	3.99729	9.29148	8.56956	5.02299	4.16859	5.55696	5.41581	8.91561	7.99796	9.64513	6.06729	4.04511	3.59743	3.38299	2.91818	5.62221	5.88332	11.6837	7.96414
s000001685	5.85171	8.84831	8.2465	6.30921	7.24664	3.85317	9.05937	7.48526	3.74018	3.24736	5.94329	4.81968	8.41001	7.61706	9.33824	5.13223	4.89362	3.33736	2.68857	2.46624	4.19709	4.72619	11.3707	8.37369
s000001694	7.14794	9.99555	9.24648	7.00556	8.56902	4.5889	9.49578	9.40917	4.17384	3.86169	7.00791	6.23936	8.42551	9.20947	9.52821	5.5777	5.49864	4.14475	2.89656	3.12599	6.08894	5.38233	13.9499	8.87896
s000001730	8.19772	11.1507	10.6184	7.78206	9.29517	5.42619	9.91666	10.5573	5.55823	4.02482	7.20904	6.89938	9.01782	9.63095	9.24641	5.49938	5.31492	3.34679	3.72485	3.38848	6.46695	4.87469	14.0529	9.70321
s000001748	5.03928	7.60201	7.29281	4.72213	5.55151	3.14515	7.22533	7.07349	4.07088	2.70601	4.66883	3.97966	7.19211	7.30688	8.24629	5.30473	4.78472	3.56652	2.60776	2.43811	5.47044	4.58118	10.0136	7.42787
s000001749	8.57751	11.6212	10.3195	7.95071	9.1271	4.66419	11.3058	8.98656	4.77609	5.33669	7.88271	5.8781	10.1734	10.4082	11.3462	6.88405	6.10734	4.41311	4.63527	3.82126	7.20797	5.26333	14.7067	10.3935
s000001755	6.95721	10.6925	11.2516	7.35796	10.6175	4.64253	11.0953	10.9534	5.274	4.36773	7.73801	7.06461	10.0683	10.1754	9.75901	5.68823	5.5106	4.57414	3.51029	3.19561	6.24094	6.04681	15.3536	9.98085
s000001799	8.44091	11.6756	10.1105	8.18516	9.77011	5.14046	10.1883	7.44107	4.58009	5.63553	6.08344	6.52607	10.4352	9.51286	9.28801	6.90269	5.93404	5.00063	4.11466	4.01327	4.48164	5.63811	12.887	9.01553
s000001805	6.6397	9.43207	10.0371	7.09325	8.56192	3.70846	10.0823	9.0558	3.54915	3.71882	5.51533	5.75711	8.7417	8.29836	9.81952	4.83087	4.40423	3.76611	3.56386	3.24663	5.0081	5.06815	12.3438	9.19867
s000001820	7.56316	11.2013	10.7386	8.05206	9.38503	5.06271	10.8581	10.9671	5.7728	4.41294	7.40309	6.88811	9.74081	10.0356	11.2229	5.81968	5.11427	4.6374	3.51865	3.00462	6.373	6.00163	14.3143	10.8458
s000001833	11.06	15.8665	14.2804	10.7658	12.4236	6.54426	14.1889	12.0725	7.36282	5.47756	10.0261	7.53283	11.8829	11.598	11.2224	5.66239	5.62466	5.0563	3.25827	3.2704	6.91551	6.38239	16.7107	12.7502
s000001870	8.72832	12.8542	10.4803	8.68231	9.81137	4.74299	11.2349	9.6386	4.54064	4.04349	8.36621	6.50432	10.2826	8.59756	10.0044	5.82807	4.42812	3.84834	3.14753	3.80409	5.20344	5.53148	14.9541	8.83884
s000001884	6.19652	8.79417	7.87014	6.01053	7.24002	3.58278	7.59329	7.72099	3.93189	3.21171	5.45086	5.59582	7.64256	6.80211	7.50087	4.67712	4.37943	3.73738	2.95718	2.78641	5.22598	5.01169	10.3844	7.46105
s000001907	9.54621	13.411	11.3871	8.98283	10.8209	6.29234	13.0014	10.5917	7.08619	5.77944	8.22094	6.66551	9.53192	10.2854	10.0644	6.04655	4.31237	3.29169	4.07054	2.81594	7.07873	4.22626	13.2291	9.49922
s000001911	8.20481	12.3091	12.5988	8.62469	10.89	4.00976	12.2693	11.5643	4.20512	4.02507	8.86599	6.14335	10.7029	11.5504	11.6552	6.28586	5.77265	5.35046	3.9232	4.08983	6.26991	6.38671	16.789	11.6697
s000001923	5.65048	8.66701	7.70946	4.77108	5.97059	3.83536	7.91589	8.44216	3.43871	3.01607	6.46943	5.26494	8.26149	8.79399	8.09438	6.11871	5.51781	4.20793	3.35736	3.18933	5.59545	5.33962	11.4137	7.68041
s000001934	8.47261	12.5529	10.075	7.03176	9.33921	4.19486	10.9969	10.0231	5.04337	3.95418	7.60434	6.31664	10.5307	10.4095	11.6686	6.28134	5.44787	4.34747	3.33894	3.37087	7.60907	5.11202	13.763	9.75587
s000001936	8.03814	10.5317	11.0907	7.01757	10.1029	6.27916	11.2779	10.0426	5.3278	5.33514	6.48879	6.38495	9.10798	9.36903	9.99714	5.73102	6.03716	4.98604	3.6105	4.26093	6.87737	5.28862	14.6039	10.7796
s000001939	6.73921	10.6954	10.4031	6.93773	9.77127	5.05933	9.98924	9.00605	5.45857	4.09567	7.84574	7.27271	9.14344	8.8796	8.69195	6.13133	4.94052	4.70587	3.62981	3.37222	5.31954	5.69781	14.3217	9.13821
s000001969	6.64799	10.9821	9.89105	7.58536	9.24847	4.65839	10.1079	9.49969	3.88586	4.60107	7.62113	7.23414	9.02576	9.06405	9.85063	5.74772	4.37667	4.04626	3.72885	2.25396	5.35056	6.13663	14.1964	10.2248
s000001987	8.16371	12.2785	10.8621	7.68704	10.8039	5.24631	11.3592	9.48583	4.9108	4.56233	8.04839	6.52227	9.77065	9.81754	9.9565	6.79786	5.25633	3.69328	3.38146	3.42884	6.36466	5.36632	13.6712	8.20734
s000002013	8.40939	12.268	12.24	8.62996	10.3797	5.30852	12.4204	12.4034	3.80545	5.1298	8.31607	8.28378	10.5196	10.8831	10.7103	5.47505	6.62455	5.26747	3.37957	3.73799	5.22893	5.78292	17.1042	11.0325
s000002014	7.40258	10.2933	9.0902	7.32539	8.91862	4.08919	9.87329	8.45426	4.34858	4.41948	5.45966	5.2755	9.72194	7.90364	10.1573	5.71755	4.69594	3.83078	3.41224	3.95674	6.02495	5.55887	12.8372	9.00657
s000002027	7.44385	11.6488	11.3008	7.10276	9.45119	5.12232	11.0442	10.3269	4.92124	4.40474	7.27023	6.23922	9.97903	9.29081	11.3179	6.26588	5.89762	4.2278	3.38239	3.26801	6.24878	6.20356	14.1191	10.6256
s000002033	10.1195	14.6104	13.513	10.3163	13.5147	5.90096	14.4358	11.9139	6.08223	5.78226	9.22907	7.26731	11.5453	12.189	11.5258	7.216	6.39701	5.06608	3.61273	4.23043	6.94046	6.99844	17.7108	13.1609
s000002034	7.46693	10.0225	10.9862	7.9077	10.0805	4.82233	10.3412	9.80332	4.28477	3.87568	7.47851	6.80562	9.21195	8.39513	9.5923	6.13475	5.20608	4.27968	3.55717	3.80027	6.43024	6.02043	14.4501	9.87214
s000002052	9.24509	13.2831	11.7008	8.36826	11.2254	5.91796	12.5056	10.9307	6.32289	5.82963	8.88476	7.49681	10.1822	9.44365	10.6057	6.15211	5.79193	4.37099	4.28707	3.50163	7.06585	5.69127	16.0458	10.6501
s000002064	9.29373	13.8003	12.972	10.0678	11.8932	5.70244	13.1685	12.0401	6.03273	5.60795	9.44824	8.03883	11.5153	10.3864	12.3875	7.70378	5.56153	4.12511	4.00838	3.46072	6.94493	6.05821	16.6596	11.7595
s000002073	9.99201	13.5895	13.219	9.48291	11.972	6.86858	12.9761	11.2228	5.65524	5.27107	8.8018	8.44665	10.4753	10.844	9.94229	6.44872	7.10429	5.57297	3.65828	4.0685	6.46739	5.98787	16.0483	11.2942
s000002079	5.1018	8.14167	5.70409	5.19843	5.412	3.14826	7.73038	6.22232	3.7406	3.7569	4.42413	4.4025	6.75739	6.31452	8.67224	6.15334	3.63027	2.64825	2.71079	2.33441	5.54237	4.6178	9.12217	6.86459
s000002081	12.7215	19.239	17.689	13.9714	16.9256	8.42417	19.3144	14.6459	7.78741	7.39122	12.1163	11.047	14.6151	13.4185	14.7629	9.26514	7.3893	5.63592	3.58027	3.51093	6.99864	7.26254	22.6905	16.0872
s000002099	7.60086	12.9946	11.5821	8.40278	11.0999	5.37017	12.2681	11.8111	4.53259	4.67721	9.32732	6.22638	10.6292	10.93	12.5391	5.86407	5.17847	3.94988	3.55266	3.1668	6.24015	6.18017	15.0628	10.5327
s000002109	5.47828	6.58264	6.54214	5.32091	5.54994	3.76518	6.22283	5.11651	3.58453	4.1835	2.24751	5.01999	5.60121	5.84395	6.14621	3.62988	3.20571	2.82298	2.69155	2.85376	4.17532	3.02347	7.59214	6.20455
s000002112	8.57783	11.6736	11.1862	8.26942	10.3692	5.13171	12.2412	9.74619	4.78797	5.73645	7.58384	6.74611	10.0736	9.06288	9.62259	5.78981	4.72782	4.05969	3.3994	3.62703	5.36728	5.80857	14.0767	10.2292
s000002141	10.55	14.8971	13.1761	10.1394	12.9086	6.30222	14.52	11.256	6.49106	6.83809	8.68519	7.63998	10.8649	9.86707	11.2615	6.11064	5.53899	4.61502	3.32462	3.1391	6.2943	5.70781	15.2326	11.6099
s000002147	6.14498	8.76024	8.22436	5.79078	7.29714	4.93077	8.42812	8.17443	4.37051	3.70765	5.58796	6.19716	7.47568	7.76139	8.64283	4.93677	3.69788	3.27719	3.63712	2.45327	5.28404	4.77908	11.8148	8.68234
s000002161	6.97924	10.2089	9.51816	7.80543	9.06627	4.41438	10.2614	10.3634	5.07546	4.12627	7.62868	6.45201	7.94389	9.49789	10.3674	6.1573	4.47612	2.99843	3.87024	2.77802	5.47204	5.14677	14.5118	10.5073
s000002172	9.15441	13.4013	12.0721	8.94989	10.9518	7.35067	12.6568	11.288	5.18311	5.36489	8.20404	7.7174	10.8446	12.355	10.8271	7.21948	7.66234	5.64406	3.90568	4.13568	7.38531	5.69412	16.6166	11.8754
s000002177	4.04364	5.39883	4.9935	3.60884	4.59298	2.52997	6.248	4.40012	2.55553	3.47967	2.39963	2.843	5.99934	4.37541	6.69187	4.19393	2.88332	2.26553	1.55926	2.59506	2.94807	4.47179	7.2093	5.12074
s000002186	8.80743	13.8861	13.4461	10.4067	12.8477	5.69662	13.8107	11.2636	5.92574	5.49798	9.48075	8.3413	10.6568	10.2568	10.1169	6.44198	4.57845	3.29743	3.44046	3.18886	5.17828	5.58156	15.7276	10.6101
s000002257	7.87638	10.9612	10.4935	7.16898	10.1473	4.8014	11.2512	10.1219	4.96939	3.75751	7.76294	6.00188	8.89776	7.81646	9.34201	5.73855	4.48373	3.75056	3.16719	2.4161	5.84263	5.53979	13.6749	8.63764
s000002261	9.18826	13.0357	11.9583	9.42145	11.3471	5.80234	12.6193	11.0517	6.45277	5.63864	8.36446	7.26918	10.9576	10.7258	11.5776	7.30412	5.81102	4.4692	3.46652	4.11311	6.48375	5.61665	15.8695	11.1992
s000002273	5.47508	9.17146	8.43415	5.19278	6.45179	4.08736	8.05187	6.77431	4.19827	4.06123	5.83892	5.37979	7.72331	7.08827	7.36838	5.63833	4.74503	3.32884	2.51871	2.61041	4.88399	4.55198	9.97418	6.73722
s000002290	7.91799	11.7858	11.401	7.92334	9.67222	4.68454	10.6615	10.7744	5.25835	3.36501	7.64453	5.98224	9.34575	9.60946	10.9323	5.21532	6.37067	4.95274	3.09204	3.37147	5.61385	5.76077	14.9586	10.1239
s000002329	8.36951	12.9852	12.2679	8.93738	11.0804	6.40207	12.7825	10.7951	5.24812	5.21452	8.09627	7.66276	9.8915	10.6481	10.7776	6.68891	5.84542	4.09201	3.18709	3.40544	6.31203	5.58056	15.4231	11.0686
s000002330	6.9882	9.45674	9.58628	6.38283	8.6105	4.96091	9.26192	9.52169	4.43925	4.37006	5.56264	5.89928	8.6003	9.25021	9.44956	5.27431	4.4156	4.1845	3.54593	3.08202	5.34449	5.58777	12.7386	9.28996
s000002334	8.11121	12.0275	10.9551	7.43484	9.98751	5.62232	12.2524	10.3658	5.49972	5.67897	7.87886	7.17494	9.71384	9.43913	10.2212	6.46773	3.75637	3.89012	4.19942	4.13719	6.32983	5.73929	13.6987	9.43931
s000002337	7.25117	9.83934	8.02636	6.54821	7.46246	4.62745	9.07134	8.42388	5.24346	5.07826	6.28158	6.00765	6.88677	7.41324	8.11222	4.89277	4.04167	3.03592	4.10475	3.01244	6.03587	3.93654	10.8201	7.64297
s000002347	7.94511	10.8366	10.5341	6.94759	8.40254	5.25732	10.3528	8.95325	4.69502	3.86623	6.17821	5.72768	8.18441	8.18049	9.84647	5.80628	3.56046	3.17326	3.53087	3.22883	6.20549	4.30334	11.8958	9.13358
s000002348	9.33625	14.263	14.4609	10.2767	12.5369	5.64163	13.6391	12.0924	6.59292	5.30089	9.73007	7.92338	11.3811	11.3388	10.4385	6.61336	5.71336	4.53027	4.29052	3.51411	6.19798	6.47293	16.6961	11.292
s000002371	9.8148	12.5672	11.6907	8.59331	10.8508	5.35994	11.5568	10.4102	5.72416	5.74608	7.78106	6.73156	9.60459	8.80656	9.80462	6.227	4.58254	4.16997	2.94055	2.62617	6.07753	5.38564	12.6586	8.9722
s000002443	9.76166	13.4382	12.9664	10.0955	11.3643	7.0892	12.6493	10.5911	5.68766	6.44618	7.96447	8.27374	11.83	12.0862	11.344	6.29601	6.50347	4.99393	2.92754	3.08427	5.93062	6.06466	16.6618	14.0111
s000002446	7.05329	11.6166	11.5509	7.56084	9.59121	5.47757	11.7866	8.56316	4.25741	4.42016	6.62113	6.23103	10.6294	9.92461	9.52871	6.26118	6.19147	4.1702	2.67713	3.88212	5.57822	6.15483	14.5991	10.4014
s000002450	6.43967	9.1792	9.15775	6.76698	8.09122	4.12322	8.17244	7.90976	3.90971	2.74342	7.08986	6.2343	9.50408	8.40402	9.92864	5.81574	4.91202	3.85333	3.90916	2.83209	6.47609	5.38354	12.8115	8.82724
s000002457	9.55987	14.1625	12.2219	9.65602	12.0989	4.4051	13.6672	12.1515	5.60317	4.38749	9.45924	8.12735	10.8377	11.1279	11.377	5.70233	4.92208	3.67555	4.08189	3.19204	6.28996	5.7245	16.2199	11.3183
s000002471	5.86523	8.03004	7.98642	5.52712	6.77172	3.78405	7.26849	6.58729	4.02194	3.28707	4.20455	5.50964	7.8175	7.53276	7.74016	4.70535	4.0077	3.4201	3.46054	2.44665	4.62729	4.6642	9.02742	7.19906
s000002588	8.84171	11.7698	11.6795	7.97151	10.3509	6.32882	11.1351	11.3709	5.37502	4.22555	8.27908	7.39422	9.52327	10.168	10.7944	6.33214	6.14616	4.73059	3.63835	3.20948	6.72341	5.42668	15.4542	10.3564
s000002590	7.02	9.09975	8.43534	5.74864	7.71574	4.29567	8.72049	8.48798	4.78111	4.12559	5.71185	4.86749	8.14874	7.30392	9.29642	4.79542	4.15175	3.97918	3.05991	2.66967	5.54827	4.91132	10.5936	7.8362
s000002605	6.66961	11.1917	10.0518	8.69581	9.52344	4.71371	10.3481	8.75594	4.46112	4.46988	7.02704	5.57444	8.42708	8.19683	8.00842	5.25891	5.31657	4.30759	3.03389	4.19735	4.61589	4.59407	13.8125	8.85056
s000002670	8.92401	12.5425	12.0111	9.24903	11.3543	6.03603	11.5641	10.9421	5.22584	4.86795	8.74442	7.33097	10.4911	10.5607	10.2816	6.43987	6.29828	4.23851	3.36007	3.33665	6.05373	5.66814	15.504	9.98485
s000002687	6.54664	10.0948	9.51578	6.89744	8.01297	4.43041	9.21591	8.55624	5.0924	4.46206	6.13374	5.2539	8.16643	7.87771	8.17446	4.68559	4.85291	4.41998	2.83923	3.44719	4.46366	4.34628	11.8147	8.6433
s000002689	8.71911	12.5239	12.0186	9.41008	11.2368	5.68372	12.8843	10.3938	4.79813	5.38362	7.4663	7.42501	10.7924	10.0408	11.0888	6.23721	6.48468	4.76624	4.48275	3.97454	6.12952	5.97332	15.574	11.0434
s000002710	7.7464	10.9029	9.93814	7.80151	9.15564	4.20622	9.72476	9.49727	4.48703	3.9099	7.53217	5.49136	8.67385	7.94121	9.50563	5.86998	4.63905	4.24528	2.96371	3.00076	5.61362	5.35987	13.0661	9.58181
s000002721	7.90888	12.6141	11.2578	7.98439	10.2709	5.39421	11.648	10.5957	5.11935	5.28133	8.27639	7.35866	11.0794	11.4695	12.0362	6.64051	6.13124	5.35872	3.5606	3.96792	7.05191	6.19743	15.4098	10.7231
s000002736	7.37471	10.5396	10.9921	8.41718	10.5675	5.11479	11.4009	10.3257	5.43159	4.14217	7.55044	7.0868	8.51373	9.39264	9.414	6.32149	5.0147	3.94688	3.45619	3.07416	5.73983	4.69756	15.2285	10.3996
s000002749	10.3555	14.1208	13.1848	10.2763	12.042	6.50328	13.0297	13.1272	5.9992	5.92025	9.93624	9.74972	10.521	11.6758	11.8266	5.68126	5.82286	5.43817	4.21695	3.78094	7.45878	5.83441	18.0703	12.0781
s000002774	7.62884	10.3829	9.85525	6.90521	8.28763	5.33384	9.82641	10.1619	4.36378	3.80663	7.38988	6.04896	8.21559	8.59409	8.96861	5.87894	4.68125	4.49879	3.00529	3.50168	5.7309	5.79172	13.6121	9.13514
s000002814	5.53651	7.3205	7.55802	5.65781	6.36261	4.70089	7.05219	7.17459	4.42858	4.02726	5.74251	5.50726	6.73596	8.24049	7.52613	5.49155	4.14572	3.13306	3.07246	2.88537	4.40751	4.1185	9.57423	6.62219
s000002818	8.73952	11.8547	11.6075	9.11177	10.8561	4.94804	11.9389	10.9294	5.3326	5.1113	8.51294	6.78322	10.6904	9.93551	10.2091	5.60192	5.96126	5.08763	3.55063	3.7016	5.99334	6.14961	15.131	11.3168
s000002822	7.45097	10.8318	10.8065	7.74547	9.78091	5.1971	10.5697	9.54307	5.06738	4.27327	6.98581	6.62169	9.7598	9.61329	10.6571	6.12941	5.73719	4.16624	4.08859	3.43383	7.09738	5.38914	14.614	10.421
s000002826	5.66118	8.30617	6.6164	4.09067	6.13224	2.97742	6.99838	7.44925	3.4897	3.21496	4.93996	3.90892	7.49026	6.64224	7.58081	3.86413	3.78805	3.50913	2.67433	2.07183	5.21781	4.73308	10.2816	6.83384
s000002829	8.97729	11.7962	10.9424	7.97674	9.95221	5.45938	11.2951	10.3812	5.59643	5.53059	6.31203	7.46789	10.6074	10.5616	11.9146	5.99011	5.51352	5.01785	4.51218	3.60099	6.93873	6.11184	14.0012	10.2683
s000002831	9.1783	14.2579	13.1818	10.5715	11.6713	5.93141	12.1888	11.4561	5.84266	5.73779	9.86823	8.32691	11.1194	10.1414	9.97447	6.83854	5.93676	3.88448	4.10224	3.4883	6.50663	5.06815	16.3482	11.4959
s000002869	5.88599	9.30133	8.34739	6.58514	8.12699	4.23803	9.63246	7.77123	4.3508	4.39443	6.65476	5.59722	8.79317	9.50964	9.82152	5.87847	5.04313	4.69599	2.98148	3.76315	5.24624	4.11784	12.8345	8.1459
s000002873	5.37198	9.20008	9.16108	5.79939	6.99237	3.20106	8.34787	8.19545	3.85364	2.81788	6.63202	4.87126	8.64761	6.98713	9.12096	5.28273	3.93912	3.57821	3.55187	2.63787	5.00034	5.34177	12.2656	8.46764
s000002885	9.19964	13.2307	12.913	9.30001	11.432	5.76045	12.9268	11.3263	6.84705	5.68146	8.80256	6.85233	10.6399	11.0114	10.6674	5.43651	4.94968	4.34438	2.92803	3.37396	6.10395	6.02834	15.2983	10.9814
s000002886	8.48361	11.8346	10.7976	8.22565	10.4704	5.02263	11.9716	9.89149	5.79397	6.0042	7.48966	5.75333	10.2558	9.93261	10.0902	6.57821	4.03716	4.35177	3.63803	2.92244	6.67995	6.22872	13.1957	9.69466
s000002890	8.29456	13.1952	11.6816	8.5679	10.0332	5.63727	12.1479	10.4423	5.25996	5.1689	8.91334	7.39221	10.416	8.75991	11.1899	6.58945	4.40436	2.94645	3.37229	3.20588	6.19902	5.34087	14.3319	10.1436
s000002894	6.90686	9.16362	8.58277	6.11931	6.9314	4.37277	9.2242	7.99034	4.30281	3.47019	5.48869	5.55839	7.54459	6.35431	6.79131	4.43907	4.08217	3.90957	2.6648	2.98247	4.76937	3.87866	11.5633	8.47788
s000002929	8.97545	11.88	10.9848	8.79997	9.85735	4.89858	10.9698	10.2225	5.61369	4.81388	7.1877	6.49958	8.77318	9.41279	9.92488	5.13766	4.83455	4.75403	2.54332	3.56318	5.78209	4.91861	13.3678	10.0467
s000002972	12.8342	17.3443	15.7161	12.6573	14.2833	7.53106	16.431	14.0669	8.01694	6.90683	10.7535	10.2298	13.2139	13.6237	13.2026	9.23636	7.61995	5.59502	4.91662	4.66819	8.16708	7.00826	20.8486	15.2468
s000002995	7.05279	8.74107	9.74427	6.86862	8.64649	2.94842	10.3789	8.03885	3.19218	4.18633	5.58906	4.98742	8.66866	8.64153	9.03209	4.71319	5.25357	4.02559	2.81284	4.50152	5.02383	5.3592	11.9667	9.09061
s000002996	11.189	16.4416	14.9287	11.9262	13.7716	7.01617	15.1898	13.5265	6.9309	5.06409	11.7213	9.54875	12.5288	11.1489	13.114	6.42447	6.65289	4.58519	4.09491	3.04601	7.44621	6.00009	19.3157	13.3405
s000003009	8.88244	12.8684	12.1969	8.70032	10.3471	5.61153	12.0321	11.7689	5.17827	4.24815	8.15287	7.55419	10.5013	10.3165	10.8349	6.37139	6.65901	4.90137	3.47539	4.78615	6.91967	5.10952	16.4311	11.8341
s000003048	6.92686	10.3191	9.7225	6.7407	8.82629	4.85607	10.0675	8.65592	4.24307	3.40496	7.02896	6.14035	9.00376	8.74418	8.41512	5.12792	5.06005	4.3284	3.15979	3.04948	6.0064	4.85843	14.0532	9.07365
s000003058	5.81094	7.8916	7.51919	4.7796	6.79429	3.32375	7.71911	6.69097	3.39186	2.84043	4.63009	3.93789	8.60886	6.79701	8.70859	4.94826	5.07026	4.72861	3.07539	3.24528	4.23406	5.527	9.96289	7.20059
s000003063	8.86549	13.2373	13.8876	9.5778	11.1663	5.20966	12.9536	11.4589	5.68701	4.84451	8.4963	7.64428	10.6242	9.8184	11.7266	5.82941	6.13889	4.93506	3.63589	3.75404	5.67743	5.42587	16.2814	13.3492
s000003098	10.9498	16.6718	14.9652	10.3268	13.7196	6.06167	15.6198	13.0147	7.17584	5.91832	10.034	8.36474	12.6343	12.3056	12.9362	8.47049	5.7358	5.62166	3.81646	4.16913	7.40243	6.47842	19.2458	13.9842
s000003103	9.11383	12.8932	11.098	8.30699	11.0824	5.61672	12.091	10.0991	6.55381	5.68565	8.50991	6.83576	10.1041	9.68439	9.62782	5.83595	3.76172	2.96464	3.31015	2.96245	6.13082	4.47204	13.4428	8.28714
s000003120	7.3753	11.1205	10.1439	7.5168	9.62079	5.15623	10.3982	8.7379	5.96824	4.60348	7.03273	6.4511	8.99287	9.39222	9.31669	4.88524	3.91864	3.49291	3.40941	3.02278	5.04371	5.1844	11.5734	7.50555
s000003159	7.95045	11.6283	9.53317	6.96117	8.62326	5.01897	10.5999	8.87224	5.41345	4.82361	6.98911	6.27097	9.14932	8.28303	10.0069	5.67213	3.07105	2.71578	3.33764	3.65734	5.28516	4.78042	12.0777	7.99302
s000003173	6.39444	9.21095	8.88882	6.32296	6.86971	4.58262	8.60816	8.46859	4.71332	3.51742	6.18766	5.07568	7.03787	7.51692	8.63258	5.97524	4.01853	3.10165	3.53585	3.08676	5.44968	3.64641	12.3134	8.35008
s000003193	5.41563	7.97106	6.37954	5.5266	6.29744	3.37335	7.88861	6.40964	3.74873	3.44593	4.22562	5.40429	7.38856	5.95621	7.16794	4.70976	3.27251	2.8621	3.08433	2.408	4.67175	4.43304	9.73982	6.36227
s000003201	8.1072	10.9327	10.9951	8.05431	10.1194	4.83336	11.8034	9.99514	5.24251	5.05418	6.61777	6.19535	9.36294	8.88671	8.90889	5.41223	4.02818	3.94061	3.05504	2.801	4.82318	5.25135	13.1252	8.77616
s000003222	7.43481	10.0699	8.81767	6.93926	8.2879	4.46347	9.67189	9.33207	4.61726	4.61724	6.55637	5.81433	9.01716	8.58784	10.1284	5.97303	4.27874	3.50422	4.3443	3.52268	5.86422	5.52423	12.9579	8.88575
s000003303	10.5111	14.7253	13.3397	9.72162	12.0209	6.92791	14.0478	12.2164	6.29111	5.75726	9.43535	8.48247	11.8602	11.6056	11.8213	6.36684	6.39353	4.32386	4.11266	3.05464	6.82691	5.92194	16.9712	12.6842
s000003319	7.24977	10.1069	8.52773	6.13381	7.27315	5.26606	9.50088	7.95376	4.98505	5.4871	6.87682	6.46203	8.46142	8.83404	8.48118	6.106	5.49629	4.01511	3.95405	2.78577	6.04852	4.00271	13.0122	8.91972
s000003350	12.0469	18.8119	17.2225	14.1176	15.6634	7.33141	18.6324	15.3009	6.58961	7.07442	12.2755	10.1369	13.1561	14.4771	13.6643	8.01553	7.32787	6.23738	4.55397	4.4119	7.30764	7.06503	23.501	16.7168
s000003358	6.95991	11.5542	10.2414	6.9264	9.16535	4.65136	10.7979	11.0939	4.82135	3.26993	8.27955	6.54637	8.96834	10.2621	9.87945	5.98183	5.16696	4.19609	3.64186	3.49254	6.3219	5.78829	15.2129	9.53533
s000003365	6.19566	8.74207	9.07361	5.44756	7.11832	3.67094	8.5747	8.15686	4.19604	3.81608	5.18349	5.13218	8.31048	7.66939	7.90883	4.60146	3.27874	3.8045	2.44186	2.839	4.62031	4.68959	10.3894	7.31066
s000003388	9.27409	14.6943	13.4085	9.73914	12.7061	5.31179	14.1427	9.78051	6.32383	5.23773	8.78272	6.47388	10.7355	9.09389	11.151	5.86594	4.47614	3.42426	3.64024	2.67358	6.09489	5.42899	15.1244	10.1688
s000003423	5.30537	8.58894	7.83491	6.16704	6.46812	4.91861	7.39847	7.41821	4.43879	4.15122	4.92112	5.06298	6.26048	7.99968	7.64901	3.97505	3.705	3.49295	1.97862	2.94905	4.61791	4.07608	9.37889	6.75494
s000003430	7.11469	10.2338	9.55753	6.99895	8.03575	4.4661	9.25323	8.64504	4.80149	4.73491	6.09199	5.88621	8.20921	8.76551	9.49021	4.5369	5.6238	4.71776	3.93474	3.80438	5.30168	5.04352	12.5443	9.08809
s000003432	4.65157	7.50236	6.63936	3.46118	5.20016	3.28736	6.76857	6.73961	2.75522	2.93646	4.10661	4.18454	7.24923	5.57005	8.02724	4.13902	3.66559	3.63502	2.58846	2.24297	4.98536	4.64751	8.64516	6.52389
s000003439	8.28321	12.2195	11.9587	7.84612	10.3586	4.26573	11.8665	10.8265	5.40972	3.90313	9.116	6.18522	9.74007	10.537	10.4874	5.48993	4.62323	4.26185	4.10044	2.4351	5.623	5.26051	13.5555	9.81841
s000003442	7.40739	11.3776	10.0329	7.27155	8.68439	5.24805	10.1726	9.75394	5.5325	5.63713	7.59922	6.80319	9.25054	10.3995	10.5558	6.49662	5.63574	4.24575	3.71981	3.05126	6.33284	5.7228	14.6384	11.3132
s000003458	7.5895	11.5087	10.4341	7.54562	10.0953	4.87298	10.8297	9.28489	4.36944	4.02007	7.33012	5.89291	9.91784	10.0844	9.66531	6.06478	5.10125	4.7151	3.34592	2.90917	5.54727	5.77341	12.8869	9.54448
s000003580	6.23364	9.5654	9.12416	5.92472	7.83953	4.9039	9.47349	8.99897	4.3417	3.71943	6.95875	6.05875	8.51765	8.40316	9.57953	4.67447	4.11486	3.69288	3.01466	3.12812	5.16762	4.68806	13.512	8.87844
s000003602	7.47389	10.5105	10.7734	7.81676	9.59631	3.74782	10.0184	10.8813	3.79058	3.72067	7.17156	6.62836	10.2616	8.9832	11.3518	6.27941	5.75373	4.43396	4.26642	3.59931	6.42979	6.64526	14.9661	10.5568
s000003609	6.39126	10.4891	8.20021	6.1149	7.94459	3.92204	9.49666	7.55458	5.12218	5.02547	6.05137	5.72728	8.43639	7.49539	8.99543	5.25166	4.23724	3.4011	3.03285	3.02763	6.25194	4.80513	10.6767	6.61887
s000003714	7.58508	9.55987	9.03284	6.68961	7.89875	3.79992	9.6197	7.99961	4.10632	2.86205	5.85855	4.56456	8.76837	7.38313	8.89244	5.85844	4.58162	3.54468	3.49792	2.85259	5.53288	5.02271	12.6416	8.8686
s000003718	8.93398	11.8179	11.044	9.4711	10.7057	4.38421	12.2343	9.60684	6.01062	5.27503	8.30764	6.91516	11.1448	10.8823	11.2353	5.88057	4.80879	4.45718	3.45397	2.79612	6.53875	5.80759	15.0114	9.9274
s000003729	8.46913	11.8805	11.1658	8.19283	9.69379	5.55726	11.2947	10.1223	5.24638	5.16485	7.60942	7.05564	9.71048	9.25654	10.7321	5.69901	4.67633	3.55468	3.43531	3.53323	6.64618	5.70456	13.0826	8.91646
s000003731	8.61425	12.5454	11.5012	8.18783	9.93787	6.01372	11.807	10.5428	5.93598	5.27945	8.35731	6.27854	9.75623	9.52816	10.428	5.83408	6.11239	4.93647	3.77406	3.74809	6.70664	5.00825	14.8606	10.8995
s000003849	6.76032	8.98599	9.11011	6.05881	8.00761	3.59504	8.73529	7.65601	3.55206	2.9842	6.25708	5.01201	8.63359	8.01114	8.94531	4.41584	4.85055	4.00882	3.29718	2.95569	5.08233	5.04231	12.5552	8.83241
s000003851	10.3904	15.5184	14.1424	11.6196	13.2182	5.69873	14.6396	11.8858	7.04902	6.68952	9.97814	8.16929	12.1957	12.1978	12.4672	7.08745	6.00314	5.16737	4.17016	3.83299	7.12473	5.95418	18.0151	13.2091
s000003852	8.22155	12.6512	12.7079	8.45263	10.8887	5.49188	11.9949	11.2753	5.13222	4.65569	8.61295	7.13156	10.2184	10.288	11.447	6.39048	5.98233	4.83148	3.67652	3.8268	6.12524	5.07817	16.8875	12.521
s000003880	7.54735	9.93445	9.27448	7.33319	8.27983	4.36914	9.18581	8.77825	5.36451	3.28185	6.23509	5.36721	7.51469	7.34262	7.80964	4.53201	4.80183	3.84471	3.0216	3.00589	5.77719	4.53672	12.1486	8.6662
s000003921	7.07095	9.18711	9.10614	6.378	8.02151	3.46278	8.891	8.30859	3.5266	3.33666	6.90884	5.95722	8.66639	9.05546	9.67046	4.61821	5.47814	4.54379	3.41791	3.76551	5.75145	5.1453	12.6696	8.81424
s000003937	11.0318	14.4893	13.6855	10.2231	13.297	6.29356	14.4937	11.8088	6.42788	5.88471	10.1324	7.47499	10.989	11.5304	11.9921	5.62668	5.74212	4.41736	3.50549	3.81054	7.0247	5.91216	16.9718	10.9417
s000003969	4.75081	6.99258	7.7351	4.85456	6.53501	3.97878	6.86522	6.69881	4.13553	3.09935	4.6293	5.25757	7.56573	6.75705	7.79534	6.04529	3.67061	3.19731	3.10934	2.82355	5.34355	5.32644	9.72244	6.85669
s000003970	6.00559	9.62077	8.47157	5.76951	7.422	4.39374	8.55695	8.76281	4.36687	3.72698	6.60504	5.48597	7.64097	7.84255	8.73328	5.39738	4.91449	3.64555	2.84204	3.09421	5.65006	5.41085	12.4661	8.28397
s000003974	5.35583	8.49276	8.90527	7.19225	7.46821	4.7376	9.23915	8.45508	4.41958	3.80004	6.27309	6.06113	7.6689	7.35869	8.32334	4.68689	3.94915	3.50492	3.36085	2.68397	5.38994	3.80072	10.96	7.36523
s000003981	7.61976	11.0802	9.63209	6.68986	8.32664	4.97724	10.0764	9.59136	4.56062	4.67593	6.24181	5.6281	9.65342	9.01591	10.5243	6.00602	4.23986	3.92211	3.99682	3.58522	6.34889	5.45822	13.0378	9.10082
s000003982	6.80214	9.44492	9.06041	6.78187	8.36378	3.84557	8.99031	9.44069	4.26506	3.29968	6.38077	5.93932	8.0854	7.08194	8.85602	4.98651	4.16122	3.37383	3.69829	2.8292	5.25164	5.73494	11.4691	8.24883
s000003984	9.44124	13.8587	12.5088	8.89156	11.4314	5.41983	13.0504	11.9671	6.13934	4.93688	8.90777	6.78511	11.1013	10.596	11.5629	5.95747	6.00175	4.34957	4.3837	3.9753	7.19913	5.73142	15.8109	11.5074
s000003996	11.8098	17.1764	14.9222	12.2227	15.0361	7.7844	16.8725	13.3098	6.86767	7.55772	9.74601	8.99887	13.4498	11.8377	13.9423	7.15409	7.15493	6.11163	4.37153	4.27252	7.59025	6.94143	20.6881	15.9361
s000004040	6.61199	9.72709	9.24812	5.89208	7.64042	4.52134	9.16582	8.45906	4.24818	3.18989	6.35965	5.46772	7.61806	8.1851	8.99626	4.22646	5.04	4.0156	3.2088	2.93764	5.37309	5.05416	12.8927	8.64241
s000004142	10.3124	13.379	12.9118	9.86816	11.6796	5.90336	13.7074	10.5047	6.29397	5.95617	8.63224	6.80725	12.2288	10.0777	12.1506	6.80691	4.53704	3.99089	4.20112	2.95244	5.77728	6.02782	14.2995	11.1747
s000004148	7.45151	11.0677	10.7239	7.67453	10.344	5.45206	12.1897	9.58595	4.79827	5.34548	7.14336	7.06229	9.57705	9.79717	11.1955	5.83704	5.21002	4.34269	2.56189	3.00584	5.35637	6.25274	14.6013	10.3874
s000004192	7.4976	11.3878	10.6645	8.51234	10.2511	4.86793	10.705	9.56534	4.91028	3.47639	7.64107	5.85534	8.31941	9.33809	8.17713	6.22207	4.19906	3.48873	2.46381	2.89914	5.3274	4.85191	14.0416	8.98025
s000004234	11.0517	14.8709	12.4427	10.2627	13.2147	6.39419	14.1714	11.2118	6.4127	6.43282	10.2452	8.38893	11.3366	10.0982	11.463	6.75381	5.71511	4.36744	3.40919	3.35103	5.96922	6.59277	17.0076	11.9581
s000004265	7.13191	10.2244	10.0884	7.11708	8.71192	4.9873	10.3791	9.25065	4.78126	3.79916	6.95934	6.04906	9.12895	9.5023	10.2275	5.51904	4.99739	4.30598	3.27515	3.24981	5.99765	5.34363	13.8352	10.3756
s000004278	4.34706	7.70926	7.27246	5.0035	6.19717	3.29481	7.30784	7.88198	3.06739	3.04292	6.20893	4.45952	7.00906	6.46392	7.28459	5.12921	4.00894	2.9032	3.12772	2.47965	3.80195	4.69429	9.86882	6.47275
s000004281	8.32348	11.7238	11.5884	9.07659	11.1341	5.74247	11.7706	11.3866	5.06406	4.73032	8.10649	7.75861	10.1754	9.79324	11.4833	6.74644	5.29552	4.48844	4.37402	3.31071	6.08666	5.72164	16.7721	11.0794
s000004282	9.3308	13.3903	13.1502	9.39659	11.7826	6.33333	13.5102	10.1927	6.43994	6.37479	8.45791	6.91047	12.4808	11.2367	11.5092	6.76836	5.00795	4.53733	3.69801	3.20268	5.15085	7.22246	14.3919	10.2753
s000004286	8.26881	11.1899	10.4792	6.79355	9.4793	4.30543	11.1338	9.87279	5.77403	4.36843	7.26659	6.42618	10.2422	9.14429	10.7057	6.6249	4.46426	4.58275	3.49795	3.10473	6.44648	5.64518	13.5134	9.04865
s000004287	6.40174	8.39549	8.08751	5.89425	7.51138	5.17363	8.34424	8.00969	4.82695	3.169	6.03069	5.51731	7.17661	7.01594	6.96835	4.85771	3.71618	3.16899	2.90532	2.95897	4.78664	4.36282	9.68889	6.59864
s000004602	8.42169	11.2244	10.125	7.53345	9.22839	5.80007	10.1743	9.14062	6.05209	4.70528	6.71074	7.73451	8.53669	8.88291	7.75221	7.16071	4.72554	3.58723	3.92198	3.15412	5.81022	5.53231	12.3192	8.14778
s000004603	12.7353	18.8984	16.5087	12.7992	15.8932	7.68912	17.9898	13.9514	8.49754	7.45004	11.6267	10.1017	13.877	12.9369	13.2589	7.64949	5.77276	4.93178	5.27384	4.39674	7.91768	6.56433	20.1558	13.4132
s000004613	6.88896	9.28591	8.51957	5.66471	7.71576	3.30668	9.54186	7.50476	3.81357	3.73968	5.56201	4.59816	7.94766	7.9479	8.85814	4.41992	4.00652	3.50283	3.46361	3.001	5.31253	4.86421	11.7111	8.66505
s000004645	10.93	14.8901	13.6183	10.962	13.0747	6.4152	14.7502	11.8619	6.98716	6.4306	9.81128	7.76551	12.238	10.614	12.2351	7.09799	5.90293	4.87413	4.24371	4.18405	7.71118	6.34854	17.3301	11.9098
s000004659	9.41052	14.306	12.2435	9.72618	11.8479	6.6935	12.1559	11.026	5.85304	5.97461	8.52559	8.25969	9.85492	11.0891	8.87401	6.59821	6.94707	4.47684	3.61793	4.08594	6.81951	5.27981	16.5861	10.8157
s000004670	11.0247	15.4205	14.2815	11.5258	13.4465	5.55764	14.128	13.24	5.28472	5.2264	9.88206	8.80804	12.3414	11.7168	12.6481	7.60577	6.62249	4.92989	3.85289	4.33707	7.69294	6.63168	19.1599	12.6463
s000004680	6.30558	8.65067	8.64792	6.67867	8.05748	4.34926	8.98844	7.97314	3.9083	3.13841	4.95373	4.79874	7.57213	7.1192	8.44201	5.12418	4.16702	3.16663	3.08332	3.04616	4.87598	5.00478	12.4666	7.48515
s000004737	7.37813	12.5507	11.7285	8.39924	10.1886	5.79028	12.5108	12.6071	5.2582	4.97673	9.20327	7.40616	9.96035	11.2344	11.0161	6.83139	5.47082	4.75367	3.67713	3.65753	6.42736	5.46926	17.1495	11.4495
s000004775	7.53093	11.173	10.1685	7.83012	9.19809	5.01083	9.96372	9.08585	4.80931	4.2996	6.58161	5.51079	9.8444	10.0554	9.77554	5.99568	5.33112	4.01712	3.70297	3.87748	5.74016	5.17152	12.6185	9.01071
s000004813	11.2316	15.5743	15.2886	11.0487	13.4253	7.31247	14.9427	13.2653	7.21762	6.70384	10.5405	8.67286	12.12	12.4381	12.5081	7.62347	7.05267	5.35963	4.78393	3.84814	7.21855	6.1333	17.7128	12.6786
s000004814	8.62681	12.2273	11.6965	7.7413	10.194	5.14691	11.4255	10.284	5.13666	4.56389	7.43285	6.9782	11.2728	10.312	11.1222	6.75152	5.98186	4.09164	4.06715	3.83973	6.00213	6.00688	15.0916	11.1203
s000004819	6.63531	8.34699	8.02074	5.75861	8.23474	4.96697	9.06406	7.91053	4.52628	3.82276	4.76966	4.99197	7.92395	6.02345	8.07747	5.48709	3.77192	2.93149	2.91925	3.45276	4.50642	5.22013	10.2362	7.37015
s000004821	9.20412	15.8839	13.4174	10.6306	12.0936	5.28845	14.1322	11.9427	4.63081	5.2854	9.83971	9.2797	11.592	11.255	11.8146	6.30421	6.3288	4.74198	3.61153	3.60141	7.12036	5.3474	18.1259	12.9943
s000004860	7.36909	12.2519	11.0185	7.47646	8.82778	4.80101	10.1317	10.7301	5.2292	4.19347	8.33687	6.52909	8.98454	10.2818	9.77731	5.93045	6.13511	5.36327	3.79377	4.10662	6.02061	5.45072	15.1629	10.1541
s000004888	8.85329	13.8569	13.6132	10.3424	12.1447	5.62656	13.1237	11.5937	5.99336	5.23071	9.59104	7.18996	12.1773	11.4674	12.6431	7.10338	6.10388	5.28627	4.10348	3.84276	6.95069	5.79767	17.2507	12.5239
s000004890	10.8227	15.4154	13.7062	10.4645	13.6359	6.90971	15.1276	13.1487	7.43237	5.68462	10.1655	8.19779	11.1329	11.6631	11.0275	7.73194	6.68504	4.50654	3.80369	3.79137	7.98739	5.88758	16.611	11.1373
s000004917	8.64924	11.9738	10.0631	7.66219	9.61311	3.96094	10.7995	8.35779	5.20263	5.21248	7.53958	6.6878	10.632	9.89734	10.2991	6.73177	5.03083	4.52014	3.63653	3.29494	6.44917	6.30767	13.0911	8.75835
s000004918	8.83292	13.6387	12.6775	9.2859	11.1964	5.45564	12.5397	11.2349	5.54109	5.64666	9.20128	7.85875	11.7449	11.1405	11.8451	7.42646	6.50726	5.20025	4.0721	4.27915	7.082	6.86209	16.6112	10.3099
s000004971	7.78224	9.82016	10.1259	7.65469	8.55787	3.15629	9.73569	8.84319	3.55859	3.95739	6.41524	5.24794	9.09791	8.33873	10.2655	5.18544	4.92077	4.32968	3.00367	3.74004	5.60822	5.32015	12.9297	9.20656
s000004972	10.743	13.3604	13.4878	9.59142	10.9452	6.11481	13.1077	12.3094	5.59121	5.08689	8.69172	8.44446	10.8795	11.5993	12.3072	6.99694	7.19357	5.74451	5.28852	4.90629	8.56285	5.35797	17.4774	13.2619
s000005013	6.91679	10.2053	9.52097	6.52005	7.27342	4.14328	9.14866	8.32618	4.09302	3.77976	7.0015	5.84805	8.66486	8.42675	9.75221	6.03862	3.60532	2.95487	3.75935	2.73177	4.54311	4.87303	11.5932	7.89302
s000005042	7.57473	10.6247	9.85041	7.76642	9.0715	4.43672	10.0815	9.35792	5.0087	4.05175	6.60907	5.94022	9.0776	7.27082	8.52698	5.23639	5.65486	3.83148	3.87975	3.26761	6.20434	5.37957	12.2904	9.31469
s000005068	10.7535	13.6717	12.5854	9.42199	12.0712	5.59109	12.7219	11.1241	6.16621	5.10906	8.96626	7.11866	11.027	10.9193	11.2555	6.98929	5.99464	5.26698	4.19196	4.11286	7.07986	6.6679	16.2313	11.2877
s000005080	10.5302	14.8156	13.658	10.1169	12.6281	6.59054	13.8605	12.257	6.35106	6.48663	9.75633	8.12908	11.5154	11.1654	11.1898	6.72655	5.96374	4.77507	3.88784	3.90043	7.25593	6.25303	17.9384	12.2372
s000005163	7.15598	10.6666	8.9776	7.45039	8.91925	4.77026	10.2584	9.08406	5.00363	4.62763	7.26033	5.74693	9.06901	9.08907	9.16761	5.31926	5.82058	4.4804	3.18783	4.11758	6.16175	5.26494	13.8169	9.0525
s000005238	11.0616	13.998	12.8239	9.72242	12.4041	5.52319	13.2068	10.9009	5.13847	5.53807	7.76715	6.46422	11.4631	11.0797	11.6621	7.02654	5.71704	4.66373	4.58866	3.84032	6.06189	6.69348	15.8274	11.0917
s000005655	8.64147	11.9342	11.1838	8.65564	10.5111	5.45829	11.5331	9.31232	6.23322	5.24164	7.72329	6.92589	9.48362	9.1052	10.2205	5.59569	5.24184	4.30724	3.12305	3.26419	6.58603	6.0228	13.283	8.48691
s000005686	10.2523	13.168	12.4825	9.67597	11.853	6.35357	13.3049	11.1977	6.18498	5.84947	8.77524	8.11663	10.9276	10.8712	10.9301	7.37814	6.58269	4.6609	3.75762	3.12557	6.85439	6.00316	15.9055	11.4462
s000005703	10.0023	15.4685	13.6197	11.0536	13.1764	6.62519	14.371	11.9282	6.72761	6.44062	9.76684	7.53258	11.1893	12.4233	11.2725	6.83099	5.71034	4.12506	3.93829	3.48002	7.19834	5.55937	17.4866	11.4144
s000005725	9.72897	11.3105	9.94934	8.23317	9.64247	4.77972	11.5201	8.51304	5.4555	5.60831	7.61328	5.29437	9.40946	8.7568	10.3605	5.38244	4.33437	3.67688	3.21136	3.43829	5.52371	5.08305	12.0179	8.7981
s000005727	7.85253	11.4634	10.8041	8.07401	10.0517	6.06334	11.7716	10.0993	5.96353	6.03634	6.77193	6.98566	9.8618	8.93671	9.61064	6.32958	4.99154	3.82308	3.45979	3.99742	6.10918	4.46793	14.6905	9.40604
s000005734	9.75953	15.0381	13.5873	10.2883	12.6198	6.35999	13.4504	12.5503	5.51609	5.73726	10.9539	8.48928	11.3661	12.9792	11.0764	7.50922	6.6084	5.34112	3.72993	3.68298	6.28796	6.05783	17.9787	12.1766
s000005738	6.36372	9.14034	8.21247	5.71295	6.82185	3.96433	7.75023	7.63353	4.04121	3.38338	6.62752	4.87919	6.64308	7.72411	8.71506	4.91499	4.7165	3.67448	3.20275	2.66823	5.68066	4.19479	12.5644	7.89476
s000005761	7.91956	13.5177	12.9339	9.09401	11.2356	5.87719	13.2424	11.7199	6.11771	5.69788	9.38337	7.23931	11.7918	11.7584	11.7314	7.26121	6.46314	4.61877	3.88228	4.04412	6.26216	5.61468	17.9725	12.1163
s000005770	9.12978	12.1431	11.0003	8.31917	10.8106	6.46924	11.6952	8.37511	6.42072	5.52489	5.82071	7.14031	9.85218	9.13965	9.65563	5.54793	5.68123	3.90599	3.29502	3.34362	6.40934	5.33925	12.9117	9.66884
s000005784	9.08366	13.3387	12.1403	9.35662	11.2198	6.00025	12.5699	11.5128	5.93951	5.57668	8.52148	7.75681	10.77	11.5799	11.9445	6.56716	5.32785	4.24057	3.89771	3.37058	6.40224	5.64125	15.6751	11.4221
s000005792	4.78411	4.90372	5.64564	3.89311	4.8328	2.3948	6.21426	4.76253	2.14843	2.7288	2.71952	3.4321	5.62083	5.67696	6.91743	4.00109	3.70228	3.90117	2.53837	3.09228	3.31048	4.1418	7.56088	6.02101
s000005804	7.00211	9.26088	9.08253	6.57521	8.06392	4.62869	9.32334	7.68906	5.23062	4.15489	6.06999	5.89756	8.44383	8.03334	8.40472	5.11774	5.2999	4.71271	3.23178	3.87343	4.37236	4.48599	12.0172	8.2005
s000005809	11.2794	15.844	14.2676	11.7451	13.7638	6.70486	15.4559	12.9037	6.76539	6.73709	10.6875	9.41136	11.539	11.4021	11.7405	6.45833	5.9348	5.04383	3.92796	3.7564	7.72659	5.59029	18.1584	13.031
s000005839	7.25508	10.7664	9.41249	7.20778	8.96389	4.85203	10.3804	9.46359	5.54674	3.7003	6.619	6.00536	9.14664	8.37172	8.22513	5.48196	4.94719	3.63266	3.47332	3.61912	6.05087	5.28857	12.6625	7.82124
s000005840	8.84223	13.2067	11.5832	8.32287	10.3621	5.24733	11.5553	11.7805	5.20943	4.7366	9.63841	7.64071	9.39761	9.41848	11.3928	6.58402	5.65291	4.16842	4.05093	3.20755	7.42757	5.36838	16.4106	11.2928
s000005846	10.27	12.914	12.108	9.83949	11.3385	5.79645	12.6781	10.4682	6.0692	5.54604	7.61764	7.45497	11.1926	10.3285	11.058	6.57988	5.97253	5.33961	3.64509	3.46366	5.71683	5.94676	14.0907	11.3007
s000005887	8.29746	11.6706	9.88151	7.24133	9.4421	4.22588	10.9944	9.04459	5.4454	4.77127	7.32609	5.87075	9.30031	9.23043	10.4938	5.06022	4.22873	3.73917	3.18309	2.76817	6.05958	5.4241	12.2973	8.33395
s000005893	7.59887	11.1863	10.7453	7.81382	9.33124	4.52125	10.1181	9.26003	4.72007	4.50311	7.57166	6.24149	9.39687	9.44493	9.93264	5.17882	5.61596	3.77572	3.63279	3.04799	5.71288	5.83068	14.4154	10.279
s000005900	8.82881	12.5324	10.9145	8.19939	11.119	5.15993	12.3633	10.1996	5.56724	5.11091	7.30045	6.67306	10.7623	9.67313	11.019	6.1262	6.03528	5.64079	4.49247	4.56873	6.59006	6.3291	14.8493	10.2059
s000005914	7.40434	10.9277	9.45466	7.03718	8.27939	4.90853	9.86031	9.30861	4.83453	5.22712	6.97486	6.65063	8.86803	8.37046	7.89209	4.91126	4.85173	4.26572	3.59687	3.01612	6.13768	4.79529	12.6041	8.96704
s000005915	6.63083	10.5798	8.91916	6.93749	8.48979	5.10808	10.3357	9.83261	5.9697	5.2532	6.97256	6.37209	10.0625	9.37505	9.63612	6.22318	4.68089	3.64532	4.02823	2.9683	6.61948	5.75133	12.0787	7.61155
s000005927	9.50102	14.3479	13.5841	9.70477	12.4424	5.47561	13.0809	11.5152	5.46959	5.58176	9.17778	8.88854	12.4604	12.2614	11.5092	7.53876	7.40716	6.4916	4.07087	4.64787	6.46093	7.24051	18.9813	13.0233
s000005931	8.00596	11.8672	10.3158	8.28561	8.91975	5.09884	10.9344	9.64128	5.5495	4.25352	7.77481	6.47458	9.53234	7.87463	8.85044	5.27806	5.21907	4.09154	3.22607	3.38539	6.0656	5.19576	13.1543	9.3901
s000005948	8.9241	12.4073	10.869	9.28332	10.6675	4.2	12.1567	9.43323	4.95215	5.25537	7.1096	6.24287	10.6932	9.70654	9.70519	5.37688	5.63361	4.00489	3.58605	3.96184	6.19164	5.69651	15.4574	10.9052
s000005973	6.63872	8.78704	9.82366	6.9799	8.82366	3.43986	9.84199	7.77889	2.98186	4.02127	5.16701	4.27518	9.2842	8.30096	9.3027	5.49011	5.13028	4.34094	3.06501	3.21873	4.37846	5.40573	11.9478	9.04026
s000005983	6.67381	9.18404	9.03539	6.56372	7.74206	4.61341	8.9573	8.13392	4.64095	4.27341	5.62233	5.94271	8.56847	7.97646	8.43231	4.49348	4.23186	4.40703	2.50541	2.91545	4.46413	5.06332	10.4663	7.71414
s000005986	9.80268	12.3367	11.8737	9.34614	10.8373	5.85053	11.6546	10.4076	6.15578	5.65468	8.12627	6.58246	10.8572	9.88026	11.3794	6.60016	5.98614	5.88431	3.93634	3.60773	6.21927	6.38169	14.6076	10.5204
s000005987	8.79363	12.4269	12.5922	9.03946	10.5635	6.17414	12.7116	12.1643	6.10792	4.74826	8.95782	8.58444	10.6061	9.92365	10.4785	6.80876	6.24166	3.90631	3.77663	3.37892	6.47488	4.9427	16.8586	10.6453
s000005989	8.42383	12.9768	10.5089	7.35646	9.45217	4.8209	11.913	10.0346	4.89222	4.56217	7.65084	6.53261	9.36629	8.91456	10.4377	5.49819	5.16927	4.29293	3.97026	4.1581	6.53606	4.49266	14.786	8.70249
s000005992	6.01818	8.173	7.47217	5.30938	6.85156	3.89433	8.35332	7.84429	3.94746	3.33813	5.96379	4.95618	7.56333	7.56244	9.51585	5.28855	3.99288	3.08113	4.06959	2.29006	6.18927	4.9273	11.0114	7.89214
s000006004	5.42222	7.74702	6.61903	4.67316	6.24323	3.86589	7.18191	7.65199	2.36944	3.59784	4.57587	5.37636	7.23679	6.51416	7.90119	4.89321	4.22526	2.97494	3.39705	2.74713	5.00241	4.69301	9.6524	6.05427
s000006017	6.54978	10.4385	9.91825	7.28886	8.16739	3.97961	10.0628	9.21518	4.96197	3.68602	7.37851	5.79362	8.1531	8.40048	9.10059	5.12204	5.0834	4.36552	3.13342	3.06432	5.06877	3.85365	12.7602	8.93986
s000006029	8.47696	10.8499	10.1035	7.17822	8.69169	4.69298	10.3673	8.90266	5.14883	4.17916	6.6682	5.7647	8.24457	7.17547	9.26989	5.15672	4.59961	3.24369	3.19345	3.20858	6.10287	3.8029	12.3842	8.48426
s000006030	10.8213	16.023	15.3791	11.2144	14.5877	7.83729	15.5838	13.2662	7.06151	7.52518	10.1114	8.94411	12.9554	13.0505	13.2994	7.99757	7.49449	5.08736	4.07891	3.77562	7.9097	7.0825	19.5168	13.9802
s000006034	12.4238	16.5911	13.5905	11.7846	14.7138	7.80161	15.7253	12.0008	8.1282	7.73268	10.0015	9.33657	12.9286	11.8748	13.0247	9.41116	7.24831	4.80616	4.59478	3.80919	7.61611	5.36274	16.4942	12.448
s000006035	7.87471	11.7599	10.698	6.92936	8.69657	4.80975	11.3788	9.58339	6.35407	4.96682	8.28402	6.81928	9.27689	9.37753	9.83499	5.84537	4.59815	4.29024	3.91102	2.70964	7.08264	4.31625	13.4279	9.50468
s000006042	10.9604	16.1986	14.9171	10.238	13.3141	7.16926	15.4307	13.0637	7.15433	6.87201	10.5808	7.88916	13.4975	11.9129	13.8145	7.56204	7.13187	5.39886	4.43026	3.80424	7.56041	6.83598	18.7688	13.6109
s000006048	7.56917	11.2351	10.782	6.68891	8.52514	5.57636	10.5881	8.79481	5.55864	5.36702	7.81931	6.43853	9.30649	9.07826	9.3765	5.98393	5.00806	4.12603	3.96249	3.14159	5.37402	5.22377	13.018	9.47095
s000006049	10.5722	15.7401	14.8106	11.9108	13.6818	6.81128	14.2691	12.7903	5.36597	5.60646	9.75033	7.98555	11.1658	11.9358	11.0886	7.50569	7.84182	4.99776	3.79054	4.40052	7.23841	6.14977	19.1468	13.7891
s000006053	8.92483	12.9044	12.8789	10.0288	12.0116	5.85871	12.9125	11.4487	5.48709	5.86481	7.94797	8.03097	10.7736	10.2828	11.2876	6.35109	6.98805	5.13394	3.52685	4.57493	6.76677	5.97439	16.994	12.6489
s000006077	5.95627	7.08308	6.0786	4.5332	5.64374	3.55868	6.61903	4.96192	3.52054	4.03275	3.59924	4.14927	5.66962	6.30905	6.75523	4.54314	2.86318	2.28574	2.78966	2.58847	4.59621	2.9785	7.60656	6.11509
s000006113	8.44464	11.8759	11.4054	8.80545	10.069	5.81277	11.8474	9.19228	5.86922	5.71237	6.98022	6.87401	10.611	10.7723	10.4582	7.23754	5.11771	4.81366	3.95108	3.07253	5.46063	6.51987	14.5229	9.45156
s000006135	6.58994	10.3415	9.9146	6.66496	7.77343	3.57979	9.97051	9.18642	3.83309	3.9635	7.1828	5.47964	8.63497	9.64174	11.0175	5.78132	5.74838	4.3429	3.60439	3.48495	6.7968	5.90767	14.7439	9.40682
s000006625	8.73708	11.7057	10.9517	9.02831	10.5661	5.38612	11.1935	9.50266	5.03044	5.76644	6.81034	6.20549	9.70332	10.6719	10.632	6.24241	6.08006	4.88493	4.60656	4.26103	5.44797	5.2522	13.8034	9.5319
s000006626	8.66554	11.8848	10.8283	7.97126	9.80472	5.27381	10.9102	10.0607	5.46942	5.42398	7.46837	6.06911	10.2353	10.1318	10.9904	6.4171	6.1953	5.35818	3.2173	3.74215	6.59904	6.10644	14.7008	9.8247
s000006637	9.13569	14.6211	12.5877	10.0248	11.5069	6.28684	12.9971	12.281	5.74223	5.29457	9.54195	7.85405	11.4063	12.2727	11.5569	6.79771	7.11105	5.27123	4.66272	4.54322	7.30391	6.10086	18.2735	13.5297
s000006650	8.32144	11.0149	10.1194	7.77371	9.04222	4.87614	10.9121	9.40968	4.45343	4.98775	7.18654	6.06238	9.61263	8.00597	10.4652	6.60064	5.20669	4.72857	3.89935	4.0805	5.78812	5.52337	13.9513	9.67446
s000006657	7.79031	11.6979	10.2599	7.44504	9.45378	6.08771	11.6997	10.132	6.03797	5.57566	6.85761	5.98666	9.52591	9.71285	8.90209	6.42005	5.75558	4.40111	3.55455	3.38424	6.87896	5.97222	12.5871	8.59417
s000006662	8.66874	11.925	11.8684	8.72949	9.92874	5.49605	11.7816	10.9443	4.69479	5.06646	8.23008	6.46216	11.1061	10.5925	11.333	6.85431	6.37277	5.00991	3.82274	3.93016	6.23006	5.67873	16.384	11.3604
s000006666	9.94271	12.382	11.6433	8.78245	11.4526	5.69839	11.9686	9.82517	5.77941	6.16866	8.37219	5.59041	10.4963	10.2074	10.9164	6.9256	5.90517	5.24223	3.53232	4.07184	6.41681	6.93639	14.4463	10.0824
s000006668	7.71693	10.4287	11.0417	7.85586	9.53427	5.93536	10.5792	9.13436	5.19524	4.63761	6.64435	6.68184	8.19044	9.5892	9.04894	4.56227	5.96048	4.18437	4.10098	4.3128	5.66037	3.44139	13.4254	9.67439
s000006670	10.0616	13.4299	12.7543	9.8953	11.4129	6.24995	12.7312	11.941	6.81403	6.17722	8.96179	7.63871	11.4227	9.81046	11.0733	6.38063	5.84197	4.82493	3.74425	3.65368	5.69198	5.17666	16.0375	11.1151
s000006675	10.5076	14.1027	13.3604	10.7004	12.2586	6.09787	13.9791	11.4831	6.61987	5.92816	9.00949	7.88601	12.2061	11.7025	12.1094	6.02911	5.56163	4.4961	3.77626	3.21448	6.11242	6.37395	17.0645	12.1639
s000006678	7.37119	10.7363	10.7146	7.71681	9.41259	5.76342	10.424	9.39681	3.79583	4.84056	6.04122	7.31335	8.80361	9.61218	10.033	6.5934	5.23769	4.35858	2.96556	2.6386	5.11762	5.59679	13.2902	9.80556
s000006694	9.10364	12.8331	11.9205	8.34997	9.89179	5.31646	11.6806	9.85647	6.47466	5.43443	8.3514	6.44829	10.4457	9.62811	10.5133	5.88772	5.34361	4.5243	3.03694	4.19712	6.34567	4.03049	13.0163	9.42297
s000006711	8.67261	12.8845	12.3787	10.6004	11.6047	5.25216	13.4639	10.9192	5.25963	5.42395	9.39465	8.36084	10.7729	10.9618	9.86383	6.58389	5.77226	4.73644	4.02257	3.69852	6.33211	4.90983	17.7985	10.9501
s000006726	9.5045	14.5585	13.7536	10.7842	11.6959	6.65221	13.2934	12.5848	5.68286	5.87364	8.68135	8.39709	12.2804	12.0096	11.1692	7.07497	6.65432	5.46898	3.57805	4.24478	5.86179	6.18121	18.3046	11.4986
s000006728	5.36329	6.91819	7.12086	4.30111	6.0021	3.0646	6.95023	6.95715	2.31263	3.1932	4.84378	4.38108	7.8555	7.20076	8.72715	4.13215	4.52342	4.20944	3.36017	2.71862	4.71267	4.83918	10.4332	7.5267
s000006741	9.0283	12.5661	11.5799	8.87177	10.7334	5.15405	12.772	10.1522	5.9438	5.92487	7.85726	7.23007	11.036	11.2413	12.3578	5.70276	4.85717	4.01837	3.66176	3.54407	6.41152	5.83543	13.576	9.6356
s000006742	10.647	16.2973	14.1206	11.7127	13.5912	6.94814	15.3655	12.7678	7.65227	7.04573	10.6356	8.43628	11.7895	12.1999	12.5929	6.89028	6.65143	4.98968	4.31367	4.19554	7.72578	7.54946	17.6487	12.3349
s000006743	11.28	16.7945	15.7084	12.3552	15.2315	7.11339	16.6661	13.2154	7.21889	6.63337	10.9748	10.0894	12.7918	13.826	13.9206	7.39359	6.49371	5.61991	4.27196	3.52777	7.79904	7.45461	19.7483	14.7002
s000006752	10.0361	15.4678	14.0082	10.6929	12.9001	6.08538	14.4153	11.9671	6.21518	6.79763	9.53593	7.9923	12.833	11.9556	13.2487	6.81101	7.13529	5.0861	4.01915	3.93522	7.37093	6.73399	17.5004	12.6568
s000006757	8.12575	11.1441	9.86179	8.2061	9.16644	5.73027	10.252	9.73269	6.24979	5.87868	6.3547	6.52703	9.38432	10.1047	10.1409	5.79034	4.21664	3.81847	3.5818	2.82529	5.97386	5.24456	12.8253	9.63134
s000006778	11.8006	17.7632	16.3492	11.8403	15.2162	7.72664	16.7492	14.2206	6.81701	6.3082	11.8056	8.63138	13.6599	12.9621	13.7779	8.54968	8.08897	6.17657	4.81012	4.04877	9.02216	6.98481	19.949	14.8253
s000006794	8.1699	12.9989	12.2078	9.40594	10.9975	5.89519	12.19	12.7137	5.54465	4.32772	9.74151	8.88857	10.6998	11.1045	11.8535	7.44097	6.17067	4.93528	4.07632	3.78274	7.31374	6.13772	17.4114	12.3734
s000006795	10.6163	15.8766	14.3756	10.5912	13.0232	7.12989	15.1662	13.2009	7.66522	6.55874	10.452	9.11725	13.593	13.3677	12.9285	8.08326	6.05646	5.64379	4.32343	3.28729	6.40101	7.50141	18.0542	13.3971
s000006803	7.65423	12.4487	10.9881	7.18536	9.89979	4.80504	10.7981	9.42602	5.56133	4.75751	8.50734	6.59659	10.4577	9.95397	9.73162	6.41621	5.69919	3.96344	3.69381	3.33962	6.8049	6.43719	14.6705	9.7912
s000006804	10.5028	15.9908	14.6359	10.3053	13.6379	7.37269	15.208	12.6808	7.8349	6.97361	10.2106	7.56024	13.2896	12.2939	13.1092	7.97851	6.61244	4.8582	3.87798	4.33528	6.42006	7.00229	17.8802	12.2612
s000006806	6.32816	7.38549	6.62914	4.91331	6.62491	3.27228	8.43479	5.87375	3.28524	4.29324	3.62669	3.56095	7.95503	6.20174	8.16214	4.92453	4.08757	3.92062	2.91944	3.5162	4.9591	4.94587	8.56768	6.53402
s000006808	8.22294	12.2773	11.0614	8.18296	10.7487	4.30252	12.8453	11.1617	4.83199	4.15821	9.51707	5.99367	10.423	9.68402	11.6342	6.23263	5.27075	3.78342	3.67666	2.75203	6.16316	5.7789	16.2713	10.8573
s000006809	9.27979	14.0764	13.1261	8.74075	11.5321	6.5393	13.6624	12.5153	6.41476	4.9979	9.49076	8.14466	11.6125	11.9126	11.3384	7.89547	6.2578	4.98735	4.42206	3.3879	7.57547	6.36728	17.0575	11.8892
s000006841	9.57667	12.2403	12.3798	8.49695	11.1304	5.98899	12.297	10.9519	6.59743	5.15829	8.56956	7.34232	10.3055	10.3828	11.4198	6.42136	4.86896	4.51107	4.26614	3.11605	7.22456	5.59646	13.5804	9.01553
s000006863	10.5805	15.078	14.3307	10.8374	13.1728	6.53637	14.5145	13.1039	7.02599	6.91837	10.5567	8.92837	12.4577	11.8251	12.8335	7.52428	6.5476	4.79999	4.3356	4.3555	7.24307	6.41107	18.5903	13.5301
s000006864	9.65414	14.5497	13.6576	10.2015	12.342	5.55801	13.4822	11.8661	5.91114	5.52058	9.87443	8.44045	11.4467	12.4052	10.9826	7.09317	5.31504	4.64858	4.26251	3.90517	6.96713	5.77711	17.313	11.7463
s000006899	11.9117	18.3024	16.2844	12.3263	15.1209	8.0192	17.1509	15.2136	7.54134	7.21129	12.6476	9.86223	14.4678	13.6612	14.2028	7.55609	6.32099	4.30388	3.61435	3.93531	7.21772	7.18172	20.8398	14.6143
s000006909	9.09747	12.8698	11.7394	8.64193	11.599	5.41127	12.4484	10.6096	6.24643	5.22499	8.73609	7.1219	9.86626	9.53138	11.1904	6.50105	5.18727	4.1063	3.72085	3.35943	7.44118	5.97096	14.6119	10.687
s000006910	9.89531	15.3998	14.245	10.6339	13.4735	6.37967	15.5591	13.5642	5.74277	5.86633	9.32396	8.07314	13.0059	12.1718	12.6915	7.26058	6.41779	4.28005	3.70713	3.44342	6.17982	6.14138	18.3518	13.373
s000006912	11.0009	17.8079	15.3153	11.2197	14.2391	8.20849	16.1825	13.6462	7.3485	6.60603	10.647	8.72865	14.2671	13.4995	14.7276	9.7056	7.37534	6.15587	3.96119	4.22475	8.56268	7.55124	20.0768	14.0364
s000006929	6.50802	9.44251	8.39706	5.32978	7.11724	4.62333	8.95017	7.72595	4.65508	3.91741	6.12308	5.83474	7.88018	8.32081	9.05694	5.81242	3.96813	3.52371	3.38157	2.22228	5.71299	4.67274	11.282	8.06304
s000006931	9.42606	13.4882	13.6994	9.45616	12.177	6.49503	12.6863	12.773	5.24448	5.05988	9.30566	8.23175	11.1082	12.1209	11.417	6.00218	6.04152	4.79656	4.25976	3.50768	7.12986	6.79858	18.245	11.7511
s000006945	5.66505	8.01481	8.11295	5.53673	6.93759	3.46376	8.44818	8.18427	3.40193	2.63901	5.70248	4.21458	7.56898	6.36008	8.00595	4.23347	4.11501	3.34764	3.30314	2.67072	4.94163	5.11052	11.4411	7.23897
s000007009	8.50366	11.5074	10.5509	7.44224	9.62289	4.63969	10.5406	9.98586	5.39304	4.13063	8.52468	6.14996	9.42874	7.35622	10.3449	5.56724	4.96352	4.45334	4.28743	2.84206	5.86763	5.72038	13.4798	9.67013
s000007022	5.24017	8.06246	6.06344	5.14009	5.21405	3.73974	6.59729	7.21718	2.92489	2.81784	4.9297	4.34828	6.23803	6.42395	8.0991	4.55816	3.62178	2.75637	2.95399	2.69456	4.64745	3.75915	10.1156	7.2293
s000007037	7.35504	10.2793	9.77213	7.96191	8.27336	5.05462	9.48109	9.78166	4.63314	4.152	6.8973	6.68698	7.98543	8.12104	8.79709	5.76133	5.46028	4.19914	3.22629	3.5352	4.88184	5.49153	13.0247	8.14665
s000007039	8.25486	11.6764	10.8741	8.54767	9.45826	5.94552	9.9564	9.70838	4.2739	5.05778	7.62114	7.11631	10.0621	10.1845	11.064	5.27543	7.0941	5.79239	3.33568	3.8411	6.04123	5.96012	14.4006	10.2977
s000007044	7.44387	10.3405	10.9687	7.79783	9.63027	5.33689	9.93331	10.4667	4.97322	4.20432	7.60984	6.65359	9.1928	9.62623	10.0416	5.21727	5.34075	4.62209	3.0292	2.81083	5.12463	5.75966	14.4894	10.289
s000007072	6.65733	8.96805	9.00821	5.60848	7.55288	4.07174	8.69402	6.85808	5.54421	5.16948	5.46176	5.36169	9.39074	7.91147	8.59745	5.46675	3.04867	3.22957	3.00994	2.66161	4.40304	5.23004	10.4972	6.70436
s000007073	8.05035	10.4103	10.4084	7.90858	9.44939	3.70365	11.246	9.56138	4.95505	4.09518	6.58691	5.93483	10.3436	8.26087	10.4486	6.46464	4.71396	4.13234	3.64041	3.53917	5.87725	6.39521	12.9838	9.59496
s000007083	11.0762	15.4944	14.2064	11.751	14.0445	7.30136	15.3211	15.0806	6.96589	6.80986	11.6863	9.36239	12.3604	12.6502	12.6858	8.12742	7.26304	4.61239	4.99804	4.00323	8.53699	7.55025	19.0024	13.9336
s000007108	10.7928	15.8031	14.2828	10.9264	13.0082	7.87081	15.2764	14.2821	8.19072	6.91249	12.3266	9.49346	12.1149	12.7511	12.9691	9.1005	6.68419	5.66912	4.83079	4.15242	9.01654	7.55251	18.7186	13.1644
s000007176	7.48715	9.44934	9.02396	6.88391	8.75434	5.48063	8.90072	7.69209	5.30823	4.30753	4.30958	5.48419	8.05295	8.00807	7.80057	4.42737	5.35126	4.82422	5.14012	3.92171	5.87444	4.68093	9.72771	7.85073
s000007219	9.17098	13.1368	10.9431	9.09426	10.7405	5.20116	12.4472	9.45944	6.4443	5.58821	8.78664	6.78501	10.8089	9.468	10.9632	6.61598	4.55313	3.56098	3.43316	2.95188	6.97951	5.45372	13.2022	9.69745
s000007242	8.81407	12.5727	12.4168	8.50938	10.8345	6.18736	12.253	10.1991	6.99113	5.28939	7.99675	7.51871	10.1286	9.85731	10.3468	6.39885	5.36747	3.99092	2.97838	2.67273	5.76337	5.30901	14.4761	9.99445
s000007245	8.59062	12.7769	11.2712	8.89797	10.1192	5.98749	11.7481	10.6005	5.16954	4.71445	9.36396	7.29934	10.798	10.5532	11.2975	5.94322	5.53253	4.11808	3.43445	2.95506	5.08727	5.74179	14.3786	9.76717
s000007283	8.22419	10.9775	11.7629	7.80515	9.50361	6.09162	10.8197	10.1431	5.66797	4.44878	7.79932	6.72536	10.463	10.6648	10.9986	7.04984	5.94031	4.32885	3.44752	2.81749	6.45362	5.70899	15.0635	11.2175
s000007308	11.6964	15.9091	13.9783	10.9059	13.8491	6.26984	15.447	11.1794	7.62086	7.07454	9.31005	7.45681	12.221	11.9369	13.249	7.4788	4.95263	4.42028	4.04026	3.59313	7.34683	7.19393	16.5465	12.4224
s000007408	6.07806	9.62689	8.76924	5.52005	7.6335	4.59958	8.91407	7.95174	5.28211	3.9833	5.9016	5.49949	8.68281	7.23623	7.50222	5.32392	3.0618	2.53483	3.12676	2.30191	4.10674	4.24873	9.66201	6.39119
s000007414	10.0467	14.3609	12.2549	9.11326	11.3907	5.97635	12.754	11.2003	6.62002	5.64988	9.29564	7.54549	10.3452	10.7877	10.2563	6.09909	5.88669	4.34902	3.6414	3.52094	7.32722	5.8827	14.8557	11.8575
s000007439	9.89674	13.3602	10.9963	8.48771	11.131	6.13323	12.5566	9.91774	6.62764	6.63844	7.62653	7.1084	9.84279	9.77289	11.2076	6.16798	4.50723	3.40924	3.01148	2.88281	5.96216	4.96921	12.6478	8.88443
s000007469	5.8307	8.377	7.46547	5.26691	7.36986	2.94486	8.79085	6.77878	3.31934	4.34694	5.38204	4.439	9.17426	6.67449	10.1824	5.49066	3.27868	3.28263	2.95309	2.96261	4.96999	5.24999	10.1963	6.36114
s000007499	5.17496	6.47608	7.59494	4.38567	5.19035	2.85549	6.84022	7.75038	3.04225	1.78506	4.26164	5.00678	6.68231	6.54355	7.94616	4.31259	3.79426	3.60471	2.78903	2.17726	4.91334	4.67587	10.1477	6.72217
s000007548	6.45269	8.39871	8.27949	5.63271	8.05015	2.85865	8.31292	8.06459	3.46615	2.67864	6.40489	5.34091	8.33717	8.23508	8.75206	4.43753	4.18647	3.76146	3.70045	2.21963	5.30354	5.18529	11.5104	7.64753
s000007581	11.3284	16.9366	14.9234	12.2301	15.117	6.46205	16.1222	12.9022	7.59617	7.10439	10.6939	8.81548	13.7339	12.941	13.5782	8.40203	7.25694	4.60697	4.80556	3.82572	8.88823	7.49569	18.6358	13.133
s000007638	7.43514	11.1835	11.3075	7.30481	9.69627	5.11973	10.8155	10.0325	4.40433	4.98709	7.44256	7.03288	10.4579	9.92579	10.2101	5.28248	6.07916	5.03488	2.9983	3.4236	5.36944	5.77212	15.2162	11.6223
s000007639	6.8647	9.10254	9.25178	6.60602	8.30849	4.33757	9.91746	7.4249	4.01006	3.94606	4.67931	4.77204	8.53076	7.75401	8.91629	4.87939	5.11412	4.2576	3.03601	2.77427	4.881	4.97857	11.8181	8.98924
s000007666	9.80657	14.1464	12.347	10.0275	11.721	6.4646	13.7292	11.029	6.2088	6.15526	8.63645	6.6136	11.2985	10.6176	12.531	6.26025	6.49004	5.04749	3.13657	3.80054	6.75496	6.28698	16.7962	11.4852
s000007688	8.02191	11.6168	11.125	7.64835	9.4769	5.27371	10.4493	10.0176	5.31907	4.19481	7.26946	7.38422	10.1551	9.4377	9.55489	5.25743	5.65638	4.97682	3.45976	3.10213	6.67757	5.48009	14.746	10.423
s000007697	7.73775	11.2717	10.1564	7.31366	8.6737	4.70144	9.64625	9.60243	4.59621	3.84489	7.71497	7.47087	9.35228	9.33654	8.22607	5.2987	4.58133	4.01008	3.21326	2.87486	4.90393	4.5566	12.7651	8.82079
s000007719	6.76986	9.12782	7.58945	5.85863	7.53239	3.64885	7.47111	7.74454	4.06194	4.16509	5.98533	4.41679	8.11088	7.51186	9.17475	5.43706	3.49601	3.55658	3.0919	2.4714	5.50887	5.38002	9.86848	7.63761
s000007732	6.71077	9.40325	9.20932	6.35962	8.66195	4.0116	10.2308	8.73077	3.70193	4.53159	5.20728	5.44027	8.99397	7.88195	9.8499	4.69014	5.29688	4.2686	3.41066	3.49015	5.7508	5.34724	13.6313	8.80469
s000007734	8.81839	14.159	13.5908	10.2364	11.6571	6.58736	13.3892	11.7798	7.20911	6.46349	8.62265	8.49901	11.9074	10.9118	12.2255	7.06271	6.24789	5.16663	4.08997	4.65346	6.43446	5.63922	16.5927	11.5554
s000007741	6.74323	11.2608	10.2209	6.66294	8.24003	5.88504	9.74161	10.8741	4.26811	4.35582	8.41426	6.79099	10.0722	10.1397	10.3542	6.26172	5.99463	4.83002	4.02096	2.70054	5.86626	5.61529	13.0596	10.4048
s000007856	8.94725	13.3632	11.5819	8.77841	11.2962	6.5505	12.9816	11.4422	5.79567	4.88911	8.54728	7.80829	10.6054	11.2514	10.9851	6.60027	6.15947	4.95446	3.05871	3.61198	6.29623	6.06686	15.6251	11.3736
s000008949B	9.60671	14.2497	11.8785	9.39147	11.1781	6.5776	12.5149	10.3464	6.60904	5.91126	8.57349	7.50232	11.5301	10.7413	11.7053	4.93843	6.43824	5.37256	3.25697	3.78466	6.57156	5.55372	15.9504	11.2543
s000008953B	7.38067	10.0992	8.8636	6.39224	7.01649	5.68698	8.45521	9.05586	4.88628	4.49176	6.83804	6.13326	8.36411	8.72684	8.10004	5.24904	5.51139	4.91578	3.61018	3.51733	5.68076	4.81377	11.7426	8.25986
s000008954A	7.65865	11.1871	11.2412	8.49224	10.0087	5.60461	11.66	10.9348	5.26234	5.00948	7.81631	7.13301	10.4447	11.0041	11.5497	6.64193	5.34943	5.52304	3.97323	3.39936	5.55394	6.347	15.233	11.3198
s000008955	8.64023	11.0253	10.4754	8.47056	9.26805	6.03524	10.6003	7.86332	5.0281	5.95782	6.07432	6.07972	8.76029	9.76566	8.9409	5.56036	4.92583	4.85543	3.29571	3.78921	5.58104	4.77327	13.2236	9.66272
s000008957A	9.89976	13.3222	13.0279	9.95988	11.6189	6.5774	13.1642	12.1719	5.82096	5.46549	8.31602	8.51117	11.2344	11.783	12.1559	7.0119	6.17038	5.39294	3.5509	3.19057	6.88759	6.54359	17.3561	12.6653
s000008959A	9.96893	15.3307	14.4301	10.3097	12.4212	6.24923	13.8449	12.6568	6.17791	5.45073	10.7336	8.83837	11.2455	11.7928	11.0943	7.42446	6.84338	5.66222	3.66933	4.60019	7.27674	6.32121	18.1865	12.3519
s000008983	6.91628	12.1581	11.3378	8.04542	8.91793	6.09823	10.4867	10.885	5.49389	4.73907	7.98426	7.31036	9.38978	9.34709	9.70721	6.29293	5.63588	3.94735	3.46137	3.35507	5.76443	5.47332	14.9103	10.8229
s000008988	8.55206	12.3956	12.1852	9.30678	11.1513	4.28776	11.8971	10.1772	3.74582	4.64216	8.37779	8.15632	10.8717	10.4689	11.4528	6.02556	5.07379	4.22343	4.49697	3.58536	5.90664	6.28826	16.0518	11.4922
s000008991	7.45994	7.98206	9.10868	5.93775	8.52649	3.93352	8.70041	8.33213	3.37681	3.28567	6.84805	5.02265	8.49248	8.11341	9.89193	4.89665	5.07636	4.05047	3.85521	3.62718	5.0952	5.08682	12.1541	7.65906
s000008998	6.2767	7.89804	7.31331	5.11056	6.61364	3.73882	7.59654	6.27746	3.15263	4.36331	4.44151	5.29954	7.05275	6.8043	7.43472	4.1843	4.53134	4.17581	3.20934	2.5375	4.89818	4.91265	9.77079	7.51281
s000009004	5.54682	9.37143	7.93048	4.37495	6.63955	3.12188	8.24638	7.08264	3.97696	3.38979	6.218	4.26577	8.63909	8.13237	8.48464	5.44162	4.61279	4.19383	3.36902	2.44012	5.83946	4.89544	10.4789	6.88633
s000009020	5.84116	6.43747	6.55504	4.54089	6.10015	3.8032	7.27413	7.05803	3.55685	4.09502	3.82054	4.65151	7.49773	7.50599	7.96162	3.76133	4.70854	3.43904	3.61124	2.64954	5.41038	4.89236	9.79735	7.38186
s000009052	5.0205	8.36862	7.67714	4.59607	6.75099	3.33806	7.54313	7.09964	3.63117	2.72937	5.90632	4.6791	8.01571	6.70179	7.95336	4.68649	3.82456	3.24802	2.87995	2.74507	4.13638	4.68583	10.797	7.30866
s000009070	6.30368	8.93549	6.90971	5.59664	6.9273	4.16986	8.2695	8.11374	4.95693	4.05161	5.48747	5.8602	7.59351	7.16138	8.66174	5.56596	4.30842	4.23953	2.94178	3.19382	6.28247	5.12012	11.1896	6.93895
s000009091	9.07075	12.7733	11.9071	8.44667	11.1202	6.02459	12.9861	10.7033	5.39823	5.71624	7.80445	7.32909	10.4976	10.9523	11.8381	6.76047	6.63171	5.73819	3.78957	4.02657	6.0632	5.47712	15.6725	11.4197
s000009097	8.78527	11.7833	10.857	7.44719	9.47884	6.16934	11.6356	8.53102	5.25225	5.64788	7.30449	7.2144	9.25175	8.52683	9.23514	6.78201	4.84789	3.00394	3.66637	3.10823	6.88166	3.97134	12.1603	8.42812
s000009101	9.95841	14.7609	13.7654	10.6952	12.5589	5.15481	14.2744	11.9843	4.30272	5.53052	9.2959	6.30337	12.8696	12.347	12.667	6.83441	6.70886	5.46586	4.21926	3.91131	6.04292	6.43369	18.8618	12.4431
s000009118	10.0125	13.4712	12.6671	10.0804	11.8435	6.31145	13.6542	11.5406	6.27832	6.1341	9.06581	8.41552	10.9026	11.2008	11.6114	7.53441	6.31036	5.22917	3.62181	4.23034	6.7386	5.78715	16.1645	12.1943
s000009126	8.09369	10.7194	9.55501	7.32682	8.81208	4.76916	10.2176	9.21142	5.48922	4.28422	7.05287	5.27031	9.30257	8.64694	8.34537	5.23395	4.50383	4.24258	3.55174	2.60438	5.78346	5.44397	12.0207	8.21169
s000009127	8.34797	12.3835	11.1142	8.89776	9.65221	5.24246	11.479	11.108	6.29464	5.4482	7.68326	6.75817	10.4864	10.7778	11.6164	5.44789	5.12354	4.66984	3.46698	3.57654	6.15536	5.89912	14.7438	10.6093
s000009128	4.90984	7.17635	6.85765	4.88675	6.30853	2.69905	6.86358	5.73482	3.45833	4.0057	3.38442	4.1345	6.92984	5.46556	7.0563	3.91566	3.39952	2.92584	2.8777	2.84573	3.82199	4.61581	9.43861	7.15607
s000009132	9.21851	13.4421	10.8323	8.42512	10.2298	4.43369	11.7877	8.66915	5.62722	4.49746	7.56216	6.00715	10.2679	10.2815	11.8065	6.75254	4.55647	3.75415	4.07857	3.32976	6.71091	5.4903	14.6548	11.176
s000009138	7.86649	12.2877	9.3305	8.52293	9.69058	5.01587	11.2143	9.96616	4.74221	5.08993	8.75465	5.97557	9.44614	9.53978	10.5266	6.37509	4.88973	3.67902	3.94829	3.66271	6.64022	4.99687	14.6603	9.67601
s000009148	8.39167	10.9802	11.8711	7.57755	10.238	4.64771	11.3779	10.8453	4.31682	3.29666	8.26749	6.46869	9.95355	9.48736	10.4385	6.04764	5.97063	3.8176	3.93309	3.11411	6.32456	5.84739	15.8061	11.1858
s000009150	4.93963	7.61932	6.68492	4.35937	5.79927	3.24202	7.01366	6.94024	3.83813	2.75794	4.66667	4.47599	7.54929	6.66245	8.16154	5.03822	4.40787	3.83316	2.47416	2.30809	5.10264	5.11343	9.80368	7.75695
s000009157	7.47815	11.8539	10.9086	8.46734	9.59099	4.73822	10.358	9.90986	4.65827	4.36122	8.51158	6.82087	9.18533	10.0039	9.63828	5.26699	5.15469	4.52582	2.90294	3.26733	5.76756	5.80591	15.5034	9.29779
s000009164	5.64201	7.13961	7.14348	4.65293	5.38382	3.12764	6.43493	6.60766	3.27001	3.34625	3.95526	4.39286	6.60299	5.50938	6.72116	3.175	3.04063	3.01733	2.75711	2.27312	4.51342	4.37265	7.93673	5.69894
s000009217	9.75553	14.239	12.7543	9.38242	11.2834	6.03327	12.7165	12.4216	4.46901	5.95603	9.3306	8.94942	11.9737	12.7337	11.774	6.7443	5.73055	5.64533	3.75253	3.83236	6.15451	6.4456	18.3428	12.0632
s000009219	8.169	10.6924	9.31409	7.52305	8.93879	4.17335	10.8343	8.08685	4.93353	3.92325	6.85963	6.28314	9.11969	7.80452	8.41282	6.097	4.5185	3.20921	3.05516	2.99118	6.03549	4.17638	12.1589	8.10381
s000009222	6.51978	9.55578	8.49524	6.02044	7.93258	4.51252	9.23342	8.67484	5.18851	4.26725	5.49743	5.62739	7.56194	7.93624	8.54128	5.08524	4.69506	4.37026	3.17916	3.37641	5.95582	4.96772	9.88144	6.65247
s000009227	10.6804	15.5638	14.5693	10.6154	12.9403	6.39638	14.062	13.3968	6.56127	5.91373	10.9688	9.46058	13.4331	12.6701	12.8552	8.45597	6.19164	4.70592	3.93358	3.45051	7.47906	6.95957	18.6482	13.0622
s000009236	6.39876	11.6532	10.7327	7.84295	9.43933	5.79619	10.0187	10.2333	4.80171	4.9341	7.93063	7.69446	8.91294	10.4499	9.52679	6.73156	5.6104	4.13217	3.49859	3.04255	7.04011	4.80656	14.8483	9.87572
s000009355	5.63889	8.12459	7.22672	5.62948	7.1376	3.57789	8.25044	7.17553	4.57969	3.46101	5.35088	4.79603	8.289	7.43271	9.34577	6.1418	4.85331	3.84605	3.12215	2.65447	5.3507	5.54874	11.2462	7.84595
s000009385	7.47183	10.9821	11.2103	7.93615	9.55462	4.43236	10.9418	10.0559	5.06236	4.04203	8.01649	7.58924	9.48852	9.95441	10.5491	6.43076	5.88407	3.97971	4.37697	3.26926	7.01686	6.06719	15.5399	10.7029
s000009405	9.48269	12.969	11.8032	8.57942	10.5045	5.71481	11.4493	10.8586	5.88666	4.16964	8.14884	6.31438	10.1126	9.67156	10.9214	4.77043	4.91061	4.22431	3.44303	2.91438	5.63551	4.95219	15.2546	11.0343
s000009419	8.96646	13.2059	11.3576	8.82295	10.5549	6.26451	13.1732	11.4894	5.51163	5.09134	8.32082	6.97526	11.0468	10.6554	11.1929	6.91216	6.25107	4.68601	3.3189	3.10374	6.28481	5.8856	15.9082	11.1978
s000009444	5.17569	7.79359	7.56518	5.81914	6.22659	3.5261	8.40165	7.39282	4.26918	3.00157	5.11516	4.59947	7.59184	8.18429	9.07339	5.29371	3.83562	2.71767	3.23114	3.02922	4.61613	5.05354	10.8567	7.56601
s000009449	7.94699	11.1804	10.6559	7.80289	9.44538	5.08651	10.5049	9.19392	4.80794	4.79393	7.36118	6.60435	9.45176	10.6098	9.48374	6.53959	5.34338	4.23671	3.95762	3.16507	5.7658	5.59954	13.4419	9.80764
s000009528	9.04278	12.3124	12.2253	9.63255	11.2841	5.82098	12.5104	10.6629	4.97491	5.37326	8.01689	6.84834	10.7742	10.9775	11.7708	6.0633	5.97621	5.20979	3.59536	4.50905	5.98231	6.19421	15.9661	11.6862
s000009530	5.86956	8.06905	7.70372	5.65021	7.38043	4.39873	8.13699	8.44128	4.08662	3.09387	6.81832	5.341	7.16934	7.67421	7.46074	5.08437	3.6605	3.08062	3.87839	2.89024	5.46762	3.96312	11.7444	8.20919
s000009558	6.82633	10.3242	10.6447	6.93376	9.49974	5.21793	9.86225	8.62676	4.94747	4.69193	7.32714	6.42269	9.14584	9.54684	9.32336	5.35639	5.00932	4.18661	3.60411	3.16836	5.65394	4.98346	13.4841	9.34891
s000009562	8.08471	10.5391	10.5297	7.56861	9.52259	5.56369	10.0892	8.69925	4.83889	5.50891	6.88474	5.49401	8.96105	10.2957	9.5358	5.34536	5.4674	4.88532	3.35938	3.49939	4.5198	4.46007	13.2175	9.62665
s000009618	9.16798	12.0431	12.4589	9.51574	10.9738	6.61901	11.6984	11.1756	5.21307	4.89894	7.27623	6.54198	9.37814	10.1755	9.67726	6.16315	6.93539	5.72621	4.16076	4.08268	6.5074	5.27609	14.7472	10.963
s000009624	7.75706	11.6673	11.8983	8.51509	10.4757	5.1497	11.4609	11.378	5.61825	4.37894	8.74344	7.78616	9.81664	9.28901	9.16029	6.92605	5.96531	4.51018	3.9424	3.26136	7.14736	5.27399	16.0186	11.2299
s000009648	8.14775	12.3689	12.0438	9.09116	10.7491	5.08277	11.2303	9.31025	4.37082	3.95986	7.42775	7.34313	9.8392	8.9745	10.3093	5.30086	6.19928	4.811	3.8189	4.00967	6.30717	5.20891	15.5149	11.7939
s000009670	7.48838	10.1387	9.99421	7.52791	9.30283	4.64511	11.2475	9.07085	5.76979	4.83903	6.70111	5.66485	8.84983	7.53535	7.97344	5.52979	4.92424	3.74683	3.74132	3.13124	5.79406	4.75367	12.7423	8.36001
s000009671	8.51703	12.3675	11.5688	9.15061	10.5966	5.96729	12.3545	10.7265	5.60124	5.30222	7.98409	7.98021	10.0448	10.2506	9.49099	6.43536	5.3489	3.70856	3.62215	3.86843	6.701	5.11589	15.9631	11.2926
s000009675	7.64993	9.94874	9.75074	6.46041	8.63394	4.33181	9.86084	9.23225	4.25413	4.03192	5.76854	5.93237	9.52823	9.11115	10.7474	4.67727	5.00119	4.18897	3.68027	3.58883	5.76968	5.48108	13.6589	10.3751
s000009682	5.82294	8.23614	8.04769	5.19605	6.93163	3.68065	7.69357	7.37511	3.70828	2.95376	4.95002	5.18398	7.99619	8.06239	8.84159	4.31893	3.94963	3.35184	3.65659	2.36704	4.72356	5.1703	10.0867	7.01586
s000010099	6.48966	8.92194	8.62824	6.1592	7.00494	3.18852	8.37911	8.31761	3.47494	3.08299	5.10426	4.62291	8.24901	6.48308	7.88102	4.71341	4.16713	3.85208	3.16072	3.28116	4.48074	4.85249	11.0954	7.54881
s000010102	6.43953	8.93978	9.72156	6.59688	8.59938	3.97562	9.0402	8.77323	4.19975	3.63739	6.75039	5.10625	9.16601	8.83985	9.82803	5.7634	5.06026	4.22036	2.93426	3.36587	4.45491	5.49221	13.1892	10.3119
s000010105	13.2268	18.7644	16.0566	13.6756	16.4248	7.64795	18.1926	14.2696	7.46496	7.72247	12.7972	9.59836	13.3207	14.3864	13.828	8.33526	7.18388	5.37476	4.31664	4.40503	7.86016	6.42558	21.8189	15.8851
s000010112	5.90569	8.99001	9.54821	6.3635	8.41279	3.06221	9.30364	8.77412	3.99334	3.52408	7.23257	5.32005	8.61808	8.97121	10.073	5.25143	4.82575	3.59272	2.42071	2.34041	4.76718	5.79968	12.5926	8.20275
s000010115	7.35817	10.4416	9.33624	7.13949	7.68638	4.93066	8.23644	8.16352	5.78641	4.52133	6.44239	6.31644	7.87581	8.85341	8.52954	4.26097	4.78132	4.38298	3.65521	3.66514	5.30785	4.89285	11.9685	8.16426
s000010130	6.23394	8.77969	8.30831	4.94476	6.91181	3.88115	8.25605	8.38849	3.59319	2.93992	6.12493	4.59832	8.91969	7.74356	9.71537	5.8114	4.6669	3.80355	3.68905	2.89859	5.63148	4.71008	11.6638	8.04021
s000010172	6.81966	9.64115	8.31356	6.04704	8.20366	3.87574	9.53701	7.471	4.92358	4.72659	5.59793	5.59039	9.39713	7.78011	8.79988	5.53052	4.20559	3.31948	4.03017	2.55179	5.85216	4.48839	11.4516	7.51722
s000010192	10.8513	13.8718	12.1354	9.78242	12.1019	5.85844	13.9478	10.9438	6.14931	6.23561	9.00481	6.87988	11.6247	11.3541	11.3966	7.69651	6.10486	5.29525	4.97199	4.09001	6.89754	6.70349	15.0322	10.6776
s000010200	9.31864	13.6887	12.1494	8.85398	11.5393	5.8469	13.6704	11.2043	5.15857	5.39318	8.43409	7.7151	11.0436	11.3659	11.9123	5.22789	6.43415	5.02351	3.29838	3.6515	5.91129	5.61814	16.5848	11.7786
s000010229	7.21251	9.80118	9.6753	6.80466	8.57964	4.67142	9.84349	9.04898	3.67704	4.02731	6.34366	5.77001	9.00189	8.10093	9.95392	4.89316	4.96887	4.03941	3.73811	2.72917	5.83024	5.41082	12.7097	9.86698
s000010233	7.07315	8.34028	8.18334	5.79246	7.8765	3.80414	8.46592	7.37165	4.56629	3.86334	5.18947	5.62569	8.63942	8.44591	8.65517	5.26389	3.86653	3.56977	3.76561	2.96673	6.39421	5.80153	10.7689	7.13957
s000010249	9.69121	14.1986	14.3872	10.4935	11.8797	6.36893	12.9105	13.0884	5.57447	5.67982	9.91946	8.36719	12.6618	12.7792	11.6294	6.96734	6.70819	5.66903	4.35642	4.22049	7.01189	6.68812	18.8346	13.2544
s000010252	6.94225	9.30701	9.50561	6.22046	7.62783	3.56255	8.67784	9.41885	3.75967	3.38734	6.38873	5.58624	8.40404	9.01696	9.21775	4.58244	5.01747	4.71208	4.02369	3.37053	4.77033	4.76734	12.0063	9.56762
s000010254	8.02862	13.0683	12.8606	9.3573	11.1482	5.53888	13.4352	12.5028	4.88503	4.15344	8.55309	7.97308	11.0742	10.0611	11.5825	5.43232	5.81159	4.46342	3.46174	3.27324	6.19231	5.84394	17.7061	11.2764
s000010465	10.0714	14.4592	14.2741	10.8482	14.1692	7.50485	15.2242	12.5928	6.45961	6.38774	10.2098	9.17454	12.5849	11.8494	12.2311	7.47743	5.7494	4.10564	4.34948	3.96731	6.54793	6.03675	18.6806	13.1619
s000010693	8.26812	13.0759	12.7648	8.48401	11.0532	6.25461	12.1655	11.5855	6.44392	5.72757	8.58774	7.76382	11.308	10.7071	11.7286	6.02337	5.23794	4.71628	3.77066	2.86692	6.09319	5.59421	15.8642	11.4376
s000010712	7.9635	11.3939	11.4162	8.34284	10.5894	4.42051	11.7326	9.88021	4.59614	3.29051	7.17675	6.13567	8.59783	7.88036	8.51227	4.36633	5.44845	3.91792	2.87385	3.11265	5.41469	4.64338	14.0099	9.40433
s000010713	6.95329	8.92778	8.36936	6.24326	7.50165	4.21164	8.2714	7.35422	3.23457	3.52266	5.06194	5.47742	7.75455	7.28354	7.99766	3.94136	5.33707	3.531	3.06352	2.54654	5.35214	5.40766	10.7547	8.6848
s000010719	5.56796	7.42959	7.61544	4.40284	5.92296	3.2736	7.19681	6.47067	3.22823	2.85188	4.89618	4.2934	7.57636	6.97549	7.66667	4.51762	4.09649	3.90842	2.93329	3.33418	4.42958	3.73504	9.58286	6.24269
s000010721	6.45941	8.36981	8.90904	6.00114	6.86364	4.11388	7.86269	8.40921	4.0095	2.65896	5.58677	5.4911	7.88698	7.66709	8.00277	4.70152	4.28435	4.05478	3.48342	2.62384	5.05412	4.80213	10.9307	7.55688
s000010725	6.37838	8.56977	7.64221	5.88354	6.70475	4.2816	7.80104	6.63067	3.07829	4.26901	5.04129	4.93127	7.49621	7.29965	7.52673	4.01373	5.52462	3.97044	3.39192	3.96869	4.31195	3.28612	10.6867	6.97891
s000010738	7.27816	11.3477	10.2117	8.18182	9.05171	4.39491	10.1727	8.87143	4.70718	4.26836	6.89189	6.49945	9.17264	8.61576	8.56092	5.64785	4.76984	4.71392	3.4444	4.02215	5.744	5.06748	13.5532	8.81713
s000010744	10.3995	14.9869	13.8445	11.1078	13.0278	6.93593	14.8919	12.5806	6.20636	6.29317	9.44996	9.59787	12.3225	13.5739	11.7252	7.07472	6.48372	4.90732	4.00798	4.20118	6.79461	6.15368	17.6652	11.5568
s000010758	9.22335	13.524	12.272	9.13636	11.3132	6.27541	13.5054	10.9774	6.49203	5.17002	8.48916	7.00623	11.5607	11.0823	11.9955	6.80794	6.75359	5.30068	3.14672	3.94377	7.3704	6.35436	16.1005	11.372
s000010773	7.03936	10.9478	10.9161	7.17386	10.0538	5.02351	10.6441	9.15606	4.11206	5.34379	6.41376	6.11878	9.97024	9.89399	9.88911	6.08211	5.14062	5.27614	3.33849	3.71834	5.44963	6.11944	14.1747	9.86682
s000010783	7.45025	9.33654	9.05845	7.00376	8.65121	5.32392	9.46753	8.65229	5.13237	3.64726	5.81517	6.38509	7.75308	7.65323	7.71646	5.01376	5.02226	4.1623	3.22819	3.23979	5.52452	4.26824	12.552	8.69003
s000010808	5.99658	8.64813	7.46161	5.77249	5.80969	4.494	8.22441	7.91491	4.46311	4.63732	4.61652	5.06391	7.53168	7.53421	8.33708	4.33113	4.22945	4.2813	3.63704	3.43052	4.91096	4.06494	10.6945	8.03301
s000010821	7.67654	9.73845	8.10877	6.56575	7.60375	4.58542	8.95124	6.75144	4.91082	5.49374	5.4138	5.63076	8.44462	6.68611	7.87056	4.60135	4.13574	3.52466	2.75101	2.61104	5.71238	4.09819	8.10404	6.88734
s000010827	7.84205	10.5897	10.0926	7.20345	8.65178	4.5532	10.4872	9.41457	4.07354	4.02719	6.77983	7.03668	9.77334	9.01884	9.91071	5.25263	5.40581	4.67882	3.20032	3.41439	4.52798	5.90063	13.0907	10.1032
s000010862	7.56589	10.6762	9.1357	6.22282	8.27392	3.58807	9.38221	7.78577	4.47212	4.29436	5.94923	5.04907	9.20148	6.55261	9.35576	5.50174	4.48035	4.16362	2.79488	3.11935	5.78137	5.22784	11.2754	8.08816
s000010867	9.07136	12.8111	11.0019	8.1563	9.67488	6.09707	11.7602	9.74455	6.97459	6.05058	7.10969	6.40611	12.3148	10.6128	11.8572	7.79964	6.1132	4.87731	4.55778	2.76485	7.69971	5.61737	13.614	10.1853
s000010869	9.00827	12.6824	11.9264	8.68916	11.2792	5.35371	12.6736	10.4913	6.21403	4.8161	7.57576	7.07048	11.7331	10.5763	10.799	7.35654	5.85963	4.99748	4.27313	3.76675	6.23055	5.92701	15.4784	11.5499
s000010880	11.0879	16.3938	15.3842	10.7921	13.3702	6.74274	15.4859	14.5887	5.92689	5.78694	10.0103	8.06733	13.4781	13.4409	14.3773	8.39418	7.47384	6.26447	4.60191	4.72135	7.20251	7.41579	20.2204	14.1452
s000010898	9.96598	12.491	11.8179	9.19709	9.5815	6.56298	12.1516	9.41835	6.95786	6.7714	8.25755	7.09144	9.52163	10.4026	11.8701	6.72942	4.68561	4.35759	3.56593	4.2328	6.51412	4.72684	14.2909	10.4153
s000010900	9.73015	13.6163	12.849	8.94649	12.0106	6.88694	12.2579	13.0516	6.56607	5.17834	9.19665	7.69959	11.6729	10.9248	11.5028	6.48696	7.12345	5.40703	3.50955	4.39794	7.10991	6.44604	16.5506	12.3936
s000010906	7.8478	10.1655	10.2339	8.31501	9.28749	5.66677	10.1769	9.15215	5.01109	5.72036	6.72186	7.02839	8.35362	9.15575	8.02394	5.18612	4.84599	3.45857	3.6404	3.42916	4.67571	3.76071	12.2455	8.8518
s000010908	8.15508	12.305	11.4116	7.60016	10.6741	6.71245	11.7455	12.0359	5.03221	4.47609	8.51134	7.20968	9.90746	11.3211	11.0444	6.21189	6.57195	4.66125	4.17256	3.13087	6.48551	5.34876	16.0658	11.0428
s000010919	7.11938	11.8403	10.555	7.19125	8.24646	4.76122	10.4444	8.68998	3.90536	4.31741	6.75276	5.55507	9.41249	9.20429	8.98771	5.77482	5.21285	3.72397	3.1452	2.82525	5.22318	4.75934	12.8878	9.34362
s000010938	5.64147	8.00186	6.86211	5.53413	6.1211	3.99481	6.79236	7.71644	4.02512	2.68473	4.75527	5.9133	6.74429	6.45109	7.66067	3.88503	3.64121	3.19253	3.31602	2.42256	4.88057	4.35567	10.3279	7.56226
s000010953	5.84865	10.0467	9.36036	6.45824	7.37346	3.3256	8.73665	9.3711	3.16009	2.32125	7.55564	5.50427	8.26909	7.69344	9.09934	4.4175	4.77187	3.54164	3.54542	3.48421	5.21368	4.66797	13.007	7.68159
s000010957	6.57643	9.93046	7.99456	5.92067	7.77877	4.71007	8.71377	7.99016	4.7028	4.14672	6.25809	5.80795	7.69459	7.28984	8.52538	5.46794	3.51946	3.42802	2.71055	3.61699	5.32691	4.52952	11.0387	7.17295
s000010961	7.2821	9.81074	9.87565	6.37413	8.67538	4.30917	9.18314	8.35628	3.11476	5.19799	5.53804	5.92948	9.13734	8.90655	9.4275	5.10752	5.08115	5.0679	3.32958	3.41886	4.75729	6.01298	12.5423	9.5099
s000010962	7.76256	12.355	10.9716	10.2086	10.423	5.49708	10.5894	9.44049	5.57198	5.36484	7.14729	7.31232	9.13969	10.0366	9.39756	5.84783	5.1755	3.9806	3.2418	2.67794	5.31594	4.96414	13.821	10.6628
s000010978	6.67522	10.9445	10.3392	7.94203	9.04311	4.82446	10.37	10.3002	4.79081	3.83968	7.28177	7.31875	8.74398	9.42791	9.27236	4.86272	4.21568	3.73612	3.47133	2.92812	4.89291	4.64264	13.8171	9.64334
s000010981	6.27107	9.10895	9.01045	6.41329	7.47495	4.05627	7.84818	7.49332	4.17531	3.45479	5.75334	5.54722	7.50484	8.15681	8.31161	4.27245	4.34988	3.68614	3.57666	3.01125	4.89817	4.28458	11.3363	8.17091
s000011014	7.96688	11.4133	11.91	7.92019	9.98133	5.15371	11.3042	10.5904	5.27072	3.88467	7.60046	6.15749	8.93909	8.43987	8.71144	4.96401	5.55441	3.09048	3.43248	2.84323	5.82365	4.84757	14.193	9.29441
s000011022	11.0011	14.7685	13.6524	10.9497	13.0337	6.00816	14.4748	12.1193	6.35372	6.04917	10.1266	7.50476	11.5554	11.8759	13.2119	6.28557	5.27191	4.30207	3.82279	3.09594	5.92027	5.9955	16.932	12.1016
s000011035	7.56861	10.89	10.6529	7.95391	9.11097	4.18146	9.93118	9.11456	3.74801	4.49177	7.49381	5.56113	9.20588	8.13903	10.1957	3.83559	5.30044	4.58262	3.11151	3.34488	5.24962	4.92427	13.7028	9.53278
s000011040	7.31685	10.0885	9.61642	7.38739	8.90316	5.3673	9.42839	9.35368	4.99273	3.85751	7.36851	6.60873	7.36293	9.41099	8.4482	4.84335	5.30216	3.96344	3.42826	2.86301	5.23428	4.7137	12.9399	8.45836
s000011047	9.29609	12.7796	13.0603	10.3258	11.5827	5.96073	12.7578	11.2824	5.32989	4.42137	8.43854	8.80617	11.1878	9.34704	10.0992	6.31775	5.76548	4.71579	3.68533	3.36294	6.69662	5.31417	16.1474	11.9193
s000011055	10.9809	14.9469	14.4071	11.1238	12.1362	7.787	14.1592	11.8673	6.66204	6.19518	9.09955	7.9422	12.2289	12.4178	11.9265	7.29007	7.29117	5.36842	3.34443	4.80453	6.57087	6.65064	17.9235	12.6042
s000011069	6.91656	8.75127	9.48573	6.20231	8.30899	4.10639	9.15061	8.48287	4.01024	3.05207	6.22539	4.82164	7.65691	8.48083	8.97676	4.51757	4.66021	4.24388	4.11717	3.08075	5.59363	4.97669	12.8632	9.24564
s000011086	8.63327	12.7193	12.2633	9.42769	11.6188	5.52104	12.2935	10.9768	5.36827	5.2484	8.55692	7.56218	10.5729	10.6909	10.6488	6.15026	6.59329	5.16276	3.8487	4.70333	6.58371	5.943	17.1393	11.6079
s000011116	9.89344	13.8568	12.8611	10.2661	12.0629	6.25418	13.0003	11.0284	5.99306	6.25887	8.93131	7.57586	11.8154	11.3579	11.5039	6.4719	6.21807	4.82939	3.51467	3.72175	6.64521	5.88421	16.5439	11.5568
s000011130	9.63141	13.5379	12.1596	9.22454	11.5075	6.34816	12.8965	11.4794	6.97566	6.37006	9.07255	7.40189	10.5383	11.4406	12.1746	6.50078	6.47656	5.44133	4.17249	3.96786	7.51032	5.59485	16.2797	11.7551
s000011149	9.05645	12.6014	11.7536	8.20389	10.8484	5.74312	12.1304	11.1866	5.59879	4.73014	8.13671	6.57192	10.3453	9.31741	10.3615	5.48949	5.74522	3.79243	4.36798	3.80418	6.62115	5.38229	14.9942	10.8185
s000011155	8.74103	12.9733	11.7616	9.39175	10.7633	5.94072	11.6498	9.23366	5.38983	5.63631	7.56771	5.80946	10.1036	11.4928	9.47156	6.62178	6.42449	6.16903	3.35553	3.93291	6.30421	4.64663	15.2295	10.0741
s000011162	8.83307	12.275	11.9603	8.54591	10.4278	5.39642	12.1854	10.0172	4.86657	4.99942	7.54321	6.82805	11.4506	10.8638	10.6649	6.5941	6.42847	5.91917	4.03643	4.38113	5.71292	7.28939	15.4049	11.3462
s000011163	7.5436	9.94196	9.94259	6.65776	9.23212	4.76405	10.3057	8.79096	5.03252	4.7097	6.30903	6.13326	9.60252	9.52337	10.3644	5.77708	4.47044	3.80574	3.32237	2.69779	5.28979	5.57761	12.5147	9.833
s000011164	5.1755	6.76794	6.276	4.77622	5.27709	3.77926	7.61449	6.42223	3.70745	3.33141	3.88549	4.79718	6.49582	6.22842	7.29626	5.08678	3.56711	3.25895	2.91884	2.17583	5.07644	4.22032	9.03099	7.19028
s000011191	8.24979	12.0628	11.2373	8.70505	10.2552	5.65207	11.9689	8.94567	5.90993	5.71318	6.93012	7.24158	10.659	9.80054	10.1737	5.82296	5.9306	4.53767	3.54839	3.12227	5.7564	5.74971	13.8913	10.2167
s000011204	7.75072	10.9162	10.0591	6.69035	8.54774	4.85552	10.496	9.16657	4.34506	4.90222	6.68095	6.00311	9.21077	9.60956	11.3368	6.00673	5.13202	3.80249	3.70537	3.56467	5.78569	5.24406	13.4372	9.89121
s000011214	7.41731	11.1121	11.1724	8.03211	9.18624	5.03718	9.92942	9.18575	5.34103	4.51484	7.75363	6.06051	9.31847	10.4283	9.81646	5.17213	6.70824	4.96541	3.44083	4.17513	5.53611	5.16352	13.985	10.6352
s000011220	8.18701	13.0848	12.7654	9.31025	11.2275	5.65359	13.1481	12.53	6.69627	5.45157	9.1796	8.70325	11.5591	11.5623	10.9227	6.24601	5.74199	4.51248	3.70789	3.08833	6.63542	6.08223	17.2137	12.3321
s000011225	8.72714	12.9885	12.4927	9.31242	11.1419	5.51083	11.7212	11.8902	5.93886	5.23937	9.10632	6.71955	10.6026	9.42478	10.636	6.07352	5.04547	4.43602	3.91761	2.86639	6.33782	5.91582	15.3978	10.8294
s000011234	5.97877	7.15189	7.85011	4.84299	5.98711	2.35609	7.90431	7.96897	2.51864	2.39918	5.65696	3.9924	7.63817	8.0538	9.04801	4.36839	4.39374	3.35681	3.24817	2.58073	5.39022	4.16113	12.7593	8.45975
s000011238	8.67729	12.2895	11.9452	7.74962	9.97235	4.80434	11.7117	10.5967	4.05685	3.92273	8.26023	6.73001	12.1725	9.76416	11.4975	5.85594	6.98041	5.33638	3.39296	3.97125	6.13407	6.30893	16.198	11.8118
s000011240	7.73168	10.5216	10.6371	8.14844	9.53356	3.88828	10.2238	9.79239	3.8806	3.33481	7.24285	6.70346	10.048	9.54257	10.8559	5.63575	5.8476	4.31646	4.30513	4.25657	6.50699	5.7407	14.5497	9.95645
s000011243	8.33612	12.7611	12.3138	9.04261	10.7378	6.17625	12.7528	10.8016	6.63156	5.81309	8.49779	7.16949	10.6176	9.87621	10.0138	6.70082	5.47646	4.41395	3.02056	3.44256	6.36744	6.03342	14.7261	10.5152
s000011246	9.41624	12.746	11.0515	9.48777	10.5463	5.14433	11.6008	9.58752	4.69087	5.94238	7.33709	6.76158	10.1735	10.2121	9.42376	6.49391	6.03192	5.81912	3.79592	4.34567	4.50042	5.14252	15.0888	10.7303
s000011250	7.2542	11.5718	10.0086	8.15003	8.99873	5.38489	10.1536	9.75347	4.57814	4.18095	7.37888	6.61432	9.03495	10.3602	9.98362	4.96054	5.35411	4.58767	2.97411	3.30644	5.25228	4.53911	13.6062	10.4058
s000011265	10.3361	14.1718	14.5781	10.3496	12.3676	6.02726	14.1057	12.4566	5.58852	6.03549	9.74304	7.54774	11.9573	12.1688	11.4545	6.80775	5.76347	6.05518	3.99829	3.97939	5.37036	6.77601	18.4173	12.466
s000011269	5.29193	7.51773	7.06778	4.25124	5.75406	3.64715	6.91279	7.78333	4.02766	2.98766	4.83694	4.98036	7.29201	6.57547	7.57348	4.88981	4.33232	3.42444	2.22202	2.60042	4.9164	4.93156	9.40546	6.1497
s000011275	9.30119	13.0447	12.9934	8.85698	11.5262	7.00259	12.9615	11.1245	5.37047	5.41265	8.23056	7.22599	11.456	11.8537	11.3166	6.69623	7.29906	5.62621	3.97527	4.11399	6.01921	6.33282	17.0336	10.9774
s000011295	7.7645	12.5736	11.124	9.56423	11.247	4.6171	11.7936	9.55616	5.65779	4.27762	8.55296	6.62969	9.60035	9.85774	9.76947	6.04664	5.17176	4.64439	3.32154	3.44588	4.74854	5.09511	15.6153	11.9859
s000011300	12.2125	17.7419	16.2248	12.6564	14.7342	7.54482	17.0759	15.3999	6.98557	7.55023	12.5373	10.5432	13.4076	14.0466	12.7801	9.00015	7.30314	6.74579	5.54338	4.09171	8.37976	7.14393	21.6169	15.5138
s000011312	8.48229	13.1192	11.5597	8.60452	10.9926	5.33619	13.3505	10.3801	6.06789	5.50071	8.66884	6.06638	10.4813	10.0113	9.75825	6.93971	4.68207	3.4681	4.07578	2.48767	5.25909	4.71204	15.7705	10.1823
s000011323	9.94587	13.0459	11.7236	8.92306	10.8706	5.48876	11.757	10.3379	5.69421	5.19778	8.63294	6.33821	10.116	9.68516	10.6306	6.00641	5.95364	5.19896	3.45268	4.04141	5.78826	5.1024	15.3694	10.1036
s000011329	6.78914	10.064	9.47297	6.64116	7.95919	4.39389	9.56052	7.48358	5.49332	4.40045	5.62324	5.88771	8.45862	8.4224	8.31006	4.73477	5.08751	3.96346	3.27452	3.08532	5.95791	4.7544	11.9138	8.91615
s000011330	9.45581	12.5855	13.0798	8.4869	10.613	6.23753	12.0453	10.8988	5.30168	4.85291	7.76608	7.298	11.0825	10.3616	10.9828	6.67446	6.47053	5.2959	3.85495	3.06889	7.26802	5.75629	14.9306	11.1715
s000011335	7.22492	10.6659	10.6316	7.38013	9.18849	5.32656	10.5075	9.22701	4.57368	4.19621	6.98566	5.66422	9.48653	8.99217	9.85981	6.71449	5.36684	3.1194	2.98286	2.98035	6.04118	5.17299	14.4587	10.3405
s000011338	6.92187	9.68689	9.9465	7.85527	8.95661	4.13554	9.20334	8.80349	4.05084	4.34427	6.36717	6.20039	7.87297	9.19161	8.16379	4.62448	4.77029	3.95918	3.44596	2.6539	5.04878	4.18547	12.2162	8.83469
s000011350	9.64188	13.4793	13.282	9.3057	11.989	6.61777	13.0426	11.1566	5.31348	6.34372	8.4361	8.36046	11.8785	12.7149	11.4373	6.61339	7.17302	5.63764	4.30389	4.36641	6.50356	5.93587	17.1073	10.6551
s000011352	9.96332	14.5926	14.8752	10.6906	13.2637	6.51408	13.6767	11.6128	5.27534	5.56308	9.10243	9.45186	12.9522	13.3798	12.3989	6.9609	7.02534	5.09137	4.14966	3.96391	5.75711	6.77441	18.3275	13.6013
s000011355	6.10123	10.6687	10.0532	6.76221	7.85059	4.55404	8.89663	9.06832	4.47235	3.83628	6.79843	5.69942	8.71193	8.93981	9.39054	4.8718	5.02348	3.81169	3.37166	2.62384	5.43383	5.03164	13.644	9.19719
s000011357	9.77184	12.0494	12.1322	9.03265	10.9461	5.86688	11.6981	9.99141	5.34471	5.55157	7.26336	6.70918	10.3964	11.1456	10.5276	5.93855	6.27316	4.72357	3.8209	3.66624	5.58942	6.14072	15.9757	10.5559
s000011358	9.57674	12.6723	12.4638	8.32924	10.8212	4.1832	12.3368	10.846	4.20062	4.61653	8.09722	5.39903	11.2023	10.8454	11.343	6.09997	6.03891	4.95313	4.18389	3.64224	6.34178	6.25695	15.0157	9.77324
s000011378	9.18276	13.6153	11.3653	8.65436	11.6111	6.42089	12.3952	10.7629	5.54117	6.02178	8.56723	7.23051	12.2449	11.0762	12.3764	7.09124	5.57045	4.47681	3.31513	3.54555	6.70214	7.2202	16.5325	11.2846
s000011388	7.87612	11.4966	11.0128	8.77016	9.81963	4.77739	11.4329	10.2278	5.37822	4.15902	8.41304	6.69162	9.78579	10.5883	9.86208	4.60421	5.24385	3.97474	3.72436	3.46127	5.97034	5.25123	15.4124	10.6449
s000011390	6.26093	7.19383	7.68887	4.94126	7.0871	2.95569	8.02963	6.97304	3.21028	3.18955	4.42281	3.90165	7.81496	6.00166	7.95195	5.08864	4.55696	4.36524	3.60792	3.61603	4.24723	5.86518	10.2603	6.92425
s000011409	6.24482	8.605	9.53164	5.72279	7.0894	4.6562	8.59703	7.47941	4.41669	3.89676	5.36322	5.77097	8.589	9.23849	9.45142	5.55756	5.07468	4.40343	3.36361	2.71021	5.65327	5.77484	10.9079	8.67544
s000011416	6.11587	8.15813	8.32077	5.86931	7.18219	3.39845	7.85524	7.80236	3.28166	3.52967	4.77322	4.97286	8.18709	9.19387	10.2104	5.13333	4.71185	3.85451	3.08139	3.74412	5.07532	5.02904	11.6931	9.13199
s000011417	6.86545	9.20636	9.01226	6.58104	8.24263	4.48724	9.26454	7.94315	4.32995	4.22717	6.42164	6.30229	8.81519	9.02412	9.65994	5.55306	4.94544	4.08742	3.90599	2.90368	5.75389	5.24216	12.1892	8.55229
s000011934	8.1433	11.8568	10.6704	8.59431	9.54262	4.51214	10.8009	9.66134	4.80028	3.52603	7.88082	5.65989	10.3597	9.62229	11.1393	5.68932	5.73944	4.03668	3.73497	3.67652	6.33054	5.50245	14.7061	10.9502
s000011935	7.48044	12.4801	11.2199	8.79167	9.7652	5.47823	10.7817	10.7495	5.22151	3.84851	9.29374	7.66653	10.1727	9.8276	10.3687	6.44171	5.66621	4.38962	3.64732	2.59593	5.98553	5.33836	15.3572	11.0886
s000011940	8.53496	12.3709	11.7063	9.22299	10.115	7.42961	12.134	11.2694	6.24773	5.40982	7.28403	8.23785	9.657	10.1608	10.2161	5.75719	6.13201	4.61768	4.04757	3.62018	7.47115	4.43729	15.2473	11.4904
s000011945	6.02941	7.88529	8.12267	5.7743	7.89612	4.28687	9.16666	6.83184	4.80553	4.51465	3.92597	4.72649	7.59586	7.22806	7.42105	5.00338	4.30014	4.25453	3.02041	3.3813	4.18438	4.04913	9.37859	6.62284
s000011956	6.63682	9.82491	9.69649	6.40486	7.70098	3.58514	9.32775	7.88819	3.64145	4.5114	5.75193	4.90317	8.80172	8.98942	9.29477	5.47402	5.17682	4.76994	3.20282	3.04673	4.36477	5.84476	11.9677	8.88154
s000011959	5.63356	7.33671	8.01619	5.43759	6.59502	2.23096	7.51271	6.97964	2.75833	3.59461	4.88103	4.04088	7.59193	8.32526	9.11169	4.33544	4.22475	3.90375	3.03708	3.05402	4.47036	4.79034	11.2082	7.90076
s000011997	7.97714	12.162	11.9575	7.70784	10.1823	4.65419	12.3075	11.0814	4.49919	5.3271	7.70032	6.75738	11.3698	10.5766	11.9797	6.56432	5.3421	4.70043	3.32764	3.63102	5.95571	6.68349	16.4696	12.4735
s000012012	7.45921	11.1186	11.0347	7.46496	9.66762	5.0967	11.1445	8.33143	4.94074	4.65318	7.60001	6.41197	9.06881	8.85161	7.58627	5.70877	6.15666	4.6328	3.32669	3.97235	5.20338	4.66369	14.4598	9.93515
s000012014	7.20054	9.88559	9.69787	6.49479	7.65618	5.23343	8.90966	9.744	4.74955	3.63013	6.3181	6.62135	8.18471	8.66514	8.77562	4.91993	4.78432	3.81432	2.96028	2.81949	6.42026	5.41378	13.2274	8.37374
s000012028	9.8947	15.0344	14.0827	10.409	12.1369	6.72924	13.3033	11.7456	7.04165	5.81474	7.8231	7.33762	10.2566	9.93381	11.3499	7.45997	6.04403	3.79028	3.4077	5.20892	6.2335	5.34919	17.2991	11.9142
s000012059	7.70299	11.0596	10.0881	7.51624	9.38457	5.95912	10.537	11.0288	5.07095	4.31743	7.68046	6.21174	9.04216	9.58331	10.4523	6.01272	5.27721	4.20218	3.23326	3.24863	6.8539	5.25059	14.567	10.8633
s000012066	9.84315	14.7169	14.0224	9.66145	12.596	6.77376	13.7114	11.8222	4.65029	5.44813	9.69003	8.2778	11.6408	10.5551	11.6411	6.34919	7.37716	4.67722	4.13079	4.13429	7.08775	5.55556	18.6669	14.0317
s000012070	7.69334	13.5521	13.064	9.64899	11.2574	4.73601	12.6816	12.4923	5.82824	4.92892	9.3391	8.15781	11.5692	11.4813	11.1653	6.15116	6.83903	5.67882	4.53597	4.11274	6.79694	6.46978	17.906	12.1887
s000012072	9.53319	12.1452	11.4993	9.17274	10.6745	5.47978	12.3206	10.5459	5.45604	5.33891	7.46215	6.934	9.97104	9.05796	9.45771	5.22997	6.46956	5.01268	3.0839	4.21335	6.33687	5.50973	14.8557	10.624
s000012086	6.35843	7.55402	8.05529	5.63039	7.26762	3.89207	7.38871	7.62641	3.39817	3.39952	5.68581	5.37674	7.18875	7.57691	8.14807	5.059	4.38066	4.03768	2.89979	2.7721	5.03962	5.36586	10.845	7.02792
s000012092	10.4939	15.8482	15.2673	10.8972	13.9101	7.07983	14.8185	12.1175	5.75344	6.7003	9.76008	9.13531	13.0122	12.5662	11.9334	7.71079	8.02039	6.03163	4.31729	4.62388	6.4726	6.65231	19.878	13.6638
s000012112	4.86611	6.87124	7.48199	4.52592	6.20409	4.18002	7.32418	6.34524	3.65602	4.39497	4.29821	5.13983	6.76801	7.03777	7.31256	5.06363	3.6645	3.49927	2.62236	2.85308	4.63902	5.09412	8.95421	6.28765
s000012113	5.87101	9.30566	7.69792	5.53949	6.37914	4.37936	8.13146	9.27662	3.48968	3.1163	6.37849	5.58949	7.37612	7.48015	8.45582	4.16049	4.85539	3.48511	3.72655	2.63816	5.74826	4.9249	12.3096	8.83644
s000012120	4.51864	5.92654	6.23093	4.35038	5.29439	3.25172	6.0913	5.6956	3.18423	2.96834	3.92754	3.71376	6.2	5.29572	6.95232	4.27627	3.53642	3.55909	2.53967	2.11825	3.42998	4.48444	7.86111	6.12777
s000012135	7.94539	12.0509	11.6404	8.35344	9.87987	5.37657	11.114	11.0376	4.75978	4.72986	8.08455	7.06815	10.0372	10.3092	11.0231	6.20905	6.35998	5.14924	3.64418	4.45141	6.86061	5.38029	15.0723	10.3125
s000012136	5.73582	9.33311	8.89919	5.63669	7.83758	3.36824	9.39663	9.74069	3.41081	2.35035	6.73424	4.5065	8.94205	7.33744	9.82046	5.04757	3.94243	3.36382	2.53235	3.21189	5.78286	5.0917	13.8336	8.71992
s000012152	5.40012	5.89642	5.89492	4.45589	5.90624	2.46866	5.75733	4.75102	1.97647	3.56294	3.26151	3.08747	6.36034	4.90542	7.22082	4.22279	2.93736	3.46215	2.35667	2.4389	3.38539	4.67948	7.07594	5.76838
s000012156	9.73227	13.1465	12.5327	9.09778	11.9494	5.47515	14.3643	11.8883	5.6444	5.33805	9.22898	8.40027	11.9345	11.3865	10.8903	7.25339	5.89907	5.08906	4.09276	3.14831	6.23204	5.45804	17.0745	12.3691
s000012159	8.28809	11.3402	10.8024	7.52474	10.219	5.17363	11.7687	9.02839	5.4683	5.02791	6.92126	7.09314	10.5616	10.0768	10.5881	6.25784	5.73613	5.24826	5.41129	3.91914	6.48709	5.26707	13.0141	9.5883
s000012176	9.01746	11.8997	10.8566	8.57411	10.6813	4.26827	10.845	11.0425	4.54711	4.67644	8.77621	6.37326	10.3006	10.1938	10.5397	5.34504	5.53924	5.42099	3.65004	3.97499	6.01638	5.43601	14.8975	10.6703
s000012196	7.85307	11.6642	11.9653	7.18991	9.97759	4.46956	10.7807	9.37979	3.7075	4.08456	7.46374	6.25871	10.9632	9.62854	9.34406	4.86611	5.70953	4.82006	3.58926	3.64599	5.82092	6.07097	15.9287	9.89692
s000012226	7.14808	10.5296	9.6838	7.33371	8.77623	5.5651	9.46112	8.73238	5.61029	3.45381	6.84456	6.43217	7.55401	7.59143	8.16846	5.26408	4.51752	3.06522	4.06885	3.02119	6.35977	4.33724	12.6043	9.12993
s000012230	9.75224	14.3296	12.7543	8.7895	10.9897	5.70689	12.5486	10.6596	6.49188	5.52998	9.00605	7.28582	10.4098	9.96184	9.76055	6.30399	4.46583	4.31076	3.81765	3.47653	5.73481	5.70093	14.2573	8.64849
s000012231	9.4314	12.7046	11.0497	8.62828	11.5649	5.50255	12.3259	8.34129	5.756	5.88253	7.70242	6.40482	9.09482	8.08316	9.69541	6.12507	4.25385	3.3632	3.20181	2.90658	5.888	5.41082	13.6568	10.4981
s000012262	5.80529	9.27219	8.48496	6.7325	8.29239	4.54756	9.01289	7.77521	5.0448	4.94306	5.76115	6.91985	8.88125	8.21629	8.22229	5.20394	5.43744	4.04487	3.59999	3.3562	5.51316	4.62215	12.14	9.03459
s000012267	9.04738	12.8966	11.5746	9.06476	10.9178	6.19626	12.3472	10.0946	6.60626	5.88244	6.36598	7.1519	11.1615	10.1596	11.6863	6.53838	5.41284	4.27941	3.76662	3.48575	5.32662	6.66111	13.185	11.0281
s000012280	6.74655	9.90299	9.39225	6.57218	8.40204	4.11504	9.76244	8.24849	4.68666	4.55447	5.67653	5.57432	8.80476	8.50497	8.90867	5.97121	4.46962	4.65967	3.31648	3.23033	5.06857	5.24556	12.1095	8.78741
s000012285	7.44928	11.0729	10.9719	7.735	9.8926	5.07616	11.0577	9.6554	5.84572	4.90239	6.48386	6.0594	9.70823	8.75066	9.94421	6.18487	5.01705	4.05476	2.91522	3.18574	5.70267	5.76816	13.33	9.64019
s000012286	5.16704	7.58251	7.1063	4.43239	5.98831	3.87181	6.98349	7.64189	3.59064	2.97965	5.64569	5.28519	7.12946	6.11998	8.29685	4.74316	4.47943	3.82104	3.03048	2.43153	5.48431	5.26628	9.65376	7.26676
s000012298	10.9203	14.8224	14.7303	10.8648	12.8306	7.70991	14.5631	13.1995	5.82381	6.52576	9.62939	9.5238	12.5214	13.4446	12.6258	6.44079	8.69184	5.9096	4.40598	4.62969	6.73964	5.88938	19.5786	13.8748
s000012299	9.58491	13.4272	11.7961	9.57295	10.8995	6.3	12.4763	10.9038	5.96458	6.15147	9.95204	8.43385	10.6746	11.8639	11.1233	7.68308	5.36563	4.66855	4.84287	3.10258	7.54458	5.59579	16.5857	10.4933
s000012310	7.20394	10.669	9.62725	6.75262	9.49042	5.25532	10.7366	10.0068	5.60296	4.67772	7.48799	6.50217	9.05204	9.27055	9.61463	5.40877	5.80237	4.65622	3.6663	3.7803	6.5927	5.51361	13.6923	10.1905
s000012321	7.07732	8.04512	8.70027	5.5613	7.34829	3.2994	8.13604	8.08351	4.66136	2.91928	5.22825	4.70467	7.80693	7.28088	8.61292	4.18112	3.13003	3.23929	3.76904	2.52515	4.82469	5.01297	10.6475	6.85861
s000012326	8.86354	13.6921	13.0368	9.99835	13.0352	6.04427	13.5573	10.1792	5.23118	4.5321	7.71986	7.47243	11.1202	9.60431	10.5531	7.24174	6.30057	3.6234	4.40061	3.30276	7.50756	6.16788	16.8038	12.1953
s000012335	8.5251	11.2835	10.6439	7.51139	9.41554	4.67804	11.163	10.592	5.35593	4.0467	9.46632	6.96321	10.2248	8.76654	9.71917	5.79354	5.88303	4.56137	3.83039	2.77056	6.49926	5.81909	14.9496	10.1805
s000012336	10.7848	15.3482	14.9246	10.5571	13.782	6.27508	14.3929	14.1605	6.26368	5.5628	11.0694	9.49442	12.5752	12.1793	12.6784	7.82141	7.16552	5.52349	4.08181	4.36508	8.30851	6.68228	19.7054	13.1835
s000012339	6.83121	10.4518	8.89392	7.83916	8.17323	5.28669	9.54273	8.95124	5.11258	4.41214	6.88721	6.38484	8.54349	8.50971	8.10875	5.10066	4.38538	3.66161	2.92034	2.96249	4.89658	4.40047	12.9337	9.42191
s000012355	6.56547	9.71373	7.70934	6.61119	7.02381	4.22146	8.03552	8.63422	4.08755	3.88081	6.69441	6.14327	7.64189	8.43203	8.68654	5.08394	4.53104	4.40348	2.79775	3.16935	5.08534	4.06014	12.1253	7.80006
s000012393	10.4587	15.2629	14.2694	11.0246	13.4153	6.66586	14.3557	12.966	6.38697	6.53278	10.5392	8.06109	12.5574	13.3749	12.374	6.19667	7.29458	5.42061	4.93882	4.29244	7.26094	6.26531	18.1655	12.3367
s000012399	8.21951	12.7106	11.6441	8.37922	10.9236	5.92493	12.015	11.5798	6.20409	4.40996	8.3186	7.48276	10.2873	9.958	9.73932	5.57191	6.04163	4.53794	3.68926	3.35738	7.31123	6.13797	15.7094	10.6686
s000012418	6.39764	9.17176	8.18504	6.03181	7.24934	4.91082	8.24081	8.53683	5.5598	4.48092	5.1018	6.03984	7.98579	7.40891	8.32479	4.88908	3.99915	2.95027	3.08812	2.67191	4.76339	4.24979	10.4967	7.21749
s000012448	7.6173	11.2401	9.76269	7.63144	9.17427	3.94882	11.2189	9.62562	4.8272	4.03522	8.04474	5.32799	10.1602	9.16929	9.776	6.34114	4.56229	3.30605	3.3272	2.33898	6.14087	5.08263	14.0268	9.22409
s000012593	8.37774	13.5693	11.8369	8.98699	10.9806	5.61884	12.3545	11.7542	5.77211	4.91948	9.25789	7.62246	11.2792	10.0401	10.9369	6.14896	5.20451	4.09261	3.39513	3.06438	5.81936	6.29437	16.5258	11.9596
s000012663	9.86997	14.1273	11.927	9.8475	11.4974	5.88408	14.0067	10.219	7.31896	6.99017	6.48259	6.34113	12.3931	11.7466	12.6172	6.56495	4.87875	3.23848	3.67111	3.5202	5.44712	6.16641	14.0983	13.0175
s000012699	10.1034	14.9556	13.5873	10.547	12.919	6.80896	14.4978	12.3768	7.56678	6.15689	10.1205	8.88626	11.8529	11.2119	12.5751	6.7943	5.07036	4.14116	3.39188	3.39952	6.72989	5.06794	17.346	12.868
s000012813	9.24944	12.4649	10.2166	8.20852	10.3518	4.29952	11.6735	9.65295	5.85714	5.36158	7.83362	6.86367	10.6912	9.97002	11.3881	7.22142	4.28718	3.62426	3.87213	2.90354	7.29374	6.09076	13.2851	8.86388
s000012871	8.8518	13.7604	13.8362	10.4347	12.4139	6.36641	13.6347	11.5584	5.36672	5.30862	8.51232	7.34437	11.6482	11.8861	11.4442	7.79547	6.95778	4.95873	3.26356	3.70146	6.13206	6.48592	17.2716	12.8204
s000012879	6.26701	9.28571	8.34726	6.58338	8.40356	3.04778	8.72103	8.52999	4.05044	3.2974	6.44909	4.73894	7.3907	6.49574	7.48256	4.65114	4.02881	3.12468	3.20097	2.899	4.06649	4.67531	11.9069	7.53133
s000012903	9.49324	13.831	12.8343	9.36537	11.2567	6.06563	13.2577	12.0977	5.47236	5.38218	9.15819	8.89871	11.7023	12.4699	12.6912	6.82074	6.8226	5.56729	3.83146	4.48785	6.3372	6.91121	17.9772	12.7015
s000012911	7.74006	9.87399	10.1631	7.57041	8.87974	5.15648	8.89952	9.68684	4.83857	4.00723	6.47355	6.86979	8.28327	9.10574	8.69396	5.36895	4.92098	3.58929	3.2548	2.65474	5.91023	4.35754	12.1962	8.91986
s000012918	7.89634	13.1871	11.4873	8.95676	10.3473	4.76179	11.9544	10.8822	5.31288	4.55007	9.96997	7.19164	10.3739	11.0385	9.89475	5.54748	5.25167	4.20786	3.51442	3.20302	5.51614	5.07727	15.6865	10.0474
s000012946	9.38237	14.1646	13.3854	10.5011	11.8899	5.95358	13.3229	10.843	7.12389	6.00148	9.89982	7.85188	11.544	10.1028	10.7377	6.58848	5.73273	5.05496	3.87242	3.8198	6.56562	6.19815	15.8261	11.3338
s000012950	8.85152	12.6964	12.0816	8.26394	10.5703	6.352	11.8373	10.576	4.63726	4.75688	8.38495	7.27116	10.7984	10.096	10.9372	5.35221	5.92227	5.12172	3.57272	3.29456	6.60296	5.70283	15.6457	10.9525
s000012951	7.63962	11.3667	10.0015	7.17117	8.24679	5.36211	9.66491	11.2267	5.065	3.58327	8.56183	7.33502	8.18715	8.86383	9.13954	5.10684	4.84253	4.17915	3.28965	3.09023	6.16598	4.79673	13.006	9.63907
s000012971	10.9305	16.058	15.1654	11.4933	13.5858	7.36542	15.502	13.7674	6.01426	5.33297	10.6335	9.47559	12.9395	13.2882	13.332	8.00836	7.34203	5.13741	4.09908	3.59612	7.86479	6.12853	20.4027	14.0983
s000012976	9.72053	13.0769	12.8715	9.33894	11.0878	5.31065	12.7216	13.4231	5.21714	3.71139	10.7247	7.83691	10.4718	11.056	12.009	6.35646	6.24193	4.93278	4.48089	3.15934	6.47858	6.10049	17.9736	12.0716
s000012983	8.91853	13.3167	11.8209	10.1198	11.8174	6.07144	12.6346	10.7657	6.42194	5.37352	8.26091	7.13278	10.1848	9.46116	10.2194	6.71546	5.59951	4.77956	3.54624	4.15477	6.2358	5.66807	15.3897	11.2483
s000012984	8.36742	11.425	11.3	8.04379	10.6428	4.6543	11.1311	10.2453	4.40468	4.27778	8.08094	6.63766	10.1718	10.411	10.6032	6.09478	5.02979	4.15054	3.26411	2.9077	5.76577	5.61082	14.4929	9.3157
s000012985	8.80628	13.2738	11.3712	8.93684	10.4862	5.70866	11.6526	11.6511	5.89166	5.12185	9.42196	7.87863	10.6078	10.8895	10.2192	6.55337	5.60076	4.5621	3.86137	3.64615	6.55352	6.49022	16.5354	11.0642
s000012988	5.01301	7.1326	6.68917	3.97358	5.56985	3.42148	6.63969	6.04663	3.25047	3.58227	4.07671	4.31779	6.72824	6.44749	7.39929	3.60824	3.88678	4.10151	2.55343	2.38023	4.58423	4.52326	8.77917	7.04447
s000012992	9.3705	14.6325	12.4016	10.4754	12.1317	7.38316	13.4564	10.8818	6.87668	6.36132	8.48069	8.43729	10.4961	10.7968	10.6629	6.02079	6.16193	4.56757	3.56251	4.14012	6.35833	5.21776	16.5459	11.5351
s000013001	10.0076	14.0876	12.3304	8.91944	11.4848	5.57284	14.126	11.1915	6.17743	5.39084	9.03239	7.32601	12.2628	12.4967	13.4158	7.0139	5.95575	5.12783	3.75923	4.09525	7.17025	6.34488	16.5024	11.3396
s000013005	6.47878	9.5006	9.92397	6.67339	7.52794	4.08026	8.96697	9.03838	3.41359	3.76036	6.76579	6.59262	8.77656	8.50535	9.07282	5.42587	5.75824	4.38783	4.09424	2.42507	5.63198	5.10836	12.2808	9.71411
s000013008	11.04	17.7735	16.0008	12.3367	15.5905	6.96201	17.0464	14.8845	7.76912	6.31051	12.5356	9.66357	13.645	13.2076	13.7418	7.45593	7.90133	5.73229	4.32744	4.36281	8.90726	7.17616	21.6573	15.6411
s000013009	10.8093	14.4159	13.2767	9.95392	12.8913	7.10612	14.0082	12.5308	6.34396	6.67959	9.42567	8.84877	11.5524	11.8134	11.7624	7.33256	5.92984	3.98433	4.54664	3.95146	7.16363	5.76056	17.3941	12.6294
s000013017	9.07539	13.2149	12.7863	9.04498	11.3332	6.44008	12.114	12.0552	5.72289	5.21188	9.09719	7.61494	10.155	11.9426	10.878	6.05053	5.99888	5.09189	3.17164	3.82554	6.2777	6.31097	16.7782	11.5089
s000013018	6.94779	9.93167	8.87115	6.06979	8.33325	4.26745	9.60889	6.03711	4.67834	4.71553	5.88757	3.87216	8.06196	6.59568	7.93331	4.00877	3.14156	2.52596	2.33079	2.89364	4.80801	4.368	9.60002	6.28372
s000013019	9.31641	13.9958	13.7823	8.79198	11.7656	5.87105	12.2866	12.377	5.67241	4.7778	9.58609	6.87276	11.2594	11.6077	11.2905	6.81675	6.16139	5.35564	2.71611	3.92534	6.59689	6.22463	17.6341	12.4207
s000013026	7.53529	11.0894	10.3408	8.18944	9.37345	4.64201	10.6878	10.0054	4.48099	4.13306	8.97091	7.01156	9.63654	9.26504	10.5464	5.8309	5.66623	4.81283	3.48842	2.66534	6.55334	5.01246	15.5193	11.5017
s000013028	6.16692	9.29854	8.89653	6.19151	7.77265	4.38396	9.11244	8.52489	4.1591	3.41893	5.84359	5.42324	8.43917	8.48521	8.68192	4.94787	4.75574	3.63388	3.05594	2.84306	5.04166	5.13978	12.2555	9.04857
s000013031	6.79291	9.97441	9.51401	6.84599	8.66878	4.7281	9.39576	10.2689	4.43784	3.79706	7.35262	6.21861	8.36655	9.43323	10.0775	5.47633	4.85991	4.62501	3.85352	3.15713	6.67691	5.29229	13.3941	9.98112
s000013055	10.1046	14.6665	12.0796	10.0241	11.9618	6.48051	13.2016	11.8704	6.77026	5.61773	9.89211	7.64785	11.1362	11.4229	12.4784	6.34446	5.70841	4.76774	3.61418	3.32834	7.38946	5.45331	16.5953	10.9288
s000013062	6.25373	8.40465	7.88291	5.32388	6.77187	3.77085	8.44758	8.2699	3.96906	3.45006	5.6441	5.32142	7.84998	8.15457	9.34941	4.59741	4.2728	4.25081	3.1067	2.62771	5.99027	4.99319	11.4076	7.78378
s000013065	5.87202	8.3144	7.71779	5.48516	7.09907	3.92908	8.21584	8.33364	3.63721	3.06955	5.36561	5.89885	7.45716	6.73386	8.22581	4.60413	3.71711	3.36861	3.51362	2.60621	5.2511	4.97253	11.6891	7.44985
s000013076	9.4222	13.2894	11.7668	9.29556	11.2489	6.39171	13.1249	10.5126	7.13198	5.9391	8.47876	6.69092	10.0942	9.50206	9.66123	6.05893	5.63556	4.12155	2.96428	3.43095	6.62189	4.95961	14.7305	9.49577
s000013077	7.85794	11.2954	10.2495	7.03732	8.74398	5.20756	10.6861	9.60998	4.46065	4.60267	6.99679	5.89566	9.06922	9.54916	9.43267	5.77987	4.23874	4.30971	3.87187	2.91264	6.15024	5.57843	13.1235	9.3649
s000013079	8.27209	11.1135	10.5375	8.18869	9.55931	5.16082	10.2162	9.47759	4.50668	4.78587	7.46416	6.70314	9.17199	9.50752	9.81198	5.15876	5.67693	4.55469	3.68454	4.03906	5.98757	5.67596	14.8841	10.2112
s000013108	7.70373	12.033	11.5629	8.01289	10.5974	5.28675	10.7471	10.8933	5.56025	3.67169	8.73541	6.02332	9.99532	9.37429	9.70505	5.8319	5.28586	4.13673	3.84917	3.1788	6.40388	6.30602	15.426	9.80575
s000013118	8.29225	12.0884	11.0437	7.72108	9.58891	5.32325	11.3443	10.2722	4.98922	4.90155	7.52685	6.64766	10.6792	9.64231	10.7327	6.54962	5.31912	4.18902	3.89046	3.54344	6.45319	6.32292	14.7339	8.71134
s000013120	6.0206	7.81579	7.20317	5.38637	7.04261	4.24413	8.53796	7.24447	4.34297	4.19761	4.78812	5.08394	7.73417	6.82752	7.92899	4.34668	4.05519	3.26341	3.337	3.16187	5.39421	4.63639	10.859	7.73019
s000013133	9.69054	13.1497	11.8668	8.99573	10.4993	6.44663	11.8955	11.9658	5.71671	4.69976	8.66195	7.64724	10.5995	10.874	11.0341	6.35616	6.62604	4.72762	3.74912	3.37871	7.27982	5.68676	16.5226	12.4035
s000013138	8.60203	13.1759	12.9784	9.26345	11.3651	6.08656	12.4796	11.1416	5.33154	6.1187	8.34838	7.88899	11.2333	11.6254	11.3555	7.61775	6.94845	5.65197	3.24521	4.44136	5.89984	6.51477	17.1376	12.7273
s000013146	8.2287	12.4967	10.9056	7.93508	10.5526	5.53051	11.8032	9.84858	5.40786	5.21686	8.15705	7.51731	10.4941	11.2717	10.9724	7.55204	6.15337	4.69149	3.87082	2.83034	6.38884	6.32939	15.6198	11.5173
s000013147	9.26075	14.7078	13.9321	10.0896	12.9447	5.82686	13.5962	13.2903	5.79955	6.16089	9.64757	8.38783	11.272	11.4786	12.0284	7.09179	5.29204	6.00691	3.90636	3.50793	6.34058	6.32201	18.1991	12.6309
s000013151	10.933	15.5333	13.6832	9.90639	13.3753	6.7264	14.8359	11.5971	7.79119	5.86238	9.78449	7.56053	11.7243	11.9076	12.3079	7.06817	5.59466	4.60151	4.18693	4.19366	8.17561	6.1506	17.2691	12.0628
s000013154	6.67072	9.86965	9.39049	6.37024	7.7902	3.8236	9.08726	7.75993	4.23494	4.25634	5.79004	4.92067	8.89948	7.47753	9.11369	5.16771	4.84026	3.93513	3.69844	3.57089	4.89518	5.29337	11.1101	7.85506
s000013156	10.2128	15.3065	13.8383	10.8052	13.3082	5.85115	14.607	13.6192	6.51724	5.54379	10.2868	8.63345	11.3459	11.3713	12.561	6.1174	5.92865	5.27357	3.87472	3.72344	6.86275	5.89113	18.3136	12.416
s000013159	9.26158	13.4297	13.2299	9.73278	11.2933	6.19213	12.9939	11.8599	5.2821	5.40032	8.31214	8.74688	12.1377	11.525	11.4185	7.37913	6.60912	5.39544	4.21272	3.34771	5.83742	6.40442	17.0339	12.7795
s000013167	7.84551	11.6741	10.5165	8.67162	10.6257	5.15177	11.352	9.45399	5.00166	3.95762	7.12101	6.69286	8.17049	8.22299	8.75767	4.60587	5.35853	4.25064	3.45403	3.65817	4.96244	4.40009	13.063	9.66941
s000013170	7.35526	10.36	10.4107	7.07958	9.11145	4.86444	10.5725	8.67136	5.29172	4.59297	6.10982	6.40007	9.18494	9.64514	8.83943	5.98492	5.63032	4.11763	3.52695	3.45065	5.05936	5.10184	13.4223	9.40337
s000013171	8.27285	11.1362	10.2954	7.84554	9.97822	5.19334	10.358	8.65799	5.6451	4.30229	6.89521	6.82536	9.5916	9.55451	9.29206	5.65084	4.74574	4.22471	3.77474	2.8224	6.18089	5.84466	13.3657	9.09999
s000013174	8.5366	11.7541	10.9257	8.52374	10.4031	5.80036	11.6766	8.98824	4.05031	5.33763	6.27757	6.31203	10.2213	9.77787	10.1699	6.18143	7.25691	5.34328	3.76761	4.35703	6.4322	5.49399	14.2975	10.5331
s000013190	8.16793	10.3774	10.2475	7.27901	8.83407	5.28027	9.77574	9.05359	4.69695	4.19717	6.482	6.30344	8.94096	6.89305	8.25923	5.42893	5.54723	4.53841	2.60633	3.01125	5.04046	4.83861	13.077	9.29368
s000013195	7.90688	10.9591	11.0952	8.07831	10.2042	4.16073	10.609	9.87849	4.0902	4.78034	7.16443	6.31632	9.95431	9.23832	9.98426	4.67653	4.81941	4.54441	3.54587	4.03796	5.28385	5.1809	15.1819	10.4164
s000013197	9.46067	17.1202	15.0683	12.096	13.0724	7.08904	14.3724	15.1585	6.37526	5.47225	12.1065	10.4153	12.3575	12.6876	12.3609	8.1993	7.11107	5.07489	4.92335	4.75978	8.28805	5.83074	19.0109	12.5748
s000013208	7.78084	11.3041	10.7602	7.82238	8.45965	4.57823	9.78693	10.7299	4.66299	3.88566	7.68605	6.59531	8.63986	10.06	9.24667	4.83262	5.52671	4.79114	3.25753	3.71532	5.74904	5.01703	14.6005	10.6994
s000013216	6.66786	8.2936	7.97784	5.66139	7.49346	3.08512	8.26121	7.57171	3.13102	3.77684	5.19309	4.36962	8.26761	7.6303	9.56599	4.94577	5.26679	4.69738	2.79818	3.07827	5.37664	5.90677	10.8997	7.74163
s000013218	9.70407	16.0905	14.1191	10.5415	12.69	6.55893	14.598	11.7609	6.63084	5.99407	10.0497	8.75183	12.132	12.0532	11.5194	7.61986	6.80803	4.6244	3.55959	3.63876	8.24253	6.44363	18.7074	12.512
s000013227	10.0786	14.28	13.2074	10.1132	12.3494	5.4774	13.9267	11.9294	5.65101	4.99986	10.5287	7.12661	11.6753	11.1705	11.4735	7.64693	7.23408	4.99811	4.06299	4.1293	7.61221	5.84625	18.5022	12.0966
s000013241	9.84916	13.2303	12.2469	8.65469	12.1089	6.44029	13.0755	10.9777	6.82986	5.61037	8.69784	6.64321	10.2148	10.5477	10.5456	6.19071	5.60187	4.24988	3.96991	3.74221	7.06435	5.17858	15.1642	10.2958
s000013251	6.73751	8.19463	7.56331	6.19711	7.19499	5.03407	8.76482	6.84854	4.18153	4.53566	5.32609	5.60172	6.9633	7.57419	7.01796	4.83987	4.85126	3.56685	3.43142	3.65776	5.33911	3.97431	11.9774	8.50436
s000013257	6.15971	7.49597	8.30475	5.05833	6.36545	3.53692	7.77878	7.02319	3.59199	3.84829	5.18947	4.85098	7.80776	6.65841	8.54814	4.77667	4.3936	4.74809	3.05615	3.77183	4.65794	4.74687	10.313	7.96629
s000013259	6.78384	10.1757	9.09453	7.05086	7.85529	4.19552	9.71466	9.55188	4.86246	4.25279	6.33797	6.10012	8.72784	7.85044	9.10548	4.79406	4.84147	4.53314	4.02501	3.3712	5.63118	4.35991	12.826	9.30467
s000013265	14.0491	19.7022	17.9992	13.9064	15.7468	8.51091	18.8505	15.4031	8.4241	8.18795	11.3568	10.6428	14.6772	14.0501	15.35	7.56038	8.19921	6.17808	3.72271	4.76125	7.75236	6.87328	21.4556	15.9505
s000013274	9.11939	14.26	13.1512	9.94673	11.7755	5.80096	12.8105	12.3156	6.00708	5.71841	9.42169	8.21112	11.703	11.9388	11.1259	7.03704	5.05204	4.56923	3.92574	3.1739	5.80031	6.31827	16.2814	11.4075
s000013306	8.49214	12.0412	10.8552	7.03829	9.94534	4.18151	11.1251	9.07616	4.28212	4.08408	7.38949	5.52593	10.5883	8.63666	10.7412	6.16385	5.13102	4.32348	3.47836	3.31224	6.22662	6.03338	13.5667	10.0063
s000013312	8.31191	11.8549	10.4929	8.25266	9.7226	6.26724	11.174	10.3693	6.22264	5.56068	7.1554	7.19438	8.90123	9.02272	9.08871	5.35034	5.14388	4.14086	2.91323	3.18108	6.51763	4.04357	13.4074	8.80545
s000013327	8.93659	12.4472	11.834	9.25024	11.5122	5.65944	12.5043	10.3117	5.96603	5.6164	7.58186	7.61099	10.5419	10.1418	11.0079	5.38819	5.54532	4.8305	4.16851	3.22745	6.13438	5.67416	15.3086	11.1636
s000013331	8.13589	13.885	11.8134	10.0103	11.6543	6.03406	13.3769	11.6025	5.61738	4.94719	9.03421	8.11411	10.0978	10.9358	10.7293	6.52499	6.12562	4.64923	3.61939	2.98095	6.29792	5.69129	16.733	11.2833
s000013332	10.3114	15.5123	14.6855	9.81334	12.6662	5.92704	14.4564	12.0222	6.40508	5.97009	10.0352	8.3125	13.4473	11.9156	13.3249	7.83951	6.20834	5.25854	3.28414	3.67205	6.35428	7.31876	18.1007	13.7224
s000013334	9.69192	12.746	12.1526	9.38973	12.3093	5.84444	12.93	11.6945	6.67055	5.42314	8.95453	7.57843	10.5837	11.4996	10.7277	7.14581	6.04375	4.48632	3.80925	3.35261	6.61185	6.26813	16.6144	11.3389
s000013355	10.3247	14.7119	14.2582	11.398	13.4565	5.52402	14.5477	14.2773	5.12872	5.57785	11.8471	9.03859	12.4388	11.7117	12.9526	7.11964	5.83616	5.38072	4.19636	3.83826	6.33724	6.82275	19.4441	13.4052
s000013357	9.32709	13.7341	12.1437	9.73344	11.1915	7.03305	13.2411	9.83625	6.89039	6.14725	8.56545	7.5062	11.0891	10.7122	10.1481	6.71017	6.27061	4.69203	4.05074	3.96712	6.41779	6.01323	16.22	11.1454
s000013372	6.84832	9.36518	8.48754	5.43561	6.81265	4.31738	7.98118	6.85031	5.28362	3.47381	5.32246	5.11211	7.65145	7.76912	7.96298	4.91809	4.21584	4.01091	2.76391	2.78125	5.68607	4.61276	9.41099	7.43349
s000013378	9.38632	14.1133	13.1425	10.4639	13.1515	6.15181	14.3597	11.3553	6.27277	5.55422	8.31029	7.29674	11.5928	11.7028	10.8138	7.05336	5.29362	3.80568	3.92379	3.28206	6.3756	6.40852	16.3418	11.2242
s000013392	9.97299	15.6753	13.3618	10.3795	12.4857	6.11107	15.1925	11.8069	6.11441	7.34552	9.08328	9.21733	12.7409	12.4309	12.8472	7.38585	6.65279	5.74901	3.86953	4.50432	6.56334	6.84722	18.9473	12.57
s000013393	7.13374	8.79309	8.61731	6.37532	8.05123	4.15293	8.68593	8.05798	4.85795	4.30483	5.81222	5.56707	7.24456	7.83141	8.58019	4.2891	5.20111	4.53552	3.42604	3.80766	5.60908	4.33932	12.0154	8.41899
s000013397	9.00817	14.5098	12.8641	9.56674	12.553	5.72387	13.5265	11.4306	6.69599	5.83617	9.24741	7.03942	10.6379	11.103	12.0541	6.4202	5.70033	4.14622	3.3125	3.17849	7.16976	5.30391	16.1447	10.6015
s000013411	12.8723	18.206	16.5442	12.9905	15.6108	8.47623	17.2808	14.4372	7.16396	7.58032	12.553	10.4974	13.7991	15.1683	12.2776	8.21214	7.47321	4.81355	4.18451	3.26075	7.23107	6.83816	21.4554	14.2984
s000013419	10.5332	15.0182	14.3505	10.579	13.4507	5.84508	14.2985	11.4815	5.77387	6.02266	8.5534	8.18438	12.9818	11.821	12.4368	6.96209	7.64699	5.22138	3.66255	4.31998	6.23875	6.58806	18.7505	13.6845
s000013425	9.39339	14.126	12.7321	9.07713	12.2606	5.64841	13.8036	12.3475	6.43098	5.29283	9.60993	8.04641	10.9028	10.5614	11.815	6.88443	5.49536	4.71582	4.14006	3.03821	6.86695	6.4158	16.8694	11.8536
s000013427	6.76996	8.7584	8.8849	5.85156	6.4539	3.81331	8.42204	9.77905	3.62668	2.74262	6.74761	5.59762	8.35734	8.69284	9.73068	5.02759	5.03924	4.0449	3.97106	2.51507	5.51365	4.91029	13.279	9.26244
s000013429	11.4925	18.2379	15.9488	12.0471	13.9529	6.66243	15.8482	14.2948	7.47396	6.24467	11.7269	9.17411	12.7495	13.3845	13.7206	6.85037	7.23899	6.14345	3.82807	4.58741	7.81094	6.57602	20.2257	13.8112
s000013430	6.40209	9.1607	8.3157	5.96342	7.27776	5.33908	8.80382	8.81884	4.88879	3.74438	6.05506	6.11363	7.5396	7.29878	8.09372	5.60742	4.066	3.59264	3.57944	3.04465	5.05919	4.84659	12.0867	8.08634
s000013431	10.452	15.4253	13.5868	10.8028	12.319	6.10592	14.6378	13.5044	7.8187	6.12804	10.1257	7.97358	11.8557	11.3518	13.0079	6.35664	5.98867	4.63056	3.81297	3.73909	7.18013	6.15307	18.0728	13.5078
s000013433	7.65468	11.493	9.93523	7.53636	10.0156	4.74181	10.4758	9.92394	5.12858	3.5736	7.42316	6.68082	8.06095	7.39889	8.51366	5.47462	4.14067	3.10152	3.35868	2.86139	5.58768	4.44574	13.9732	9.3795
s000013440	11.0541	15.2129	13.9242	10.6909	13.0937	6.47656	14.7262	13.6175	6.02725	5.87777	9.56667	8.28922	11.6389	12.9739	12.801	7.97339	7.14492	5.50539	4.07855	4.34904	8.26741	6.12929	19.65	13.5225
s000013441	9.256	11.7151	13.3152	9.05167	11.647	4.62943	12.0491	11.006	5.0205	4.45808	9.11887	6.627	10.1744	10.2543	11.0649	6.08925	5.79889	5.28186	3.83417	4.00284	6.83149	5.19832	16.0225	12.5321
s000013447	7.1855	10.1658	9.97133	7.42785	9.19709	4.32295	9.46496	8.68007	4.80508	5.01738	6.57499	5.28618	8.72086	9.15081	9.09896	4.86075	4.82092	4.36943	2.53294	3.04485	4.31053	5.67563	12.6426	10.0814
s000013457	9.28161	13.1792	11.5022	8.94611	10.371	5.18952	11.8545	11.7429	5.36557	4.56269	9.15093	8.14594	9.54124	11.3168	10.3143	4.76576	4.9052	4.76551	4.29032	3.27876	6.06567	4.67918	14.9859	10.5136
s000013464	7.23521	11.1825	10.5724	7.89232	8.47527	5.12124	10.1073	8.84471	5.05871	4.32833	7.10712	5.83412	8.84329	9.42858	9.58439	4.95979	5.39548	4.04068	2.98983	3.25928	4.70807	5.28561	12.9909	9.3682
s000013465	6.15814	9.85632	9.67482	6.15875	8.78791	4.31895	9.94841	8.98006	4.49721	3.47181	7.74078	6.09387	8.94876	8.77806	9.60541	6.14219	4.90825	4.64565	3.68935	2.83163	5.72951	5.36684	13.8578	8.73813
s000013472	8.72809	13.1972	11.7354	8.90278	10.2538	5.11569	11.2664	11.3919	6.09958	5.25144	9.65203	6.99092	10.2268	9.96196	11.088	5.80584	5.71532	4.65343	3.91023	3.31197	6.39572	5.1802	15.9571	11.3339
s000013523	8.79195	11.3925	10.4992	7.50769	9.51131	4.82923	10.8213	10.4473	4.97771	4.32143	6.32617	5.55542	9.45144	9.5411	8.90367	5.19468	5.81223	4.16289	4.16291	3.33112	6.96662	5.08128	15.4699	10.2915
s000013526	7.75703	12.2068	11.5918	8.41225	11.4112	6.35562	11.7411	11.1392	5.6585	5.28336	8.7249	8.0863	11.1374	11.1748	11.5353	6.68191	5.73997	4.13852	4.42804	2.92207	6.5831	5.86676	16.9758	11.1225
s000013527	9.75726	15.1237	13.9264	9.9849	12.1219	6.66043	13.5001	12.5093	5.85145	5.68723	10.3135	8.83496	11.7236	11.9971	10.6972	6.86491	6.66389	4.68684	3.68176	3.21625	6.80111	6.36768	17.1689	11.5979
s000013530	7.38402	12.7278	11.994	8.43284	10.6146	5.56676	11.796	11.6549	4.88759	4.46894	8.06174	7.10517	10.8849	9.92564	10.3296	6.73144	6.69838	4.42422	3.90661	4.02629	6.22546	5.27726	16.7991	11.0413
s000013532	6.25518	8.88504	7.83614	6.73728	7.95309	3.82478	8.47229	7.67755	3.69985	3.62377	5.10554	5.5011	7.20674	7.26561	7.89961	4.03431	4.41212	3.84119	2.95488	3.28924	5.47602	4.32293	11.4736	7.58091
s000013533	8.79486	11.8525	10.4773	8.97084	10.522	4.52234	11.3662	9.67122	6.09847	4.69839	7.91639	6.41513	9.87438	8.91385	10.8448	5.26024	6.01569	4.43153	3.13057	3.3618	5.8227	6.10134	13.832	9.3972
s000013539	6.71866	12.0062	11.3296	7.70084	10.1184	4.95044	11.4986	10.9289	4.59107	4.22261	8.10567	6.21368	9.91529	9.34476	10.831	5.50153	5.0795	3.98836	3.03934	3.07508	6.15557	5.81203	15.963	10.0021
s000013541	6.98585	10.6655	10.2967	7.43232	8.99482	4.18042	10.4954	9.00974	4.51408	3.64425	7.26321	5.99638	9.17	9.4497	9.87826	5.64148	5.64883	4.36495	3.47228	3.58611	5.84233	4.7634	13.9414	9.36497
s000013543	10.2368	15.3396	14.3347	10.6801	13.0694	7.14979	14.8897	10.7756	6.63111	7.10976	8.60374	7.91219	11.8524	11.5243	10.6733	7.52842	5.85524	4.38604	3.34097	4.49166	6.13345	6.59109	17.2342	11.6211
s000013551	6.13445	8.08137	8.19027	5.93999	7.98544	3.67998	9.15653	7.51261	4.10428	3.74728	4.57887	4.89308	8.31051	7.35726	9.18434	5.54099	4.82416	4.3136	3.33618	3.30403	5.08922	5.51212	10.5057	7.90154
s000013562	7.10235	11.081	9.79431	7.22581	8.88668	5.32615	9.19238	8.82139	5.59091	4.63355	7.05279	6.94094	9.1143	9.22862	7.45115	5.95466	5.64384	4.29949	3.88372	3.2911	5.27448	5.9353	12.6656	8.43633
s000013571	8.37149	12.5022	11.9335	9.0228	10.3636	6.15469	11.6231	11.1182	4.66122	5.18893	8.50129	7.5123	10.7191	10.5897	10.8	5.55116	5.65798	5.05661	3.61809	3.58519	5.49902	5.21628	16.4145	11.7513
s000013572	5.27244	6.9019	6.94528	4.7823	5.55518	3.897	6.88181	6.22631	3.55199	2.69825	4.20425	4.53126	6.80724	6.84917	7.87709	5.28518	4.75333	3.47866	3.03821	3.31699	5.36719	4.84549	9.43505	7.59461
s000013575	7.19222	10.6135	10.56	7.90831	9.86201	4.19118	10.2512	11.944	4.58894	3.88795	9.22081	7.87165	9.58	9.86275	10.5284	6.36562	6.06668	4.12734	4.58463	2.76699	7.20143	5.64442	16.3055	11.0598
s000013595	7.79849	9.75914	9.45042	5.75723	7.97179	4.61882	8.92114	8.53503	4.35718	4.55367	6.59324	5.2449	8.50835	8.48829	8.578	5.8737	4.15881	3.97006	3.7439	2.56343	5.1395	5.31011	11.7624	8.05985
s000013608	9.23822	12.664	9.99132	8.17129	9.91042	5.52271	11.1925	9.48441	6.34067	5.74169	7.09305	6.80736	8.59833	8.61081	9.75953	5.01089	5.03856	4.35667	3.24993	3.3428	6.69507	5.06216	12.7414	9.15836
s000013613	6.64814	9.90061	8.71472	6.29125	7.94494	4.27158	9.1975	6.85379	5.29154	4.80116	5.45178	5.27698	8.26046	6.79509	7.9904	5.76638	4.81332	3.09672	4.05584	2.8577	6.11796	4.01847	10.8104	8.60006
s000013619	10.9953	15.5614	14.6589	11.8954	14.4219	8.12026	15.1752	12.9169	6.44503	7.36016	9.61148	10.5436	13.0016	12.6782	11.4907	6.71828	7.25684	5.08951	4.56388	3.76562	6.57137	6.53908	18.2694	12.3958
s000013620	6.11767	9.79275	8.11471	6.26743	7.32216	4.06102	8.19021	7.38361	4.02945	3.06704	5.98716	4.64788	8.20841	7.58961	8.00432	5.45303	5.34192	4.44419	3.43655	3.76355	5.51884	4.79153	11.4309	8.40623
s000013626	10.358	13.7904	11.6342	9.0975	10.6425	6.64899	12.7413	10.1506	6.62723	6.39741	7.87638	7.00644	10.6548	11.6975	10.7348	7.02435	4.68527	3.93253	2.79942	3.80253	6.33957	5.28427	14.4063	10.0401
s000013636	9.53715	14.5053	13.1882	10.4745	12.2148	5.16336	13.223	11.7735	6.05029	5.04881	10.224	8.17459	9.61564	9.826	9.63886	4.96704	5.76301	4.38474	4.06317	4.02684	6.6216	5.00992	16.5017	11.4799
s000013639	6.75451	10.1708	8.78161	6.67266	7.77291	4.90583	8.90968	8.07578	4.61845	4.33548	6.09276	6.01759	8.77588	8.76736	9.64096	5.40596	4.63172	4.50823	2.95286	3.35893	5.50868	5.45799	11.4886	8.49977
s000013667	11.0793	16.2254	15.151	12.1064	13.6907	6.19557	15.4164	12.9424	7.02796	6.0931	10.5395	8.31363	12.9205	13.6913	12.9751	7.92299	6.63826	5.81247	4.81522	4.22581	7.58075	6.95594	18.8953	14.4069
s000013689	8.66853	11.746	10.6866	7.67397	9.31616	4.23794	11.835	8.61624	5.74607	5.39403	7.38166	5.87628	10.7422	10.6303	10.6864	6.03108	5.33246	4.91746	4.27398	3.39502	6.5624	5.8379	13.5951	9.13485
s000013697	7.48976	11.4107	8.89196	6.85429	9.0823	4.05338	10.5751	7.59394	5.44932	4.27308	6.53507	6.3166	8.88737	7.24337	8.26378	5.60557	3.96678	3.9573	3.30297	2.93174	5.90128	4.16158	11.0006	6.62532
s000013702	7.13809	10.9217	9.64617	7.75918	8.89741	4.95605	10.6664	10.2933	4.97218	4.01347	7.02806	6.61035	8.96711	9.24628	10.4952	5.62056	4.77451	3.88399	4.14749	3.16928	7.09869	5.3987	14.0498	10.3168
s000013711	9.91318	14.2619	13.1079	8.76309	11.8513	5.98641	12.9261	11.2962	6.41288	5.53325	9.64809	6.90114	10.5895	10.2556	11.1929	5.94976	5.27492	4.22358	4.40696	3.89921	8.14004	4.2959	15.2482	10.7169
s000013719	6.44786	8.34256	8.96487	6.36001	7.95126	3.1433	8.70961	8.24751	2.93113	3.79207	5.2104	4.64032	8.69735	7.77668	9.66215	4.39781	4.72757	3.77645	3.09685	3.52675	4.52105	5.058	12.4659	9.21758
s000013720	8.69268	12.2127	11.8928	7.94735	10.9198	6.19985	13.2923	11.1218	5.45492	5.47402	7.51879	7.10123	11.1371	9.73112	11.149	6.60456	5.83136	4.04263	3.66649	3.42076	5.77181	5.3786	15.2489	9.85241
s000013730	5.44922	6.90092	7.38266	4.15433	6.02667	2.87148	7.27731	7.0908	3.00424	2.23294	4.54893	4.03805	7.14951	7.26907	8.03465	4.96005	3.87994	3.44761	2.78655	2.42231	5.03498	4.90369	9.65607	6.49155
s000013733	7.50441	11.2142	10.8539	7.02017	9.85814	4.91979	10.724	10.1823	5.32758	4.11599	7.94165	6.61222	9.3489	9.65162	9.88246	6.13196	5.39199	4.76382	3.07653	3.4518	5.91991	5.89475	14.3563	9.83093
s000013743	9.53754	13.2503	12.3394	9.53622	11.2365	6.25836	12.8372	11.2103	5.69685	5.69546	8.38066	8.18877	11.4345	11.2662	12.2044	5.51675	5.96116	4.19578	3.79198	2.98274	6.37021	5.47161	16.4438	12.5677
s000013750	8.67275	12.6752	11.332	8.49517	10.3222	6.21408	11.7194	10.6403	5.44369	5.61319	7.50852	7.67805	9.85557	10.762	10.884	6.38223	6.41753	5.47314	3.99675	4.71148	6.47379	5.45256	15.4052	11.0117
s000013755	6.78324	9.78233	9.37439	6.63618	8.82714	4.86293	10.0159	8.61079	4.61967	4.38833	6.46614	6.00702	8.98883	9.30307	9.21861	5.0444	5.40503	4.76924	3.81371	3.71153	5.66792	4.56676	13.3544	9.81372
s000013756	11.015	16.4692	15.4482	10.8536	13.4922	6.53152	15.958	14.6952	7.04996	6.22303	11.5322	9.89379	13.3448	15.0324	14.1534	7.80737	6.91985	5.75709	4.50117	3.91762	7.25996	7.32295	19.9909	13.6635
s000013765	7.24464	9.60238	10.3721	7.07174	9.41514	4.69498	10.3377	8.87084	4.92197	4.23154	5.35522	5.37921	9.03793	7.36282	9.93825	5.19438	4.952	4.19124	3.81709	3.042	5.68177	5.70273	12.2172	9.19836
s000013772	8.37266	12.1528	11.7821	8.28295	11.6604	4.80231	12.2252	11.4754	4.51455	4.43187	8.61932	6.03163	11.0038	9.55754	11.7611	6.57905	5.20245	4.14926	4.27679	2.93221	6.89672	6.07476	16.804	11.2659
s000013783	6.57211	9.64278	9.05026	6.33739	6.71697	4.66448	8.73691	9.42482	3.99249	4.54099	7.01857	6.79459	8.94089	8.87239	9.5045	4.73078	4.69277	3.75188	3.3811	2.62981	5.36941	4.58596	11.3752	7.7447
s000013786	9.95988	14.2595	13.8984	10.4945	12.8798	6.427	14.2172	12.8756	5.22086	5.15226	10.4061	8.83938	11.3853	11.8484	11.7543	5.96723	5.32019	4.07564	3.37438	3.33398	5.38956	5.21237	17.5171	12.0584
s000013807	9.9846	12.872	10.3296	8.27585	10.2069	5.82626	11.6005	11.1956	5.76478	5.70539	9.54542	7.63485	9.42126	9.97771	11.0935	6.38335	5.15031	5.41366	4.61244	3.84294	7.47475	5.38443	15.6894	10.5458
s000013808	10.0269	13.3956	12.3396	9.03351	11.0813	7.18996	12.2059	11.4659	5.38556	5.71821	7.28529	8.38767	10.0579	11.2585	10.8117	5.01966	6.2456	4.49762	3.92009	3.57432	6.54844	4.3206	16.488	12.0915
s000013822	7.24648	11.5371	10.6426	6.80756	8.87941	4.50372	10.0077	8.8525	4.27901	4.13599	7.43862	7.30231	10.3753	9.58338	9.80639	5.38148	5.48914	4.07723	3.61193	2.80201	5.31504	5.68218	13.7856	9.73682
s000013827	10.617	14.4814	13.4816	10.5018	12.4966	6.56722	14.1418	13.3604	6.53157	6.41486	9.48982	8.40596	12.5103	12.0586	11.7511	7.10318	6.19953	4.98803	4.46204	3.85215	7.71889	6.39811	17.3868	12.0083
s000013829	7.17623	10.9923	10.7388	7.65303	9.03022	4.66263	10.4694	10.58	4.80321	3.95969	7.79444	5.32537	9.22941	9.51033	9.76184	6.64675	5.06077	4.318	3.18405	2.87397	5.99193	6.52291	14.1707	10.3343
s000013832	9.21209	12.9215	11.3384	8.02764	11.0233	5.37082	12.5557	10.0536	6.12754	5.09657	7.8127	6.67811	10.455	8.69454	10.3169	6.21597	4.91538	3.90814	3.46951	3.50307	6.37241	5.72365	13.935	9.86631
s000013852	8.54696	11.6718	11.0193	8.1643	9.94153	4.51666	11.5541	9.2011	4.57587	5.15869	6.27805	6.3635	10.4144	9.82257	10.8255	5.89607	6.34354	3.80143	3.80486	3.10518	5.85024	5.71537	13.9961	10.4947
s000013861	10.1992	13.5145	12.0018	8.91284	11.6592	6.73055	12.3827	10.9745	6.72494	6.02554	8.67138	8.14184	9.77651	10.6653	9.79094	6.22307	5.46738	3.97578	3.79523	3.50802	6.85047	4.5641	14.8707	9.34788
s000013902	9.36779	12.3265	12.2165	9.59358	11	5.6867	12.449	10.6885	5.52884	5.59782	8.26806	7.47496	10.1128	10.62	11.1793	6.28098	6.05833	5.3783	4.14823	4.22072	6.31869	5.3478	15.6798	10.3665
s000013908	8.16917	12.4356	11.7978	8.33154	10.568	5.59256	11.8599	10.459	5.17713	4.83583	7.67602	6.98629	10.4446	10.1392	10.2723	5.76967	6.19554	5.45882	3.31037	3.85425	5.65512	5.80177	15.6609	11.4204
s000013927	8.96061	13.4771	12.6575	9.81188	11.8226	6.62619	13.1	12.0841	6.56233	6.59314	9.03186	7.76519	11.0922	11.6481	11.9178	7.92671	6.47759	5.74803	4.97746	4.39357	7.17046	6.21839	16.97	12.6333
s000013937	8.5087	12.8217	12.1145	9.41436	11.3198	6.02559	13.1462	10.6741	6.45109	5.65764	8.05341	7.46185	10.708	10.8975	11.4175	6.49794	6.22597	4.47562	3.20717	3.15946	6.43877	5.75691	15.041	10.7042
s000013960	7.31042	10.3415	10.7188	7.8448	9.10511	5.13486	9.74919	10.7954	5.73821	4.95119	7.64704	7.01999	9.29336	9.3193	9.32011	6.25759	5.49012	4.58472	3.55868	3.49485	6.26555	4.95355	13.1386	8.99413
s000013965	7.17459	10.4049	9.4321	6.89151	8.40427	4.84697	9.24687	10.0289	4.56144	3.52143	6.46798	5.98749	7.88585	7.529	9.27917	4.0581	5.1448	3.8047	3.15089	3.02101	6.01291	4.95547	13.1387	10.0239
s000013972	10.326	13.1651	12.8119	9.97266	12.1176	6.06098	13.2532	10.8852	6.70009	6.12686	7.89298	7.93305	10.3998	9.37392	9.44523	6.15376	5.42061	3.73592	3.79784	3.22897	6.22122	4.96414	15.1094	10.5245
s000013976	5.94163	8.40168	8.39062	5.72321	6.62922	2.81765	8.02667	9.50231	2.08777	3.27075	7.02267	4.38222	7.88559	7.57254	9.42644	5.10612	4.19531	3.84376	3.62216	2.30816	4.58164	4.35826	12.4474	8.61076
s000013982	10.5718	15.0484	14.7792	10.9858	12.6102	6.5767	14.5587	11.025	4.28549	6.32026	8.20319	8.75232	11.7236	13.1936	10.872	7.0186	7.74302	6.23304	4.02914	4.03104	5.83152	6.15175	18.393	13.1111
s000013986	8.97002	14.9568	12.9979	10.5572	12.417	5.93522	13.9322	11.9583	6.18034	5.68583	8.64824	7.98201	11.9231	11.527	11.0572	7.3075	6.56447	5.38707	4.2294	4.37806	6.84311	5.58463	17.7153	12.8059
s000014009	5.67725	7.42428	7.48593	4.65109	5.971	2.94249	6.67848	7.84079	2.94776	2.24662	5.72766	4.4086	7.81612	7.39597	9.03086	5.04544	3.75091	3.20132	3.53992	2.69979	5.03259	5.04242	10.5331	7.46379
s000014012	8.75079	11.9301	10.913	9.24609	10.3	5.59317	11.661	9.38356	5.8486	5.51893	7.99756	7.18056	10.3829	11.0288	10.3011	6.65988	6.30634	5.49036	4.09793	4.26566	5.91573	5.53128	14.5198	11.3102
s000014085	8.79249	12.1445	12.3036	8.10094	10.5132	5.35161	11.6501	10.3065	5.25473	5.70721	7.69822	7.44853	11.8094	11.6776	11.8674	7.03268	6.85849	5.88834	3.66452	4.32561	6.36763	6.72091	15.1661	11.0377
s000014102	7.99769	10.9275	9.40387	7.57707	9.25037	5.12944	11.7125	9.21379	5.07077	5.46102	6.53971	6.39583	9.3515	8.59274	10.7136	6.14494	4.3052	4.44923	4.00374	3.13212	6.66606	5.58504	13.2622	9.44825
s000014122	9.30512	14.8274	13.8183	10.2682	13.0514	7.75981	13.7825	11.8702	6.04017	6.45614	9.02056	7.77438	10.9909	11.038	11.3009	6.18506	7.10172	4.32834	3.57165	3.71086	7.78131	5.22292	18.821	12.6197
s000014142	7.4508	11.3515	10.5179	7.31232	9.73863	4.53468	10.5135	8.29474	3.63819	4.56146	7.13487	5.67357	9.94443	10.4669	9.87501	6.0247	6.14295	4.78178	3.6415	4.02952	5.13956	5.81182	14.8112	10.5023
s000014150	7.03199	9.70045	8.41972	6.35452	8.10524	5.16378	9.44973	9.13504	5.01586	4.70032	6.65747	6.65944	8.59638	8.78937	8.31285	4.70553	4.77064	4.43071	4.20089	3.45248	6.13464	4.11341	12.4945	6.99133
s000014151	7.72917	11.169	11.4708	8.18543	10.2687	5.42428	10.8197	10.1386	5.37562	4.98404	7.74461	6.89109	9.93877	10.3038	9.46929	6.32383	5.96082	4.63917	3.9425	3.7234	6.15866	5.99471	14.5745	10.9141
s000014153	7.19153	9.85096	9.81531	6.83594	8.04364	5.04613	9.12875	9.48306	4.34751	3.55473	6.35327	7.01185	8.3978	9.50957	9.07611	5.24074	5.35771	4.07611	4.07096	3.03479	6.18821	5.1587	12.6755	9.65111
s000014162	7.67058	11.1734	11.3098	7.94072	9.75442	5.0809	11.4717	10.7681	4.28313	4.20301	7.6027	7.09384	9.49164	9.79101	9.34179	5.70252	5.21967	3.58835	4.56729	3.28805	5.90564	5.48726	15.392	9.96043
s000014164	7.60914	11.2494	10.5682	7.69733	9.41986	5.00497	11.1012	10.0555	5.28357	5.15434	6.77381	6.57694	9.99451	10.0973	10.0566	6.11144	5.48887	4.87677	3.63651	3.36626	5.90459	5.53263	14.3451	10.652
s000014175	8.75482	13.0872	13.7195	8.59004	11.3054	5.19597	12.5854	11.6152	3.81015	4.43729	8.91653	6.98982	11.5162	11.2059	11.7158	5.94671	6.44926	5.27027	4.14627	3.95079	5.88201	6.06177	17.9616	11.1421
s000014188	6.92274	9.31916	8.47609	6.89236	8.02353	3.0865	9.37479	8.17899	4.09984	3.72273	5.15822	5.0973	8.9112	8.67386	10.0111	4.72682	4.38987	3.85072	3.67403	3.38163	4.69829	5.34678	11.9935	7.74027
s000014199	8.36965	13.2964	12.0434	8.24526	10.0604	5.43666	11.4503	9.97379	5.53125	4.5819	8.12169	6.47538	11.2297	9.64579	10.6771	5.94951	6.70861	4.68642	3.42427	3.22067	6.31871	5.86679	15.2893	11.1094
s000014208	8.86632	12.276	11.8491	8.38208	10.3702	4.73068	12.2188	10.352	4.80884	4.98069	8.54842	6.90677	10.9483	9.80086	11.8212	6.38823	5.66785	4.53522	3.50771	3.2967	6.54673	6.10764	14.9833	10.7791
s000014222	8.31682	11.282	10.4302	8.34222	9.58276	5.57687	10.7481	8.86911	5.90393	4.64013	6.50629	6.23001	8.49341	8.74173	8.19993	5.15035	4.13621	3.56364	4.04811	3.484	5.93763	4.47288	12.7026	8.75849
s000014232	7.62026	14.0334	13.149	9.31524	11.2537	5.43189	12.9431	11.2522	5.15275	5.11527	9.60644	7.38616	11.7009	11.5121	11.7136	7.27444	6.06815	5.30281	3.14099	3.34334	6.12736	6.39977	17.4917	12.5229
s000014233	7.73621	12.8465	12.1105	8.44319	10.1363	5.93139	11.5314	10.7892	5.39227	4.48027	8.92504	6.78484	10.8111	10.758	11.8696	6.5739	5.22964	4.63453	3.23716	3.03401	6.85859	6.30178	16.8847	11.2065
s000014234	7.28146	8.79989	7.98164	6.27194	7.52499	3.81901	9.324	6.71289	4.51145	4.58697	5.44811	5.36102	8.71622	8.27577	9.07421	5.36805	3.4309	2.9352	3.76614	2.8179	5.97661	5.08511	10.4038	7.70904
s000014237	9.11339	14.0037	13.1147	9.93364	11.8915	6.32514	12.7995	12.0307	6.39926	5.50808	10.3483	8.43949	11.5397	11.3865	11.1089	7.02403	6.54382	4.78754	4.34971	3.74147	6.85419	6.72727	16.9705	11.1957
s000014240	6.77647	8.3857	7.48361	6.28289	7.22194	3.63363	8.63227	8.28087	4.00089	3.15877	6.13191	5.7945	7.30163	7.35124	7.85108	3.72001	4.29286	3.93788	4.03571	2.16436	5.11961	5.00525	11.4602	7.81379
s000014254	8.20153	10.5086	9.40307	7.92788	8.8241	4.75061	10.8257	8.40466	5.51548	5.31202	6.76093	5.8699	9.27021	9.11404	9.37044	5.58673	5.60433	5.15838	3.44371	3.9787	5.68585	4.58926	13.1476	9.00921
s000014270	11.8233	16.8449	15.3748	11.2941	14.0842	7.54956	15.2072	12.4867	7.22019	6.68024	9.58396	7.86086	12.6911	12.5534	13.98	6.92836	7.52312	5.70666	4.01022	4.45703	8.08736	6.66883	19.1901	13.8506
s000014271	5.77723	8.30541	7.94649	5.47573	6.71404	3.57429	8.38209	7.78524	3.98095	3.14231	6.10881	5.42492	7.30491	7.7579	7.82235	5.17263	3.4387	3.22146	3.56047	2.64947	4.92342	4.10588	11.3197	7.59809
s000014279	10.1178	15.233	14.1426	10.8556	12.7138	7.08849	14.3775	12.5169	7.79349	5.8709	9.56949	7.27152	10.3513	10.4362	11.7376	5.85204	6.73675	4.94538	3.78774	4.21802	7.49823	5.70356	17.9601	12.7071
s000014297	7.00401	10.1264	8.50462	6.85515	8.22022	4.85067	9.72011	7.73026	4.42167	4.4576	6.12436	5.754	9.13221	7.78792	9.00751	4.7668	4.48888	3.65044	3.74268	2.66637	6.26783	5.29183	11.1231	7.48687
s000014330	9.51841	14.2594	13.1703	8.89966	11.9125	6.45357	13.8522	12.13	5.66986	5.30781	9.17901	8.15646	11.6659	11.5216	12.4317	6.83119	5.88528	4.02216	3.5077	3.46005	6.95298	6.00974	16.562	12.5409
s000014331	10.431	15.7078	14.2795	10.5518	12.9489	4.86805	14.487	12.324	6.30968	5.8951	10.0284	7.34539	12.5605	11.0701	12.6295	5.6982	5.34771	4.55903	3.52284	3.75489	6.814	6.82662	17.0526	12.431
s000014334	11.9822	17.062	15.3757	11.9431	14.6006	8.40936	16.3995	12.7986	7.10659	7.27977	10.9446	9.53903	12.8071	12.8626	12.4025	8.33456	6.86371	4.61324	3.57015	3.2056	8.0453	6.32457	18.3779	12.9875
s000014340	4.21754	7.65813	7.00852	3.67523	5.91371	3.03116	7.55236	6.99467	3.13675	2.99438	4.6121	4.16983	8.48749	6.15008	8.86571	5.21342	4.02486	3.59276	2.75949	2.55455	5.32927	5.33378	9.74564	6.18958
s000014348	7.82636	12.663	12.7107	8.52294	10.8543	5.44366	12.3711	11.7658	6.23356	4.71551	8.50133	8.0649	10.8768	11.4698	10.7814	6.69747	5.64846	4.82272	3.99276	3.33525	6.15527	5.74698	15.0307	10.9679
s000014356	9.22224	13.6991	12.13	9.75066	11.5411	5.90688	13.3363	11.5408	5.57984	5.16692	9.62866	7.30919	10.9732	10.8303	12.1003	5.61233	5.07206	4.64464	3.50852	3.00408	5.90994	6.12492	18.0265	11.3703
s000014358	7.79241	10.9978	10.6084	6.79037	9.88419	4.81808	11.7516	10.2526	4.60852	3.59044	7.03839	5.89452	9.37861	8.74332	10.7166	6.20044	5.02528	4.0345	3.62636	3.16811	6.40601	5.50103	14.385	10.3346
s000014379	8.33657	12.55	11.5917	8.43689	10.225	4.87324	11.3087	10.5907	5.25521	4.25713	9.22669	5.96431	10.3891	9.88265	11.4562	6.12779	4.77627	4.1225	3.14245	2.66778	5.03012	5.55308	15.039	10.4054
s000014392	8.76714	12.3124	11.1945	8.4443	10.1761	5.77915	11.651	10.058	5.71614	5.98294	7.42564	7.08514	9.62589	9.35819	10.5229	4.72098	6.21244	5.25061	3.87771	4.21378	5.99939	3.84013	13.951	9.9351
s000014397	9.06156	14.5604	13.2616	10.4574	12.0901	6.54684	13.6789	12.2829	5.86853	6.43131	8.99235	7.42396	12.9622	12.7327	12.9345	7.50626	6.44688	5.34571	3.94828	4.17428	6.27725	7.48584	18.3699	13.6197
s000014399	5.80342	8.80899	8.5042	5.55098	6.70455	3.08232	7.97239	7.77316	2.88902	2.52863	6.94767	5.42363	7.99556	6.99795	7.94938	5.22938	4.07021	3.40998	3.10968	2.75133	5.32693	3.78591	12.204	7.50892
s000014424	10.2775	15.6675	14.2064	11.5881	13.4326	7.29219	15.3112	12.5196	5.74463	6.62526	9.74604	8.49967	11.88	11.8464	13.2128	6.76946	6.48366	5.17025	4.17587	3.93385	6.68186	6.52618	18.4836	14.4969
s000014425	10.9398	14.8236	14.9168	11.2412	13.4057	6.74564	14.72	12.0782	6.69085	6.08406	9.32201	9.55156	12.6068	11.5928	11.4944	5.71054	6.63173	5.69587	3.84268	4.1243	6.51822	6.20198	18.4061	12.2186
s000014426	6.58821	10.4365	9.81217	7.83392	8.49274	5.32037	8.86821	9.02598	4.49859	4.55047	6.483	7.00347	7.71142	8.5099	8.18651	4.69196	4.91652	4.08781	3.35759	3.35636	5.66867	4.53244	12.839	8.41163
s000014430	7.53593	10.9126	9.86344	6.27678	8.52933	5.1568	10.6712	9.22469	5.61378	5.12451	6.09224	5.89553	8.67955	8.8742	10.2061	5.6521	4.93096	4.47852	3.10223	3.83121	6.09184	4.52726	11.8715	8.41691
s000014433	7.2403	9.4746	9.85093	7.08709	8.75929	4.99972	10.1051	8.61746	5.74155	4.60671	5.72529	6.48388	7.99776	7.95444	8.14534	4.3723	4.88407	4.10836	3.6002	3.2641	5.42381	4.40633	12.3855	8.25018
s000014436	4.49198	8.12126	6.82189	4.63894	6.12316	3.53811	7.07301	7.41505	3.84367	3.32452	5.94006	5.16008	7.30996	7.19089	8.62502	5.66227	4.43416	3.29397	3.43581	2.45684	5.42274	4.80047	10.8612	7.55167
s000014458	6.51243	9.99361	7.94124	6.05617	7.65929	4.11978	9.09454	8.09868	3.93664	4.57902	5.44024	5.71323	8.80456	8.18083	9.33015	5.84248	4.9528	4.24442	3.94236	3.22534	5.92879	5.27022	11.7034	8.18622
s000014468	9.06042	12.5081	12.1796	8.86954	11.2387	6.41343	12.3397	11.1969	4.84818	5.64948	7.31569	8.04519	9.45192	10.2364	9.65829	5.862	5.72332	4.6506	3.94507	3.13361	5.7907	5.32604	15.3731	10.9612
s000014488	10.5545	14.8306	13.0896	10.4264	13.5428	6.60974	14.3388	11.9291	7.44271	6.61299	10.3375	7.62574	11.773	11.5523	11.8912	6.91869	5.21031	4.17727	3.73584	3.46948	7.22784	6.01681	16.585	10.5174
s000014490	9.06602	13.3262	11.1109	8.81023	10.4867	4.44784	12.1179	10.0095	5.83194	4.74889	8.92721	6.74069	11.9342	10.5386	11.2327	7.29541	5.32329	4.95861	4.011	3.58035	6.28584	7.02004	15.9505	10.9038
s000014493	12.2829	17.4771	16.305	12.2593	15.1521	7.02981	16.8712	13.4929	6.70575	6.02704	11.2955	9.10016	13.606	12.3915	13.2461	7.51924	7.28236	4.86993	4.04384	3.78563	7.42647	6.71145	20.0223	13.7406
s000014498	9.31379	14.3312	11.9291	9.06711	11.0578	5.23193	13.0471	11.2399	5.90695	5.08487	9.30025	7.06266	11.8611	10.8701	12.2564	6.16859	5.85812	4.28	3.59651	3.67346	6.66761	6.32144	16.5178	12.401
s000014523	11.5699	16.3895	15.3728	12.5315	14.5311	6.54623	16.0588	12.8981	7.0934	6.68932	9.08672	9.44525	13.0686	11.88	12.2785	7.60859	7.35454	5.20184	4.30057	4.11961	7.21426	5.85233	20.5153	14.7912
s000014528	7.70426	11.4364	10.7976	7.36167	10.6497	5.55503	11.3002	9.292	3.8946	4.43462	7.15022	6.44942	9.57162	8.32008	8.87637	6.20583	5.25457	5.11957	3.30497	3.27542	5.10731	6.2286	14.3466	9.32264
s000014538	6.58711	9.79569	9.74759	6.81433	7.20156	3.89855	8.52823	8.51908	3.90272	3.02248	6.51481	5.26243	7.95186	7.49069	8.43985	3.55395	5.71431	4.18959	3.00773	3.72016	5.69759	4.74335	12.3909	9.14689
s000014540	10.1357	13.7937	11.3149	8.49086	11.4954	6.74811	12.7323	10.3271	5.42033	5.56424	8.33014	8.16223	10.5526	11.0108	10.2718	6.74753	4.63744	3.87249	4.36899	3.48122	6.30993	5.49282	14.8511	11.3854
s000014558	9.08734	13.0354	13.9588	9.54646	11.9671	6.20448	13.1839	11.6583	5.08847	4.87521	9.23565	9.01169	12.0641	11.4566	11.5743	7.65096	6.74177	4.47884	4.65864	3.36626	7.55815	5.82414	18.1579	13.1712
s000014561	8.49332	11.8618	11.3728	7.4013	9.6709	6.15384	10.6069	11.806	5.98827	4.72713	7.96449	6.93261	9.65584	11.1052	10.2863	7.27835	5.89327	4.44582	4.3018	3.31045	6.53681	5.60361	14.0074	10.8919
s000014565	6.11308	8.60531	6.49764	4.48203	5.20317	3.31473	7.05266	6.43388	3.27409	4.08896	4.93595	3.78213	8.49906	7.68595	8.07555	4.42174	4.06991	3.20975	3.18976	2.63156	5.10872	4.3968	10.3812	6.27186
s000014568	9.80363	14.1267	11.5596	9.36781	10.3595	5.98446	11.9174	11.3629	5.64274	4.66596	8.53034	7.02507	10.749	11.1467	11.2843	5.96988	6.22716	5.02032	3.7351	4.24335	6.06457	5.7975	15.8229	10.8439
s000014571	9.46926	15.1918	12.8832	9.45968	11.6986	5.8232	13.4175	10.8969	6.50495	5.94327	9.08465	7.83327	11.2008	10.9603	10.8696	6.97262	4.68911	4.11578	3.07393	3.76045	5.9778	6.11712	16.3051	10.8971
s000014579	10.3522	14.7159	13.4337	11.6228	12.8486	5.53325	14.6677	11.4668	7.19034	5.25826	10.0384	7.76924	11.2399	11.0263	11.8746	7.26197	5.1211	3.65515	3.35105	3.32979	6.39075	5.19282	16.2186	11.0294
s000014601	8.90947	12.1374	11.3158	8.17145	9.67858	6.12581	11.4652	9.66579	4.87645	5.18572	8.43209	7.53521	9.57466	11.4333	9.95008	6.82948	6.52412	4.69847	4.14787	3.38509	6.2793	4.78972	14.5875	10.3287
s000014629	8.67803	11.6996	10.5178	7.98216	10.1412	5.22957	11.7747	9.67154	5.26352	6.02214	6.85338	7.53424	10.0336	10.625	11.0888	6.51971	5.96564	5.21457	3.87921	3.5521	6.66512	6.2033	14.5296	10.1786
s000014638	3.51566	3.69911	3.23624	3.53401	4.24016	2.95296	4.09236	3.11084	2.8529	3.29535	1.37291	2.42523	3.46312	3.44722	3.68715	2.08481	2.42152	1.82488	1.64112	1.70223	2.20622	2.56413	4.78613	4.58451
s000014639	6.4592	8.30093	9.18505	6.35637	7.16038	3.59471	8.52271	9.03594	3.91682	3.2273	5.71439	5.30566	8.86481	8.42761	10.3071	5.10454	4.90548	4.13553	3.72898	3.52563	5.70188	5.32955	12.2069	8.14663
s000014650	8.55002	14.7216	13.4255	10.235	12.3266	5.87609	14.0837	12.4106	5.32611	5.41894	10.5101	8.43444	11.532	12.0709	12.1027	6.37295	5.80139	4.65937	3.58518	2.99612	6.96396	6.63529	18.9144	12.0353
s000014666	8.87542	12.5927	12.6867	9.74182	12.1667	6.10259	12.7069	11.7865	5.14924	5.02261	9.5612	8.09821	10.2519	11.0532	10.2221	6.82596	5.98623	4.88738	4.1455	3.15592	6.93763	6.62317	17.8148	11.6524
s000014677	10.5641	15.1269	15.4212	10.6879	12.8418	6.92549	14.0715	13.0038	5.84325	5.70124	8.83478	8.80441	11.9569	11.9356	11.8369	6.27517	7.08302	4.58826	3.6492	3.63146	7.00966	5.24939	18.8615	13.0343
s000014682	9.25295	13.5269	12.2401	8.87749	11.0177	4.91174	13.1204	10.5799	6.10209	5.26137	8.10259	7.78878	11.4432	11.4704	11.6588	6.0986	5.61522	5.15904	3.57538	3.21494	6.07425	6.33563	15.897	11.4221
s000014791	8.23039	12.7517	11.8243	8.74394	10.2037	5.51219	11.0431	9.39416	4.99399	5.26208	8.25143	7.30675	10.4379	11.215	10.4704	6.42909	6.28493	5.07454	3.51284	3.59539	5.90909	5.86166	14.4875	10.6955
s000014883	8.3071	12.0962	11.5733	8.03697	10.3784	5.30316	11.683	10.889	5.18834	4.74986	9.27684	7.81648	10.4587	11.3329	10.6218	6.68734	5.74729	4.56378	3.29263	3.46513	5.91442	6.33391	16.0119	11.3101
s000014893	7.03481	8.28515	8.67403	6.30994	7.99771	5.42593	9.24028	8.28899	4.50748	4.04109	6.13116	6.98204	8.01304	8.07967	7.6666	5.01347	4.84295	4.16401	3.88109	3.38971	6.05344	4.66279	12.4418	8.23514
s000014902	8.02147	12.1256	11.5832	8.25391	10.1366	4.3547	10.9268	9.40624	4.76273	4.39605	8.25248	5.9008	10.2026	10.5044	11.1978	6.49902	5.11768	4.82219	3.48365	3.61901	6.04755	5.32303	14.3839	11.2969
s000014908	9.10891	12.6933	12.3007	8.94412	11.4152	6.50328	12.5828	12.0891	5.84394	4.75913	8.78571	8.13629	10.605	11.0277	11.1277	7.24773	6.10666	4.44202	4.91566	3.73765	7.0694	5.97152	17.5221	12.3567
s000014937	8.17	11.8135	10.7049	8.35163	9.76117	4.66596	11.0285	9.08502	4.90097	4.36998	7.28856	6.87842	9.77972	9.27709	10.1052	5.19239	4.60526	3.7109	3.73277	3.16649	4.68544	4.96054	14.0891	10.1298
s000014939	9.02735	14.878	11.9725	9.61188	11.3518	6.29629	13.0929	11.0574	6.83901	6.59633	9.49943	7.57157	10.8553	11.2349	11.0057	7.1741	5.77522	4.37516	4.09151	3.31229	6.73664	5.15206	15.8749	11.736
s000014949	7.20204	10.2007	10.3358	7.43718	8.80019	4.00379	9.92801	9.08768	3.77818	3.50027	6.14139	5.55196	9.53388	8.05601	9.18605	4.62114	5.52477	4.71134	3.37542	3.67984	5.08055	5.47091	12.9516	9.56659
s000014967	9.94507	14.1756	13.5806	10.4262	12.2431	6.43032	13.3263	12.5684	5.65053	5.25433	9.96495	8.29681	11.8365	11.5656	12.2253	7.46778	6.50117	5.42099	4.66754	4.33358	8.06759	5.9225	18.0499	12.7108
s000014979	8.92387	13.5287	13.8234	9.45981	11.7402	5.95584	13.1218	10.9121	6.11608	5.01189	9.26155	7.26762	11.1817	12.1711	10.9865	6.52499	6.34107	5.10432	4.48521	3.57002	6.44388	5.94704	17.1264	12.496
s000014981	5.05693	6.33879	5.77598	4.30989	4.53582	2.88102	7.17526	4.60008	2.49211	2.91924	3.363	3.56532	5.94718	5.33432	6.72336	5.17387	2.35862	2.54611	2.29379	2.6946	3.59257	3.65767	8.52401	6.39761
s000014986	9.43317	12.5421	12.3215	8.66269	10.5841	5.94711	11.4455	11.318	5.36875	5.56825	7.78739	7.48699	10.9344	10.9037	12.2735	7.17542	6.76842	5.46227	4.10914	4.00258	7.28813	5.67401	16.4602	12.613
s000014987	5.85194	7.4353	7.36198	5.21519	6.85486	3.27115	8.01629	7.24584	3.56053	3.33666	4.40203	5.42746	7.71934	6.76819	9.35168	5.26983	3.64112	3.16322	3.52668	2.78544	5.41454	5.44514	9.70267	7.99664
s000015066	6.77862	9.82949	10.3764	6.69735	8.45995	4.07559	10.2752	8.6003	3.83617	3.07585	6.15242	6.22849	9.52088	8.32095	9.49751	5.12023	5.77454	4.45915	2.96696	3.49065	5.20961	5.13044	13.4301	9.73786
s000015158	8.38408	12.9323	12.5525	9.59309	11.3142	6.22302	13.1806	11.0311	5.9775	4.9598	8.50315	8.17374	11.2093	10.4288	10.8727	7.0247	5.84433	4.15236	3.99337	3.32061	6.9133	6.33803	16.9384	12.0578
s000015161	7.61465	10.6623	10.4807	7.54904	9.81874	5.78216	10.3072	9.95789	5.32353	4.94717	6.86175	6.95256	8.82296	9.32947	10.4038	6.13987	6.5042	4.42181	3.22176	3.16481	6.13928	5.65853	14.2258	10.6139
s000015172	8.59067	13.1546	12.1056	7.50542	9.58044	6.01315	11.7813	9.95613	5.99823	4.67678	9.44156	7.05947	10.1439	10.1694	9.7529	7.22921	5.06651	3.6303	2.98737	3.37509	6.31984	5.104	14.9699	9.95444
s000015256	10.5873	15.1325	13.1516	10.3972	12.4751	6.54181	13.8409	11.4089	7.13859	6.77272	9.01096	8.39677	12.4668	11.2234	12.2522	7.86039	5.5076	4.56433	3.47291	3.44436	6.01356	6.1733	16.2139	11.1935
s000015284	9.05056	12.1909	11.8963	9.07589	11.1069	6.02949	12.5184	10.5284	6.23114	5.80294	7.96604	8.30286	10.9885	10.8495	11.5093	7.11288	5.93178	4.68878	4.32389	3.18859	6.53929	6.09814	15.2098	10.9304
s000015295	9.26365	12.4178	10.9563	8.928	10.8869	6.26138	11.677	10.179	6.7407	5.19573	7.51732	7.05006	10.3411	10.1635	10.5708	6.44149	5.82555	5.79397	4.26056	4.04455	7.1098	5.72146	14.2238	10.8981
s000015329	8.30278	12.9616	11.9301	9.18905	11.2285	5.53953	11.8652	11.7421	6.1013	4.84093	8.74504	7.64321	11.5185	10.607	10.4814	6.57684	5.51935	4.14765	4.08775	3.37615	7.36948	6.29967	16.2974	10.8688
s000015343	8.00563	12.6425	11.9994	8.88287	10.9477	5.23548	12.2442	11.414	4.78272	4.73817	8.26736	6.89518	10.6738	11.0781	11.2306	5.86102	6.46973	5.37622	4.55823	4.31968	7.01198	5.92891	17.0651	11.0188
s000015346	7.62284	10.322	10.817	7.72613	9.91059	4.79457	10.7584	9.00723	5.58399	4.29728	6.85332	6.35612	9.6089	7.98066	8.82454	5.10083	5.78124	4.51258	3.46251	3.73786	5.61693	5.05023	13.7314	10.2132
s000015355	10.0252	14.1705	11.8015	9.22499	11.4872	5.76417	12.7415	10.1351	6.44103	6.28501	8.14766	7.47834	11.2004	9.74919	10.4865	6.8309	4.68987	4.41967	3.42767	3.90395	6.46121	5.54088	14.3149	10.8711
s000015364	7.3565	11.2136	10.7855	7.14376	9.20329	3.75081	10.2718	9.50887	4.79032	3.81578	7.07743	5.37134	9.52126	8.48227	10.209	5.21564	5.51644	3.87819	3.33299	3.13245	6.07038	5.34408	13.4691	9.42696
s000015404	8.11587	12.4516	11.5549	9.08447	10.3325	5.30317	12.0587	10.5181	5.77625	5.1216	9.02326	7.06141	9.91256	10.9602	10.4348	6.71354	6.58277	5.31287	3.13876	4.18992	5.99397	6.16897	15.9579	11.7089
s000015541	7.78849	12.1455	11.3091	8.18171	9.68542	5.76961	10.9333	8.22224	5.96514	5.56982	7.95569	6.42177	8.96113	10.0296	9.51716	6.02845	5.75874	5.09925	4.48322	3.74131	5.15798	4.85253	13.8441	9.42636
s000015575	9.44682	14.2356	12.8755	10.2392	11.7898	6.30383	12.9285	13.1368	5.77541	4.56819	8.93522	8.64996	10.0775	10.0389	10.799	6.92429	6.03017	4.44817	3.70241	3.45254	7.01165	5.6348	18.3479	13.299
s000015589	7.84651	11.5764	10.4178	7.95256	9.46748	4.90738	9.98719	9.03744	5.17841	3.91533	7.33163	6.01779	9.15176	8.36556	9.59913	6.00271	4.86893	4.05344	3.65862	3.04698	5.79985	4.82088	13.7498	9.96382
s000015624	9.28092	13.7456	13.3106	9.44922	11.5711	5.6939	13.1641	12.676	4.99711	4.13438	10.5489	8.62038	11.5861	10.8787	11.3624	7.26899	6.32002	5.04525	4.22344	4.39452	8.19236	5.98691	18.4932	12.5748
s000015636	8.18872	13.4679	12.3667	10.4558	11.4253	5.81332	11.8895	11.2275	6.37638	4.63659	9.21602	8.03468	9.50996	10.2562	9.97208	6.34062	4.73657	3.67274	3.98909	3.62733	6.87552	4.6733	16.1691	11.6503
s000015638	9.23925	14.3684	12.0701	10.658	12.2539	6.82463	13.7589	11.6633	5.69623	5.3094	9.66784	8.58019	11.3276	11.0965	12.0374	7.34673	6.71448	5.22602	4.01431	4.24904	7.18468	5.45488	18.5681	12.1349
s000015641	7.9545	13.4312	11.8512	8.96223	11.0766	5.64963	12.3317	10.7954	5.28558	5.53514	8.99757	8.53549	11.4377	10.7234	11.5471	6.62161	5.04073	4.54929	3.57615	3.5334	5.86279	6.41667	16.0158	10.948
s000015705	8.13803	10.5638	10.0521	7.45445	9.76094	4.64238	10.9276	9.16253	5.55836	4.25943	7.43249	6.34292	9.03379	7.86234	8.51104	5.69839	4.47913	3.43549	3.42333	2.74699	6.21869	4.71849	12.5444	8.0827
s000015707	5.9047	9.4121	9.37321	5.67284	8.26587	4.30094	10.0855	7.78743	4.64921	4.67274	5.38157	5.75202	9.80884	8.73067	9.9557	6.39992	4.41152	3.85587	3.86029	3.64677	5.18081	5.20695	11.7446	8.95442
s000015771	8.9536	11.1718	9.89986	7.87029	9.87356	4.04586	10.667	9.15446	6.14829	5.15899	7.96075	6.94845	9.92714	9.46396	9.56641	5.61096	4.10133	3.20398	4.12552	2.08522	6.83954	5.17576	12.7994	7.24659
s000015830	9.78091	14.6228	15.2494	11.0983	13.6026	6.80779	14.4611	13.2305	6.10052	5.50984	9.08874	8.26391	12.5783	12.7419	13.2453	7.56237	7.97695	6.20322	4.47932	5.31546	7.5325	6.52643	20.593	13.8152
s000015907	7.83294	10.0282	10.2474	7.39343	9.1968	5.16315	9.79377	9.55105	4.72951	3.72521	6.37946	6.61314	8.78768	8.26119	9.00476	5.93156	5.26769	4.76456	3.69634	3.198	5.98424	5.46828	13.5157	9.4635
s000015908	8.60783	11.0146	10.9047	7.22107	9.77942	5.17095	10.9826	9.17186	5.54791	4.21956	6.71969	6.07769	9.53528	9.27277	10.8082	5.00784	4.42325	3.93199	3.12636	3.37929	6.10535	5.29521	12.7036	9.03303
s000015923	6.74639	9.39441	8.58453	6.07357	6.85407	4.2964	8.06679	8.68361	4.01124	2.76146	6.2332	6.06142	8.35933	7.46218	7.61985	5.09056	5.00552	3.51957	3.60175	2.89818	5.03974	5.54093	11.9607	8.22171
s000015931	9.58868	14.8743	13.7558	10.0518	12.2451	7.54469	13.3205	13.5085	6.12929	5.91473	9.92107	8.87161	12.0742	12.8359	12.6209	7.56589	7.45196	5.2518	4.57526	4.748	7.5073	7.48212	18.824	13.0235
s000015977	11.5725	16.9599	14.9919	12.5239	14.1789	6.4348	16.0928	12.0695	7.33217	6.52048	11.3394	8.48342	12.3655	11.3457	12.7772	8.06372	5.35294	3.98192	3.82336	3.89021	7.44016	6.35139	18.6036	12.8728
s000016009	8.02461	13.9651	12.2294	10.4558	12.2133	6.75387	13.823	11.1406	6.73556	6.83276	9.01731	8.83211	11.4971	12.0323	11.204	6.95317	6.33814	4.46293	4.55397	4.05634	6.80821	5.47365	17.4943	11.6011
s000016166	8.37217	12.546	11.6718	7.85582	9.96983	4.56122	11.2324	10.7828	4.93119	3.74341	8.46269	5.91802	9.61214	9.14661	11.1711	7.03788	4.94951	2.85175	3.93032	3.52268	6.44584	6.39616	15.6271	11.4638
s000016171	9.5375	13.9668	14.4658	9.72185	12.7721	5.53928	14.1404	13.0359	4.19451	5.26942	9.57694	8.24483	12.4864	12.8055	12.4318	7.14365	6.82456	6.24632	3.48893	3.79082	5.64738	6.95816	19.6047	13.1138
s000016174	7.35457	10.9027	9.43964	7.20198	7.90717	4.63881	9.80549	8.80072	5.27088	4.32727	6.72662	6.4409	8.2697	7.6389	9.53857	5.63611	5.053	4.30623	3.25252	3.31677	6.07686	5.14221	12.6543	9.05433
s000016202	8.70954	11.5592	10.2333	7.828	9.92905	4.53786	10.7376	7.95706	6.03861	5.26613	6.18055	5.52468	9.93314	8.84385	9.16497	6.29744	5.67311	4.89848	4.19576	3.35107	6.27646	5.76686	11.8285	9.27529
s000016233	9.04989	14.171	12.2369	9.57183	12.2279	5.72222	13.5449	11.0093	6.21058	5.90434	8.70373	6.57536	10.9604	9.64591	11.6394	6.45351	4.42619	3.68452	2.67306	2.98468	5.63994	6.11641	14.8751	10.2371
s000016248	9.24076	12.1643	12.5547	8.96586	11.2679	5.53164	12.3753	10.5666	5.67571	4.68658	7.9929	6.85623	10.5751	9.18755	10.5826	6.8551	5.57875	4.33032	2.76893	3.28055	5.03474	6.19659	14.9982	10.9169
s000016291	7.18056	9.77422	9.34851	6.46806	8.33845	5.04852	10.4843	8.49259	5.66707	4.59926	5.63884	6.03483	8.22651	8.66119	10.0772	5.74126	3.97124	3.52095	3.33627	3.04644	5.31949	4.39947	12.4606	8.53965
s000016313	6.3845	8.99104	8.49188	6.27954	6.88375	4.67064	8.50307	8.25821	4.21686	3.58134	6.53078	5.92404	6.82796	7.16672	7.94946	5.01358	4.28008	3.22391	3.84687	3.43541	5.48874	4.08019	12.2963	8.10818
s000016314	10.7945	15.7166	13.5328	10.3358	12.2455	6.4278	14.1401	12.5582	7.14328	5.17739	9.94008	7.35991	11.6621	11.1115	12.876	7.19644	7.17784	5.30901	4.75313	4.58316	8.12545	5.58671	18.3794	13.3783
s000016316	6.93361	8.77825	8.80995	5.10072	6.63516	3.5246	8.63733	9.39992	3.44496	2.84016	6.86752	5.2474	8.00886	7.71246	8.48486	5.19197	3.96536	3.4636	3.79941	2.69691	6.38129	4.57962	11.5717	7.17826
s000016334	11.6243	16.5638	14.9489	11.0918	14.5284	7.21639	15.7075	12.8361	7.37984	7.26504	11.7637	8.30694	12.7968	12.7923	12.9314	7.61122	6.54171	4.90941	4.15084	3.6114	8.12211	7.14817	19.0826	13.8069
s000016340	5.82001	8.49949	7.61645	4.99589	6.60575	3.70537	7.97725	8.0602	3.8459	2.83651	5.63959	4.79889	8.07221	8.2208	9.5497	5.94584	4.40735	3.04686	3.78768	2.61482	6.53203	4.69703	12.1634	8.59746
s000016347	12.1678	17.4245	16.056	12.403	14.8387	7.75785	17.0113	14.6028	7.87683	7.23804	11.4236	10.1877	12.8525	13.786	12.5896	7.92082	7.16748	4.81155	5.46372	5.0308	9.01772	6.37137	19.634	14.531
s000016354	7.28623	11.0624	10.6619	7.17199	10.2894	4.61977	10.7738	9.64653	4.79176	4.64975	7.52324	6.26882	11.4084	10.0832	10.534	6.42364	4.79896	4.58352	3.00726	3.29189	6.06642	6.69095	14.0285	9.57855
s000016355	10.8376	16.7581	15.6493	12.6298	14.9167	7.51684	15.3286	15.1588	7.40404	6.20334	11.9979	10.4372	12.8559	13.0896	13.2599	8.20438	8.37571	5.54149	5.49268	4.42841	8.97724	6.71331	20.7691	16.1652
s000016358	5.28303	6.47394	7.48774	4.40016	6.25852	2.66402	7.24562	6.34976	2.54343	3.03179	3.91791	4.36407	7.51982	5.90128	7.54881	4.9316	3.73009	3.69442	3.01294	3.08217	4.94171	5.09619	8.86352	6.44804
s000016370	8.34535	11.7697	11.0686	8.36082	9.25261	5.5163	11.2629	9.8131	5.3411	4.95689	8.05612	7.54693	9.41215	9.25018	8.66349	5.44004	5.51393	4.16469	4.25694	2.89671	6.05649	4.66534	14.2092	10.076
s000016381	5.55797	7.2047	7.10259	4.43082	5.24298	3.4443	6.90769	7.19868	3.32641	2.95938	5.02036	4.51079	6.44896	7.0703	6.94406	4.07784	3.7509	3.34215	3.53795	2.65286	5.26475	4.58221	9.79946	6.94313
s000016408	10.2941	15.0613	13.2637	10.4429	12.3691	6.79479	13.8198	12.3295	6.66767	6.7747	9.75755	8.24551	11.683	12.3722	12.6916	8.84809	5.92234	4.86624	3.84957	4.15035	8.02031	6.35269	16.5185	12.5837
s000016409	8.21936	12.4471	11.7999	8.72589	10.5545	5.37329	12.145	11.596	6.24003	5.21789	9.31448	7.14117	10.6742	10.8643	11.6335	6.59689	4.84902	4.3067	4.25924	3.06752	6.33863	6.24617	15.3196	10.8802
s000016449	6.30638	9.86867	9.34422	6.62469	8.45005	4.64641	8.91996	8.10794	4.70556	4.09345	6.32447	5.21898	8.75204	8.26243	8.27806	5.78554	4.43698	4.43303	3.08125	2.79983	4.686	5.85319	11.9515	8.1098
s000016481	12.2014	16.8474	15.8074	13.196	15.4021	6.33283	15.4845	14.1011	6.10893	6.28893	10.97	10.2631	13.0509	13.7191	12.2134	7.07576	7.00235	5.34733	4.33014	4.25469	7.56943	5.69481	20.0967	14.783
s000016485	8.39606	11.4636	11.1287	7.34923	10.726	5.03758	11.7509	10.4698	5.28992	4.12458	7.95638	7.54346	10.8926	9.5456	10.7925	6.74565	5.33042	4.31668	3.65112	2.95796	5.59544	5.37406	14.2522	10.3561
s000016491	8.80637	12.0294	11.0045	8.49803	10.1551	4.27442	11.7517	9.87134	6.39852	5.40716	7.1752	6.26709	9.46374	7.73242	10.0089	5.21819	4.08643	4.11238	3.12507	2.64169	5.99851	5.29529	12.1229	8.6657
s000016493	8.90761	12.5381	11.2912	9.14282	10.4087	5.71214	12.7479	9.48144	6.77412	6.86776	7.4547	7.30326	11.0881	10.3269	10.819	7.60884	5.9704	3.60489	3.98082	2.88609	6.61697	5.46848	12.8933	9.15041
s000016498	10.0862	13.7628	12.2822	9.47316	10.9335	6.29046	13.222	9.32043	6.03873	5.73629	7.84197	8.08415	10.8974	10.621	10.0653	5.76478	5.69575	5.18229	3.35746	4.0236	5.69892	4.97904	14.5663	11.0214
s000016711	8.21009	11.2851	10.824	7.7984	9.2912	6.0415	11.0926	10.0363	5.68705	4.95847	6.14207	7.11935	9.33597	8.13416	9.42934	5.16078	5.39903	4.59626	3.54663	3.42592	6.21463	5.3838	13.2235	10.1821
s000016716	8.82542	12.427	10.682	7.5319	10.1075	5.24523	11.4191	8.65649	5.19162	4.61914	7.20091	6.32392	11.1798	8.64898	9.8218	6.26559	5.56273	3.7296	3.55458	3.3382	6.05431	5.3099	13.6033	10.1702
s000016763	6.0087	10.1418	9.85021	6.7434	8.53047	4.42577	9.43375	9.02398	4.27728	3.48203	7.30745	5.5675	8.60458	8.26132	9.88787	4.84944	4.85465	3.83162	3.43378	3.36162	6.24895	5.09762	13.3634	9.60404
s000017071	7.40773	10.2889	10.9619	7.14111	8.73203	3.83785	10.3603	9.70231	3.55202	3.96886	7.16783	4.96614	9.59919	9.54852	9.92792	5.31111	5.66307	5.4439	3.51974	3.76058	5.30562	6.19766	13.7023	9.48536
s000017075	5.57217	9.33174	7.27682	4.72011	7.24614	3.43365	9.02805	7.94426	3.82791	3.92302	5.65761	5.74294	7.25466	7.34138	8.92041	5.23634	3.27828	2.74331	2.98588	2.76557	4.77203	4.97889	10.2327	7.89098
s000017076	6.44663	9.15758	9.06489	5.59231	7.3471	4.49193	9.0853	8.20275	3.47187	2.85118	6.34443	5.90373	8.88906	9.3539	9.59451	6.04872	4.41017	4.28303	3.83026	3.43079	5.66506	5.56874	12.9498	7.8472
s000017077	5.90724	9.02965	8.82109	5.43618	7.21495	3.75693	8.63999	8.95741	3.79242	3.485	6.91541	5.99434	8.19998	8.82346	8.52303	5.5045	4.34828	3.68201	3.21294	2.41947	5.221	5.82031	12.6812	7.91948
s000017079	6.82913	9.08774	8.28507	6.09426	7.85476	3.48312	9.16703	7.53534	4.31624	2.77138	6.08571	5.03411	7.88662	7.96778	8.80035	5.18835	3.66608	3.17439	3.31056	2.72508	5.6895	3.74248	11.5887	7.23028
s000017080	8.21849	11.8654	12.0786	8.23789	11.152	5.14302	12.2343	10.8821	5.05894	5.58453	7.92687	6.94608	10.6719	11.1838	11.8948	5.51626	5.26804	4.90896	3.89017	3.03948	6.82462	6.17523	14.8421	10.7485
s000017081	4.81874	6.09727	6.20762	3.3331	4.81796	2.97466	6.11823	5.60246	2.32156	2.2706	4.50501	4.02707	6.94876	5.20024	6.7163	3.99476	4.10451	3.78627	2.52467	2.53871	4.38847	4.45493	8.70608	5.58741
s000017082	7.98763	10.5441	10.4741	8.02444	8.60654	5.15409	10.314	9.53727	4.9066	4.8118	6.96135	6.42546	9.6652	9.72924	10.0629	5.87187	5.26172	4.9349	3.42236	3.74604	5.30907	5.70728	13.8365	9.80236
s000017083	7.54764	10.9101	11.1048	7.31518	8.81349	5.18916	11.6055	10.2938	5.25508	4.35187	7.09516	6.47853	9.43234	9.12598	9.93	4.98458	5.00528	4.47752	3.58392	3.17002	6.09491	5.33655	13.5676	9.21319
s000017084	7.52865	9.78381	9.54707	6.88556	8.30076	4.76773	9.21494	8.63857	4.8344	4.87432	6.81425	6.83968	8.77601	8.78879	9.24411	6.11458	4.30309	3.74289	3.68008	3.14147	5.56026	4.80039	12.0595	8.46357
s000017085	6.09663	8.08163	8.72436	5.18278	7.34037	2.68508	8.75028	7.93518	3.519	3.22156	6.59551	4.83258	9.12534	8.41793	9.03135	5.54293	4.24179	3.64692	3.9713	2.00362	5.85589	4.55973	12.2756	8.1226
s000017088	7.01461	9.8208	9.61178	6.72275	8.55018	3.49856	9.67033	8.9871	3.61745	3.79318	5.35046	5.01311	9.20566	7.88536	9.52801	5.75931	4.42951	4.53935	3.41005	3.42496	5.32416	5.65972	12.9971	9.56399
s000017089	8.19504	10.1681	9.62614	6.40345	8.29612	5.47016	9.65648	9.39104	5.41371	3.97793	6.16607	6.2229	9.39399	9.49781	9.15927	5.43554	4.65892	4.45862	3.96338	3.4257	6.5863	4.86402	12.745	9.57168
s000017090	8.21446	11.6209	11.8064	8.12139	10.8422	4.85795	12.4024	11.4863	4.29802	4.52081	8.24109	6.37676	10.2742	9.93544	11.2495	5.20901	6.36677	4.98369	3.94577	3.61388	6.1456	5.08782	15.5959	10.8548
s000017091	10.3214	12.9762	12.9727	9.23085	11.4518	6.60768	13.804	11.1537	6.08555	5.57509	8.52646	7.64801	11.0461	10.6739	12.0743	6.31381	5.95153	4.33268	3.31101	3.69542	6.50181	5.6328	14.7786	11.067
s000017093	6.69329	8.54262	8.80599	6.52013	7.90527	4.28917	8.71019	9.09744	4.22986	3.38677	5.74084	5.5632	8.20115	7.39411	8.88199	5.44654	4.96264	4.34668	2.95012	2.67754	5.60538	5.14208	11.8633	9.12133
s000017094	8.31832	11.5623	10.9902	7.69534	10.0057	5.57664	11.4623	10.2995	5.50444	5.27383	7.38832	6.26836	10.3323	9.64162	9.76781	6.11617	5.58202	4.09537	3.69997	3.12803	6.20818	5.23632	15.0763	10.5469
s000017096	4.32888	5.90509	5.63187	3.21266	4.8476	3.17755	5.30424	5.16957	2.78014	2.25163	4.31761	3.22927	6.23053	5.29865	6.53201	3.45424	3.20474	3.05911	2.40277	2.15917	3.91972	3.86422	7.55654	5.37072
s000017099	5.36186	7.68612	7.60571	5.06216	6.75246	3.11495	7.54869	7.44786	3.32666	2.39649	4.64161	4.93011	7.80674	6.43957	8.95175	4.91396	3.9428	2.49702	3.56771	3.00967	5.52764	4.83434	10.9365	6.92167
s000017101	9.32591	12.8454	12.3054	9.15703	11.7056	5.6999	12.6812	13.1325	5.36031	4.52067	9.37656	9.17796	10.946	10.8627	11.6907	6.29664	5.76057	4.92328	4.18448	3.15403	6.82643	5.86716	18.3417	11.8817
s000017102	6.12139	9.93398	9.73469	6.18374	8.07597	4.20776	9.06349	10.3532	4.23589	3.21396	7.69101	6.2729	8.9535	9.51638	9.74724	5.70322	4.90867	4.08165	2.86117	2.43926	5.85296	5.99316	13.4917	10.0486
s000017103	6.48568	9.49457	8.83976	6.04227	7.69159	3.61422	9.24501	7.63663	4.6533	4.18651	6.63162	5.33216	8.68111	8.11264	8.77061	5.27949	3.58073	2.85519	2.91323	2.53904	5.36515	3.85623	10.5567	6.96969
s000017105	5.85779	7.27981	7.29638	5.09124	6.34896	3.31275	7.16537	5.96753	3.12491	3.21093	4.53936	4.10504	7.7361	7.01413	7.60493	5.9571	4.40584	3.97947	3.19927	3.53255	4.63277	4.84686	9.26967	6.78467
s000017106	10.5144	16.7946	15.9273	12.1417	15.3007	6.42343	16.1548	14.2108	5.68292	5.72084	10.3038	9.25549	12.4062	12.6827	12.2036	7.30688	6.2968	4.96474	3.7788	3.49853	6.55666	6.73695	20.777	15.059
s000017107	8.17964	11.3347	11.1621	7.23308	9.61301	4.55896	11.2147	9.64114	4.70069	4.74323	6.95983	5.24958	10.8621	9.88279	10.5952	5.2784	5.03383	4.68323	4.02737	3.12627	5.13809	5.64783	13.7604	9.71251
s000017108	4.76258	6.28329	6.47172	3.9207	4.40184	3.27538	6.47804	6.22114	2.90741	2.51776	4.54532	3.66811	7.30044	5.31491	7.59586	4.62477	4.53052	3.27171	2.82646	2.49411	5.36366	4.85226	9.30646	5.88578
s000017109	6.7695	9.79396	9.80401	6.85731	8.75989	4.60628	9.97694	9.96021	4.69976	3.05789	6.72997	5.45976	8.98917	9.12177	10.6893	5.13267	5.15271	3.95098	3.27759	3.0989	6.44041	5.60794	14.689	10.1319
s000017110	6.91171	11.2123	10.5403	7.27252	8.61369	4.93598	10.1526	10.2592	5.21753	3.69433	8.4627	5.80085	8.43598	10.499	9.68046	5.60802	5.22527	4.30386	3.08028	3.07848	5.93446	4.95453	13.5081	9.0862
s000017113	9.0214	13.2941	12.572	8.56437	10.8031	5.39133	12.3072	11.6618	4.70671	4.72554	8.71139	6.79444	11.8086	11.8627	10.6225	6.68021	6.94444	5.40999	3.2857	4.49291	6.14307	6.89729	17.4149	11.3506
s000017115	8.64757	11.3342	11.0827	8.11763	10.2062	4.89381	10.7812	9.79839	4.16301	5.06521	6.86142	5.77378	9.88532	10.5764	11.0022	5.96334	6.16657	5.52768	4.75613	4.51617	5.11557	6.00413	14.5369	10.2899
s000017116	6.37066	7.75936	8.08456	5.95477	7.11976	3.78878	8.28433	8.21347	4.06424	3.48167	5.98936	5.90895	7.71797	6.76883	8.41173	5.2447	4.00559	4.27037	4.20574	2.8275	5.53695	5.20155	11.1058	7.71834
s000017118	6.04361	8.606	9.37681	5.86064	7.42543	3.5811	9.09536	6.79913	3.80444	4.00671	4.63456	4.71797	9.71549	7.47587	9.67681	4.85287	4.87561	4.07127	3.64852	3.49211	5.08293	4.95645	11.0448	8.4681
s000017119	5.16882	6.99504	6.98763	4.18957	6.70446	3.17488	7.5932	6.74356	3.53389	3.02948	3.51836	4.52264	6.56169	5.66427	7.61834	4.83501	3.97289	3.38542	3.38869	2.80219	4.6458	5.41952	9.75323	7.14083
s000017146	6.79778	8.80939	8.46567	6.05717	8.70557	3.68656	9.34854	7.05224	3.71571	4.29651	5.23003	4.70869	9.27424	7.2898	9.94174	5.34392	4.81571	4.42661	3.58013	3.05632	5.51167	5.8015	11.34	7.70147
s000017153	6.93669	9.16919	8.01131	5.98469	7.95289	3.23	9.12453	8.0598	3.14428	3.87014	6.09911	4.52789	8.78977	8.03404	10.1677	6.15737	4.94379	4.0978	3.14696	2.89059	5.07073	6.32496	10.6885	8.02573
s000017155	10.0254	14.4277	11.8735	8.7407	11.3649	4.88564	12.8848	13.0715	4.91734	4.44311	9.80679	6.08784	11.3721	10.9744	13.1953	7.13249	5.40979	4.71082	4.17718	2.13538	7.60274	6.53311	16.6865	11.3817
s000017171	9.76684	14.067	13.5198	9.51034	11.8733	6.99443	13.6162	12.0531	5.3235	4.68943	8.87254	8.54511	10.8188	10.8126	10.9898	6.3936	6.84595	5.11247	4.45331	3.61913	7.08034	6.05246	17.8807	12.9035
s000017173	8.46871	11.6541	11.0511	7.78942	10.3424	5.38682	11.683	9.09272	5.41471	4.25089	6.27929	6.85122	9.2935	9.07654	10.7206	5.12334	5.54439	5.10906	3.12838	3.86958	6.36374	5.33704	14.419	10.4966
s000017177	6.79685	10.0872	9.326	6.81457	7.94363	4.70702	9.30734	8.34336	4.57379	3.46486	5.76093	5.61286	8.64646	9.14756	10.5416	6.02521	5.34794	4.00877	3.35405	2.96054	7.0392	5.51194	12.0023	9.35274
s000017202	13.7518	20.1256	16.87	14.8062	17.4053	8.83574	19.4377	14.9141	7.93495	8.99043	11.8947	12.1305	15.3632	15.1084	14.9697	8.2265	7.89156	5.53508	4.25921	4.53974	7.25442	7.04505	21.4869	16.5454
s000017203	6.76496	9.96063	9.86291	6.31393	8.33676	4.75436	9.66661	9.23147	4.2767	3.74309	6.41263	6.07676	9.40529	8.39808	10.7989	5.44627	4.48611	3.38343	3.55565	2.75732	6.02512	5.17546	13.6545	8.96788
s000017205	10.5158	16.0842	13.3662	11.7806	13.6292	6.23262	15.83	12.7529	6.82924	5.67369	9.76642	9.38696	13.5693	11.0001	13.4506	6.41721	6.69447	3.99668	4.52933	4.25293	7.04519	6.74908	19.2925	13.4959
s000017214	7.48804	10.6918	10.3249	7.27226	9.54111	4.38711	10.6606	9.14832	4.39022	4.42973	7.26914	6.58946	9.59613	8.80209	9.81066	6.82326	5.4553	3.85765	3.2826	3.14773	5.70533	5.6742	14.9506	10.224
s000017274	6.24603	11.0671	11.1607	6.78502	9.84109	3.86152	11.543	10.6161	4.25206	3.43468	8.00941	6.17995	10.5159	8.81902	11.5683	5.1741	5.54223	4.35026	3.06456	2.45484	5.56569	5.91587	14.6194	9.8012
s000017349	12.189	17.1607	16.006	12.4079	14.8524	7.76003	16.2039	13.1165	6.75496	7.46027	10.4842	9.85365	13.6068	13.389	12.6288	7.50635	7.31788	5.24864	3.88209	4.2562	6.44409	6.08986	18.9519	13.891
s000017362	8.15661	12.1012	12.045	8.31116	9.72114	5.72642	10.761	12.1794	4.66768	4.26185	9.25623	6.86941	10.0608	10.3357	10.5443	6.14796	6.23713	5.25185	4.10289	3.87572	6.49923	5.27778	15.2638	10.3072
s000017364	6.02296	7.41632	7.41255	5.86675	7.09935	4.42865	6.98015	5.24981	4.536	4.15294	3.80732	4.328	6.52186	6.15147	6.43783	3.91485	3.53762	3.44218	2.34808	3.29948	3.28187	3.84031	9.18651	6.13813
s000017374	9.01608	11.4473	11.7069	8.66726	10.7849	5.25251	11.4463	9.63927	4.50788	4.69203	7.24511	6.09962	9.65462	9.59662	9.41037	6.23687	5.82516	5.81094	3.83658	4.50619	5.63056	6.08185	14.992	9.33899
s000017396	9.79754	14.7628	13.9521	11.2321	11.8817	6.16299	13.788	11.5229	6.06435	6.26721	9.69674	7.92134	12.2103	12.2311	11.682	6.97146	4.43351	4.28734	4.77211	4.2938	6.11177	6.52147	16.8209	10.4287
s000017405	8.14785	11.0796	11.2171	7.34649	9.9357	5.46104	11.1395	9.83769	4.32908	5.1282	6.72986	6.30182	10.0728	10.184	10.5522	6.8137	5.42019	4.93662	3.03925	3.56462	5.93378	5.9021	13.8698	10.0118
s000017621	7.98184	11.3364	12.4793	9.08311	11.6226	5.06417	12.1825	9.19468	4.80297	4.00741	6.76354	7.43756	10.7625	7.85804	9.79229	6.22508	4.91326	3.51991	4.15083	3.2107	5.31019	5.67047	14.1352	10.3396
s000017634	8.89438	12.8324	12.2773	8.89844	11.0051	6.31529	12.8265	11.4963	6.59021	5.06172	7.86275	7.66488	9.68549	10.6799	10.1388	7.1023	5.33857	3.89862	4.06369	3.88727	6.19333	5.09302	14.1089	10.6756
s000017641	8.45256	11.9626	10.6955	7.86634	9.73461	4.80146	10.8723	10.1294	3.45649	4.95428	7.65487	6.59758	10.8224	9.99063	11.1983	6.26283	5.77305	4.56472	3.04046	3.71921	5.40333	6.16838	14.7236	10.4263
s000017649	6.72616	10.1747	10.3556	7.0584	9.41891	3.85966	9.88171	9.32562	3.31159	2.60569	7.18233	6.76808	9.81044	7.9405	9.46566	5.37219	4.93773	4.05982	3.72038	2.85064	4.04894	6.01473	14.167	10.2799
s000017651	7.98921	11.3551	10.2075	7.48417	8.86926	5.40362	10.3282	10.8661	4.69123	4.05397	7.6181	7.02549	10.3766	9.27112	11.7514	6.73331	6.04631	5.36608	3.85674	3.03526	6.8284	6.37101	14.4202	10.9682
s000017652	10.9087	17.1952	14.7276	11.6031	14.4419	7.17036	15.4958	11.8758	6.91354	5.86364	10.632	8.79096	11.8371	12.3631	12.6395	6.97673	7.21794	5.45122	3.79463	3.89641	7.70539	6.60756	19.0641	13.2832
s000017653	7.09769	10.3071	9.79469	7.3546	8.3596	5.03557	9.47395	9.19777	5.1924	4.57578	6.43809	6.59764	8.45191	8.90792	9.95811	5.15353	4.49086	4.02282	3.63	2.79786	6.35304	4.47328	13.6707	9.56706
s000017661	8.11675	12.2609	12.1665	8.27763	10.3211	4.53427	11.0028	10.9184	4.45625	3.33865	8.52792	6.82386	10.2701	9.47341	10.3555	6.22334	5.86256	3.86899	4.39518	3.42142	6.68184	5.75713	16.6111	10.7711
s000017664	10.1381	14.5524	12.641	9.47874	12.1181	6.71905	13.4884	11.853	7.42569	6.07842	9.46532	8.34816	11.8173	11.5725	11.2032	7.86646	6.15366	4.64518	3.734	3.15965	7.09756	5.93031	15.6228	10.5091
s000017667	7.09186	10.2706	10.2985	7.5731	8.51864	4.69418	9.94647	8.6533	4.25426	4.39471	6.79741	5.35544	8.5591	8.42605	8.83887	5.13991	4.79503	3.86935	2.65159	3.33682	5.11396	5.31583	12.5827	8.75532
s000017687	8.09131	10.6895	9.07399	5.92434	8.67324	4.12929	9.98494	7.42407	5.0439	4.5353	6.46012	4.86971	8.95469	6.96536	8.90386	5.43811	3.36515	2.88103	2.85499	2.7502	4.66161	4.60513	10.1785	6.95028
s000017701	8.14539	10.8876	10.88	8.07072	10.5892	4.90665	11.0013	9.07826	5.57132	4.75534	5.687	6.07679	10.3185	9.16465	9.81752	5.35049	5.9649	4.43395	4.25633	3.66086	6.14693	5.27858	13.3198	9.63434
s000017709	7.01591	9.94543	9.80447	7.25697	8.13389	3.96739	9.75169	9.15836	4.66423	4.11738	7.87211	6.16315	9.21179	10.5565	9.63254	5.02163	4.16521	4.32422	3.91104	2.64125	5.26215	4.47316	13.4347	8.47156
s000017712	7.86576	9.75769	10.111	7.1584	8.83051	5.19316	9.88105	8.45988	3.5604	3.46604	5.25352	6.08774	9.05603	8.10797	8.76734	5.7945	4.89439	3.71365	3.74443	3.21597	4.79017	5.84407	11.9827	9.1936
s000017736	9.16592	13.6056	12.2503	8.94991	11.964	4.65184	12.5311	11.0269	5.9226	4.70786	9.08646	6.48121	10.6121	9.11063	10.1905	5.60483	4.36796	4.23563	3.06218	3.38856	6.2001	6.09104	15.1188	10.0193
s000018027	8.68618	12.8796	12.4891	8.91724	11.0116	5.68267	12.4247	11.7177	5.59064	4.45144	9.47213	6.88749	11.1386	10.4537	12.4813	7.04746	5.47375	4.74641	4.44463	3.70713	7.64994	6.30869	16.669	12.0004
s000018029	9.46392	14.9266	13.4324	10.0316	12.9312	6.04598	14.4535	11.8823	5.62395	5.52761	9.48119	7.48746	12.4603	11.7083	12.1506	6.84182	6.00399	5.83065	3.61815	4.16362	6.40867	6.88762	18.5237	12.8046
s000018051	6.15894	9.11764	9.16822	6.09223	7.10044	3.56731	8.08179	7.39245	4.11967	3.31373	6.49444	5.29089	7.59086	7.64967	6.94556	4.71019	4.73553	3.57271	3.50496	2.54449	4.36591	4.85762	10.6873	7.64031
s000018317	5.18274	8.33014	7.59566	3.99824	5.31399	2.54778	6.57472	6.1698	2.85582	3.04666	4.89658	4.22479	7.36584	5.70003	7.80997	4.29809	3.80157	4.3406	2.53787	2.95127	4.24858	4.41218	8.50683	7.1937
s000018358	7.34956	9.56413	8.91359	5.97342	8.07015	4.27714	9.33734	7.16905	3.6838	4.16483	6.78328	5.46137	7.96979	7.48727	8.18527	5.71886	3.86742	3.16039	3.43486	2.74686	5.46373	4.48666	10.1511	7.3493
s000018362	8.8929	14.5252	13.2113	8.67868	11.951	5.49442	13.7425	10.1321	5.77504	5.41573	9.58011	7.45081	11.6437	9.47041	10.8336	6.67937	5.18966	3.2631	2.96841	2.96162	5.52069	5.48639	15.5146	10.6339
s000018380	12.3055	16.314	15.0446	11.7401	13.9857	6.55254	16.1646	13.3172	7.26063	5.90138	9.99981	8.71889	12.8549	12.2007	13.4841	7.56147	5.78149	4.88188	3.80717	4.07311	7.28893	6.76187	18.3233	13.3921
s000018404	6.36402	9.3275	8.95639	6.78227	8.32096	4.12715	9.37974	8.15536	3.33262	3.60413	5.7739	5.04838	9.18605	8.06815	9.13536	4.87559	5.33326	4.65695	2.86162	3.63662	4.27273	5.62251	11.9159	9.32296
s000018441	8.90449	13.256	11.9042	7.73363	10.8833	5.10635	12.3125	10.1529	5.84351	4.47874	8.61775	6.75832	11.3285	8.93534	9.08063	5.83609	4.87166	4.20972	3.03331	3.07538	5.9911	6.54026	13.7233	9.0984
s000020034	11.1069	15.8217	14.0893	11.4171	13.9033	6.75801	15.1217	11.7735	6.77236	6.20744	8.9033	8.22464	12.9635	11.1302	12.8987	6.42539	6.33561	4.64037	4.5064	4.49869	7.62031	6.62226	17.4367	12.6671
s000020052	6.34012	8.99329	7.73383	6.12788	6.56699	3.29232	7.91656	8.56622	3.4313	3.10181	6.1661	4.81723	7.47798	7.95552	9.08109	4.43349	4.03299	3.6667	3.58148	2.2359	5.23641	4.89701	11.5975	8.26018
s000020085	5.39483	7.29716	6.34243	4.56277	5.46146	3.53489	7.42414	6.0316	4.09042	3.27538	4.34832	4.56083	6.54355	5.76789	6.45057	3.81849	3.08107	2.57864	2.45242	2.71778	4.37448	4.30504	8.21908	5.85562
s000020093	8.18644	12.0636	11.3757	8.49581	10.3789	4.17586	11.1004	10.5188	5.76892	4.40046	7.26564	7.01136	10.1588	9.33468	10.1034	5.20763	4.51419	3.99772	3.55693	2.82065	6.08623	5.10672	12.8872	9.37689
s000020094	5.65631	7.55725	7.62948	4.91337	7.10452	4.28024	8.38657	7.77139	3.06779	4.03126	3.759	5.37479	7.70054	6.63551	8.23349	5.01922	3.98064	3.9682	3.28801	2.81887	4.91086	5.36217	10.1772	6.99719
s000020103	8.45449	12.736	11.6812	8.94947	11.2515	4.38044	11.9789	9.77595	5.11096	4.19205	8.64499	6.42067	10.2831	8.36316	10.5814	7.26953	5.06412	3.15401	3.40241	3.10805	5.83685	5.70946	15.306	10.8086
s000020332	7.09649	9.94928	10.1169	6.62843	8.25807	4.03295	9.38659	8.73515	3.70769	3.41398	6.09497	5.42416	9.65106	7.75958	10.3019	4.25482	5.17324	4.45342	3.13842	3.65724	5.00691	5.61877	12.9006	9.6502
s000020341	4.69293	6.99981	7.07324	3.97754	5.87015	3.24886	6.75867	7.01975	3.18876	2.14082	4.56868	4.34152	7.94786	7.19914	7.93732	5.02958	4.70878	3.40335	2.75291	2.80192	5.21138	4.82803	10.0533	6.42526
s000020403	6.05194	9.57634	7.75996	6.24545	6.89351	3.6141	8.57981	7.83014	4.06076	4.16533	6.30811	4.86228	8.82305	6.60609	8.59204	5.12094	4.35643	3.2307	2.87908	3.10303	5.30006	4.80458	10.7716	6.22149
s000020426	9.02515	12.2679	11.3843	8.06557	9.72818	5.48137	11.443	10.5969	4.6021	4.66609	7.05599	7.71554	9.66897	9.78361	10.9042	5.16499	5.04834	3.98164	3.36625	3.3357	5.34837	5.45052	14.9773	10.1736
s000020449	6.32479	10.2512	9.07525	6.71401	7.56391	4.78399	9.29082	7.87344	4.3956	3.8132	5.97857	5.96194	8.60897	8.45029	8.5836	4.49461	5.23337	3.7786	2.95439	3.84475	4.02893	4.16596	12.9442	8.59225
s000020479	7.43399	11.0395	11.0439	6.24763	8.58204	4.67713	11.0119	10.4119	3.31386	3.2137	8.01975	6.05517	9.45016	8.68287	9.98336	5.26173	6.34912	4.36719	3.21135	3.30116	5.95852	4.94024	15.5478	11.346
s000020482	6.03511	10.6627	9.72386	7.05836	8.71523	4.70829	9.87641	9.61164	3.99955	3.1081	7.14262	6.37106	8.01679	7.89587	8.91864	4.93252	5.52097	3.6963	2.83251	3.58086	5.74404	4.57055	13.5943	9.34569
s000020483	9.19975	13.2639	13.6978	9.66851	12.7798	5.51254	13.0119	10.9416	4.56565	5.83446	9.28407	7.44444	12.2365	12.7198	11.9669	7.39515	6.81287	5.92244	4.35001	3.6278	4.92638	6.57171	18.0251	12.515
s000020487	10.4948	15.2305	14.4157	11.6717	13.4586	6.3206	14.3763	12.3902	6.06222	5.5991	10.0397	8.35453	11.8658	11.9052	12.4575	6.16396	6.76797	5.0419	2.91654	3.91273	5.9555	6.29722	18.7899	13.3664
s000020507	7.60901	10.5498	10.4558	7.13161	9.92191	4.22185	11.1125	8.7509	5.22303	4.07867	5.85065	5.61863	10.0273	8.54826	9.84574	4.51426	5.37567	4.63119	3.42942	3.74124	5.03157	5.58483	14.0601	9.64626
s000020509	10.3515	14.6637	14.0339	10.1082	12.3963	5.97136	13.6648	12.6006	5.80692	6.15178	9.64146	8.77678	12.5093	12.7091	11.651	8.01176	6.31463	5.65587	3.48115	4.24533	6.14198	6.36846	18.2532	12.1949
s000020516	8.22465	12.1336	12.1849	8.23786	11.0839	5.30222	11.742	11.1085	5.30939	4.11522	8.35248	7.91888	9.93871	8.93021	8.87249	5.8043	4.78788	3.42742	3.47254	2.90944	5.63554	5.21838	16.3478	10.5385
s000020524	7.09214	9.92206	9.18122	6.39499	8.40394	3.89412	10.1855	8.94479	4.54894	4.65554	5.71372	5.70134	8.53521	8.52272	9.81766	5.61044	3.84764	3.33753	3.77641	3.4657	5.98491	4.95345	13.2339	9.8241
s000020533	7.6544	10.8207	11.494	6.85855	9.85692	5.33436	11.0152	9.49124	4.73737	4.14271	7.3229	6.20093	8.9372	7.7972	8.97379	5.61215	4.62118	2.69243	3.28952	3.0451	5.62276	4.24744	13.2096	9.70529
s000020555	10.1666	13.9727	13.9523	10.696	13.0134	6.99579	14.4271	13.4562	5.74309	6.44547	9.10717	8.53117	11.9743	12.0819	13.1	6.8891	6.12229	5.37204	4.79884	5.06312	7.23408	6.67714	18.7083	13.9668
s000020573	8.35215	11.5337	11.2078	8.63049	10.2105	5.09652	11.1931	10.8489	4.80527	4.2606	7.90035	6.0464	9.97437	9.15804	9.95264	5.88907	5.32406	4.20574	3.06061	4.00595	4.44841	5.68049	15.1247	11.1286
s000020579	11.5468	16.9548	15.7045	12.6085	14.3933	7.12612	16.1096	13.5636	7.24876	6.5973	10.0121	9.29578	13.0505	13.2386	12.5939	7.75684	7.04845	5.15246	4.11636	4.02576	8.05102	6.03029	19.572	14.306
s000020580	10.2095	13.5408	13.2445	10.1826	11.6609	7.18667	13.261	12.4412	7.2932	6.01637	9.03589	8.39977	12.1898	12.2385	13.1052	6.39964	7.09306	4.61348	4.13276	3.93323	8.0319	6.08207	16.3582	11.5536
s000020599	10.5711	14.5943	13.2266	9.95664	12.7243	6.63991	14.3538	12.3074	4.91979	5.95654	9.47431	8.86445	12.9647	13.3509	13.0738	7.66656	8.24446	5.53102	3.6896	3.83966	6.27796	6.51237	18.3027	13.9951
s000020616	5.23059	8.20349	7.63338	5.37605	7.45277	2.71177	9.06652	6.08136	2.99775	4.30397	3.80233	3.7088	8.1506	6.75106	9.05077	5.32851	4.22079	4.3312	2.77755	3.88887	4.61197	5.28171	10.7648	7.47447
s000020627	7.5122	12.9791	12.1689	8.39398	10.139	5.37141	11.4863	10.7045	5.13251	3.88203	9.73681	6.33376	11.7408	11.0269	11.9722	6.29786	5.24812	5.10517	3.27339	2.89213	5.99856	6.9256	16.1708	10.8818
s000020634	8.95003	12.1412	11.5692	8.5359	9.76905	4.6527	11.4775	9.99451	5.20366	4.41904	7.60701	6.92847	10.6725	10.6119	9.87922	5.69247	5.44766	3.88332	2.81912	3.12278	5.70627	4.89557	14.6543	10.545
s000020647	8.7386	12.1941	11.8333	8.7176	10.3251	4.41948	10.8692	10.4545	4.55817	4.79457	7.75362	6.73397	10.8556	10.6274	10.863	5.66509	5.76207	4.84065	4.74931	4.14231	5.19428	6.67488	15.129	11.1032
s000020675	8.01063	11.3296	10.7754	7.56937	9.27627	4.89958	10.3847	9.09854	4.56532	4.17791	6.55046	5.15534	10.3341	9.76961	10.805	5.25802	6.91299	5.10802	3.71954	4.38642	5.54228	4.85664	13.9088	9.91616
s000020680	9.13309	12.155	11.4617	9.10451	11.0817	6.40699	11.7559	11.5403	5.38256	5.33384	8.3003	7.98199	10.5278	11.1961	10.4091	7.16324	6.70479	5.46471	3.49179	4.42983	6.57128	5.71949	15.7807	11.2647
s000020681	8.46609	12.7615	12.566	8.41641	10.0553	5.64186	11.0057	10.5671	4.81278	5.09932	8.37181	7.90902	10.998	10.2305	10.1521	6.26	5.05903	3.93085	3.7314	3.25625	5.74733	5.31229	14.447	10.4504
s000020690	7.88615	11.464	10.8201	7.83775	9.08816	4.76844	11.1975	10.3444	3.91563	3.98697	7.66399	6.92025	9.92466	11.0341	10.0997	6.41934	6.31317	5.03446	3.35088	3.88155	5.48763	4.84471	15.4914	10.3911
s000020691	7.48988	11.5138	10.9438	7.50083	9.33558	4.44336	11.6464	8.79087	4.38908	4.65405	7.21021	5.77625	10.1903	8.58492	10.3561	5.34916	4.77671	4.43644	3.03836	3.41902	5.23932	5.95315	13.2041	9.62065
s000020730	5.35923	8.24789	7.74849	4.99971	6.02997	2.85528	7.96306	5.45051	2.9363	3.69503	3.94385	3.90979	8.14121	7.07067	8.78914	5.21769	4.15701	3.23857	2.88827	3.03765	3.95551	4.64796	9.46885	7.53914
s000020731	7.32096	11.6443	10.3951	7.51484	8.12874	3.5244	10.3217	9.91818	4.44979	3.70267	7.46196	6.57855	9.73569	10.4196	9.89771	5.13937	4.45366	4.40191	3.37642	3.0641	4.96595	5.44693	13.6646	9.38344
s000020752	7.9557	11.9601	11.6146	8.27224	11.0683	5.78203	12.2353	10.6117	4.67854	4.93307	7.08696	7.41259	10.7453	9.76206	9.97544	5.71486	5.07235	4.08541	3.21327	3.23422	5.27205	5.85363	14.8002	10.6443
s000020764	7.49694	8.56452	9.72687	6.75093	7.9379	4.39754	9.45215	7.65499	4.27866	3.09464	5.38514	5.21461	7.70369	8.19565	8.61619	4.77079	4.12547	3.86495	3.97839	3.15618	5.39546	4.82774	12.4796	8.13327
s000020785	9.54331	12.4667	11.8047	8.40664	10.9137	5.45559	11.5605	9.13053	5.14601	5.09391	7.11145	6.50759	10.876	10.4448	9.60697	5.81369	6.1314	4.91451	4.03743	3.3858	4.84773	6.20399	14.0995	10.0484
s000020788	8.70749	12.4535	11.6006	8.95466	9.80316	5.39413	11.6246	9.89122	3.96529	4.93168	7.82327	6.79321	9.97518	10.7194	9.4499	5.8753	6.19149	5.4622	3.52798	4.49959	5.10869	5.75103	15.3746	9.99534
s000020792	6.77066	8.69956	8.11358	5.86856	7.25791	4.9443	8.86148	7.48097	4.40339	3.61902	5.16803	5.83617	8.22345	8.09626	8.89602	5.91319	4.51487	3.43662	3.53351	3.06494	4.65177	5.21481	11.2556	8.11081
s000020802	10.5565	15.649	13.5246	10.8148	12.9765	5.97538	14.495	12.4885	7.31233	7.02691	9.59801	7.86801	12.4655	11.9081	14.1258	7.58842	6.44764	5.60725	4.06034	4.0919	7.75563	6.37777	17.8983	13.8545
s000021151	8.73819	12.8063	9.92644	9.04066	9.73392	5.36704	11.378	8.91221	5.87028	5.961	8.14202	6.44543	9.3176	9.90016	10.0294	6.76496	4.53522	3.70092	3.06122	3.34168	6.24937	5.08061	13.0892	9.88166
s000021162	3.32794	5.89173	3.05762	3.4326	5.02292	2.79282	6.46625	4.00314	4.4677	3.90713	2.13896	1.66804	5.79421	5.33294	5.0927	3.85051	1.66495	1.66495	2.18926	1.2092	3.00767	2.72341	3.81243	5.77146
s000021168	10.8361	14.5002	14.0384	10.5465	12.8823	5.56786	14.0008	10.8765	6.06097	6.11656	8.92826	7.62788	13.3448	12.1111	12.5703	7.006	5.60956	4.26262	4.19275	2.8396	6.55625	6.95331	17.1417	12.6214
s000021178	6.70706	10.117	9.35507	6.21795	8.61592	4.04957	9.32757	9.43542	3.95972	2.40107	7.39996	5.98782	9.49413	8.96845	10.178	5.42054	4.75183	3.84563	3.73893	2.45625	5.99567	6.17461	13.3699	9.59178
s000021184	11.6347	14.9128	13.9114	11.1261	14.1572	7.13659	14.2214	11.019	7.28593	6.08474	9.54097	8.23021	11.0163	10.5941	12.5153	5.83919	6.74	4.64384	4.18351	4.80785	7.15115	6.02421	17.7896	12.9871
s000021252	8.05684	10.3203	9.67693	7.74264	9.19434	4.19094	10.1505	9.42306	4.83985	3.74211	6.8624	6.25532	8.04171	7.66417	8.04961	4.69677	4.85955	3.57265	3.5619	3.082	6.02792	4.68919	13.0265	9.29128
s000021257	7.93866	12.0554	10.9512	7.66986	9.40733	5.43418	11.0685	10.8651	5.70664	4.65773	7.35451	6.3276	9.46142	8.49556	8.57249	5.49566	5.2228	3.8209	3.01201	3.75773	6.0497	4.80435	13.7267	8.98449
s000021285	12.8691	17.7521	16.6051	13.6971	16.1744	7.71458	17.4359	15.7233	6.96558	6.86301	11.6625	10.8789	14.9625	15.0938	14.7213	9.05734	7.89441	5.98639	4.9843	4.76878	8.59546	7.60202	22.2106	16.8369
s000021342	6.60931	8.77404	8.74179	4.98041	8.01225	3.27628	8.20489	6.69574	3.36205	3.40898	5.80207	4.46011	8.56772	7.48301	8.13826	4.64055	3.82376	3.60566	3.11094	2.35363	5.0114	5.33816	10.0688	6.45455
s000021343	6.59171	9.23654	8.55429	5.77775	8.33921	3.67871	9.53756	7.43972	4.20037	4.06101	6.42281	5.28399	10.1412	7.97451	9.48816	4.81294	5.39471	4.68818	3.63388	3.3301	5.42436	5.6436	11.7628	8.45211
s000021344	6.66986	9.20781	9.72122	5.96612	8.24132	5.08081	9.25465	8.48414	4.26326	3.91696	6.08308	5.61061	8.82151	7.80438	9.30636	6.38145	4.69864	4.11739	4.31072	2.89446	5.89851	5.60267	12.4618	9.13776
s000021533	5.77942	7.43322	6.95041	4.55208	6.47353	3.23054	7.08412	6.09449	3.501	3.8463	4.06808	4.19226	8.09383	7.24421	8.57843	4.89828	3.90992	3.47893	3.50569	2.69705	4.89661	4.70558	8.99148	6.92458
s000021542	7.17015	9.91801	8.36864	6.15006	8.61228	3.99126	9.62142	7.44449	4.88058	4.44813	5.65981	5.00784	8.83301	8.64222	9.63814	5.59924	3.88245	3.06678	3.52007	2.79707	6.11263	4.84096	10.9084	7.61739
s000021550	7.59923	10.7145	10.3076	7.7953	9.58928	4.69581	10.6245	8.83778	3.85315	3.99627	6.31938	5.67671	9.32107	8.25501	10.1325	4.88051	4.93386	3.69353	3.15614	3.41183	5.25702	4.79777	13.6571	10.173
s000021557	7.17511	8.80157	9.02102	6.5514	8.03475	4.64288	9.6609	7.5407	4.69392	4.17271	5.94774	6.08127	7.94129	7.56488	8.33141	5.43569	3.9663	3.48759	3.26792	3.56681	5.27559	4.35474	12.1754	8.67802
s000021570	9.49484	12.093	12.3167	8.3063	10.597	5.99722	12.5996	8.72668	6.14615	5.15734	6.69796	5.60839	9.81915	8.47796	10.4319	6.75605	5.13663	3.7223	3.41322	3.27687	5.89074	5.08188	14.9004	11.1032
s000021581	6.17858	8.91822	8.7575	6.76121	6.90106	4.30085	8.82079	7.99915	4.50549	3.36432	7.36442	4.56289	7.8446	8.80722	7.64914	5.60099	5.32744	3.17295	3.08445	2.94252	5.87703	2.98702	12.565	8.31632
s000021590	6.01059	8.58672	8.25774	5.14492	6.44835	4.34811	6.93146	7.74895	4.19221	3.79182	5.41676	5.28338	7.75886	9.10504	7.85192	5.57707	5.17767	3.9432	3.09877	2.85134	5.13985	4.98237	11.3496	7.97157
s000021591	9.10587	13.0041	12.8487	8.77438	11.1882	5.56161	12.6769	11.5874	5.23162	5.19573	9.97189	7.78804	9.88565	11.1545	10.2791	6.4429	6.06254	5.16496	3.51721	4.18486	6.77022	5.66966	15.9616	11.713
s000021594	7.41217	11.7044	11.0927	7.75526	9.30907	4.85196	10.9066	10.2257	5.03315	4.75956	7.58151	7.41271	10.5373	9.79575	10.5971	5.69205	6.05084	5.07861	3.65936	4.10897	5.60327	5.51698	15.4255	10.9983
s000021604	4.45961	8.85592	8.38697	5.08328	6.66384	2.9246	8.32195	9.47009	3.59118	2.36899	7.03635	5.10634	7.97246	8.21061	8.5542	4.81925	4.31271	3.49681	3.80456	3.20706	5.09306	4.27799	12.6657	8.52569
s000021625	8.56365	11.4076	10.8356	8.72106	10.7573	5.3009	12.5093	9.34773	4.63583	6.06584	6.45244	6.28224	9.78709	9.55487	10.0992	5.6478	4.78612	4.17923	3.15705	3.30202	5.72078	5.32785	13.6695	10.4422
s000021635	6.50626	8.93881	8.60469	5.39138	7.68779	3.83989	8.65639	7.98771	3.6689	3.30941	6.31264	5.14903	9.24488	8.08957	9.57783	5.86802	4.09491	3.45366	2.90176	3.36518	4.97713	5.42829	11.7569	7.39472
s000021639	6.39981	10.9222	10.9894	6.6629	9.60403	4.46546	11.7381	10.236	5.27693	3.79069	7.30541	5.79983	9.54592	7.80612	9.92949	5.81907	5.06176	3.15807	3.38325	3.04258	6.40655	5.50842	14.1965	9.7905
s000021674	6.95914	10.6221	10.5753	7.49712	9.00964	5.02759	9.55232	9.88994	4.24704	3.73684	7.54306	6.92103	8.38796	8.26109	9.13204	4.98799	5.30687	4.24075	3.2239	3.11072	5.74626	5.16204	13.571	9.01109
s000021693	8.31619	11.4162	11.8146	8.40428	10.0014	5.17635	11.1971	10.2615	5.29196	4.98203	7.23611	6.87682	10.367	10.5648	10.2967	6.08182	5.61276	4.90936	3.71982	3.36531	5.46759	5.80092	15.1713	11.0459
s000021697	8.64825	11.6735	11.0863	8.44371	9.81624	4.85719	11.9548	10.5414	5.48593	4.99322	7.35304	5.91197	9.88016	9.75703	9.65356	5.37996	4.59391	3.74904	3.75062	3.15164	5.80571	6.09333	13.9098	9.77825
s000021728	10.9268	15.1461	13.182	10.3274	12.9335	5.59144	14.0458	11.166	6.81714	6.00613	8.85295	7.57271	12.394	11.0398	13.1005	7.39774	6.28155	4.85004	5.69348	4.03827	8.51581	6.95443	16.6862	12.0097
s000021737	6.87595	9.61551	9.78163	6.88439	8.70887	3.85747	9.09486	9.15091	3.67428	3.06835	7.17391	5.90204	9.3795	8.18591	10.0926	4.62369	5.30943	4.89506	3.32084	3.31371	5.28676	5.31126	13.8077	9.95319
s000021781	7.50879	11.9746	10.5125	7.15913	8.93407	4.78726	10.5211	9.9049	5.29076	5.06804	7.80316	6.71396	10.6178	10.4626	10.7812	5.16532	6.63119	5.059	3.69069	3.66316	5.78233	5.30043	15.4598	11.0673
s000021817	6.16556	8.70045	8.53633	5.49005	6.85084	3.33217	8.14329	7.11949	4.44434	3.95398	5.13226	4.43115	7.64204	7.43929	7.85596	4.76091	3.62168	2.80058	3.69203	3.0343	4.84997	3.90267	10.8593	6.90279
s000021945	9.95466	13.7916	13.2815	9.58882	11.2153	5.17314	13.0415	10.7376	5.27676	5.78776	7.99708	7.72099	12.0713	11.6282	11.4072	7.16936	5.73679	4.07677	4.00997	3.21284	5.85698	6.50546	16.3383	11.4826
s000021959	7.97322	9.86072	7.86279	6.42439	9.56041	4.69833	10.4722	6.15639	5.80837	5.05824	5.41913	5.28788	7.57819	7.50569	7.90971	4.96038	3.98989	3.78272	4.17876	2.94304	5.40947	3.81445	8.8008	7.35466
s000021973	7.26417	10.1995	9.81713	6.88962	8.32874	4.681	9.69456	9.93624	4.07453	3.35498	6.46579	6.13764	8.94979	7.77947	8.90409	4.7834	4.52525	3.06074	3.88728	3.20193	5.06006	5.30506	12.9821	9.40714
s000021974	8.57034	12.3966	10.9379	8.69052	9.8237	4.83156	11.2815	9.9414	3.44143	4.01118	7.84633	7.76504	9.70717	8.60773	10.3322	4.93612	4.64014	3.89398	3.62373	3.21891	5.56979	4.35893	14.3187	9.26892
s000021982	8.09694	11.1314	11.9302	7.48065	9.95311	5.74685	11.1188	9.95601	4.88973	4.64299	6.99759	6.71933	10.2397	10.3529	10.2668	5.96659	5.17622	4.35428	3.19828	3.18606	5.25563	5.34638	14.3189	10.5867
s000022011	7.56763	9.95316	10.1778	7.40813	7.78204	4.06999	8.60377	8.17877	4.30625	3.55995	6.93838	6.28392	8.70079	8.49859	8.32625	5.28155	4.61408	4.11699	3.33154	2.81657	5.0713	5.27902	12.6657	9.57025
s000022015	8.28629	13.1136	11.8855	8.37428	9.98144	5.79627	11.6736	10.0621	6.34105	5.42286	8.71221	7.38842	11.5003	11.0863	10.9488	6.19001	5.52878	3.90561	3.39999	3.03564	6.45779	5.78923	14.8002	11.0349
s000022018	10.5271	16.1636	15.4263	11.4419	13.6438	7.18827	15.4433	14.3045	6.01186	6.83471	10.1617	9.89426	13.4739	13.1596	13.4482	8.3604	7.28381	5.73695	5.00508	4.18173	6.97583	6.85894	21.4016	15.2543
s000022036	5.88484	8.62688	7.86225	5.56841	7.34294	4.32112	8.12166	7.75709	4.27762	3.832	5.48976	5.99312	7.90396	6.97933	7.40681	5.63352	3.85689	3.7264	3.31554	2.78826	4.87097	4.5609	10.669	7.96291
s000022050	7.04131	11.3056	10.0656	6.96493	9.08591	4.80743	10.8673	9.63004	3.70357	3.88808	7.3616	5.70959	9.27993	8.83957	9.51009	5.81969	4.93353	3.8482	3.13713	3.28335	5.72804	5.20167	14.7409	10.1913
s000022081	9.07514	13.6185	12.6441	9.34619	11.7077	5.11887	13.5068	11.5566	5.54176	4.96256	9.47353	7.45962	10.76	10.3344	10.8088	6.27736	4.40777	3.70356	4.18621	3.33528	6.49894	5.95251	15.5416	11.0303
s000022090	5.90171	8.98527	7.99122	5.94747	6.93081	5.06285	8.42434	8.32586	4.49739	3.83788	5.19133	5.77301	7.83953	7.97796	7.95696	5.41244	4.99859	3.53235	3.1962	3.38307	4.96528	4.208	10.5366	7.30119
s000022092	10.8775	15.7767	14.8178	11.4925	14.2537	6.48513	15.6034	13.1754	6.22128	6.16766	10.5322	9.49742	13.1607	12.7268	13.3015	6.67772	6.94282	6.08097	3.77903	4.09267	7.50019	6.59937	20.7782	15.2701
s000022093	7.34155	10.2598	9.08349	6.54469	8.26054	5.15062	10.7794	9.14561	4.98993	3.58318	6.93385	6.05177	7.46226	9.60807	9.00509	4.6991	5.20329	4.29256	4.00009	2.83277	5.78919	4.62201	13.6278	9.92706
s000022098	10.5887	15.5122	14.7552	11.222	13.408	6.41456	14.3984	12.6987	6.70659	6.19942	10.6218	9.04966	12.6383	12.0332	13.4358	6.89457	6.16558	4.57356	3.72899	3.91886	5.95126	6.63936	18.353	12.4674
s000022142	8.73308	13.5404	13.1062	10.1524	11.2912	5.47996	12.5665	11.0033	5.67644	5.30799	8.68541	7.95231	10.6364	10.708	10.7531	6.88062	5.89169	4.82352	4.30754	3.56967	5.88435	5.75841	16.5592	12.0385
s000022143	9.83394	14.2546	14.3998	10.8483	12.945	6.42556	14.3975	12.8185	6.02677	5.96425	9.39907	8.64811	11.8805	11.6509	11.6435	7.95051	6.20743	4.86209	4.10049	3.29413	6.50237	5.8734	18.3668	13.5729
s000022186	10.5895	15.2067	14.2314	10.4686	13.977	6.6242	14.4979	12.3885	5.0076	5.81257	9.13842	8.19261	11.5375	11.5285	12.2185	6.34204	7.2023	4.87705	4.95041	5.37676	7.05602	5.74434	18.9755	13.1319
s000022220	10.7122	15.7873	13.5404	11.3131	13.6778	7.11294	14.6692	12.4098	6.60116	6.01638	8.74263	8.67197	10.9941	11.2608	10.9615	6.65702	6.81004	4.40389	3.25028	3.22123	6.93326	5.31351	17.5575	11.5708
s000022222	6.91132	8.00719	8.37303	5.60412	7.01106	4.89916	8.4817	6.01206	3.36423	4.63929	3.43748	4.59155	8.29872	7.77837	8.35994	4.35542	4.55567	3.48029	2.7538	3.13462	4.19048	4.40405	9.71264	8.37319
s000022252	6.25428	8.84846	8.8361	5.73559	6.89257	3.80597	8.30759	8.46616	2.80322	2.89424	6.47891	5.33081	7.40797	5.39008	9.0998	5.23888	3.37716	2.2918	3.1513	2.41264	5.68831	4.33992	11.6293	7.27744
s000022257	8.34267	13.5947	12.7974	9.23759	11.4836	6.07684	12.2218	11.0244	4.78848	5.49374	8.78879	7.13297	11.4659	11.9207	11.0039	6.95886	6.69257	5.37469	3.68858	4.24486	6.53763	6.66679	17.2634	11.8688
s000022266	5.07941	6.3556	6.44027	4.09474	5.94018	2.20159	7.19061	5.56771	2.35769	3.32222	3.28594	3.24697	8.12343	5.64696	7.74336	4.94107	2.59287	2.6324	3.35891	2.06603	4.23646	5.25952	8.44144	5.80525
s000022272	9.18699	11.8832	12.9883	9.46315	11.5451	5.76961	13.2617	9.68149	4.23196	5.74195	7.23936	7.04774	11.8507	10.5559	11.295	8.16842	6.18149	5.88201	3.75827	4.25583	5.27911	6.30774	15.5393	11.1401
s000022288	6.04609	9.87634	9.69094	7.11294	8.88374	5.21503	9.84108	9.41897	4.50834	3.55708	7.74433	7.04795	9.26234	8.38022	9.39316	5.77812	5.42066	3.11786	3.19909	3.13571	5.02825	4.32848	13.7679	9.12846
s000022297	7.56991	10.8549	11.0833	8.47354	9.9679	5.17617	10.8715	9.78316	4.75313	4.55692	6.53294	6.86038	9.57268	9.69629	10.7421	5.01809	6.07308	4.95998	3.36955	4.05166	4.99044	5.71273	13.86	10.0972
s000022311	3.51118	3.88747	4.0628	2.87665	4.43201	2.55485	5.10446	2.40273	2.5352	3.55416	0.870455	2.71938	4.45901	3.95986	3.90849	3.64978	2.35222	2.23285	2.20118	1.80693	2.77304	2.88476	4.51979	4.3839
s000022342	6.83452	9.85339	9.81157	6.10977	8.83648	3.82391	9.58414	9.24459	3.31474	3.03044	6.97566	5.73118	9.17264	7.91136	9.52644	4.44909	4.44049	3.1987	3.5122	2.45637	4.33596	4.72086	14.1276	9.33597
s000022343	6.60695	9.34404	9.31919	5.97649	8.76358	4.03331	9.3558	7.55336	3.5036	3.1856	6.36524	5.00364	8.97397	8.04751	9.10057	4.57754	4.16188	3.48371	2.88209	2.46005	4.46551	4.53789	13.1779	8.69869
s000022380	9.04654	12.5951	11.4804	9.03053	10.3045	5.24979	11.2964	9.82661	5.66865	4.99899	8.18021	7.18947	10.2165	10.1052	9.93875	6.44512	5.8824	4.08319	3.20622	3.62696	6.57012	5.75108	14.4056	10.2454
s000022385	6.21766	8.74617	7.97146	5.94637	6.98561	4.52075	8.33211	7.92766	3.94711	3.61076	5.09306	5.35058	7.29946	7.47536	7.75699	4.89291	4.31743	3.79506	3.13903	2.62589	5.00046	4.12643	10.8237	8.61425
s000022395	8.15721	11.3603	11.414	8.37449	10.0766	4.34138	11.3459	9.74525	5.00668	5.10666	6.87404	7.19962	10.1519	9.48953	10.2344	6.12988	5.83863	4.34599	4.68165	3.60594	5.82078	5.47046	14.9239	9.73694
s000022412	5.59195	7.07646	7.00993	4.52632	4.99544	2.60188	6.3995	6.57718	2.43707	3.47833	4.72532	4.31366	7.06086	5.81352	8.00099	4.12776	3.3263	3.81801	2.66635	3.21978	4.60255	3.91594	9.58483	7.11718
s000022413	6.64831	8.81071	9.17646	5.97889	7.60965	3.9272	9.0878	9.66499	3.36809	2.87409	6.10971	6.09129	8.32095	8.19828	8.96106	4.48593	4.34823	3.42693	3.22839	2.68004	5.27643	5.25792	12.8375	8.19912
s000022433	7.28721	10.1144	10.0875	7.52516	10.0427	4.78993	10.4154	10.1442	3.96601	3.54638	7.88874	7.26831	8.45066	8.43135	9.11341	5.23773	4.73372	4.14791	3.03391	2.81637	4.70886	5.06187	13.8939	9.67834
s000022448	11.5723	16.0561	15.8954	12.6666	15.0801	6.90364	15.871	13.3213	6.16974	6.13481	10.4571	9.40169	13.3729	12.7634	12.9042	7.37729	6.92895	4.1531	4.14257	3.42179	7.4702	7.23054	19.2779	14.4475
s000022457	8.23508	12.638	11.6021	8.34081	10.5531	5.10437	12.4068	10.3016	5.19843	4.99714	8.21258	6.54215	10.8599	9.36185	10.432	6.43064	5.40922	4.20366	2.76388	2.99982	5.26702	5.63767	15.3064	10.4526
s000022479	7.49373	11.7768	12.257	7.77588	9.60306	4.04796	11.0901	11.1358	5.3288	4.09098	8.06104	5.87841	10.4117	10.3727	10.1879	4.84586	6.11849	4.68728	3.82977	3.6259	5.82292	5.98603	15.7223	11.0131
s000022480	11.4139	16.1713	15.3399	10.9581	13.8242	7.1149	15.5393	14.8025	7.52684	5.87636	11.6787	9.69794	12.4655	13.9749	14.1225	7.29373	7.50126	6.04141	3.87279	4.37154	7.96422	7.22208	18.8407	13.5171
s000022482	7.92534	10.0501	9.69784	6.7515	9.10905	4.09222	10.0172	8.47276	4.75598	4.28644	6.76908	5.93489	9.43929	8.54894	9.77934	5.50781	4.60067	3.5006	4.21462	2.85968	7.04952	4.86232	13.4093	8.77874
s000022483	7.39945	10.8351	11.1108	6.85142	9.15099	4.62158	11.303	9.49861	4.56955	4.81877	6.39679	6.06619	10.4457	8.65467	11.1276	5.03123	4.53359	4.47864	3.91163	3.31394	5.20096	5.34456	13.6468	9.95699
s000022523	8.32395	12.5871	11.6579	8.15284	10.3678	5.88068	11.6944	11.1838	5.51427	5.30644	7.38332	7.92001	11.4042	10.6362	11.1689	6.87931	5.77465	4.49869	3.90951	3.07386	6.08394	5.35146	14.9836	11.1053
s000022524	7.77567	10.9047	11.092	7.26141	9.86576	4.09433	10.1776	9.66565	3.87435	3.80313	7.53199	5.7325	10.0163	9.80836	10.2024	6.24399	6.01072	4.82101	4.06766	3.89303	5.55226	5.97544	14.8655	9.63224
s000022564	10.4963	13.202	12.6461	10.1054	11.4526	6.36026	12.2214	11.0289	6.68834	6.04386	7.90295	7.95459	11.5643	10.6375	11.3202	6.9387	6.07966	5.03477	4.67036	3.48787	6.63571	5.83549	15.5825	10.9692
s000022599	7.83738	12.8029	12.6497	7.85778	10.6126	4.85379	12.7088	11.5005	4.75878	4.42877	7.78201	6.5344	10.912	9.86345	10.0388	6.15197	6.07933	4.25587	4.12903	3.0518	6.01182	6.08661	16.2189	10.9795
s000022603	6.9984	9.4519	9.36957	6.57934	8.31289	4.21858	9.54927	9.20458	4.50095	2.90916	6.23172	5.81241	8.40166	8.62523	8.62744	4.94719	5.5821	3.90653	3.75983	3.75495	5.963	5.69764	13.5009	8.59512
s000022606	6.96669	10.3117	9.61506	6.51584	8.42998	3.40387	10.0284	8.24916	2.88207	3.79901	6.77057	4.832	9.18972	8.35176	9.03669	4.22407	5.18909	4.49174	3.09992	3.57972	3.96387	4.92633	12.9114	7.46711
s000022607	10.4717	15.246	13.7727	10.2483	12.7606	6.65881	14.3412	13.0305	5.8151	5.56515	8.94764	8.96094	12.1094	10.9465	11.374	6.37329	6.62174	3.99747	4.09227	3.85895	7.45333	5.14113	17.7769	11.8192
s000022609	6.33627	9.38377	8.17618	5.47974	7.48226	5.03882	7.73734	7.15982	4.45991	3.62972	6.18559	5.65888	6.90425	7.3171	7.73463	5.4409	3.91454	3.29488	3.23034	3.44143	5.70593	4.35988	11.3696	8.66115
s000022613	7.39791	10.129	9.57671	6.53666	8.20404	4.08732	10.0795	9.20694	4.17553	4.20918	6.51187	6.0891	9.66152	7.81569	9.36645	5.44268	4.93218	3.97967	3.08751	2.53215	5.26473	5.62176	12.8206	8.69855
s000022622	9.51187	12.4486	11.3462	8.69725	10.5376	4.94822	12.6823	10.3344	6.00809	5.10492	7.41584	7.47209	11.1202	10.5063	11.2838	5.96469	5.23469	4.06249	3.5875	3.07504	7.41742	5.49194	14.6531	10.0581
s000022624	9.46898	13.7582	11.9531	8.96799	10.7272	5.90962	12.6888	11.4768	6.66971	5.03362	8.53934	6.94563	9.89282	10.001	10.0518	6.26381	5.35199	4.18015	2.2877	3.06588	5.65913	5.28783	13.7818	9.91729
s000022626	7.19042	9.45177	8.58641	6.5845	8.55035	4.10666	9.27776	8.79427	4.3188	3.85384	5.68461	5.33723	8.02506	6.28526	7.86404	4.6154	4.56804	3.7115	3.42378	3.29244	5.58368	5.42463	12.2467	7.96126
s000022629	8.61411	13.66	11.487	9.39566	10.4922	6.09495	13.022	11.6249	5.69405	5.2442	9.38459	8.58524	11.1334	10.4005	11.2687	8.45678	5.97856	4.8425	4.21384	3.42786	7.07279	5.50956	17.3836	11.9802
s000022655	6.74799	8.70709	8.17566	5.21124	7.13603	4.39292	8.07209	7.67751	2.84971	3.0038	6.28604	4.6773	7.85454	7.70006	8.59241	5.92777	4.69991	3.40366	4.15022	2.78426	6.22292	4.54193	12.1468	7.81554
s000022656	5.67777	8.72994	8.38961	5.04023	6.5148	3.77069	7.55297	7.91361	3.61083	2.4044	5.50392	5.36063	7.56543	7.21167	8.6882	4.38502	3.52671	3.14394	3.05233	2.79698	4.86699	4.60963	10.921	6.59137
s000022662	7.55577	9.91019	10.4662	7.13264	8.74301	3.16648	9.70215	8.27431	2.6234	3.45362	6.17909	4.51441	9.37396	9.09722	10.3543	5.79322	5.21854	4.73818	3.64633	4.19183	4.71296	6.34354	12.5548	9.10466
s000022663	9.03257	12.3007	11.6866	8.96924	10.2013	4.69034	10.942	9.2989	5.63545	5.16904	7.82462	6.79277	11.1917	10.6166	10.3489	6.11015	5.23872	4.01077	3.99056	3.10697	5.778	6.01663	14.3872	10.2948
s000022668	9.04176	11.2953	11.1667	7.69506	10.2971	4.63098	11.1669	10.7609	4.31385	4.40599	7.00318	6.3243	9.70471	9.10081	10.4571	5.33781	4.30502	3.23399	4.2517	3.21102	7.05623	5.47341	14.4724	9.49244
s000022673	8.81091	13.1566	12.0999	8.58864	10.2507	6.00572	12.1151	11.0483	4.96862	4.51767	7.06222	7.17386	10.8612	10.2187	11.2683	6.53591	6.17833	4.22403	4.14264	3.3492	7.04086	5.10927	15.2133	11.6841
s000022899	8.22195	10.2828	9.65799	7.63385	8.91716	4.0927	10.6079	9.37428	4.62851	3.92195	6.18652	5.78901	9.86518	9.29779	9.93574	5.09951	4.68818	3.47225	3.09157	2.85941	5.15968	5.38762	13.5972	10.2091
s000022900	6.23353	9.24534	9.24474	6.21323	7.85395	3.84626	9.05132	9.96467	3.72222	2.41973	6.35566	5.21327	8.84176	8.33899	9.47997	4.78244	4.79593	4.01164	3.58439	2.99519	5.84474	5.82978	13.2424	8.57559
s000022904	7.00779	9.46384	9.61158	6.93397	8.22745	4.86428	9.19786	6.55705	3.55682	4.69648	4.99986	5.06651	8.47314	8.83905	8.38694	5.62286	6.04574	4.02791	3.11978	4.5877	4.96127	4.26419	12.083	8.11699
s000022908	8.88185	14.2195	13.4678	10.0724	12.0112	6.99484	13.3579	13.0865	6.06859	4.93525	9.15808	8.38033	11.4543	10.8741	11.7018	6.16619	6.30177	4.29092	3.76313	3.94082	7.01623	5.78235	18.1492	13.1872
s000022916	7.41966	11.3078	10.7454	8.2852	10.4427	4.41897	10.9771	11.061	4.99934	3.47336	8.5898	6.56419	9.87875	9.38448	10.3441	5.95607	5.40777	3.43046	4.18934	3.61798	6.86527	5.27149	14.7152	9.71214
s000022947	6.9588	9.48506	9.4117	5.96278	7.59507	3.24862	8.47514	8.89956	3.13067	3.2626	7.22697	4.84802	9.26585	8.50522	10.0349	5.31384	4.39017	3.91503	3.17659	2.43587	5.37365	6.44659	11.76	7.82572
s000022950	5.72738	8.84848	8.11032	5.01722	6.53679	3.88766	8.06302	8.32855	3.33135	2.91318	6.31672	5.52768	8.26856	7.79346	8.55801	5.68353	4.10764	3.5503	2.97866	2.86586	5.39344	5.2499	11.2899	7.54486
s000022952	6.2177	9.51429	8.25644	6.4677	8.08589	4.51171	9.79779	8.65874	4.43878	4.50673	6.48928	5.83087	8.48377	7.70995	8.9305	4.53392	4.49987	4.60121	3.53964	2.98812	5.28261	4.6531	11.9514	8.1388
s000022954	8.65827	13.7386	13.2004	8.38295	10.967	4.99618	12.7955	10.5232	5.33261	4.37709	9.01581	7.01388	11.7022	11.821	11.855	6.48417	6.16481	4.76988	3.9138	4.10717	6.4212	5.7525	17.0431	11.2585
s000022964	7.5956	11.2019	9.61316	7.53841	8.86566	5.05373	10.389	9.66424	5.57826	4.15949	7.39566	5.88699	8.43019	9.04369	9.20121	4.73258	4.66587	3.28548	3.30493	2.63063	5.67716	5.10976	12.4033	8.33857
s000022969	8.80964	13.3226	13.3838	9.61182	11.7184	5.42727	13.6155	11.9643	5.07911	4.90901	8.22345	7.83529	12.0222	11.7674	12.6463	6.57544	6.47128	5.53205	3.51094	3.99623	6.5964	6.65679	17.9062	13.9292
s000022973	10.4423	14.0196	14.0254	10.0823	12.7643	5.06799	14.6417	12.3663	5.58483	5.1044	9.22457	8.06628	11.9124	10.681	12.0512	6.02639	6.48222	4.86974	3.95333	4.00046	6.86616	6.21305	18.5523	13.2728
s000022974	9.42374	13.5303	13.0374	10.1302	11.7862	5.70252	13.0534	11.2836	5.32981	4.90193	9.96185	8.43586	10.4455	10.7146	10.9882	6.21326	5.96253	4.32891	3.84693	3.89023	5.39388	5.26849	17.5309	13.2383
s000022980	7.62261	11.2844	10.9493	7.87348	9.70397	5.09232	11.4436	10.4415	5.01077	4.99762	7.54594	6.53669	10.3121	9.51343	9.83635	6.27673	4.99758	4.80084	3.69532	3.52511	4.97457	5.60508	14.4417	10.1452
s000022988	6.92919	11.1188	11.0526	7.15282	9.28727	3.75361	10.7134	9.17563	4.41046	4.45649	7.68793	6.68565	11.2287	9.70919	10.7831	6.38652	5.33972	4.05063	3.63323	3.13806	5.46453	6.32131	14.2393	9.90057
s000022993	8.00269	11.667	11.9714	7.94895	9.63301	4.50861	10.9772	10.618	3.74767	3.76503	7.6097	6.26658	10.2573	9.91484	9.93396	5.4889	4.94407	3.68025	3.58288	3.87168	6.08907	5.93271	15.3746	9.93123
s000022999	10.634	14.8094	13.6137	10.0376	13.1592	6.62031	14.0561	11.6283	6.86535	5.40838	9.95978	7.83351	11.1228	11.7843	12.6034	6.57278	5.6047	4.16627	4.23505	3.67742	6.96027	6.37864	16.3984	12.0126
s000023006	6.36698	9.92671	10.0463	6.06784	7.73206	3.71952	9.0512	9.07245	3.54175	2.51654	7.43067	5.68546	9.11509	8.6244	9.72677	5.00359	4.78784	4.04099	4.13136	2.91507	6.12758	5.77744	13.8245	9.27608
s000023013	12.9456	18.5376	16.5717	12.4782	16.1245	8.00078	17.2363	13.5232	6.98771	8.13806	11.0573	10.0954	13.8867	14.6936	14.5917	7.82008	7.53349	5.80081	4.53022	4.61587	8.4885	7.4361	20.8846	15.2648
s000023026	6.2705	8.22243	7.89389	5.65491	6.21397	2.60248	7.25547	8.47814	3.70513	3.04115	7.1573	5.08841	7.91496	7.73593	8.08395	4.83206	4.52114	3.77521	3.56942	2.65281	4.78468	4.77263	11.5577	7.84307
s000023030	6.95446	11.9295	11.536	7.79909	9.32123	4.90401	10.7118	10.8673	4.21113	3.67509	8.58287	7.07311	9.93023	10.1227	10.6687	5.80408	4.93734	3.84938	2.78871	3.10109	5.94352	5.96662	15.2094	10.2137
s000023046	6.63312	8.99566	9.09737	6.29281	7.63606	3.75902	8.44543	8.50779	4.17924	3.42129	5.06372	5.36291	8.97503	7.48282	8.58248	5.60772	4.83683	3.84038	3.70479	2.58254	5.24653	5.02301	10.3166	7.49641
s000023047	6.08817	7.61978	7.99811	5.00245	7.29536	3.81745	7.78124	8.56524	3.07671	1.93962	5.43899	4.03677	7.16955	6.03951	8.798	4.25903	3.98999	3.47825	2.41178	2.95494	5.24627	5.25609	10.9375	7.40694
s000023074	8.48457	11.4685	9.81411	7.26086	9.71474	4.95403	11.358	8.48114	4.82016	5.36375	6.98296	7.17631	11.0672	9.32151	11.3182	7.33597	6.36168	4.88319	4.58983	3.82126	6.76081	5.56747	13.7452	10.8291
s000023086	5.69892	7.08989	7.44391	5.4775	6.81845	2.91291	8.01924	6.60302	2.06736	3.10073	5.08196	4.40156	7.40222	6.88364	8.75018	4.43315	3.96088	3.70215	2.51581	2.87262	4.68808	5.18995	10.7741	7.66063
s000023088	8.31519	11.18	10.9865	7.7984	9.89341	4.96812	11.1375	9.81573	5.72895	4.50816	6.22299	6.34871	10.0766	8.3794	10.1442	5.55579	5.44072	4.28736	3.4507	2.92645	5.89924	5.92474	13.8126	10.6459
s000023094	5.86357	9.30856	9.35206	6.29271	7.9677	2.89676	9.26018	9.13433	3.36354	2.9448	6.59021	4.99809	8.69041	7.96999	10.0946	5.95169	4.2976	3.61616	3.49595	2.69731	5.55955	5.23278	12.853	9.26529
s000023095	6.07418	7.84421	7.64081	5.68058	7.42391	3.686	7.53316	7.17752	3.8062	2.93337	5.28836	4.52073	7.99341	7.11318	7.95432	4.67579	4.08448	3.00434	3.6008	2.39253	5.81853	4.72996	10.9374	7.48066
s000023102	8.41134	11.6331	11.8499	8.37647	10.5213	5.56545	11.5736	11.132	5.4935	3.723	7.63502	6.33325	9.97175	8.93374	11.0812	6.37141	5.37243	3.6502	3.97132	3.60261	7.20153	5.62189	16.4467	11.8675
s000023103	10.3346	14.0227	12.517	8.92445	12.6018	5.63332	13.8213	11.5258	6.25019	5.2985	8.62075	7.04914	11.1144	9.94531	11.8041	6.45636	5.18318	3.71846	4.45076	3.63875	6.88395	5.92716	16.1487	11.1241
s000023144	6.66264	9.59306	9.81325	6.92757	9.17334	3.22677	9.95717	9.90952	3.39209	2.98023	7.53281	5.64048	9.51249	9.27706	11.4258	6.07928	5.16145	3.89834	3.76029	3.53891	6.61678	6.07066	14.6703	10.0214
s000023154	9.14504	13.0126	12.6287	8.68149	10.0241	5.68684	11.3723	10.0874	6.05773	4.79506	7.55757	7.31836	10.4229	10.2175	10.329	5.10367	6.11606	5.27721	4.4473	4.24528	6.59416	5.37533	14.3598	10.4824
s000023163	6.24393	8.71624	6.93872	4.91971	6.84191	4.71937	8.62482	6.28285	5.44369	4.29802	5.19703	4.49709	7.59458	7.01221	7.5441	4.88554	3.10476	3.33178	2.59611	2.37426	4.99547	4.04096	9.0664	6.74546
s000023176	7.46308	10.7514	10.2067	7.13933	8.43381	4.51659	8.63861	9.56201	3.96863	3.40239	7.04438	6.87877	8.94662	9.11538	10.3533	5.69817	4.498	3.10757	4.29957	3.7849	6.22996	4.99561	14.2716	9.25338
s000023210	7.63309	9.19994	8.83696	6.0962	7.98956	4.36202	9.54383	8.11313	4.64058	4.31874	5.79128	5.57297	9.17136	9.01741	8.70725	4.57493	5.6401	4.48121	3.44525	3.9861	5.64245	5.27851	12.523	8.7907
s000023213	8.29176	10.3506	9.16501	7.5531	8.8253	5.00549	9.92954	7.85599	5.29315	4.99009	6.10897	6.05178	8.81855	8.98567	9.40983	6.62621	5.59325	4.0765	3.74078	3.95315	6.15543	5.19073	11.9863	9.69616
s000023224	9.40846	13.7273	12.8941	9.82324	12.8495	6.58975	13.1406	11.0566	5.90897	5.30521	7.3972	7.22994	11.6387	10.521	11.3996	6.25372	5.65972	3.86669	3.77099	4.36677	5.43035	6.08684	17.1089	12.8054
s000023230	9.38127	12.4222	11.577	8.37751	10.5076	6.03511	11.11	10.0455	6.33835	4.31716	8.56038	6.65179	10.6708	9.14426	9.94041	5.76384	5.83181	4.19304	3.63505	3.25937	6.45649	5.62298	13.2073	10.0988
s000023251	8.07938	11.1678	10.5214	7.54156	10.2448	3.8952	10.2465	8.92636	4.85174	4.24253	6.87572	5.93573	10.05	8.27182	11.1245	5.38903	5.32416	4.77521	4.19308	4.45899	6.3249	5.32294	14.0506	10.1492
s000023255	6.13256	9.97221	8.77677	5.46065	7.37955	3.96483	9.48357	8.84762	3.33075	4.0445	6.49312	5.43241	9.2188	7.23751	9.26902	4.64457	4.53073	3.73427	2.69915	2.41361	4.79258	5.86331	11.8014	8.61543
s000023256	5.84288	9.29074	9.11824	5.31446	7.14411	3.75937	9.08671	6.9818	3.65605	3.46905	6.33202	5.51327	8.46035	7.59438	8.65339	5.30926	4.68654	3.94495	3.09014	2.8195	4.68412	5.62666	11.5204	7.84105
s000023262	7.15454	10.8535	11.181	7.24559	9.85712	4.53103	10.5145	9.18229	3.90986	4.43452	7.20811	5.55135	10.0419	10.027	9.11153	5.01639	4.19346	4.51175	3.14434	3.37865	4.92798	6.46746	13.2163	8.95506
s000023286	9.87777	12.6055	12.9085	9.4551	12.157	4.82776	13.5686	10.1555	4.91859	6.15191	8.39589	5.55182	11.269	9.85678	11.5127	6.92463	6.02894	4.87605	4.18637	3.65011	6.64707	6.97323	14.9695	9.98446
s000023295	5.89118	10.4923	9.65785	6.31729	7.85278	3.79217	9.11068	9.09652	3.2826	3.53918	7.04609	5.1143	9.74779	9.84267	10.4386	5.1092	5.81709	4.65536	3.88646	3.47831	5.26298	5.2525	14.043	9.69037
s000023322	8.25811	11.6068	10.9727	7.74637	10.0406	5.04741	10.7958	10.568	4.37437	3.66351	7.60063	6.17103	8.34674	8.5684	9.22232	5.39527	4.70689	3.29135	3.33817	3.00624	5.24092	4.76557	13.4943	8.79973
s000023348	5.21377	5.70746	6.20708	4.31886	5.60352	2.10221	6.44883	6.06332	1.86882	2.52747	4.07846	3.459	6.20458	4.45108	7.46164	4.18514	2.98094	3.21013	2.89216	2.51078	3.62482	4.58264	8.83856	6.05057
s000023358	7.54769	11.4394	9.96782	6.55921	8.85399	4.77087	10.8566	11.4602	4.21503	3.25291	8.12435	6.59256	9.64283	9.82155	10.6426	6.26329	5.35276	3.9404	3.73575	3.29797	5.54713	5.16211	15.2796	10.2395
s000023378	5.78976	9.32151	8.96718	5.24058	7.69355	3.43818	9.06289	8.54638	3.7589	3.14748	6.01604	4.81775	8.52759	7.84376	9.74422	4.97091	4.92033	3.81844	3.17078	3.28038	5.72086	4.18161	12.0759	9.04264
s000023379	4.69604	6.34943	6.97777	4.66586	5.13772	2.94006	6.30771	6.71608	2.97233	1.56208	4.7233	4.42134	6.33839	6.27611	7.32596	4.95746	3.16094	2.24598	3.16736	2.51292	4.66307	3.29734	9.70045	6.80494
s000023381	5.18984	6.52526	6.35196	4.13425	5.36366	2.77818	7.05891	6.69394	2.31636	2.73223	3.61441	3.72576	6.91616	5.54807	8.25314	4.61076	3.12435	3.3232	2.82023	2.47707	3.89911	5.04744	8.758	7.19421
s000023382	7.73015	9.84744	9.76029	7.02102	8.69807	4.17356	9.93331	8.65076	3.54797	4.16483	5.57815	5.41926	10.0793	8.24389	10.3099	6.47092	5.59039	4.92671	3.70744	3.40377	5.55837	5.87063	12.2234	9.75454
s000023383	7.88557	11.4864	11.3025	8.58057	10.321	5.85215	11.4501	9.77019	4.32016	4.63276	7.19102	6.43924	9.54231	9.02614	9.14105	6.06463	6.58653	4.86915	3.48547	3.61843	5.4595	5.43795	14.6314	10.8885
s000023384	8.76617	13.1193	12.4117	9.62805	11.0177	5.44792	12.3354	11.4972	5.67267	4.19383	8.59525	6.69726	11.3597	10.6112	10.0142	6.05063	5.56165	4.34868	3.73294	3.79807	6.45258	5.93683	16.1359	10.5775
s000023385	6.33524	8.4851	9.27484	5.97975	8.33601	4.44207	9.59342	8.78463	4.33207	3.49541	6.02159	5.75352	8.30992	7.89284	8.7555	4.9649	4.02714	3.07538	3.65678	2.78092	4.96403	5.08772	13.0165	8.65803
s000023386	10.6901	15.0853	14.7206	11.7994	13.9979	6.44677	14.9611	11.6298	6.53481	6.32277	9.53333	8.83529	12.1221	12.2067	11.5983	7.83498	6.80185	5.4187	4.52193	4.01046	6.67646	6.33167	18.6986	12.7118
s000023387	5.74232	6.87503	7.60655	5.26834	5.88663	2.68627	7.38576	6.40059	3.20412	2.78683	4.61188	4.0739	7.90631	6.36703	8.48667	4.65542	3.94942	3.9864	2.94303	2.82335	3.93212	4.70047	9.27069	8.04391
s000023388	6.97919	9.54503	9.00585	6.47898	7.09958	4.57361	9.06888	8.23663	4.72494	3.14671	5.851	5.52875	8.62939	7.55679	9.45397	5.8789	4.69835	4.34012	3.01459	2.62229	5.83376	5.47751	11.9588	9.01719
s000023390	6.94186	9.09602	9.71979	6.15155	8.63914	3.53633	8.87195	7.90969	3.35947	3.80138	5.24988	6.06812	8.38124	8.00404	8.94962	3.7479	4.85581	4.68328	4.21342	2.5792	5.43299	5.43581	11.532	8.73149
s000023391	6.22707	8.70038	7.99004	5.42725	6.62566	3.66357	8.09793	7.61939	3.56081	3.6699	5.32606	4.67692	7.48811	7.38279	7.53372	4.8377	4.17352	4.11106	3.18296	3.40477	4.52207	5.08655	10.6915	6.6323
s000023392	5.37377	7.81746	6.78176	4.66652	6.15746	3.78222	7.28115	7.06933	3.56486	2.29101	5.24655	4.52775	7.33178	6.92432	8.14691	4.57328	4.30403	3.0205	3.16011	3.49166	5.12162	4.95694	10.9319	7.31229
s000023393	6.48719	7.88651	7.75024	5.80262	6.95594	3.46288	8.06595	8.05444	3.66386	3.7796	5.24901	4.77044	8.17563	8.47736	9.87461	5.62181	4.17747	3.10331	3.77344	2.51383	6.13429	5.50359	12.3933	7.85804
s000023394	7.1427	9.77569	9.66256	7.37335	9.03576	5.0519	10.32	8.53805	4.83263	4.84729	5.15062	6.17289	8.36768	7.17311	9.01026	5.168	4.96386	4.10079	3.53254	3.57841	5.63581	4.93044	12.5825	9.3397
s000023412	9.96196	15.3458	14.3662	10.1509	13.1286	6.26659	15.3284	13.1327	6.85364	5.83656	10.0648	7.70134	10.8433	11.8778	13.0193	7.23401	5.67854	5.02405	3.65683	3.55733	8.05901	6.13399	18.1313	12.5689
s000023414	7.0786	10.7077	10.6329	7.04289	8.46213	4.12563	9.63865	9.93158	4.36778	3.43929	7.8654	7.64869	9.05407	8.75077	9.59061	5.1725	4.69522	3.77384	3.80575	2.97283	5.61626	5.1863	14.3259	9.65714
s000023440	7.21036	7.98851	8.70343	6.13267	7.18104	4.37356	8.53064	7.34634	3.71814	3.15186	5.43546	5.21482	7.57908	7.7602	8.1624	4.52202	5.14243	3.53735	3.08025	2.89629	5.37302	4.39708	12.2938	8.42373
s000023470	6.57139	9.99832	10.2037	5.98115	8.16486	4.80036	9.65945	10.5148	4.18076	3.53114	7.01516	6.48546	9.61186	9.04965	9.67163	6.11577	5.38983	4.03514	3.83028	3.39549	6.07884	6.01816	13.8229	9.54241
s000023474	7.19641	9.38026	9.29444	6.10384	8.90249	3.83981	9.5976	7.92386	4.59469	3.30758	5.96007	5.60881	8.88514	8.34739	9.7598	5.86444	4.55888	4.01111	3.70599	3.42254	6.24171	5.12576	12.2024	7.57026
s000023521	5.40067	6.94991	6.56081	4.45179	5.50087	3.05986	6.67166	6.85484	2.64786	3.22957	5.00597	5.11726	7.24489	7.55047	7.52984	5.03653	4.87877	3.90046	3.46758	2.70714	5.39819	4.85212	9.67738	7.4281
s000023522	9.28726	14.7713	14.0988	9.74057	11.356	7.04245	13.1664	11.3262	5.26965	6.10086	9.55461	8.05587	12.367	12.865	11.5071	7.71084	6.38034	5.67288	4.38948	3.92428	6.56192	6.21779	17.8659	13.034
s000023525	7.82804	10.3401	8.63831	7.01499	9.0953	3.85404	10.4594	8.42458	5.6587	4.46339	6.98521	4.96802	8.60116	8.14571	9.63022	5.53096	4.17332	3.55222	2.92189	2.76635	5.89414	5.37104	11.6362	8.18559
s000023540	10.3657	15.1182	13.0199	11.2954	13.2302	6.72278	14.2838	12.1455	6.36256	6.03537	9.30753	7.77206	10.9891	11.0039	10.511	7.14369	6.37656	4.98937	3.10747	3.95684	6.35336	6.30851	18.6279	12.5572
s000023548	8.52724	12.7173	11.652	8.3803	10.1098	5.07609	11.5725	10.8271	5.81853	4.88036	8.167	6.8037	10.7392	9.14632	10.579	6.17786	5.56802	4.4383	2.7939	3.04908	6.18714	5.69748	13.8363	10.0023
s000023591	9.12082	13.4852	13.6786	10.3196	13.2634	5.6261	13.7464	12.1262	6.43574	5.48593	8.27407	9.18789	11.4637	10.6892	11.0384	6.23205	6.21642	4.3768	4.18138	3.8543	6.26535	6.12002	16.9278	12.022
s000023663	11.2752	14.6968	13.9589	10.1776	13.0801	5.91265	15.0519	12.3486	6.34626	5.74307	9.80682	8.1509	11.2266	11.009	12.9412	5.6606	5.76987	5.34987	4.20003	3.90241	6.94123	6.03103	17.2731	13.1045
s000023678	8.61092	12.4597	12.6156	8.41357	10.3723	4.99326	11	11.0587	4.58906	4.84728	8.74564	7.49664	11.5993	11.3346	11.3109	6.62571	6.63578	5.97157	3.35672	3.81092	6.19486	6.84069	16.1272	11.374
s000023680	6.74058	8.60174	8.61668	6.32921	8.55801	3.53873	8.67739	7.53041	3.46927	3.93305	5.58399	4.84923	7.76466	7.30394	8.0222	5.4406	4.15114	3.7207	2.82997	3.58629	5.15662	5.72773	11.1999	7.15318
s000023681	6.9071	8.88449	9.51924	7.09568	8.23925	3.98381	9.20218	7.07876	3.54085	4.42056	5.56886	5.23348	9.25019	8.90669	8.72419	5.71281	4.69067	4.16807	3.32666	3.3966	4.50921	5.47152	11.6454	7.91352
s000023713	7.41162	10.7241	10.4682	7.94096	8.87289	4.63204	9.35578	10.104	4.63271	4.52187	7.00245	6.23671	8.81156	9.81671	10.113	4.85475	5.12671	4.41099	2.98735	3.64702	4.78268	5.07561	13.3424	9.22712
s000023714	9.13301	12.1812	12.0994	9.08291	10.2153	5.26349	12.0191	10.5264	6.1918	5.45444	7.97699	7.47107	10.6969	9.35078	11.0955	6.34858	4.67174	4.19237	3.55445	3.3915	6.25834	5.80382	14.8005	10.9185
s000023731	4.05226	5.04986	5.5316	3.46483	4.43273	1.98294	4.42699	4.60338	2.56481	1.96924	3.85613	3.40716	5.21598	5.54884	6.07321	3.49647	3.88238	2.90196	2.14521	2.49711	4.05043	3.66229	6.75821	5.3593
s000023732	6.84924	9.59675	9.63129	6.20559	8.02862	3.93432	9.56382	8.34649	3.08386	2.66832	6.61204	5.06491	8.86864	8.01839	9.54156	4.97142	4.35594	4.208	2.45642	2.72815	4.99441	6.20572	12.8658	9.16409
s000023741	7.43499	9.97076	9.64552	7.79215	8.52912	5.66201	9.08352	6.72011	5.26283	4.77928	4.60869	4.42294	6.98049	6.6092	8.41824	4.99066	5.8462	4.10644	2.55906	3.85478	4.16578	4.40441	11.1579	9.31493
s000023779	10.9536	16.6095	15.9719	11.3038	14.4307	8.03533	16.9349	13.3095	5.48686	6.86747	10.8216	10.3004	13.4877	12.9518	12.76	7.89178	7.22612	4.79228	4.02585	3.4969	6.81519	6.76809	20.4076	14.5777
s000023789	8.82439	11.2622	11.6135	7.6732	9.89898	5.28146	10.9583	9.0273	5.46368	4.41344	6.76611	6.27702	10.3921	9.50103	10.2841	5.53237	4.98842	4.01394	3.79033	2.953	6.21722	5.50566	13.2694	8.84377
s000023792	9.58197	12.7173	13.1925	9.69354	12.369	5.92921	11.9475	10.8114	5.27913	5.22034	8.37622	7.38829	11.1852	11.281	11.5841	6.44352	6.65115	5.42924	4.76542	4.85047	6.71024	6.53375	16.9173	11.2064
s000023793	5.63814	6.77677	6.08478	5.17856	5.63635	4.29307	7.29176	4.52454	3.95026	4.36321	2.48859	3.72782	7.16188	6.74349	7.65515	4.89682	3.39152	3.3548	2.74534	2.25597	3.5745	3.54733	7.10297	5.59115
s000023826	8.30593	10.9569	10.9851	7.89579	10.2065	4.21889	11.6027	9.96334	4.01497	3.53489	7.39998	5.87819	9.78303	9.59956	10.7761	5.59429	4.39034	3.15503	3.38077	3.3029	5.3368	6.03614	14.1746	9.96874
s000023841	12.4343	19.1511	15.9148	13.7067	16.3757	8.38096	18.191	15.9857	8.41113	6.94628	12.3344	10.6669	13.4971	14.6117	14.4884	8.55217	7.05102	4.59769	4.35579	3.76467	9.08905	7.47008	20.8282	14.8446
s000023855	5.74643	6.78964	7.61076	5.16268	5.73042	3.83049	6.40455	6.9494	3.49387	2.66608	5.03774	5.58461	7.13299	7.28774	7.6357	5.16541	4.42998	3.00854	3.4689	3.13422	5.68078	4.47578	10.5397	7.44396
s000023856	4.71826	7.4179	7.27276	4.7903	5.94806	3.27298	6.79891	6.92607	2.9378	2.76261	5.62158	4.88781	7.12491	6.55526	7.74751	3.9177	4.31934	2.9624	3.34165	2.21142	4.74742	4.2104	10.5367	7.2078
s000023863	3.76306	6.25427	3.6008	4.11378	4.75121	2.59483	6.5115	3.70121	3.92482	4.00054	2.26581	1.82299	5.75224	5.41442	5.63177	4.21719	1.26408	1.1784	1.60163	0.994215	2.55241	3.06895	4.43425	6.0067
s000023867	10.1701	14.0422	12.339	9.31704	11.7578	5.54247	12.7581	10.738	6.11437	5.28455	9.45246	7.08276	10.6808	11.4911	11.4397	7.21196	5.94894	4.75306	4.29319	3.80564	7.65014	5.72161	15.8055	11.507
s000023879	8.59355	10.388	9.99609	7.06168	8.86463	4.48903	10.0015	8.30291	5.01498	3.48501	7.12224	4.74771	8.85194	7.37866	9.42051	5.58533	4.10892	3.50004	3.19609	1.99188	6.09972	5.05872	11.2669	7.64933
s000023886	7.98647	11.7138	11.6377	8.73621	10.113	5.02249	11.0475	10.3078	6.06651	4.78069	8.62057	6.61194	9.75088	9.13394	9.53406	5.81711	4.96806	3.72405	3.30363	3.97169	6.35107	4.75616	14.9786	9.83563
s000023893	9.85628	14.6521	13.3757	10.2148	11.9847	5.55946	14.2234	12.1729	5.1337	5.54286	8.42837	7.71105	12.1644	11.4527	12.5289	6.23512	6.5347	4.68358	3.99207	3.23393	6.4911	6.57631	18.4549	14.2291
s000023894	8.24803	11.3836	9.67408	7.70386	9.38989	4.88926	10.8986	9.07842	6.03856	5.72689	7.35446	6.87921	9.7241	8.25801	9.5807	5.24014	4.92447	4.60477	3.27956	3.11125	6.11671	5.21469	12.901	9.16784
s000023895	6.78809	8.73969	8.93564	6.14097	7.87205	4.76577	8.23384	8.4048	4.21134	3.63878	5.26433	5.67685	7.80254	8.13007	8.63673	5.44437	5.44087	4.09959	2.82382	2.97616	5.25215	4.97152	11.4377	8.58059
s000023969	11.4741	15.0888	15.0003	10.008	13.8447	6.90384	13.7461	11.8574	6.76204	6.62712	9.12681	9.42782	14.021	11.6446	14.0475	7.60364	7.66674	5.24307	5.30961	3.88548	8.52165	6.04339	15.4372	11.4533
s000025993	8.96581	13.0898	12.7618	9.35023	11.1871	6.40401	12.8866	12.5311	6.50345	5.34814	9.01083	8.454	11.5879	12.5298	11.8958	7.24123	7.03316	5.79941	4.02961	4.48914	7.04649	6.48372	17.0985	12.881
s000026000	11.4363	16.7525	15.5451	10.9252	13.2107	8.0637	15.9758	13.7822	7.37954	6.99577	10.1458	9.43954	13.509	13.3854	13.7886	7.62858	8.42997	5.94174	4.51051	4.5682	6.84089	5.72656	19.2206	13.9898
s000026011	10.2808	13.2077	11.9122	8.62024	12.2084	5.59236	12.7481	11.4122	5.20108	4.63629	7.91856	7.45389	10.9142	9.81546	10.9922	6.13562	6.39902	4.92617	3.46644	3.83545	6.44359	5.62716	15.8135	11.3172
s000026027	7.79135	12.8491	11.2489	8.41193	10.6363	5.91467	11.8351	10.9392	5.70194	5.3696	7.78206	7.4667	10.4803	10.0063	10.2848	6.01636	5.68153	4.67591	4.02482	3.35068	6.07932	5.08334	16.0023	10.5001
s000026028	9.25295	12.6066	11.9505	8.78125	10.7683	5.02604	12.872	11.4315	5.23326	4.74584	8.55062	7.2112	10.9164	11.4833	12.0461	6.10734	5.70667	4.47297	3.92469	3.23921	6.49383	6.40763	17.4301	11.8195
s000026033	8.23287	11.3173	10.3997	7.95216	9.31796	4.48592	9.81241	9.176	5.20424	4.43593	7.90863	6.46997	8.60067	9.07977	8.52341	4.60607	4.99542	4.44648	3.30435	2.82547	5.56017	5.1327	13.3525	9.04532
s000026037	10.3246	14.3104	13.511	10.4589	12.5165	6.21394	13.9036	11.4586	6.77122	6.02607	8.75327	7.50754	12.1234	10.1252	12.6539	6.59022	5.11203	4.42988	3.564	3.521	6.39553	6.35507	15.8773	11.4768
s000026038	9.69556	14.1196	12.8192	9.00347	11.8358	6.06571	13.5549	12.5946	5.60905	5.59873	9.94848	7.63906	11.5669	10.7034	11.7113	6.80645	5.36623	4.49624	3.64552	2.88273	6.55007	6.64424	16.7589	11.94
s000026044	6.50044	8.85673	8.95786	6.44873	8.59408	3.29489	8.94008	8.53606	2.60204	3.82522	6.30316	4.55488	9.49598	7.93824	9.37169	5.66201	4.50467	4.17867	3.59661	3.23884	5.31517	5.76304	12.1505	8.34869
s000026047	7.24479	9.27846	9.01015	7.22755	8.25907	4.15053	8.69698	8.31661	4.33971	4.00806	5.9583	5.00821	8.26159	8.47405	9.35679	4.47609	4.45288	3.66269	3.23719	3.1442	5.78474	5.30329	11.6952	8.85056
s000026056	6.76795	8.03349	6.18521	4.50801	6.80601	3.38827	8.05154	4.73817	3.92835	3.88395	5.44937	3.74358	7.58919	5.46054	7.75056	4.94182	3.03281	3.01166	3.6644	2.13967	4.94517	4.81199	7.53223	5.32644
s000026071	6.35149	9.16369	8.38183	6.75241	7.52394	4.18858	8.40027	6.29961	3.58041	3.51775	5.48297	5.69719	8.19914	8.41173	8.22674	3.75868	3.80145	2.49456	2.94823	2.66505	4.88861	4.17829	10.3161	8.70829
s000026081	6.32197	8.72431	9.26649	6.09183	8.09959	3.61042	8.18307	8.21854	3.73705	3.44598	6.01947	5.42154	8.23489	7.25584	7.96291	4.62501	4.43446	3.69165	3.49932	2.77085	5.09306	5.24094	11.6924	7.87276
s000026083	9.61864	14.844	13.1998	9.56702	12.5695	5.81482	14.077	11.7163	6.51403	5.72497	8.95601	6.9099	11.9957	10.906	12.2048	6.18431	7.15154	5.09237	3.79019	4.27559	7.4996	5.75358	17.3946	12.1542
s000026085	3.29867	5.2053	5.18573	2.6471	3.95664	2.22486	5.17231	5.27205	1.48368	1.76409	3.78317	3.13734	6.09049	4.37692	6.80748	4.13007	2.74429	2.14039	2.72876	2.03951	2.59484	4.69107	7.15638	5.65104
s000026094	10.088	14.1402	13.3427	10.9723	12.7116	6.14776	14.1442	11.4883	6.908	5.83738	8.22015	7.07859	11.4264	10.5327	11.9262	5.74301	5.94028	5.2229	4.13741	4.25657	6.50077	6.03627	17.101	11.914
s000026095	6.87144	10.0757	9.28619	6.53613	7.66036	3.75373	9.83447	9.25844	4.26365	4.35257	7.4194	5.78356	7.93539	8.77621	8.33694	4.58466	5.20567	4.54931	3.31928	3.59875	5.10712	4.94247	12.72	8.22273
s000026096	7.69997	11.3761	11.2974	8.15945	9.73683	4.87503	11.1938	10.7039	4.95242	3.81166	7.93806	5.91508	10.06	10.3257	10.6061	6.09485	5.63011	4.34184	3.49619	3.72978	6.57361	6.03246	15.0814	10.5549
s000026098	8.22574	10.693	11.0364	7.51943	10.4339	5.12166	10.8067	9.97467	4.68027	3.69467	7.79569	6.66385	9.42039	10.3094	9.59685	6.34388	5.83929	4.97746	4.00748	3.79394	5.85562	5.65337	14.8252	9.85587
s000026099	8.19261	10.5168	10.1016	7.32953	8.67028	4.68323	9.79469	9.49038	4.44056	4.95858	5.26468	6.60909	9.92535	9.06909	10.5267	5.57376	4.38632	4.34108	4.83817	3.95335	6.10374	5.36671	12.7235	9.68235
s000026100	10.7399	16.0232	15.8593	11.4616	15.1492	6.81484	15.5031	12.0638	6.35148	5.87755	10.0281	9.36856	11.7499	11.6581	11.3458	6.35605	6.75194	4.61883	4.40533	3.92923	6.60716	6.07155	19.173	12.8978
s000026101	4.12136	5.10621	4.81402	3.8596	3.81007	2.24699	5.58039	3.97634	2.91262	3.32572	2.16594	2.73011	5.95893	5.22626	5.98189	3.48655	2.96584	3.28071	2.55541	2.7589	3.29495	3.72648	5.72478	5.57137
s000026102	6.47396	7.38959	8.23032	6.19183	7.1497	3.99758	8.93095	7.60211	4.47527	3.28246	5.06793	5.37632	8.22861	7.64523	9.13697	5.44222	3.94137	3.2742	4.03246	2.93892	5.06182	5.44262	10.9229	7.44805
s000026105	4.75638	5.86045	6.10259	3.78663	4.93824	3.05785	6.32446	4.98688	3.82969	3.5985	3.46685	3.90595	5.95889	5.60637	5.90909	4.17111	3.13164	3.1031	3.84082	2.15595	5.21271	3.04292	8.09734	5.90024
s000026107	9.68448	15.236	13.9224	10.445	13.01	6.25326	14.3509	12.239	5.93317	5.9038	10.0779	8.74292	13.1957	12.9235	13.075	7.09571	7.31867	5.79788	4.16342	4.02746	7.11351	6.10533	19.388	13.4089
s000026108	7.07622	10.6487	9.87204	7.27732	7.61014	4.13726	9.60269	8.91089	5.43168	4.99783	6.73034	6.22275	9.1098	8.83846	9.33905	6.11074	3.75965	3.9956	4.43264	3.785	5.68755	4.23846	12.4173	9.11163
s000026109	5.54511	9.95069	9.53951	6.66397	7.95688	3.36135	9.21341	9.15934	4.18339	3.08919	7.29076	5.20458	7.94426	8.429	8.86637	5.76675	4.56076	3.47507	3.00935	2.54451	5.24733	5.33516	12.7951	8.48161
s000026110	6.15609	7.88606	7.43686	5.71382	7.06068	4.3151	8.87533	7.91775	3.84808	4.12158	6.24258	6.11171	7.59766	7.54537	7.2292	5.16484	3.60839	3.49913	3.48318	2.9596	4.93872	4.73649	11.3792	6.83512
s000026111	7.61503	11.1394	10.0786	7.45621	9.61917	4.31955	10.605	8.30213	3.69569	4.79311	7.15878	5.13647	9.97142	9.28146	9.86122	5.52768	5.6581	4.85126	3.52619	3.29225	4.70862	5.77479	13.0725	9.06154
s000026112	7.91799	11.1627	11.2071	8.21234	9.77842	4.61113	10.7137	9.84411	5.74845	4.39212	7.36703	6.70775	10.0553	8.47385	10.5921	5.40792	5.37118	4.46354	3.77054	2.81936	5.47734	6.35371	13.8578	10.6966
s000026113	5.82066	8.00724	7.47183	4.78529	6.16489	4.10545	8.03231	7.25759	3.30369	3.30816	5.02188	4.88576	7.65549	7.21007	7.95351	4.27634	4.93124	3.49247	2.85649	3.1976	5.45796	4.80903	11.3765	8.42779
s000026115	6.27604	8.23364	7.95742	6.26831	7.22996	3.63325	8.28156	6.51389	2.43424	4.50832	4.54091	4.66962	8.30523	6.73305	9.24179	4.35158	4.86602	4.43698	4.19308	3.25001	4.91983	5.6728	10.4911	7.59863
s000026116	7.60412	10.6095	10.2637	7.24451	8.78601	4.38676	10.194	8.34079	4.37012	4.15975	7.43455	5.03299	8.51405	9.10562	9.84488	5.00375	5.53993	4.40264	3.54305	3.46693	5.89882	4.36524	13.1617	8.86696
s000026119	9.69202	13.176	13.7464	9.93223	12.6718	6.53157	13.5533	12.3003	4.86867	5.2503	8.74167	7.90977	11.4251	11.2266	11.9612	6.86374	7.11985	5.63287	3.76667	4.2274	6.72035	6.59098	18.1727	11.9227
s000026122	5.71638	7.84374	7.27174	5.1891	6.35706	3.72595	7.60675	6.83967	4.40709	3.81383	4.60553	4.91651	7.59396	6.93113	8.11038	4.98042	4.54338	3.97944	3.17299	3.43723	5.06613	4.59975	10.2653	6.99765
s000026123	7.16007	9.73885	10.0316	7.43803	8.48166	4.46551	9.21032	8.00136	5.42819	4.11935	5.0363	5.04042	8.32126	7.67539	8.85587	4.41981	4.92861	4.05599	3.4377	3.32223	5.48434	5.33429	12.0527	9.09277
s000026124	7.55176	11.8868	12.131	8.69088	10.9533	5.25938	11.5564	11.3378	4.71021	4.46157	8.06056	7.09255	9.78805	9.90709	10.2198	4.97616	4.84725	4.51829	3.60315	3.15751	5.29976	5.63133	15.5029	9.98109
s000026125	5.50544	8.21983	7.5129	5.10011	6.74701	3.59091	7.94554	8.0667	3.82041	3.57909	5.48506	5.10884	8.45406	7.21487	9.50121	5.29361	4.53789	3.44155	3.0305	2.70201	5.73406	4.44054	10.1813	7.7503
s000026128	8.95787	14.0586	13.4283	10.3597	12.8491	5.27989	13.6586	11.9373	4.88169	4.37031	9.49661	7.96889	11.4162	11.1134	10.9718	6.75267	6.04217	3.85354	4.1424	3.33966	7.37649	6.16092	18.1794	11.7641
s000026129	7.85723	10.5822	9.70608	6.93324	9.19199	4.36207	10.4692	9.91754	3.94078	4.09377	6.56798	5.33216	9.66221	10.0025	9.95244	6.24454	6.02841	5.14769	3.70827	3.83896	4.76573	6.38867	12.6602	8.77612
s000026130	5.33495	8.53364	7.96038	5.20228	6.62717	4.0616	7.86926	7.06594	3.76299	3.10371	5.07648	4.95699	6.95767	7.05729	7.95545	4.41679	4.18096	3.76022	2.83343	2.99196	4.95263	4.51359	10.5252	8.00231
s000026132	7.06636	9.57457	9.60678	6.99477	8.39992	4.26535	8.74995	9.11801	3.8595	2.92524	7.05991	6.02228	8.64901	8.01551	8.27836	5.92974	5.10928	3.55075	3.36689	3.2756	5.70751	4.90323	12.6176	7.3071
s000026134	4.2543	5.70486	6.07288	4.04798	4.86436	2.77231	5.97647	6.21392	2.96362	2.25215	4.60422	3.95738	6.37673	5.67999	6.85561	4.06425	3.31581	2.77784	2.73766	2.20682	4.23927	4.91349	8.34221	6.03721
s000026135	8.77019	12.0291	11.597	8.21414	10.3776	5.73979	12.2259	11.5931	5.33524	5.02922	7.81178	7.39502	10.865	10.5889	11.5691	5.85575	5.76663	4.95866	3.88046	3.68158	6.28376	5.40021	15.4764	11.2146
s000026136	8.69293	12.6728	12.356	8.64364	11.3541	5.55954	12.1874	10.8707	4.91793	4.97951	8.53111	7.50289	11.032	11.106	11.2391	6.90666	5.7341	4.60404	3.68176	3.49262	6.06468	5.87211	16.2371	11.593
s000026137	6.15067	8.48969	8.54033	5.50741	7.60149	4.40307	7.96405	8.55009	3.9547	2.93043	6.29549	5.94258	7.228	7.39931	7.26412	5.6055	4.04132	3.31625	3.32264	2.55658	5.05687	4.23151	11.3698	7.52056
s000026138	8.36425	11.5111	11.2525	7.85981	9.65912	5.78948	11.0352	9.89906	5.44063	4.6595	7.26216	7.13704	9.06822	10.646	10.8846	5.48536	5.65857	4.98954	3.30987	3.73122	5.95703	5.06432	12.8298	9.84116
s000026139	6.06773	8.3697	8.34824	5.88467	6.79749	3.14366	8.18574	8.38081	3.21013	3.27217	6.04569	5.02942	9.00641	8.48144	9.91779	5.03525	4.94588	4.20459	3.04929	3.60508	5.57972	5.37126	12.7107	8.74855
s000026140	5.99977	7.42292	7.81411	5.10412	5.89611	3.16918	7.3868	6.61576	3.54989	3.28425	4.44297	4.56894	8.13701	7.72857	8.96831	5.33748	4.15116	3.61876	3.23755	2.91215	5.49041	4.67987	9.59646	7.08361
s000026141	9.21376	12.6941	12.299	8.75967	11.0653	5.44236	11.6317	10.6494	5.22484	4.87312	8.31611	7.29376	11.3417	10.4841	11.2961	7.27047	6.73724	6.14927	4.56974	3.78481	6.04122	7.21528	16.2655	11.1765
s000026143	3.96821	5.5557	4.78031	3.05263	4.30862	2.1292	5.55382	4.2603	1.96847	2.62316	2.81212	2.52874	5.91873	4.82616	6.50825	3.75117	3.68743	3.80839	2.21793	2.72853	3.60792	3.78809	6.73317	5.34863
s000026183	8.65886	11.0245	10.5575	7.57491	9.80645	4.51844	10.6721	9.34349	5.05979	4.67668	8.45465	6.2952	9.29026	9.4421	9.29394	6.34292	4.97346	4.44261	3.763	3.09811	6.47893	5.41859	13.7937	8.69644
s000026184	5.41566	9.22691	8.70096	5.51748	6.68999	4.27083	8.60149	8.06881	3.97545	4.03732	5.91171	5.15916	8.16049	7.90085	8.41669	5.35163	4.63841	4.18545	2.98529	3.18146	5.50739	4.91662	11.3851	8.54859
s000026189	7.92221	11.5874	11.7189	8.72508	10.4443	5.95495	11.6151	10.8799	5.36298	4.25716	7.73183	6.92671	9.87133	9.75509	11.1582	6.2508	5.28273	3.95056	3.46251	3.18915	6.39053	5.4287	14.7048	10.072
s000026190	7.61297	11.4908	10.2641	7.38429	9.87344	4.81043	11.2408	8.56325	4.47215	5.55183	6.90734	6.09658	10.9134	10.3944	11.317	7.16737	4.21411	3.74466	3.9175	2.61042	6.48681	5.24528	12.3249	8.74808
s000026195	8.83382	10.7409	11.0459	7.8628	10.647	4.76496	11.5567	9.65253	3.95632	5.06282	5.88535	6.4846	10.5044	9.67905	11.354	6.47939	5.9796	5.46133	3.75656	3.06994	5.63348	5.73116	14.3998	10.6743
s000026423	8.45294	13.4386	11.5219	7.80687	10.3193	4.94461	11.9844	9.75343	6.20268	5.60411	8.19755	6.41104	11.4143	10.0661	11.1509	6.64121	5.25483	3.84275	3.95176	3.88056	6.68978	5.90655	14.6391	10.2828
s000026427	8.93999	10.7973	10.1064	7.44609	9.00637	4.64444	10.588	9.38158	4.61418	4.04134	7.34021	6.89177	9.49958	9.96988	9.98661	5.79422	4.41657	3.94523	4.52004	3.17133	6.20677	5.00779	14.1738	9.93187
s000026474	10.4985	15.6773	14.0969	10.5487	13.1606	5.97142	15.1634	12.5629	6.59263	5.18799	10.7554	7.49101	12.6821	11.8312	13.4867	8.69479	7.25779	6.07129	5.49043	3.48177	8.50411	7.32759	18.3315	14.1
s000026498	6.50572	7.80147	8.51091	5.08376	7.31533	2.87776	7.82785	7.52495	3.76297	1.97477	5.24242	4.0466	7.8896	5.23442	9.10525	4.21112	3.18132	2.94056	2.31462	2.63463	4.88656	4.80424	10.1212	6.74775
s000026500	10.4636	13.2916	10.6165	9.62911	10.7968	5.75875	12.0405	9.40071	5.51874	5.9473	7.56649	7.36318	10.9518	9.73368	10.9983	6.80718	4.57518	3.04356	4.00056	3.19008	5.99889	5.36586	13.4681	8.94611
s000026504	9.27729	12.1897	12.5303	9.60714	11.2263	5.87004	12.1342	9.82181	5.43052	4.67457	6.72374	6.45973	10.9122	9.46803	10.4499	6.32162	6.08247	4.09897	3.85679	3.46495	6.01523	5.78738	14.6384	10.9689
s000026518	9.85632	14.0255	13.6069	9.35521	11.6967	5.67594	12.6623	11.69	6.22441	4.88984	9.77295	7.20466	10.6486	9.90286	10.9611	5.35144	5.56491	4.65618	3.61196	2.80876	6.55528	6.02492	15.1898	11.0482
s000026519	9.26121	11.8762	10.8964	8.37892	10.244	6.05075	11.4909	10.3631	5.80635	5.18782	8.61416	6.8268	9.47766	10.3225	10.0478	6.41713	4.88591	4.60318	4.03862	3.09958	6.76562	5.71684	12.8339	9.80123
s000026526	13.265	19.2314	16.5235	13.8481	16.1864	7.99279	17.6527	14.0685	8.91509	7.59507	11.4206	10.6639	14.574	13.5094	14.831	7.98124	6.71176	5.07856	4.82555	4.24129	8.30576	6.29067	19.023	14.4049
s000026529	8.0282	11.5441	10.77	8.31834	9.56652	5.70038	10.1248	11.1565	4.35262	4.63154	8.2279	7.07006	9.66868	9.71528	9.07814	6.26871	6.3645	5.04796	4.0754	3.62749	5.59034	5.75155	14.8694	10.355
s000026548	10.8337	16.1832	14.0499	10.5707	13.5411	6.60281	15.2493	11.3891	7.147	6.00584	10.5225	8.62678	12.0813	11.6922	11.6443	6.89937	6.12495	4.69174	3.85432	3.84788	6.83508	6.42921	17.8932	11.5582
s000026555	11.0624	16.2526	14.5213	11.6629	14.0552	6.55531	16.1732	13.2836	7.75912	6.60134	10.4135	8.85453	13.3848	13.4409	13.6479	8.44186	6.71857	4.61446	3.96993	3.99013	7.75999	7.10734	17.676	13.6621
s000026583	5.19673	7.0317	5.40027	4.17962	5.90266	2.77495	7.20776	5.98773	3.39985	3.15157	4.62857	4.18053	6.46157	5.84177	8.20251	5.19493	2.77101	2.39425	3.26695	2.30875	5.04135	5.03626	8.92226	6.27268
s000026598	7.24666	10.4387	8.86652	6.38531	7.97513	4.35693	10.1791	8.64642	4.50956	4.55469	7.12211	5.86913	8.96448	8.52137	9.49532	5.54623	4.39895	3.82102	3.38291	2.7125	5.76847	4.65608	12.1223	8.03313
s000026607	6.32504	8.50068	7.48783	5.58593	7.03019	3.81969	7.96446	7.31849	3.76166	3.07367	5.95523	4.82123	7.39479	6.44432	8.05366	5.07362	4.32148	3.66047	2.9763	2.6929	4.96439	4.23631	10.5459	6.94279
s000026608	7.72936	10.5881	9.42164	6.58807	8.85046	4.22174	9.63588	8.44437	4.86023	4.00496	6.20301	4.99162	9.73033	8.19538	9.91989	5.22505	4.43071	4.24851	3.54641	3.44401	5.73291	5.32069	12.0734	7.89322
s000026612	7.71219	11.0653	11.5734	7.74499	9.32304	4.76253	11.0044	10.1605	4.60298	4.67356	7.4689	6.2609	9.3611	10.0889	10.4608	5.78786	4.55539	4.50662	3.25581	3.306	5.74782	5.14618	15.1731	10.0669
s000026618	7.20681	9.50742	9.07065	6.79127	7.63113	4.29072	9.04417	7.78691	5.02437	3.31664	5.87747	4.85237	8.13968	8.36399	7.56048	5.07288	4.79634	3.3371	3.66567	3.08683	6.00626	4.48419	11.3781	8.09996
s000026630	9.98311	13.8199	13.1318	9.51741	12.1706	6.48313	12.9744	11.1162	7.37664	5.97548	8.90379	7.15925	11.8492	11.6784	11.9692	6.819	6.59497	6.01192	4.51355	4.59081	7.64626	6.05257	16.752	11.0514
s000026635	9.71289	13.5856	11.653	9.98415	11.6088	6.01753	12.2858	11.795	6.41208	5.00929	9.54804	7.52441	10.3953	9.58211	10.6581	5.86977	5.95869	4.50173	3.83367	3.7291	7.06219	5.97303	15.7356	10.7868
s000026649	6.53193	9.21059	9.59339	6.6052	9.49098	4.5909	10.3554	8.42408	3.35275	4.60242	4.77669	5.41091	9.10392	7.97545	9.81724	4.89736	4.32105	3.59726	3.35595	3.21894	5.0114	5.29396	12.3458	8.28941
s000026652	10.0583	13.8827	13.2201	9.52631	12.5672	5.91701	13.8045	10.9609	6.99435	6.09506	9.579	7.72194	11.2676	11.2624	11.4863	6.98406	5.48954	4.40077	4.94849	3.6595	7.48972	6.04992	15.2742	11.0917
s000026659	8.47883	12.9121	11.9727	7.30406	10.7527	4.95106	11.9602	10.8542	5.31892	4.89469	9.19693	6.34136	10.8039	10.1415	11.4291	6.42603	5.08413	4.24199	4.12635	3.39412	6.40124	6.33884	14.9526	11.2102
s000026660	11.7657	18.3504	15.941	13.4874	15.9238	7.61573	17.0157	14.6331	7.47018	6.19612	11.9514	11.1007	13.7754	13.4375	13.6796	8.96758	7.09639	5.1722	4.62211	3.58702	8.42124	7.88188	20.937	15.3794
s000026661	8.64444	11.1204	10.159	7.48344	9.93606	5.16955	10.4065	9.5191	5.24245	5.02542	7.43535	6.87851	10.4839	10.6913	10.0729	6.80189	5.22537	4.221	4.08654	3.42423	6.03574	5.13678	13.3581	10.1575
s000026662	8.04812	10.7597	9.02282	7.2888	9.15705	5.75124	10.7387	9.89483	5.35463	4.55161	7.20869	6.34904	8.57841	10.0425	9.56276	5.5926	5.10503	4.17231	3.86316	2.69403	5.99948	5.27568	13.0277	9.68079
s000027201	9.50502	12.8167	11.6917	8.89546	9.89076	5.87138	11.6152	9.93506	6.54972	5.72857	7.51454	7.22602	9.73361	9.52327	9.57524	6.97654	5.89832	5.33193	3.53285	4.01943	6.45261	5.68302	14.2053	10.1768
s000027204	7.25835	10.9788	9.51393	7.20879	8.86285	4.85627	10.0102	8.73043	5.98262	4.68385	8.12998	7.12674	9.6752	8.08601	10.3362	6.79603	4.38652	4.09593	3.85936	3.17039	6.2085	5.68404	12.2851	9.03564
s000027206	5.64116	8.48358	7.59314	5.14439	5.87631	3.10738	6.84958	6.86654	3.09639	3.17722	5.17984	4.97629	7.52274	6.95005	7.6421	4.71363	4.32905	3.46109	3.34248	2.97616	4.80624	4.71197	9.69329	6.53471
s000027237	7.10644	9.4153	9.19622	7.00424	8.25727	4.39632	9.23722	9.40671	4.07884	3.4905	6.38473	6.07461	7.98611	8.52538	8.70972	5.17462	3.9911	3.64723	3.93229	3.23812	6.13068	5.40282	13.8787	9.41028
s000027243	9.48926	14.2747	14.5146	10.6797	12.3185	5.47205	13.6568	13.0319	5.28193	4.33411	9.30601	7.63471	10.7029	10.4703	12.2637	5.81306	5.36561	4.89151	4.33382	3.52047	6.62319	6.64045	18.9027	13.3191
s000027257	11.1824	15.7137	15.4745	11.6788	13.8601	6.10294	15.4596	14.0101	6.38811	5.54497	9.59561	9.03561	12.2187	11.9751	12.4898	7.21188	5.97562	4.56703	4.68128	3.46938	7.50973	6.76431	19.7255	14.3505
s000027267	10.2673	16.7559	15.1307	11.1419	14.8223	7.48744	15.5799	14.864	6.84388	6.47143	11.2576	8.7052	13.8102	14.0807	14.0837	8.98651	6.72386	5.16384	3.96588	4.49	8.39945	7.41701	21.5276	15.0219
s000027275	8.42442	10.6581	10.8088	7.26961	9.22967	4.30158	11.4432	10.8415	4.18443	4.19831	7.7304	6.21136	10.1469	9.89067	11.2783	6.04532	5.0053	4.88796	4.59943	3.25928	6.49364	5.71169	15.233	11.5734
s000027323	11.2676	16.0464	13.6228	11.1965	14.3974	5.68747	16.1545	13.0849	7.14996	6.45152	10.6948	8.20944	12.8724	11.0846	13.2386	7.26178	5.24774	4.39521	4.56865	3.80111	7.35686	6.45158	18.362	12.5127
s000027353	13.4978	19.0396	16.5558	13.383	15.9692	8.92974	17.1164	14.8525	8.09618	7.85882	10.6733	9.79659	14.726	14.875	14.919	9.57812	7.88386	5.49409	5.54666	5.10991	8.91652	7.38798	21.7348	16.7782
s000027363	11.0116	15.1634	13.4324	10.8214	13.5005	6.2037	14.6355	11.974	7.3574	5.63039	9.06081	7.34449	12.3583	10.1213	12.5769	6.36529	5.42643	4.25718	4.02664	3.46266	7.06586	6.24232	15.6775	11.7298
s000027364	7.3121	9.07059	9.15002	7.11537	8.25548	4.46253	9.6983	6.91279	5.34575	4.83066	5.14756	5.94151	8.92304	7.64637	9.30875	5.90763	4.21207	3.96071	3.30988	3.23391	4.72091	5.15001	10.713	8.1475
s000027371	11.6945	16.0045	14.7598	11.4688	14.3122	7.60282	16.5713	14.3563	7.70407	6.92616	11.5284	9.16971	13.0369	14.0033	13.7861	7.77056	7.41972	5.97867	5.47039	4.92966	8.84371	5.71884	20.1579	14.7893
s000027373	6.85942	10.5153	10.1403	7.6201	9.42173	4.69294	9.51641	8.68652	3.57509	4.5318	7.17039	6.46726	9.34259	9.36472	9.17136	4.85024	5.42011	4.40631	3.25851	2.63802	4.87186	5.62788	13.6865	9.26417
s000027574	8.17004	9.90844	9.88222	7.57235	9.46204	5.14846	10.9875	8.09494	5.13686	4.92731	6.27556	5.64925	8.73479	8.5735	9.03396	5.80711	4.93357	4.08896	3.27563	3.06547	6.08391	4.67744	12.5178	8.90245
s000027589	10.6408	14.0625	13.5237	10.0472	12.584	5.88781	14.0305	11.5845	6.88606	5.74444	9.95699	8.33527	12.2858	9.9282	11.8072	8.56111	5.43141	4.59947	4.74467	3.10047	7.74847	5.42405	16.9169	11.4788
s000027601	5.73013	8.59023	8.78585	5.46802	7.24507	3.31717	8.83907	7.39701	3.36617	3.1494	5.8326	5.61482	9.07297	6.76957	9.33006	5.50715	4.35982	3.45837	3.03402	2.5089	4.81348	5.69218	11.1734	8.58809
s000027602	8.00452	11.3843	11.0942	7.55674	10.0489	5.1172	11.8384	10.099	5.38093	4.59999	7.46946	6.2853	11.3268	9.88158	10.6095	6.92722	4.966	4.0411	3.20214	2.63869	6.27066	5.43863	14.3538	10.1491
s000027603	9.19461	12.1842	11.1699	7.82899	10.7533	4.94326	11.8261	10.2922	5.13288	4.35723	7.16667	5.79988	10.3992	10.4357	11.6251	6.14437	4.47646	3.37776	3.3396	2.77343	6.35191	5.32068	13.5388	9.52134
s000027604	11.0059	15.674	13.7382	11.4483	14.3842	7.25989	15.5331	12.0385	7.24365	6.89964	10.185	7.85469	12.5692	12.4844	12.3742	8.82503	7.33869	6.19336	4.50556	5.10948	8.63834	6.22555	18.8915	12.815
s000027605	6.31425	10.9071	10.2084	7.04026	9.60501	4.00461	11.5028	9.93887	4.36172	3.88023	8.47928	6.86066	10.5881	9.44887	10.9993	6.61544	4.76666	3.51241	2.81615	2.52249	5.55161	5.59241	14.7301	9.81299
s000027641	9.01202	12.5681	12.4894	8.84453	10.7777	5.76482	12.4381	12.9968	5.94887	5.31834	8.67949	7.17422	11.4722	11.0035	11.837	6.65904	5.86507	4.24807	3.95155	3.39569	7.04001	6.28539	17.32	12.33
s000027643	9.04701	13.7199	13.437	9.93037	12.0344	5.48498	13.3462	11.8445	5.0668	4.77602	8.87937	7.89253	12.4646	11.0971	11.9301	7.7751	6.87566	5.47166	4.39842	3.41457	6.79508	7.12911	17.6612	12.9628
s000027648	6.89034	8.91531	8.21172	5.12459	7.49556	3.10431	8.93944	8.18851	4.28604	3.85027	5.51616	4.57592	8.55957	7.36461	8.41121	5.14762	4.39799	3.54037	3.0111	2.61582	5.7629	5.56331	10.5306	7.00431
s000027651	8.09804	11.2799	11.0381	7.18435	10.135	5.42467	10.3551	8.67999	4.26416	4.9877	6.84846	5.31019	9.96974	8.70334	9.20378	5.94904	5.56079	4.43867	3.2596	5.10512	5.72324	5.8469	14.9225	9.16327
s000027659	7.21336	10.8999	8.65187	6.6539	7.59947	4.32172	9.89335	8.94102	4.93997	4.80244	6.57078	5.60454	8.93729	8.50899	10.1628	5.39108	4.35393	3.55529	3.41101	2.85943	5.97077	5.15339	12.0821	8.88469
s000027665	7.55167	8.79364	8.47715	6.44306	7.80527	3.72327	8.93712	7.46931	5.34384	4.05943	6.00019	5.50392	7.55585	7.35276	9.02426	4.70882	3.02243	2.36967	2.94802	2.45164	5.19054	4.70059	10.1064	6.98628
s000027713	9.18789	13.0805	13.5938	9.30459	12.3957	6.59097	13.4414	12.0593	6.11396	4.74619	7.98956	7.68604	10.8752	9.33506	11.3311	6.61419	6.05275	4.83689	3.81874	3.52036	7.44298	5.85456	17.1441	12.243
s000027731	6.17129	8.62402	8.74974	6.45281	7.68183	4.09522	8.57992	8.85497	3.84032	3.31871	6.60421	5.63955	7.39425	7.50136	8.2359	4.51524	5.17036	4.0457	3.64802	2.81093	5.95043	5.26753	12.4957	8.56897
s000027736	7.45546	11.2075	11.1212	7.99297	10.1389	5.94461	11.8455	11.4874	6.10266	5.28549	7.61257	7.35909	10.6503	11.2143	11.5685	5.85901	5.35618	4.22307	4.23541	3.20045	6.44588	5.52674	13.1805	10.6459
s000027752	6.3831	11.0643	11.4482	7.83078	10.3397	4.87576	11.2095	10.1181	4.81058	4.06398	8.26502	6.80878	9.51369	9.14734	9.6553	5.63334	4.90009	4.12896	3.10114	3.29955	5.70636	5.62954	15.7622	10.522
s000027761	11.24	16.0526	15.4729	12.4847	14.9681	7.58719	16.6269	12.7902	7.43265	7.37351	10.6161	8.63085	13.8724	13.2845	13.7965	8.8779	7.86423	5.96365	5.05854	4.42739	6.65074	7.0274	19.605	15.2812
s000027773	10.6295	16.2144	13.8101	10.8854	14.0407	7.01321	15.6534	12.9857	7.92272	6.83798	10.7568	7.92242	12.6	11.9166	12.7911	8.07535	5.55409	4.28957	4.05893	3.70084	7.58863	6.98437	17.6814	12.6421
s000027785	9.05575	13.6388	13.0464	10.3488	12.19	5.35004	13.5039	10.6593	4.60754	4.64137	8.71309	7.17517	9.72516	8.35202	11.3081	5.30786	4.90885	3.96372	3.60709	3.07185	5.59787	5.07498	16.0967	11.6022
s000027803	7.91361	11.4212	9.93041	7.70612	9.34163	5.06562	11.371	9.35939	5.51742	4.76799	7.76908	6.676	9.44519	10.7904	9.99773	6.11013	5.45741	4.84496	3.35744	3.15477	5.67298	5.38094	13.8698	10.224
s000027804	8.22701	12.8442	12.4837	8.00742	10.4059	4.97398	11.7076	9.45284	4.98489	4.41693	8.50832	6.07622	10.5539	10.8074	11.6008	6.22655	5.06921	3.97208	3.58855	3.09725	5.63922	6.75389	15.4496	10.0068
s000027809	7.23197	9.60746	9.37377	7.26407	8.55511	5.30829	9.19585	9.21834	4.87873	4.26886	6.29642	6.50379	7.91781	8.08139	7.76122	5.01182	4.64713	3.51722	3.25911	3.15199	4.50658	5.17574	12.7916	8.36639
s000027818	8.78153	14.4243	13.0416	10.6108	12.2128	6.26774	14.2408	13.2105	6.85104	5.7949	9.96396	8.37035	12.1272	11.3955	13.0036	7.70904	6.13362	4.74572	4.30968	3.29607	6.56202	6.66732	17.7379	12.567
s000027833	5.31884	7.746	7.62437	5.22279	6.68399	2.8839	7.25527	9.49131	3.11219	2.56163	6.39088	5.40373	7.96105	7.41274	9.05861	4.44788	4.02837	3.44265	3.67161	2.09375	5.32719	4.80696	11.787	8.82246
s000027840	9.96606	15.767	13.3528	9.87361	11.7582	6.25304	13.0624	11.574	5.68084	5.68297	9.42704	8.32231	11.8322	11.5971	12.3541	6.01171	7.06061	4.75099	3.93777	4.37667	7.00184	6.62864	17.8905	11.4925
s000027855	9.79026	14.3058	13.1871	10.6741	12.02	5.91868	13.2701	12.913	5.86556	5.06915	9.3648	8.33086	11.1039	11.2156	11.4374	6.26457	6.25328	4.69838	3.95389	3.54985	5.44578	4.97341	17.2709	11.8492
s000027858	7.69904	10.4136	8.75114	6.73111	8.97454	5.64794	10.1385	8.5858	5.83441	5.23898	6.11728	6.0624	9.73315	9.64439	9.88232	6.2133	5.80769	4.47524	3.35249	2.79249	6.44925	5.44058	12.3547	9.07084
s000027868	10.4247	16.7369	14.4001	11.2693	13.9888	6.88423	16.4547	13.8447	6.7157	6.66179	11.718	8.80539	13.9143	14.5879	14.716	9.30876	8.11129	5.71368	4.50315	4.15049	8.37956	7.57306	20.6713	14.515
s000027878	6.35847	9.40742	8.03562	4.99765	6.99095	3.81532	7.80297	7.17631	3.73681	3.39316	5.76319	4.27994	7.53955	6.83337	8.9371	4.69302	3.7666	3.2008	3.74116	2.49737	5.40569	4.82639	10.128	7.74745
s000027879	10.0638	14.1671	13.431	9.2256	12.4645	7.46624	14.1697	12.4264	6.07937	5.78928	8.84744	7.90152	11.7006	11.5719	12.3862	7.62066	6.37397	4.70662	3.2939	3.81333	6.94946	6.90676	17.2173	11.6917
s000027888	6.86271	9.44947	9.21886	6.19503	8.30023	3.94367	8.79351	9.67852	3.4158	2.80443	6.18315	5.66261	8.45757	8.72909	9.33477	5.3128	5.34154	4.31771	4.10203	2.76362	6.16914	5.91357	13.0835	9.74431
s000027889	6.45688	8.34438	9.01736	5.22166	7.43314	3.39546	8.52386	8.57474	2.93415	1.84397	6.0731	5.6009	8.34992	7.26388	8.59934	4.78908	4.59459	3.70297	3.88596	2.48412	5.75046	5.99396	12.3729	8.01136
s000027898	7.49667	9.97513	9.35008	5.68569	9.20027	3.34901	9.67609	8.13185	3.86332	3.99442	6.83093	4.63438	8.97438	8.29034	8.69965	6.63599	5.12697	4.33714	3.2351	4.06267	5.85644	5.62764	13.0413	8.25266
s000027901	9.11536	12.3338	11.9838	9.0761	10.7179	5.17149	11.9849	12.9986	4.8158	3.48313	9.46571	8.11918	10.1839	10.8406	11.1384	5.34223	5.39399	4.52419	3.63302	3.14081	5.89404	5.49809	16.5412	11.2054
s000027903	11.8289	15.0863	14.0955	11.0936	14.1077	7.0157	14.9026	12.5036	6.19352	7.07796	10.5242	9.16019	12.7595	12.4274	12.6602	7.98692	7.35891	5.60515	4.07864	4.36189	7.10278	6.43326	19.2574	12.3678
s000027909	7.05991	9.20986	9.68309	6.449	8.23774	4.30244	9.19474	8.45125	4.88689	3.93359	5.57913	5.88109	8.77651	8.43975	8.80966	4.72849	5.11172	5.10599	3.50237	3.4644	5.06058	4.89094	11.5985	8.37228
s000028077	12.7645	18.6559	16.9968	14.2374	16.1418	7.6798	19.033	14.3875	7.21107	7.17591	11.5343	10.3337	13.1999	13.3063	13.0266	8.48212	7.29344	4.84019	4.5567	4.04239	7.97761	6.81621	22.4011	16.0847
s000028084	9.66291	12.8571	12.3234	9.76553	10.9095	5.37188	12.1849	11.713	5.88762	4.95349	8.96376	8.16685	11.3779	11.8344	11.9	6.72626	6.47049	4.84566	3.83208	3.69435	6.49129	6.37885	16.482	11.3173
s000028089	10.9803	13.6765	14.3885	10.8588	13.7983	6.93469	14.3987	12.8441	5.55274	5.46052	9.46925	8.0352	10.8603	12.3148	12.0166	6.1242	6.68056	5.44912	4.04881	4.76159	6.13257	5.64091	18.1281	13.2304
s000028118	11.2155	14.6533	14.9683	10.6677	13.2979	7.19555	14.6224	12.2522	6.87979	6.77283	9.28059	8.86069	13.0103	13.1489	13.3221	8.28008	7.10105	6.78049	4.73587	4.68696	7.3338	7.09205	18.318	13.4411
s000028121	12.0153	14.9785	14.743	11.7179	14.6664	7.05224	15.8171	12.6146	7.32499	7.09646	9.62424	8.88598	12.9532	13.1745	13.0173	6.51717	6.87689	5.00353	4.34893	4.81827	7.1473	6.69481	17.8344	13.8075
s000028127	14.0114	18.4012	17.228	13.6799	17.4382	8.81079	17.7965	15.1916	8.41761	7.97616	11.8447	10.4561	14.3238	14.3732	14.6984	9.46892	8.02259	6.13266	5.75421	4.91946	8.75385	8.05004	20.9472	15.0417
s000028135	7.54501	11.2773	10.8097	7.06629	9.38901	4.89647	10.3429	11.0015	4.35759	4.0008	7.67932	6.3636	9.82643	9.8927	10.2313	5.49627	5.71507	5.3697	4.00618	4.02311	6.03916	6.25012	15.2489	9.82604
s000028147	7.74009	12.4299	12.0814	8.22441	10.3479	6.09323	12.2701	11.0029	4.80661	4.74301	8.62115	7.49035	10.4806	10.9032	9.74767	7.06894	6.49882	4.56491	3.05994	3.34844	6.31271	6.22576	16.8806	11.6844
s000028154	10.3426	15.0803	14.3728	11.1505	12.9905	7.16226	14.8172	13.2862	6.99809	6.4705	9.60736	8.98522	11.4003	12.1058	11.6461	5.8419	5.90357	4.98094	4.22704	3.81109	7.08136	5.91731	18.6712	13.2747
s000028164	9.1173	14.8638	14.424	11.2068	13.1644	6.24348	14.0994	11.5397	5.4679	5.54739	9.38224	8.72069	11.1155	10.78	11.3059	5.97632	6.38834	4.79306	4.12808	3.35658	5.99289	5.68803	18.4426	12.4224
s000028172	11.1518	15.6747	15.3292	12.3388	13.5506	6.74685	14.8999	13.2703	7.31852	5.85503	9.87446	8.64625	13.0226	12.2255	13.2058	6.929	7.18622	4.66664	4.10504	4.09802	7.81459	6.28666	19.4698	13.3019
s000028175	11.8325	17.1767	16.4483	12.3521	14.8296	7.73521	16.4295	13.8479	5.24151	7.36976	10.123	10.208	13.9546	14.041	13.5705	7.80769	8.73681	6.29691	4.57209	4.43346	7.74869	7.30431	20.9904	15.2163
s000028193	9.18051	14.3574	13.1955	9.68562	11.5885	6.18276	13.4677	12.4983	5.81053	4.69359	9.8993	9.06893	11.6446	12.9837	12.5067	7.66104	6.26241	4.87987	4.21349	3.17352	7.18567	6.72436	18.7189	13.0284
s000028204	10.4314	15.654	15.4387	12.0621	13.2334	6.80441	15.5886	13.0723	7.00366	6.27638	9.96919	9.4815	14.0243	12.8577	13.1646	8.68271	6.48403	5.45849	3.65991	3.80966	6.83221	6.84053	20.1181	14.6068
s000028206	10.6073	14.9003	14.2035	11.2341	13.0821	6.9537	14.2949	13.9027	6.36788	5.91843	9.87336	9.22655	12.03	12.3	12.0044	7.27165	7.99141	6.10825	4.29523	4.22574	7.87182	6.72344	19.7618	13.6943
s000028211	10.9375	14.4293	13.8424	10.5624	12.1668	6.73004	14.1191	12.1572	4.63419	5.24077	9.95016	9.42538	11.6812	11.7545	11.2636	6.79183	6.95686	4.96007	3.55448	3.34949	6.02786	6.31737	19.3393	12.9431
s000028215	8.97415	13.9276	12.8094	9.84996	12.1999	6.29378	13.9292	12.1656	5.54608	5.83919	9.76874	8.66506	11.9979	10.9464	10.9041	7.03454	5.83264	4.66158	3.8704	3.38336	7.28824	6.24722	18.463	11.951
s000028224	11.8489	16.6925	15.9088	12.9626	15.0878	7.46676	16.1178	14.4766	7.54812	6.07754	11.2469	9.63963	13.9127	14.0729	14.1477	8.01614	7.55981	5.30306	4.43178	4.04487	8.90827	6.49202	20.1675	15.7202
s000028227	10.5773	15.023	14.3686	10.6347	12.1488	6.9717	13.8049	13.5013	5.59349	5.20934	9.74679	9.04771	12.0771	13.4737	11.8339	7.32094	6.92718	5.23416	4.51952	3.26112	7.54923	5.74434	18.3032	13.7066
s000028228	11.8221	18.082	16.669	13.3174	15.925	8.00272	17.8526	15.1219	6.93176	6.97977	12.0308	10.9761	13.8397	13.7301	13.9799	8.1082	7.63969	5.91521	4.18364	4.15469	7.98154	6.6215	23.0101	16.8882
s000028242	12.0327	17.1584	16.2752	12.2227	15.0305	7.28273	16.6201	14.3631	6.84757	7.44857	11.5363	9.21229	13.7695	13.6678	14.6486	8.08619	7.05649	5.04567	3.59011	4.41432	7.44712	7.47959	20.9983	15.2876
s000028257	12.4315	16.4267	16.5989	12.7505	15.2677	6.7709	16.5808	12.0915	6.42361	6.28504	9.58211	8.44585	13.2015	13.0648	12.1725	7.97492	7.40024	6.12011	4.84685	4.26558	6.23057	6.69198	20.1891	14.75
s000028281	9.79064	14.5412	13.6058	10.1305	12.5432	4.84287	14.1989	12.1365	5.81144	5.26287	10.2802	7.59861	11.7527	11.0373	12.8154	7.19598	6.54969	5.26088	4.45669	4.24686	7.39578	6.11822	17.6234	11.5357
s000028287	9.83615	13.8492	14.1698	10.1014	12.2765	6.16818	13.7247	12.6825	6.73032	6.04256	10.6839	8.38174	11.16	11.3917	12.3124	7.03514	5.6573	4.54358	4.06639	3.49471	7.03295	6.57816	17.0797	11.9553
s000028310	10.8939	15.5638	14.3913	10.8745	12.6996	6.15411	14.344	11.8877	7.38253	6.00785	10.4096	8.82134	12.5811	12.4655	12.5801	6.68745	7.08807	5.52102	4.18222	4.39017	7.91646	6.37621	17.8718	13.7655
s000028311	12.3368	17.8523	16.5389	13.6285	16.2113	8.36833	18.067	16.0336	8.39034	7.77452	12.4611	11.4839	15.0336	14.6556	15.1887	8.70076	8.46565	6.43541	5.16129	5.64231	9.18952	7.02958	21.5217	15.8494
s000028366	10.3958	14.7511	14.9852	11.2349	13.1374	6.2196	14.0469	13.1074	6.20432	5.32399	9.96051	8.70429	12.2496	12.5123	13.3831	7.3135	6.50693	6.01628	4.98663	4.93353	7.81334	6.5866	19.6129	14.0812
s000028367	10.2212	14.7969	12.9143	10.7509	12.5748	5.49575	13.8947	10.4347	6.51049	6.78312	8.97565	7.64291	11.7403	10.7392	11.2746	7.14367	5.73946	4.42733	3.72661	3.68632	7.08501	6.86748	15.7033	10.6356
s000028430	8.52857	12.5692	11.0512	8.05835	10.6101	4.51689	12.1222	9.93981	5.00622	5.29841	9.13134	6.25162	10.916	9.72259	11.5052	5.84305	5.15042	3.86863	2.86274	2.5556	6.06058	6.11512	13.8427	9.70063
s000028445	12.3809	17.7597	18.8534	13.0615	16.3343	7.31493	17.6181	15.7332	7.13166	6.58142	12.4007	10.361	15.4651	16.3133	15.1641	8.8804	7.9788	5.4604	4.5119	3.74826	7.58578	7.20359	23.0175	16.6493
s000028459	12.2179	18.0839	16.1322	12.606	15.3238	6.35381	17.1284	14.1957	7.28479	6.257	11.1001	9.46813	13.8174	13.5182	13.3008	8.98409	6.35013	5.10446	4.26836	3.9077	8.25306	6.96204	21.4333	15.4103
s000028483	7.49172	11.6417	10.8559	7.39554	8.81668	5.47531	10.9922	9.70561	4.58888	4.76951	8.29454	6.51674	9.97832	9.94754	9.57623	6.06393	4.57138	3.70939	2.41392	2.80362	4.68466	4.87966	13.5345	9.17502
s000028506	9.65423	14.8798	13.4501	9.99775	12.2014	6.41165	13.9069	13.4274	6.67434	6.5477	9.71464	7.94809	11.929	12.2053	12.4502	7.06826	6.66772	5.86443	3.82739	4.00496	6.34584	5.81292	16.438	11.8148
s000028534	7.82923	10.809	10.7741	7.74464	9.08962	5.48736	10.1723	10.2619	5.00813	4.47238	7.00727	6.92905	9.68089	10.3996	9.58784	5.60374	6.42744	4.9752	3.59303	4.16589	5.69787	5.14852	13.7795	9.87927
s000028545	10.0719	14.089	12.9277	8.76729	11.6999	6.74834	12.7876	12.9241	5.26071	5.45959	9.53699	7.42266	10.6137	11.6905	11.5985	6.44289	6.88538	4.70851	3.72043	3.68391	7.18918	6.42208	16.9008	12.0875
s000028582	9.03831	14.5744	14.0883	9.63903	11.3447	6.55794	13.0057	12.0506	5.17188	5.63739	8.82064	8.11984	12.4795	12.6842	13.2787	6.46802	7.38529	5.14661	4.31238	5.04727	6.77994	6.61164	18.5447	12.8721
s000028620	11.2098	15.1838	13.3698	10.9418	12.8168	7.51495	14.2432	11.7912	7.26867	6.59988	9.59389	8.06723	11.0995	11.694	10.8361	6.10522	7.20935	5.99927	3.77506	4.58974	6.68619	5.89694	15.2832	12.1174
s000028622	8.0479	10.5005	10.2603	7.50681	9.70299	5.15817	10.5817	9.61849	4.72836	3.67313	6.71033	6.51	8.99301	9.91015	9.78622	5.21764	5.39764	4.377	3.02065	3.06987	5.69341	5.79941	14.0211	10.7938
s000028647	9.45241	14.0554	12.5555	9.45767	10.9702	5.95172	12.8746	9.67916	5.60332	6.14404	8.05074	6.51142	10.6738	11.1958	10.1557	6.26529	6.23778	4.90738	2.64758	3.56799	5.89036	5.91152	16.2197	11.1441
s000028653	9.37702	13.766	13.5841	9.56361	11.5953	5.08848	13.978	12.9396	5.74251	4.95641	10.0916	8.32746	12.3025	13.7399	13.3978	6.9796	5.56508	5.33554	4.70483	3.06928	7.00129	6.63501	17.8431	13.6452
s000028663	7.11688	13.4509	11.6374	9.42037	11.576	4.87624	11.7416	11.0302	5.66108	4.72986	8.91909	7.70871	11.1466	10.4614	11.4733	7.36766	4.90196	4.06399	4.02671	3.32837	6.74516	5.76617	15.4907	11.555
s000028680	7.44859	10.5205	9.83016	6.86975	8.22563	4.45878	10.0174	9.86959	3.98825	3.25299	7.25185	6.30102	8.1663	9.19327	9.75876	5.46905	4.56791	4.65979	3.5779	2.59044	6.2316	5.32747	12.9937	9.58359
s000028710	6.67943	9.97277	8.71745	7.44081	8.4471	4.95123	9.97441	9.75681	4.78995	4.94592	6.36981	6.38262	8.90658	9.06007	8.85853	6.03409	4.4851	3.84112	4.19483	3.2942	6.1478	6.09309	13.1433	8.70779
s000028726	10.3532	14.5864	13.517	10.6548	10.9568	6.15744	12.8215	13.0156	5.85601	6.04899	9.52776	8.69443	10.9936	13.0467	12.2228	7.17449	6.48209	5.55614	4.55691	4.37654	6.83337	4.98913	19.1413	12.8528
s000028727	9.08404	13.0456	12.0669	8.42094	10.557	5.5708	12.3144	11.0823	6.19331	4.63127	8.95356	7.30504	10.5746	10.3516	10.9639	7.32804	4.57724	3.84572	3.34808	3.31202	6.82329	5.03026	14.4108	10.8036
s000028737	5.97668	7.60607	7.56633	4.37993	6.22181	3.3043	7.00443	7.3814	3.51096	3.04704	4.99431	4.85712	7.27432	7.23609	8.09296	4.10493	3.64127	3.94165	2.99405	2.39518	4.99407	4.94893	9.33088	6.18401
s000028744	13.3431	19.8073	19.3183	14.9298	17.9233	8.46725	20.0791	17.0004	6.9351	7.51874	13.8993	11.2331	16.3251	16.988	16.4861	9.64141	8.50219	7.02259	5.9145	5.25898	9.65134	7.85429	26.0526	18.7961
s000028748	4.44872	8.52174	7.52542	4.34226	6.09289	3.23802	7.47839	7.88426	3.7803	3.02147	4.72006	4.75448	7.10169	7.14726	8.62291	3.99132	3.59483	2.91471	3.19036	2.78125	4.66737	4.71375	9.77557	6.99319
s000028749	11.0887	15.5837	14.4757	11.0914	14.3468	7.42595	15.8127	11.7953	5.76428	7.46039	9.55301	9.48015	13.086	12.4683	11.2001	7.01994	6.80931	4.46029	5.35072	4.56965	6.60074	6.04322	18.185	11.8452
s000028768	9.22069	13.8992	13.2086	10.0219	12.4217	6.70396	14.1221	11.3045	6.82037	6.06693	9.26918	8.43212	11.3331	10.9405	11.2671	6.58662	5.83418	3.82811	4.32164	3.64466	6.30416	4.85703	15.2728	10.1109
s000028782	8.78743	12.8056	12.0455	8.88286	10.815	5.61017	12.7395	11.796	5.67677	4.87056	8.28975	7.47599	10.8348	11.1139	11.4063	5.84993	5.8909	4.14071	4.1018	3.40712	6.31775	5.80311	16.6186	12.2049
s000028817	9.03121	12.5211	12.9463	8.62958	10.7448	6.29424	11.9179	11.2714	6.44703	5.07525	7.88687	7.12818	10.4451	10.4	11.1963	5.70651	5.6191	4.60052	3.64464	3.30294	6.54274	5.70582	15.2856	10.4388
s000028819	7.68471	10.4105	8.63529	6.83962	8.74988	4.98674	9.45642	8.00304	6.52179	4.59326	4.83838	6.18834	8.89309	7.76458	8.99179	4.9781	5.0476	3.74772	3.52001	2.75394	5.99056	4.06392	9.88441	6.05451
s000028821	12.1819	16.9803	15.9935	12.686	15.384	7.52512	16.9239	15.3737	7.85802	6.35237	11.0656	10.0682	13.8474	14.1409	14.4664	8.69874	7.07592	5.16321	4.0276	3.6603	8.52133	7.19222	21.5878	14.7647
s000028848	6.76145	9.77848	9.71856	7.23146	8.53913	4.86494	9.05006	10.3437	4.1539	3.54902	6.86604	6.51071	7.50601	7.78764	9.35872	5.45894	5.01326	3.63236	3.10943	3.35297	5.39815	4.76028	12.6361	8.06379
s000028866	7.46406	10.5544	10.2085	8.3474	8.80388	5.40486	10.1137	8.50183	5.95349	4.72602	7.46655	6.08053	9.01938	9.22521	9.41676	6.01897	4.22023	2.82912	3.64459	2.92774	6.06528	4.36389	12.3805	8.46084
s000028887	7.81998	11.0365	10.7989	7.81766	9.26829	4.11482	11.3955	10.1567	4.70167	4.42589	7.88396	6.47445	9.74901	9.15987	10.286	5.79721	5.17555	4.90899	4.00704	3.30823	5.69024	5.62951	14.7442	9.92403
s000028904	6.05451	9.77936	9.65987	6.29657	7.69717	4.44538	8.39007	9.28859	4.21547	3.15741	7.0403	4.83386	7.06284	7.57022	8.05168	5.15041	4.51024	3.78532	3.29533	2.86865	4.65752	4.56275	12.3445	8.77001
s000028908	11.8493	18.5535	16.4183	13.2406	15.4493	8.20069	17.6679	15.0876	7.86643	7.54609	12.7896	10.1494	12.6583	14.4381	13.5213	8.75403	7.44662	5.09531	4.00941	3.90386	8.5062	6.46426	20.2441	14.9846
s000028914	8.70775	11.8043	9.71381	7.26676	8.97217	5.39329	10.6038	8.94244	6.26159	5.28451	6.60891	6.03951	9.57718	9.45318	9.63794	6.03506	3.90205	3.64873	4.77695	3.33441	6.72641	4.75269	11.968	8.84784
s000028926	10.7671	14.8632	14.1763	10.6844	12.6909	7.01484	14.0355	11.4187	5.84652	6.56381	9.21152	8.14336	12.0325	13.0878	11.5427	7.12427	5.72708	4.51042	3.82594	3.75018	5.92976	6.34966	17.3056	12.7971
s000028927	9.72581	12.7178	10.9471	8.60792	10.7623	5.36667	12.6263	10.6285	4.95861	5.33461	7.39645	7.03011	10.337	8.56337	10.7304	5.57425	5.27075	4.56858	3.23981	3.8314	5.60324	6.06174	15.203	10.4761
s000028930	8.07461	13.14	12.2292	8.81728	10.6857	5.04807	11.3929	12.2972	5.68171	4.96354	10.0847	8.18302	10.4693	10.7135	11.2435	6.72796	5.74637	4.59871	3.3317	2.80633	6.66848	6.96284	16.44	10.373
s000028952	7.52746	10.2674	10.0211	7.54097	9.15137	4.76544	10.4955	8.63532	5.59802	5.34295	5.82074	6.75063	9.75095	8.57711	10.5909	5.73789	4.36491	3.86971	3.94877	3.3647	6.00737	5.17539	11.3312	8.54342
s000028953	7.36915	10.1631	9.55069	6.53429	8.78834	4.90085	10.3276	9.92376	4.70132	3.75418	6.29392	6.44067	8.78614	9.53481	10.4125	5.34316	5.15085	3.70947	4.1506	4.02808	6.59705	5.53867	13.3607	9.49354
s000028957	9.44652	13.6751	13.7699	8.83192	12.2898	4.19207	14.2156	12.8027	3.51792	4.64925	9.13597	5.2625	12.5877	11.3361	12.9799	6.11437	6.95126	5.95356	3.83629	4.0807	6.14748	6.87323	19.2618	13.3519
s000028961	5.1389	7.95161	8.35581	4.23287	6.05413	2.84647	7.78399	7.22291	3.97575	3.09159	5.48697	4.41657	7.52603	5.88724	6.65093	4.17976	3.24587	2.83852	3.5787	2.39092	4.28043	3.32787	10.1208	6.72377
s000029143	7.41949	9.56281	10.1781	7.10243	8.08289	5.19634	9.51294	9.20288	4.20369	3.64118	6.13945	6.80109	8.63457	8.02546	8.88667	5.62134	5.02301	4.76261	3.85317	3.48286	6.10008	5.33419	12.6436	8.68916
s000029146	8.81457	12.6442	11.4293	7.90725	10.1588	4.71614	11.2861	10.6902	4.49533	4.07946	9.05898	7.15509	10.2975	9.74934	9.60093	5.33797	5.27597	4.29533	3.70031	2.99781	6.0578	5.04251	14.1336	9.82996
s000029154	7.35936	10.6757	9.61801	6.91377	8.27368	3.79868	9.20276	8.58716	4.70654	3.81297	6.68439	5.51487	8.56768	8.17683	9.02673	5.27686	4.59425	4.41174	3.03543	2.84425	5.64718	5.57348	11.5791	7.91937
s000029157	7.44604	10.2236	9.10261	6.2982	8.60166	3.94579	9.5639	8.03349	4.8757	3.22862	5.57047	5.15834	9.13161	6.55031	8.06533	4.79494	4.29304	3.50093	2.31953	2.34985	5.43813	5.10116	10.4271	7.10477
s000029165	7.28626	11.2645	8.94424	6.85996	8.94448	4.80801	10.8087	7.44041	5.88769	5.49166	6.28167	6.27513	9.30787	8.32271	9.62092	6.37176	5.48155	3.76116	4.56823	3.16865	6.85958	4.18121	12.4179	8.67488
s000029173	6.63007	8.85145	8.91831	5.94928	7.87296	5.17801	8.64495	9.23626	4.21576	3.13281	5.76408	6.54859	7.62162	7.64026	8.16324	4.89283	4.33429	4.15503	3.64016	2.9992	5.2231	5.37361	12.5191	8.59744
s000029183	7.81357	11.1634	11.2746	7.64921	9.86659	3.95586	11.3456	9.88134	4.38632	3.69197	8.24574	6.82826	9.64081	9.50925	10.4676	5.8414	4.42929	4.06616	3.1381	2.45879	5.25272	5.42812	14.7884	11.1348
s000029198	4.63535	7.29459	4.01403	4.61807	5.85388	3.24699	7.51266	4.79081	4.78093	4.38337	2.25117	2.86769	6.45524	5.75556	6.73398	3.60229	2.23549	1.77605	2.7007	1.19627	3.38868	2.40496	4.69946	6.23742
s000029199	12.3609	18.829	15.8853	13.1778	15.0097	7.12236	17.9954	14.3353	8.03021	7.02633	11.987	10.2881	12.2886	12.9434	13.6482	7.46713	5.72874	4.49923	4.32907	3.80608	8.18894	5.74473	20.5098	14.3793
s000029222	9.7874	13.4948	12.5982	9.17347	11.8665	5.87293	13.2606	12.9769	5.56158	5.4363	9.20904	8.15785	12.4499	11.332	11.9861	6.15536	6.44099	4.51682	4.41922	4.50706	7.29949	5.93859	17.6095	11.5344
s000029252	3.73325	5.63489	3.27361	3.46643	4.12989	2.47928	5.91007	3.99209	3.62859	3.65083	2.08875	1.81235	5.25478	5.28404	5.59887	3.35125	2.00568	1.07952	1.6157	0.966455	2.65854	2.4871	3.33683	5.5267
s000029266	7.13626	8.94287	9.51299	6.33836	8.27754	3.68599	9.66551	7.66595	4.62985	3.63101	5.44043	5.48829	8.85164	8.74132	10.7884	5.82991	4.48792	3.52996	4.01559	2.75148	5.52283	5.20474	12.0713	9.20039
s000029286	4.39621	6.56043	5.62631	3.5355	4.46017	2.71368	6.64998	4.81114	3.3683	3.60671	4.02474	3.53455	6.79366	5.63933	6.81458	5.48104	2.91838	3.04306	2.68067	2.32002	5.03562	3.43104	7.19533	5.55727
s000029293	8.86094	12.181	11.6559	7.94369	10.6696	5.98426	12.0976	11.4663	5.38854	5.17105	8.45106	7.28847	10.5893	10.657	10.7443	6.54292	6.38541	5.62487	3.73011	3.8069	6.69742	6.04547	15.622	11.723
s000029300	14.7726	20.7553	19.7352	16.2876	19.3256	8.47864	21.1106	17.6739	7.63074	7.63889	12.3375	10.7336	15.845	16.4034	15.5909	8.97472	7.84368	6.5719	4.66177	4.75558	9.14575	6.84944	26.5024	19.5177
s000029312	10.1605	14.3151	13.4298	10.3907	12.0881	6.16495	13.7501	12.8395	5.70641	5.31569	8.94783	8.69876	12.3142	12.955	12.8609	7.92258	7.1418	6.29041	4.24192	4.63248	7.15481	6.74598	18.4307	12.9592
s000029317	11.826	17.8303	16.3411	13.3074	15.2026	7.21489	17.0738	15.1369	7.71133	6.92834	12.6519	10.5842	13.1091	13.4285	12.4149	8.25976	6.42388	4.86407	4.47606	3.6694	8.68802	6.40488	20.9315	14.9499
s000029324	8.86596	12.5778	12.495	8.24277	10.3923	5.27297	12.2009	11.4281	5.01474	4.04896	8.94393	7.56952	10.6244	11.5878	11.3945	5.95369	6.67544	5.40841	3.57857	3.93685	6.21567	6.02156	15.8449	11.6805
s000029334	6.57022	9.49664	8.39544	5.87887	8.35657	4.79908	9.0913	7.38164	5.05293	4.70387	5.30867	5.71867	8.23102	8.93861	9.59273	4.52216	4.58751	3.95538	3.36734	2.7862	5.70356	4.7291	10.9832	8.85411
s000029336	12.0553	16.3949	15.6289	12.0683	14.1644	6.64404	16.9752	13.3357	7.14346	7.0006	11.2028	9.35315	13.4646	12.011	13.4592	8.12712	7.01316	5.71232	5.37896	4.89946	8.3311	5.60546	21.0966	15.2135
s000029337	8.71417	12.2958	12.7393	9.10519	10.8494	5.89086	12.2119	11.0842	6.22307	6.2022	7.19468	8.03026	11.2664	10.6206	11.2461	6.03186	5.27217	4.9052	3.9741	3.50127	6.21884	5.90404	14.4443	10.3713
s000029339	7.44085	10.5085	10.8523	7.68974	9.64206	4.82984	10.4996	10.3108	5.13698	3.8801	7.29059	7.15634	9.66464	9.58199	10.3621	5.43743	5.19758	4.37741	3.67558	3.21462	6.10283	5.63842	14.8719	10.9864
s000029342	9.38739	13.79	13.1006	10.1627	11.3757	5.74916	13.3986	12.0676	5.88567	5.41774	8.01652	8.15111	10.9209	11.3309	11.2253	5.8746	4.95289	3.88053	3.42205	3.0381	6.251	5.67463	16.6218	12.4832
s000029345	8.74855	12.1829	11.9457	8.72736	9.70322	5.01466	11.5674	9.91904	4.29359	5.01712	7.32294	6.29296	11.8366	10.5873	11.2679	6.86352	5.75987	5.34126	4.26337	3.91187	6.4866	6.40292	14.4066	11.146
s000029354	11.3208	16.7252	14.9355	12.4712	13.8606	7.98951	16.3492	12.6757	7.11568	6.50041	11.0107	9.29562	13.1714	14.4628	13.5642	7.17333	7.57416	4.78827	3.52117	3.39624	7.50011	6.63266	19.1001	14.4471
s000029365	11.742	17.559	16.1987	11.5387	14.2971	6.58778	16.8503	14.3342	7.25277	5.79297	11.509	10.481	12.7412	12.8703	13.0595	8.09584	6.81301	5.1088	4.2361	3.50169	7.62674	6.62938	19.7058	13.7801
s000029399	8.14401	12.92	12.5237	8.7951	10.7694	5.05426	12.5315	11.4316	4.65045	4.32117	8.70599	7.90865	10.7927	9.8071	9.00581	5.58691	5.53331	4.57101	2.73438	2.59368	5.36083	4.81261	15.7878	11.295
s000029403	12.0346	18.7269	16.756	12.8382	16.2399	8.31142	18.2255	16.0497	8.04988	7.58497	12.2436	10.3456	14.7932	14.9933	15.4291	8.38471	8.16519	6.30723	4.17598	4.57976	8.37514	6.62939	22.5828	16.4929
s000029425	13.4871	18.4571	17.3789	13.4659	16.2148	8.40255	18.4805	16.4255	7.47727	7.57888	12.4787	11.5657	15.9436	14.9794	15.5753	10.2163	8.94501	6.41886	4.96298	4.93747	8.69285	7.69251	24.1029	17.1517
s000029430	6.66392	9.71101	9.37509	6.33235	7.00863	3.91167	9.30814	8.40679	3.65747	3.27068	5.69559	4.75195	8.93318	8.01421	9.57499	5.06369	5.55783	4.32484	2.30773	3.30122	5.20176	5.20377	12.3754	9.92923
s000029441	9.69939	14.2829	13.8295	9.9567	12.2259	5.45805	13.6762	12.6092	5.35409	5.10734	9.77047	7.48308	12.2735	12.8196	12.8981	6.63679	6.23902	5.56787	4.19738	4.43942	7.07544	7.07674	19.1696	13.5393
s000029462	9.36469	12.5282	11.5682	9.5066	11.4022	5.09068	12.4753	9.77908	5.60269	5.8541	7.75642	7.23761	11.267	10.8075	10.2793	7.20289	4.94146	4.61876	4.675	3.53681	5.75901	6.68234	15.4439	10.6324
s000029476	8.63874	13.7784	11.5183	9.92365	11.2579	6.32015	13.2092	12.8167	6.3322	5.37645	9.45431	9.13345	11.3317	11.3352	11.604	7.67274	5.849	4.67845	4.18243	3.88842	7.72119	5.53524	17.6745	12.5783
s000029488	8.70944	12.9414	12.1815	8.55926	10.1625	5.75295	11.8855	11.4384	5.29406	4.61622	7.87937	7.61999	10.9506	10.9388	11.1035	6.1216	5.49242	4.79742	3.33589	3.29271	6.26913	6.32967	15.921	11.7238
s000029500	10.5121	15.4228	13.4966	10.161	12.5777	6.13947	13.9529	11.7699	6.54579	6.25054	9.09891	8.74345	12.1733	12.116	11.721	7.88974	6.26412	5.04118	4.27979	4.21086	6.45521	6.59893	16.1271	10.9486
s000029502	6.52112	11.0068	9.86126	7.38138	8.44805	4.76152	9.75286	10.1071	5.15257	4.2511	7.76366	5.96637	8.86501	9.17057	9.38274	5.47508	4.82768	4.23452	3.66576	3.46907	5.68414	5.93278	14.128	9.63689
s000029509	10.5886	15.1536	13.462	10.0283	12.4389	7.12966	13.9877	12.4459	6.99332	6.41831	10.6083	8.75377	11.3149	11.7113	11.084	8.04965	6.25446	4.80441	3.76075	3.50352	7.09448	6.50827	16.1616	11.4393
s000029542	12.9866	17.2956	16.9706	12.3123	15.0463	8.47989	16.8075	13.3637	7.20291	7.6343	10.5237	10.3271	13.9114	13.2002	13.2753	7.01755	7.19646	5.05942	4.12953	4.45696	6.72951	6.60273	20.5579	13.2807
s000029559	7.98849	11.6838	10.5158	7.21426	9.65576	4.16771	11.69	10.0956	5.11311	4.48958	8.44255	6.38665	10.501	9.62571	11.0537	7.10318	4.46973	4.24166	3.64794	2.89371	6.60958	5.84986	14.77	10.0295
s000029560	6.41029	7.90926	7.58939	6.18226	6.76076	4.31319	8.21461	6.59783	3.59883	3.34715	4.08329	4.27602	6.00921	6.31331	6.65229	3.93876	4.84813	2.97735	2.56955	3.15166	4.99134	3.4659	9.38294	6.64325
s000029582	8.67359	11.9957	12.5547	9.15926	11.5311	5.41811	12.9738	10.8503	4.70028	5.45113	8.17629	7.83554	10.7133	11.2702	10.4608	5.81034	6.12365	5.09248	3.29955	4.01558	5.78303	5.90427	17.0385	11.5103
s000029619	8.71919	12.4289	11.265	7.92812	10.6784	6.37685	11.4367	11.7607	5.25996	4.61348	8.74826	7.88476	9.00589	9.9931	10.1129	6.59947	6.48249	5.1651	3.694	4.39019	7.36351	5.95432	14.9921	10.3853
s000029631	11.8583	17.6879	15.4064	13.1314	15.0647	6.79593	16.9235	13.9023	8.15199	6.94899	11.6386	9.77894	13.0455	12.8303	12.9256	8.85127	5.8899	4.99232	3.99262	3.775	8.22035	7.42271	19.3267	13.1852
s000029987	12.7559	17.8372	16.716	12.8826	15.8172	8.01614	17.2629	13.8343	7.26228	7.38448	11.1331	9.54162	13.1661	14.353	13.1246	7.71136	7.64451	5.86713	4.59058	4.56213	8.20988	6.94631	20.8643	15.1698
s000029993	11.4705	16.5231	15.1952	11.1131	13.4963	7.01515	15.76	12.7856	7.83979	6.76354	9.70941	8.68232	13.4544	14.1154	14.0951	7.38677	7.36314	6.02887	4.18788	4.85981	7.46875	7.34838	19.5359	14.4046
s000030008	13.13	18.2948	17.8286	13.4171	15.8783	7.8626	18.4075	15.4301	7.93567	7.07281	12.4596	10.6132	15.1456	14.4298	15.5705	8.91659	7.33181	4.9432	4.91728	3.82857	8.18209	6.86287	21.9994	16.6958
s000030020	10.6561	15.9494	13.3372	10.7312	11.8897	6.23168	14.3072	12.8151	6.76544	6.40867	9.8864	7.83994	12.2118	12.9595	11.7823	7.66748	6.22293	4.72207	3.42749	3.78003	6.01719	6.21192	18.5766	13.0147
s000030024	8.31295	12.084	11.2122	9.24461	10.5543	5.22946	11.692	10.9333	5.17989	4.67087	8.052	7.55191	9.94011	9.8438	10.281	6.77237	3.84983	3.63163	3.80655	2.97899	5.98162	5.49371	15.6787	11.1804
s000030028	5.91852	8.38061	8.71177	6.15864	6.78091	4.13497	8.41977	8.58841	3.70552	2.88111	5.70446	5.92288	7.04891	7.57363	7.41164	4.65598	4.83537	3.375	3.24806	3.24417	4.74347	4.61507	11.2399	7.59009
s000030048	11.6123	17.1335	16.062	11.966	14.5793	8.3384	16.2312	13.2501	8.03436	7.89933	10.6598	9.23053	13.4825	13.4581	13.5897	8.43921	8.03534	5.58145	4.95431	4.56219	8.47268	6.57066	20.1087	14.4634
s000030090	13.6044	20.1564	17.8492	14.5049	17.1822	7.84834	19.3788	16.3017	9.07446	7.97699	13.0649	11.066	15.7404	13.8245	15.3659	9.33813	7.16429	4.97585	5.20228	4.49382	9.5686	7.09033	21.9199	16.2497
s000030098	10.0449	13.5638	13.2815	10.3835	11.8363	6.05022	13.2334	12.3146	6.60981	5.6934	9.90741	8.71797	11.5948	11.7145	12.4748	6.86668	6.78854	5.43512	3.84713	3.85817	7.32791	6.22132	17.7239	12.8398
s000030112	7.94338	11.9288	11.2487	7.89482	10.188	5.76416	11.8884	10.8088	4.65279	4.55628	8.042	6.95583	10.3732	10.6104	11.2395	5.89826	6.14761	4.82163	3.60735	3.45216	6.37169	6.42976	16.4324	11.8603
s000030135	11.1465	17.1887	15.0706	11.8742	14.1527	6.99701	16.7804	13.823	7.24859	7.12377	11.3506	9.52362	14.3355	14.8159	14.9184	8.28721	6.92396	5.47391	4.00369	3.99562	7.39906	6.91385	19.2871	14.8105
s000030182	12.2636	16.7582	15.8108	12.1804	14.9663	6.08006	15.5848	13.8638	6.73147	5.71623	12.3071	9.37029	12.7905	13.2673	12.4905	7.71446	6.81475	5.00445	3.72395	3.3527	6.91779	6.75066	19.8191	13.0971
s000030246	10.7674	15.3481	14.4625	10.8038	13.3312	6.74091	14.2934	11.9998	7.18572	6.55786	10.0316	8.92929	12.2065	12.4496	11.4068	7.25449	7.22222	5.92353	4.19606	4.47663	7.44804	7.00264	18.8196	12.8363
s000030250	9.37407	12.6342	12.4548	9.47346	10.9265	5.49901	11.9838	11.1317	5.73468	4.6707	7.58554	6.92354	11.6564	11.1837	12.0557	7.33919	7.4715	5.8499	5.02252	4.13245	6.79221	7.37636	16.2997	12.222
s000030251	9.21433	10.6365	10.9301	8.48231	10.0745	5.56718	11.3529	10.0478	5.22419	4.87934	7.66831	7.70506	10.3858	10.6934	10.3947	6.19784	6.52053	5.228	4.64702	4.40482	7.37846	6.03625	15.5677	10.5405
s000030252	9.65033	13.9875	14.3457	10.6369	13.0303	6.36053	14.8222	13.3955	6.20204	5.25436	10.6289	9.16338	11.6057	12.8707	12.8372	7.35258	6.52792	5.05492	4.41837	3.80524	7.07639	6.67143	19.2802	14.5489
s000030278	7.58397	12.4768	11.58	7.50437	9.83991	4.73654	11.5659	11.0489	4.91723	4.78172	8.34421	6.38919	10.7287	10.0818	10.6152	5.55895	5.73075	4.7907	4.24214	4.17825	6.04762	6.10129	16.8628	11.8154
s000030291	13.0157	17.476	16.372	12.8312	15.7984	7.88881	17.3402	13.8506	8.52191	8.07864	9.35614	9.72277	15.241	14.1613	15.505	8.53182	7.35241	6.06744	5.3188	4.75077	7.99654	7.31495	20.1587	16.0358
s000030298	10.9444	15.7186	15.322	10.3274	13.1557	7.59801	14.9452	13.8868	7.24389	5.81115	10.9249	8.58418	11.9939	12.5491	13.1925	7.52747	7.31603	5.30922	4.22071	4.47429	7.37429	6.18604	19.0668	13.8509
s000030300	11.8406	17.5116	15.5658	12.4912	14.3667	6.82837	17.2965	13.3592	7.06432	6.84679	10.5634	8.78618	13.8197	12.5298	13.9299	7.63186	6.73092	4.62636	4.2173	4.16413	6.99982	6.93686	19.7063	15.0615
s000030306	12.3869	17.2829	15.5164	11.6898	15.3968	6.85838	16.7873	14.5124	7.26827	6.97312	11.5112	10.2023	13.8628	12.702	13.1472	7.99457	6.87297	5.48832	4.81571	4.69617	8.07803	7.58574	21.069	13.9924
s000030309	9.50141	13.2928	12.3726	8.95284	11.2106	6.84521	12.2128	12.1535	5.56366	5.52883	8.12981	7.90509	10.8293	11.4559	12.0099	6.23611	6.70643	4.84886	3.64061	4.59408	6.77914	5.48907	16.5284	11.6421
s000030331	7.30212	12.8193	12.123	9.17145	9.9762	4.95449	11.683	11.4398	4.655	4.16707	8.57751	7.42262	8.9418	9.79392	9.32339	5.21063	5.12934	4.55248	3.745	3.45158	5.45301	4.8395	16.0812	9.73101
s000030334	11.8717	16.4492	15.674	11.3277	13.6978	6.45896	14.8251	14.3197	6.81251	6.14165	10.9082	9.32728	13.3062	13.1694	13.4387	7.59321	6.66953	6.13696	4.15034	4.2436	7.69564	7.51356	19.6342	14.2328
s000030349	7.57675	11.2298	10.7608	7.98968	9.35254	4.65303	10.7662	9.80059	4.43207	4.44889	6.70668	7.14704	10.2801	9.09342	10.7991	6.38951	6.07984	5.08276	4.33758	3.97439	5.88355	6.03529	13.9141	10.2095
s000030358	11.2901	16.6038	16.3761	13.0353	15.8716	7.94548	16.5526	13.9725	6.34482	6.41287	10.9587	10.0637	13.424	13.1105	13.5107	8.79849	7.81089	5.80187	4.82342	4.41517	8.46991	7.1121	21.7845	15.5733
s000030364	6.09781	8.87741	8.78338	6.75114	6.66763	4.0011	7.80108	7.19695	4.25663	3.43193	6.06442	5.70649	6.72561	8.40941	7.56334	4.72214	4.08284	3.68323	2.96815	2.71538	3.76517	4.32362	11.1681	7.1207
s000030370	11.4787	15.738	16.3232	11.7333	14.9429	6.80829	16.109	13.8514	7.15354	6.46529	10.8662	9.30663	13.3071	14.0219	13.0872	7.87776	7.5335	5.65205	4.82418	4.4812	7.31846	7.17408	20.9897	14.5432
s000030380	10.1923	14.9537	14.8786	11.6879	13.8511	6.33917	15.2807	12.147	5.82805	5.76939	9.43177	8.97529	11.6468	12.6003	11.7201	6.90504	6.59273	5.37513	4.73642	4.04748	7.36469	5.61287	19.0608	13.7046
s000030392	10.7393	14.6115	14.0154	10.0854	12.5488	6.7446	13.6376	12.0236	6.76964	6.29365	9.99273	8.30045	12.0667	12.3309	11.7042	7.33399	6.58913	5.63286	4.21091	4.19437	7.32515	6.73301	16.6184	12.0269
s000030426	3.5231	5.30262	3.43769	3.59247	4.02729	2.75902	5.52463	3.75169	3.67527	3.56161	1.76524	2.31313	4.6425	4.68773	5.12106	3.76173	2.7061	2.7061	1.93053	2.55341	2.6085	2.34111	4.85267	5.49742
s000030430	6.34522	10.7378	10.3521	7.56676	9.61582	4.13943	10.1048	9.58911	4.91591	4.46333	7.51811	5.98353	8.85894	9.54317	9.35216	4.75278	5.33703	4.79658	3.4702	2.67119	5.89796	4.96744	13.6103	9.19802
s000030440	12.1391	18.6634	17.0138	13.2616	15.0891	7.9404	18.111	15.153	6.83851	7.29261	11.8726	10.2516	14.6409	14.2481	14.3477	9.25862	7.52783	7.0041	5.00648	4.55653	7.72629	8.67713	23.1666	16.6378
s000030443	8.74291	12.9841	12.8773	9.71584	11.8636	5.81938	13.2115	11.8562	6.09063	5.22138	8.74106	8.68595	11.0301	11.051	10.7422	7.18111	6.06682	4.68723	4.25798	3.48021	8.07831	6.21931	17.2409	12.023
s000030480	8.53937	12.4883	12.0623	7.75746	10.3315	5.84929	11.6993	9.98991	5.81562	4.65209	7.75321	6.3898	9.90556	8.91079	10.0072	5.50058	5.55166	4.45749	3.15467	2.97772	5.76061	4.99812	13.1533	9.42064
s000030484	6.62012	9.55102	9.22607	6.06758	7.82524	4.53446	9.14582	9.09045	4.85731	3.85081	6.18461	6.07001	8.51636	8.72111	9.75418	6.17202	4.55894	4.06127	3.33501	3.41122	5.85475	6.16024	12.1105	7.99689
s000030508	6.93296	10.7641	10.2726	7.72149	8.82719	4.26837	9.68919	11.3155	4.43521	3.32579	8.49372	6.74859	9.53016	10.1165	11.0902	5.32901	4.80771	3.64792	3.30286	2.32999	5.83107	5.4936	14.9616	10.2025
s000030530	7.78568	11.4453	12.1536	7.64184	10.2238	4.62573	11.91	10.7334	4.51288	3.87729	7.59186	6.07728	9.88489	9.74062	10.9908	6.20012	6.32622	4.80239	4.14689	3.87402	7.01419	5.91854	16.7128	11.4528
s000030539	9.26286	12.7293	12.534	9.01877	11.423	5.62067	12.6634	11.4213	5.55512	5.48324	8.39492	8.21049	11.3406	10.5281	10.7988	6.39483	4.90151	4.56693	3.75915	3.06114	5.08924	5.65853	15.0201	11.2203
s000030548	5.52078	8.61596	8.80968	5.19156	6.88276	3.90509	8.67309	8.61782	3.97092	3.2984	6.10571	5.14609	7.56441	7.55305	7.97683	4.55107	4.36721	3.91951	3.43056	3.36322	5.49137	4.12516	12.5452	8.66175
s000030549	6.50562	10.2471	8.71636	5.95179	8.11451	5.01457	9.47594	8.62477	4.74354	4.49369	6.52291	6.49596	8.57804	8.44409	8.89109	6.48081	4.50624	4.08873	2.75262	2.86197	4.87937	5.25996	12.5066	8.42978
s000030591	9.87447	14.3352	12.6372	9.753	11.5375	5.14823	13.9354	11.1713	6.57634	5.91156	9.5288	7.81226	10.6721	10.1315	10.7398	5.79408	5.01339	4.05912	2.50147	2.86117	5.49131	5.26594	15.5706	10.8702
s000030602	5.13171	6.18437	6.16669	4.31386	5.92424	3.51892	7.12741	6.17814	3.20013	3.62199	3.06539	4.33235	7.00298	5.25727	7.33194	4.40936	3.86259	3.97116	3.12439	2.80599	3.99867	4.76165	7.59031	5.93617
s000030609	10.2697	13.9726	14.2002	10.2502	13.256	6.45122	14.3552	11.9597	4.65066	5.6057	8.89511	9.59398	12.6479	11.3947	11.3754	5.95932	7.33039	4.9874	3.85946	4.10403	6.76408	5.74736	18.1689	13.2061
s000030658	9.22011	13.7583	13.763	9.50284	11.4194	6.26809	13.7309	13.0729	5.34516	4.82038	9.25253	8.27853	12.0583	11.6216	12.3098	6.95383	5.93594	5.47518	3.41931	3.22657	5.59689	6.46969	18.366	13.0602
s000030664	9.30518	14.4663	12.7212	9.57941	11.8177	5.06131	12.7291	11.3337	5.27763	4.46769	10.348	7.19437	10.3388	11.7055	10.7367	6.52005	5.53819	4.52496	3.79976	3.75365	7.13782	6.56061	16.8144	11.6206
s000030665	8.15501	11.0713	11.0584	8.58236	10.8072	4.67221	11.1155	9.82034	4.76095	4.61264	7.92414	6.83239	8.99742	9.51206	9.16016	5.00803	4.82322	4.01147	3.16066	3.58424	4.98487	5.03674	14.0788	9.16868
s000030666	5.892	8.04571	9.69936	5.87624	8.1013	3.75983	9.08817	8.53602	3.40637	3.05201	5.88412	5.70811	8.29644	7.22294	8.45087	4.94813	3.64406	3.21778	3.19184	2.33344	4.43856	5.41434	12.3557	8.70352
s000030668	10.3909	15.2305	15.2415	11.3229	12.8915	7.65293	14.6254	13.9453	6.31777	4.85366	9.42674	9.74141	12.2177	12.0587	11.7857	7.88789	7.33446	5.7373	4.24109	3.86462	7.9177	5.86602	19.104	14.2154
s000030698	5.99448	7.46746	7.32163	5.07198	6.15463	3.72546	7.95521	7.32859	3.84747	3.15083	4.48704	4.9241	6.95294	6.6489	8.04099	4.97609	4.18841	3.26273	2.47325	2.85098	5.17906	5.01728	10.532	7.56029
s000030728	7.72867	10.4529	10.905	7.40966	8.57917	6.03378	10.1471	9.98797	4.21847	4.53808	7.4797	7.14752	9.33059	9.01681	8.68084	6.29432	5.68454	4.75797	3.45886	3.18499	6.07277	5.89564	14.1857	9.04494
s000030734	6.53388	8.84517	8.61293	5.86041	7.79924	3.89443	8.94104	8.78224	3.73894	2.96446	5.52398	5.75299	8.18011	6.97811	8.30388	4.58988	4.67752	3.70087	3.34122	3.07533	5.64406	5.47232	11.0019	7.70739
s000030735	10.2554	14.714	14.748	10.9762	14.0297	6.44033	13.8067	13.9856	5.05803	5.02213	11.3092	9.58434	12.3774	13.4508	12.2956	6.82044	7.82316	5.90931	4.91076	4.40821	7.76886	6.98689	19.7207	12.2048
s000030736	7.05421	10.6663	10.6368	7.35515	9.16506	5.34868	10.084	8.89329	4.77958	5.21865	6.50326	6.65628	9.7316	9.47475	9.22196	6.43356	5.29147	5.03277	3.3394	3.58515	5.5119	6.07414	12.3254	8.77686
s000030738	8.44509	11.4064	11.9864	8.25629	10.805	4.77636	12.2122	10.7887	4.56928	4.34482	7.85571	6.40409	9.88021	9.9733	10.5494	6.72844	5.71767	5.87022	4.47486	3.54745	5.72656	5.67593	15.9315	11.7306
s000030740	7.33996	10.2224	10.3569	7.18446	8.82629	4.72868	9.76234	8.54838	4.44958	4.2709	5.76791	4.9081	9.10567	8.89273	9.59139	6.32051	5.83438	5.28298	4.08087	4.21957	4.74316	5.87922	11.9242	9.33832
s000030741	6.8547	9.02712	7.33669	6.33556	7.37061	4.04108	8.48348	6.68252	4.90968	4.35107	5.10375	4.904	8.02001	8.0594	8.48592	5.92922	4.33738	3.78865	3.08717	2.55531	5.54164	4.60691	10.5789	8.28122
s000030742	7.80434	12.5297	11.2471	8.05828	10.2743	5.10036	12.1982	10.9743	5.19566	4.93108	7.79533	6.1428	10.6153	10.1275	11.6538	5.89219	5.15484	3.89187	3.14834	2.86768	5.75352	6.13355	15.5455	11.622
s000030743	7.09239	10.1969	10.1121	6.99493	8.43586	4.17522	10.5585	9.49282	4.70397	3.94233	6.03927	6.04263	9.17551	8.30806	9.00668	5.3428	4.97403	4.39232	3.18074	2.97198	5.63182	5.22837	12.0779	9.17711
s000030746	6.65375	9.4175	8.87236	6.3742	7.91064	4.11719	9.07043	8.64634	4.45689	3.46741	5.55063	5.32204	8.71304	7.69258	9.94683	4.78061	4.50579	3.23827	3.18598	2.86103	5.36501	5.23522	12.2584	9.31577
s000030747	7.80516	12.5676	12.8192	9.3979	11.891	5.99431	12.6489	11.2019	5.62246	4.27148	8.95752	7.54599	11.0074	9.70891	10.3759	6.27382	6.17443	4.41437	4.20904	2.86307	6.21679	6.16851	16.565	10.3219
s000030748	7.08267	10.0284	9.36336	7.28049	8.60237	4.92563	10.1383	9.71636	4.9392	4.46277	6.64796	6.90667	9.14421	9.61373	9.82405	6.07994	5.54379	4.62553	4.29175	2.6846	5.83284	5.28857	13.3608	8.88791
s000030749	7.85833	10.6972	11.1883	6.97712	8.8527	4.42934	10.1947	9.03392	4.00823	3.634	6.2619	4.83383	9.83703	9.1312	9.95895	4.93566	5.17524	4.45542	3.13741	3.97393	4.33941	6.3913	13.9144	9.5707
s000030753	7.80306	10.7777	10.8164	7.78792	8.94183	5.17401	10.6632	9.69363	3.92698	4.46099	6.48881	6.33537	10.2796	9.69081	11.059	5.5709	5.26556	5.19377	3.74087	4.05505	5.23387	6.26713	13.0923	9.68499
s000030754	8.58379	12.56	12.7767	8.76971	11.3927	5.37137	11.9086	10.3547	5.21756	5.07297	7.39515	6.97806	11.1712	10.5119	10.6253	5.78183	6.30767	5.056	4.36442	4.06039	5.18724	6.22849	15.6105	10.2151
s000030756	6.79459	9.05126	9.47865	6.5683	7.94064	4.17646	8.89632	8.55787	3.88578	3.2949	5.93412	5.55738	7.97812	7.39305	8.13252	4.41776	5.85378	5.19871	3.10196	3.67811	5.00914	5.11327	11.5943	8.69646
s000030757	7.66557	9.87796	10.1842	6.89937	8.44487	4.97077	9.75249	8.94074	4.74772	3.74087	5.86891	5.90663	8.61102	7.51885	9.2003	4.95507	4.26607	3.69778	3.46999	3.28361	5.59053	5.39702	11.966	8.91939
s000030759	7.67947	11.7046	11.1212	7.8734	9.82061	5.38509	10.8179	9.77243	5.28385	4.30144	6.66875	6.43804	9.52631	10.3612	9.9215	6.54103	6.18432	5.08438	3.34791	4.53064	6.05977	6.21732	14.6434	10.231
s000030760	7.51531	12.0423	11.0788	7.77309	9.23824	5.51088	10.6747	11.2815	4.92338	4.15787	7.84809	6.30745	10.5746	9.52595	11.1758	5.94184	5.10356	4.23603	3.96291	3.20522	5.07175	6.65723	14.7289	11.0363
s000030765	9.85305	12.5664	11.4979	9.46016	11.2821	6.01361	12.1473	10.7009	5.16625	4.48207	9.00023	7.49872	9.79622	10.9005	10.2272	5.69775	5.60717	4.59629	3.58449	3.79704	6.45509	5.39331	15.8603	10.7788
s000030771	5.76117	7.39955	7.86576	4.50267	6.58379	3.30215	7.64126	7.00874	3.56648	2.64051	4.11324	3.8835	8.53484	6.29969	8.66343	5.21131	4.04331	3.67857	2.79069	2.66359	4.72302	6.17084	9.34141	6.54105
s000030772	6.8264	9.74985	9.00732	7.19394	8.35625	4.86413	9.94836	8.49273	4.39415	4.01356	5.30196	5.96122	9.30321	7.81489	9.50361	5.25488	5.37459	4.39349	3.53735	3.89126	5.69978	5.33028	13.0289	9.41961
s000030774	10.1933	13.5683	12.7915	10.9666	12.5361	5.7635	13.8663	11.1087	5.06623	5.34351	9.62834	7.70548	10.8238	9.79315	10.4075	5.78003	6.17677	5.50366	3.83437	3.71101	6.00896	5.57762	16.5367	11.7047
s000030775	8.03932	11.2481	11.0938	8.04809	9.53731	5.47593	10.5689	9.15888	4.99945	4.29432	5.84624	5.31166	10.1645	9.15553	10.559	6.26305	5.74773	5.13667	3.47625	3.66492	4.86773	6.45524	12.9253	9.4543
s000030953	9.13552	11.9796	9.54124	8.84061	10.2542	5.72925	11.7845	9.53308	6.42818	6.32966	6.57419	7.18359	10.1719	9.49639	9.80743	6.58471	5.57632	4.80138	4.08253	3.80163	6.00874	5.06202	12.9637	9.64418
s000030956	8.79385	12.3361	11.8215	7.58039	10.0995	4.50903	11.0753	9.84065	5.62002	5.21509	8.44046	7.52332	10.4931	9.25658	10.6337	5.10837	5.19657	4.52487	3.47876	3.06275	5.65752	6.12646	14.1359	10.1577
s000030960	7.87926	12.2815	12.3069	8.92943	10.5465	5.05521	11.1312	11.4456	4.70952	4.67713	8.69388	7.31524	10.1615	11.1179	10.4202	5.66605	4.87537	4.57396	3.67652	3.78064	5.8399	5.82615	16.5658	10.486
s000030967	11.61	16.7127	13.9894	11.6231	14.1812	7.42169	15.8381	12.6138	7.54615	7.46955	9.84411	9.60266	12.9325	12.8135	12.4917	8.81912	6.9356	5.32985	4.64266	4.49561	7.66534	7.02363	19.3629	13.9592
s000030973	7.79069	10.0681	9.90395	7.43662	9.13407	4.47145	9.94369	9.54374	4.32341	4.63859	6.92016	5.9273	8.8604	9.41534	9.50463	5.86975	5.75674	5.05086	3.42313	4.35831	6.56853	5.91136	13.0482	8.82073
s000030989	11.7232	17.2548	15.9862	13.3504	15.5065	6.88861	16.5207	14.3953	7.54301	6.28401	11.604	10.1277	13.0628	12.6647	13.3901	8.79826	6.82486	4.84511	4.09868	4.29354	7.45886	6.70059	20.0122	14.3206
s000031009	8.89069	12.1838	12.0259	9.11206	10.3228	5.31789	11.7488	11.1433	5.33548	5.52189	9.04066	7.93915	11.0184	11.5111	11.9506	6.84778	6.21135	5.23636	4.41383	4.68794	7.1047	5.7861	16.8002	12.5534
s000031015	8.92638	12.063	11.9404	8.43088	10.3463	5.86637	10.8642	10.6821	5.14337	4.40591	9.32036	7.76023	10.4329	10.8924	10.9764	6.35672	5.86062	4.90606	4.62765	3.53172	7.16101	5.81348	16.8741	12.1861
s000031022	9.17924	13.9774	11.8042	9.58489	11.4164	5.52348	12.5789	11.0182	5.59787	5.23042	9.41235	8.02567	10.7121	10.8901	11.0533	6.49345	5.7033	4.24746	4.75434	3.16608	6.49407	5.22933	15.7028	11.7168
s000031031	10.4275	15.8039	16.3011	10.2281	13.395	6.66592	16.1347	13.8576	6.83731	6.34068	10.775	8.39095	12.9441	13.1569	12.8935	8.43926	6.71266	4.96701	4.40938	3.84237	8.0205	7.23132	20.0987	13.3847
s000031057	9.80599	13.747	12.379	9.00811	12.1306	5.12167	13.3332	9.99775	5.76354	5.52686	8.29785	7.0729	11.8542	10.9778	11.2848	6.4557	6.09987	5.11737	4.16501	3.88871	6.89257	6.86554	15.8766	11.526
s000031065	10.1294	13.8253	14.2526	10.6582	12.6729	5.79908	13.9522	12.8012	5.97139	5.71921	9.10507	9.74057	11.4201	11.5657	11.5417	6.05938	6.72399	5.62772	3.78274	4.16887	6.08406	6.1516	18.5405	12.3296
s000031134	4.88039	7.08826	7.53322	3.68583	5.45526	3.64985	6.46992	6.69329	3.8803	3.41922	4.10898	4.07211	7.13079	6.17686	7.86074	5.05692	3.4072	2.88471	3.16818	2.64586	5.07622	4.6037	9.37556	7.51934
s000031149	6.7995	9.76889	9.25933	5.87556	7.77409	3.94317	9.43135	8.18681	4.19516	3.40745	6.64743	5.08193	8.24844	7.29466	7.81944	5.33027	4.47935	4.09541	3.09154	2.84713	5.94416	5.08971	11.5411	7.68988
s000031163	7.12284	10.2992	8.73301	6.5635	8.04919	4.79027	9.44684	6.71235	4.18662	4.47294	4.63774	4.34187	9.1752	8.84714	9.63045	5.72022	4.88714	3.89448	3.47856	3.06677	5.11064	5.77229	11.4824	8.33772
s000031164	10.9164	13.8481	15.0533	11.4114	13.7532	6.32429	15.1934	13.9402	6.20893	5.689	10.0433	9.00733	11.7006	11.3584	12.8662	6.55993	5.90657	4.96567	4.03427	4.38664	6.73395	5.9749	19.4442	13.3481
s000031189	6.44316	8.96099	9.04608	6.2549	7.47868	2.5804	8.27624	10.5806	2.93642	1.86174	7.84975	5.24467	7.76576	8.07616	8.74672	4.47016	4.37441	3.35293	3.28233	2.65746	5.62988	4.67786	13.1448	8.00099
s000031200	7.72963	12.1457	10.9062	8.69008	9.67264	5.28503	10.7994	9.88629	5.93287	4.84204	9.11699	6.15199	9.6996	9.95831	10.0851	6.93949	5.99191	4.29749	3.70079	3.52011	7.30479	4.83035	14.9656	9.75042
s000031205	5.71279	7.65396	7.87877	5.31754	7.32382	3.63898	8.17929	7.21031	3.48096	4.39541	3.98332	4.05427	8.25538	6.42456	8.7997	5.0236	4.14314	3.51479	2.80485	2.84644	4.96942	5.88148	10.1563	7.64963
s000031221	6.73136	9.17895	8.93684	6.32516	7.21566	3.95863	8.53887	7.08819	3.91446	3.84082	5.07406	4.80287	8.95751	8.60158	8.75791	5.0262	5.60399	4.52688	3.77306	4.16354	5.61982	5.27312	11.9857	8.52294
s000031252	4.67202	4.82026	5.68187	3.56725	4.97233	2.01533	6.04139	5.1497	2.47464	2.67405	3.67078	3.35672	5.05408	5.1012	6.51623	3.76277	2.44695	2.63382	2.37838	2.46516	3.44767	4.21532	8.76849	4.79129
s000031264	7.8031	12.2148	11.4156	8.15181	10.015	5.28049	11.9938	10.8642	5.92489	4.56846	7.84969	6.79909	9.92474	11.1445	10.3418	6.25399	5.21769	4.24992	3.8438	3.71016	7.39081	5.94024	15.3261	10.8582
s000031276	7.52556	10.6056	9.41284	6.52334	9.29644	4.50748	9.40799	8.55968	5.23336	3.98872	6.6329	5.35623	8.1551	7.9996	8.36554	4.78413	4.5767	4.11139	3.81703	3.15042	6.14716	5.01071	12.7258	8.84351
s000031281	8.23325	12.453	10.5175	8.08286	10.2604	5.29846	11.3481	10.0799	4.81654	5.57064	7.6033	6.35332	10.1737	9.88083	11.5975	6.36838	6.63191	4.86623	3.32493	3.8527	6.12816	5.37872	15.0787	10.6854
s000031285	8.15625	12.5261	11.5692	8.4112	9.6965	4.58461	11.952	10.8938	5.91059	4.46042	7.74909	6.11801	11.1254	10.7384	12.0609	6.36325	5.63251	4.29039	4.42236	3.52978	7.29252	5.92306	16.3616	11.1175
s000031286	8.49406	13.1673	12.4021	9.74261	11.5794	5.89793	13.4775	11.2353	6.00594	6.3488	8.11693	7.38139	11.1343	12.0215	10.98	7.74644	6.06861	4.93996	4.24768	3.75771	6.94264	6.54419	15.9495	11.5587
s000031295	10.1797	15.2134	13.4289	10.3359	11.326	5.52326	13.894	12.5464	6.18293	6.10712	10.6306	7.92722	11.8437	12.3402	12.1388	6.58366	5.043	4.01178	3.84307	3.72105	6.59585	5.99847	16.5053	11.7357
s000031298	9.82509	14.8296	15.1434	10.7882	13.031	6.65724	14.2554	12.4107	5.58546	5.47736	9.97953	9.83158	12.4762	13.2904	12.6301	7.01542	7.2129	6.01352	4.45193	4.82471	7.20705	6.7642	19.7648	14.3664
s000031310	8.60186	12.2777	12.2659	9.10134	10.6593	6.17752	12.2371	11.3576	5.80344	5.60192	7.301	6.90348	10.6013	10.7662	11.6143	7.08581	6.59291	5.0388	3.3282	3.892	6.02416	5.78824	16.6556	11.6646
s000031348	11.2264	14.9001	14.5848	10.5099	13.248	7.08541	15.0267	12.4979	6.03917	6.0643	10.4658	9.50028	11.6731	11.4499	10.2732	7.14616	6.46912	5.40035	3.86908	3.94764	6.19699	6.7339	18.2853	12.8358
s000031364	6.93353	10.9868	9.86105	6.29042	8.51206	4.34279	10.1849	7.42359	5.75475	5.33282	6.70457	5.17375	9.04257	7.85044	9.37875	7.00896	5.63792	4.19167	4.11078	3.10473	6.69662	4.65893	12.0249	8.92056
s000031398	6.87542	9.86689	10.5193	6.55093	8.18531	4.21051	9.64387	10.0908	4.34541	3.56571	6.75671	5.90165	9.36857	8.69153	10.441	5.3514	5.08343	4.8711	3.09752	3.03138	5.98251	5.69657	13.5921	9.81974
s000031412	5.67976	7.76937	6.27426	4.85921	5.82034	3.22804	6.92492	5.35304	3.87245	2.86856	4.08461	4.36938	6.29246	5.29042	6.0243	3.39234	4.16686	3.66884	2.05699	2.89623	3.34557	2.63591	8.19787	5.4835
s000031418	11.1413	16.6238	14.8875	11.3632	13.6167	6.48972	15.3089	13.0721	7.71282	7.19078	11.6619	7.79175	12.4106	11.541	13.4825	8.08819	5.86909	4.6107	4.67384	3.97049	7.81124	6.59584	18.621	12.789
s000031460	9.14282	12.7432	12.5402	9.07956	11.515	5.2228	12.751	11.1071	5.00704	4.43261	8.22105	7.72606	11.1909	10.9391	12.5005	6.58289	6.86096	5.16889	4.77323	3.8321	7.07206	6.75604	18.1307	12.21
s000031465	9.69594	11.7328	12.1497	9.25166	10.8323	5.77801	11.8293	10.3696	6.11698	5.60641	7.63519	7.2973	10.8912	11.0502	10.9559	6.33979	5.56614	5.64093	4.38887	3.60149	6.12804	6.31749	15.5702	10.795
s000031484	6.67912	9.3055	9.94036	7.59319	8.20937	2.90231	9.37739	8.47846	3.23086	3.47287	7.14606	5.84292	8.34142	6.99969	8.09359	3.91864	4.33094	3.55217	3.1919	2.2122	3.90754	4.15944	12.2659	8.59556
s000031488	4.39609	7.3365	7.12546	4.42614	5.58232	3.46387	6.76388	6.71485	3.7165	2.70493	4.60836	4.37619	6.48836	6.13284	7.03519	4.29638	3.27612	2.6528	3.15848	2.62481	3.76999	3.55654	9.40319	6.96626
s000031491	9.76613	14.1118	12.8103	9.02899	11.7081	5.16746	13.3447	10.6385	6.87605	5.63271	7.78409	6.40698	10.851	10.0881	11.6793	6.0384	3.56652	3.34519	3.81503	2.8326	6.22205	6.24151	14.3574	11.0031
s000031502	9.90244	13.6491	12.5022	9.13861	12.3642	4.9552	12.9816	11.7415	5.97999	4.95661	10.1179	7.73211	10.5935	10.4242	10.3984	5.81165	5.93981	4.62466	3.78782	3.59945	7.16493	5.26968	16.4165	11.0439
s000031506	12.1117	16.511	14.8992	12.1278	13.5302	8.08741	15.6471	13.5516	7.30829	7.45156	9.62404	9.79329	12.5038	13.135	13.6411	8.23069	7.56812	5.72199	4.40763	4.48896	7.98545	6.48369	19.6959	14.9528
s000031575	11.6308	16.1312	14.6598	11.3788	13.3154	6.24188	15.3985	12.8164	7.12031	6.05336	10.4486	8.33282	12.2282	12.7345	13.1591	6.93231	5.67277	5.44313	3.51051	4.21778	6.36366	6.97484	17.7394	12.8626
s000031583	7.35159	9.09381	8.6844	6.4358	7.91689	3.69984	8.52661	8.81107	4.78539	3.11594	5.73041	5.01422	8.10895	8.14973	9.2118	4.85435	4.7535	4.39716	3.35629	3.43539	5.33304	5.54708	12.0095	8.01943
s000031595	7.78876	10.5771	9.07656	7.04992	8.35272	4.01664	10.0271	9.01791	4.57995	5.10741	7.55182	5.83537	9.08196	8.55826	10.3686	5.85198	5.45488	5.38328	3.60116	3.07452	5.94398	5.32919	12.7793	9.52998
s000031598	4.43239	6.91952	7.41131	4.62145	6.08361	2.94405	7.0125	6.43604	2.64852	2.52353	3.53545	3.32225	7.0089	5.77137	8.08474	4.4359	2.85107	3.10541	2.54439	2.3705	3.56418	5.00763	9.21999	6.28029
s000031835	7.67514	10.1347	10.4887	7.80119	8.40246	5.03678	9.27313	9.6219	5.44392	4.20033	7.28408	6.16636	8.71138	8.64149	8.10199	4.90401	4.99514	4.1577	4.04627	3.18501	5.5255	5.126	13.7009	9.14602
s000031851	9.09844	12.3021	10.7179	8.07386	10.3772	5.07132	11.6344	10.1493	6.51212	5.01793	7.6257	6.94484	9.72554	8.66284	9.66626	5.64912	3.99465	4.03472	3.16891	3.14125	6.03974	5.57583	13.0288	8.92877
s000031854	6.65664	8.91209	10.2055	6.52268	8.74046	4.41487	9.57038	8.70191	5.24086	4.18422	5.89862	6.77089	8.83752	9.03151	9.55948	5.98128	4.0267	4.09413	4.26097	3.26392	6.37395	5.55884	12.4671	8.41921
s000031876	5.37104	8.17331	4.28648	5.00579	6.61132	3.52801	7.94463	4.9989	5.22384	4.78657	2.96174	3.30818	6.79621	6.43972	7.47716	3.60391	2.24165	1.77605	2.74499	1.20243	4.02671	2.91153	4.94294	6.47462
s000031878	7.83932	11.9551	11.1904	7.49279	9.74985	4.15935	10.4064	11.3481	3.6059	3.88285	8.00809	6.14338	10.1674	9.3284	10.1776	6.80991	5.72039	4.70593	3.82973	3.41741	5.97397	5.29946	15.7235	10.7478
s000031889	6.16044	7.84934	7.53326	5.00835	6.78794	3.48541	7.68342	7.5716	2.93061	3.01548	5.11986	4.72694	7.10051	6.29817	8.03206	3.65896	3.38795	3.63157	3.1943	2.19428	5.11446	4.8748	10.5789	6.82456
s000031890	8.79772	12.4978	10.7282	8.00455	10.143	3.99896	11.4001	10.0673	4.95466	4.50071	8.73796	6.90777	10.4797	8.57653	10.597	6.1662	4.3825	3.71454	3.43322	2.92796	5.34954	4.91078	13.7993	9.35032
s000031892	7.67671	11.1022	10.6056	7.51009	9.38846	4.46134	10.2751	9.78461	5.18396	4.17211	7.68099	6.43618	9.52344	9.46844	9.51661	6.00948	4.5167	3.97049	3.53331	2.77389	5.32402	5.8958	13.7744	8.48095
s000031894	6.10069	8.65474	7.80893	5.20342	6.60755	4.49495	8.68194	7.86339	4.01694	4.35146	5.75874	5.10725	8.20032	7.48604	8.67357	5.04732	4.48817	4.56715	3.87011	2.93716	6.26778	4.56089	11.7233	8.44729
s000031904	9.29007	13.4595	13.1143	9.58094	11.9829	5.75418	12.579	12.6056	5.07171	5.01429	8.88826	8.65618	11.4872	12.0424	11.6841	6.86533	6.52929	5.83624	4.34908	4.82136	7.02814	6.66884	17.9341	12.4198
s000032612	7.82761	10.0718	9.64428	7.1682	8.99793	4.46228	10.3013	8.37294	5.69346	4.65899	6.64891	5.44555	8.49871	8.34784	9.04663	5.72577	4.37988	3.56035	3.95955	3.25649	5.92334	5.38454	11.122	7.26162
s000032613	10.4937	14.9122	13.1629	11.2877	12.9111	6.77149	14.67	11.8724	6.46738	6.72035	10.8355	9.07791	11.9673	11.8426	12.1673	7.83215	6.66679	5.36172	5.50371	4.22407	8.15512	7.40619	17.2328	11.8621
s000032616	8.0213	11.4119	9.59235	7.33499	9.03761	4.24244	11.3014	8.84759	4.53704	4.84748	7.34484	5.71963	8.92592	8.35994	9.02336	5.29542	4.99533	4.40127	3.53859	3.7418	5.97106	4.77754	13.4243	9.15717
s000032629	8.40848	12.0862	11.6462	8.28866	10.8936	5.37056	12.3	11.4062	4.75418	4.70003	7.16655	6.39008	10.3843	10.2092	11.9146	5.62241	5.77553	5.03851	3.59313	4.2922	5.40853	5.82956	15.779	11.0809
s000032632	7.5352	11.2622	10.7934	7.54643	9.47095	4.82099	11.0058	10.3376	4.21368	3.69123	8.01791	6.69311	8.82526	10.1742	9.91851	5.14573	5.24367	4.1741	3.69897	2.82999	5.89011	4.72248	15.2567	10.4155
s000032640	7.51055	11.0288	10.1617	7.05821	9.43318	5.28559	10.1294	8.57493	5.64736	4.31556	6.30772	6.71493	8.69304	9.09198	9.5817	4.51187	4.09256	3.33998	3.26878	2.55037	5.31752	4.36429	12.6431	8.67994
s000032649	10.1324	14.454	12.7841	8.75779	11.788	5.573	13.4726	11.7185	6.07077	5.78192	8.69771	6.59488	11.0597	11.7991	11.429	7.19959	6.20337	4.41012	3.80601	3.35086	5.92578	5.7259	16.2856	11.0145
s000032653	7.42505	10.1639	10.6395	6.82676	8.69187	4.71561	8.99824	8.3391	4.87388	4.18509	6.22109	6.51694	9.20087	8.99496	8.01618	5.75213	4.81366	3.79112	3.14111	2.75728	5.10492	5.34719	12.5604	8.38816
s000032656	8.36526	11.8867	11.6158	7.92465	10.7035	4.84334	11.3398	10.5747	5.47773	4.79838	7.84254	7.44763	10.8832	11.0941	10.7861	5.19355	4.78157	4.17145	3.12684	3.02547	5.75569	6.03569	14.6774	10.4305
s000032693	9.59869	12.1152	11.5204	8.55862	11.2411	5.52742	12.1259	10.967	4.19688	5.5502	8.2675	7.20928	10.6464	9.9482	11.1256	5.65862	6.23875	5.05639	4.16916	4.19427	6.31496	6.70136	15.4198	9.98656
s000032718	7.65017	11.6801	9.85879	7.10069	9.05611	4.21838	9.49845	9.60309	4.76667	4.1672	8.16775	7.16031	9.41765	9.30796	9.88052	6.25302	5.75988	4.62542	3.39534	3.74581	6.99369	6.02226	14.1072	8.92919
s000032726	7.58894	8.90831	9.6182	6.54074	8.08964	5.14338	9.85098	8.15731	5.15423	3.92421	5.79104	5.26045	8.38021	7.81242	8.8613	4.90472	4.24382	3.81136	3.31239	2.81726	5.87444	5.30617	12.6007	9.30071
s000032740	8.09765	10.7374	9.82184	7.83203	9.50291	5.54781	10.2034	9.24703	6.23145	5.33929	6.63926	7.17303	9.26746	9.23272	10.0333	5.93589	3.72302	3.93026	3.57766	2.84667	5.52596	4.82217	11.5688	8.17279
s000032741	9.46971	14.2975	13.634	9.85703	12.7728	6.14822	14.3357	12.6775	5.10783	4.52057	10.2795	9.00746	11.6167	11.5806	11.9867	7.18156	6.12988	4.70005	3.30062	3.21883	6.59499	5.96887	19.4479	13.4927
s000032747	6.92119	11.2512	10.0627	7.20529	7.98326	4.59954	9.42047	9.6614	3.73567	3.68178	7.24764	6.61484	9.5008	9.50525	9.21353	5.44323	5.39979	3.80668	3.93732	2.49784	5.41929	5.23649	14.3763	10.0616
s000032753	8.7233	12.8633	12.4077	8.45491	11.9663	6.16078	13.1563	11.2052	6.97424	5.44004	8.68114	8.23443	11.1787	10.1443	11.8942	6.72668	5.88387	4.76854	3.87737	3.29121	7.10964	5.7545	16.1341	11.3492
s000032760	9.89646	14.5701	13.1253	9.81366	11.5566	7.17182	13.3745	11.2202	6.53662	6.17732	8.61381	7.65961	10.6081	11.3259	9.73086	6.81585	6.26906	4.44153	3.20158	3.20913	6.78454	5.80049	15.9462	11.8226
s000032761	8.52866	12.111	11.4373	7.09396	10.0977	4.92841	11.5297	10.4764	4.88532	3.804	8.10764	6.72071	10.8663	10.2931	11.9655	6.00427	5.46882	4.62331	4.16044	3.24762	6.48441	5.15089	14.5424	10.4967
s000032781	10.896	17.2944	15.0649	12.0092	14.3035	6.38863	16.3505	13.7144	7.15578	5.98054	11.7506	9.51935	12.913	11.8907	13.3924	8.02961	6.39431	5.24328	3.96138	3.91567	7.77654	7.13859	20.4815	14.1653
s000032801	6.62026	9.97799	9.46888	6.98118	8.70826	4.45773	9.98568	9.98793	4.33935	3.73906	7.09948	6.05734	9.02923	9.52293	10.6268	5.65861	5.10023	4.28397	3.18038	3.18276	6.20206	5.93428	13.7261	9.85598
s000032804	8.45711	11.5761	12.1465	8.58145	11.3819	5.64823	11.7157	10.7053	4.83193	4.80738	8.66396	7.75112	9.6127	10.6683	10.0335	6.10536	5.48186	4.20712	2.86802	2.96447	5.39675	5.61052	16.8899	10.9941
s000032815	7.73227	11.829	10.1685	7.56047	9.25155	5.46333	10.7681	9.17835	5.54012	5.0472	7.53369	6.80345	10.037	10.2974	9.7752	6.86242	4.97418	3.82282	3.6753	3.38666	6.18383	5.98011	12.8456	9.198
s000032817	8.81841	14.0045	13.1705	8.69651	12.1597	5.70282	13.8952	12.0475	6.23794	5.38119	9.27185	7.24052	10.2582	11.1956	9.91864	5.72091	6.29582	4.64439	3.25542	3.87525	6.5045	4.74384	17.7992	11.9657
s000032834	9.57488	13.2639	12.226	8.77881	11.3799	5.85977	12.5993	9.82346	7.18409	5.93156	7.40984	7.29408	11.4872	10.0129	11.4223	6.62584	5.56022	4.55096	3.45079	3.10596	6.46521	5.70777	13.1771	10.2573
s000032839	7.57879	12.2014	11.3678	9.02172	10.4952	5.92703	11.9367	9.64653	5.30207	5.33573	7.02529	6.83374	9.65339	9.21528	9.70078	6.5016	6.04811	4.58207	2.89565	4.01581	5.30116	5.37599	14.8374	10.5219
s000032849	9.31897	14.9707	14.4076	10.3383	12.4854	5.47662	14.0033	12.7942	5.63399	5.18057	10.6799	8.38032	12.5348	12.4528	12.3526	7.30236	6.45189	5.47806	3.58867	3.84396	5.76744	7.16272	18.413	12.3078
s000032851	7.53615	11.6635	11.2613	7.86178	10.1062	4.71516	11.8231	9.22976	5.79586	5.43927	7.07428	6.27691	10.0487	9.42436	10.1729	5.16148	4.01706	3.82221	3.16997	3.29571	5.1839	5.09586	13.5988	8.94678
s000032873	10.3032	15.5469	13.6264	10.1081	12.8525	6.5337	14.6582	12.752	5.57539	5.88187	9.94009	7.5964	12.4454	11.6254	11.432	7.45444	6.81635	4.94275	3.82439	4.0316	5.57768	6.51699	19.3067	12.105
s000032874	7.09433	8.84959	9.21686	6.50087	8.60515	4.51638	9.17013	7.29343	4.09911	3.95385	5.10719	4.92192	8.53099	8.11519	8.54462	4.93672	4.95826	4.51305	3.13571	3.3995	4.32128	5.45871	12.0985	7.94032
s000032881	4.9638	7.73449	4.74136	5.32365	6.32245	4.02024	7.94786	5.32755	5.34229	4.35753	2.52648	3.42431	6.86769	5.77291	6.13133	3.83943	2.08295	1.94091	3.0535	1.91168	3.533	2.51821	4.9917	6.44294
s000032907	11.0851	15.6315	15.7884	11.2338	14.2945	7.35711	15.7306	13.2891	5.53227	6.1685	9.39522	8.61454	12.3892	12.8106	13.0244	7.03322	7.38237	5.88468	4.07001	4.40928	7.13119	6.00616	19.766	14.6718
s000032921	8.89621	14.8394	12.2073	9.44209	11.8515	6.54757	12.8648	10.7576	6.18579	5.29616	8.43135	7.25359	11.5915	11.2385	11.9063	6.90031	5.47272	4.37328	3.61957	3.72225	6.09511	5.86591	16.9174	11.1734
s000032922	9.47321	13.5229	11.5997	9.17269	10.9476	5.99182	12.1722	10.4785	5.26666	5.16999	8.42624	7.26154	10.5178	10.2677	10.0841	6.60118	5.43952	4.24198	3.40442	3.53579	6.3479	5.45639	15.1595	10.0962
s000032942	7.9536	10.9235	10.6405	7.76725	8.9689	4.6266	10.2031	10.1178	4.6268	3.47561	8.91557	6.69216	8.89622	9.11566	9.30518	5.61398	5.38295	4.61253	3.98522	3.07959	6.86876	4.98096	14.7674	10.4501
s000033003	9.54012	13.4592	12.898	9.87025	11.7384	6.69778	13.396	11.1817	6.21037	5.78719	7.98497	7.58108	11.0923	11.3635	11.8428	5.85114	5.42653	5.43778	3.85472	4.1951	6.08811	5.64109	16.1017	12.6356
s000033024	7.79444	11.4164	10.1773	8.29272	9.47719	5.58021	10.987	9.84562	4.96034	5.43941	7.06525	7.19262	9.10487	9.97946	9.77691	5.33789	5.81987	4.84004	3.45273	4.39042	5.47661	4.87099	14.0662	10.1187
s000033043	11.3667	15.474	15.9302	12.1596	13.6965	7.35359	15.6311	13.4208	7.18762	5.63916	9.36611	9.47358	13.1179	11.797	12.3438	6.54059	6.84739	4.71199	4.07643	3.21527	7.83679	6.34231	20.0248	14.3783
s000033047	9.13392	12.6677	12.0429	8.09361	10.4911	6.40195	11.6543	10.9652	4.58479	4.82606	8.11519	7.55523	10.1819	10.2797	9.44364	6.33574	6.18802	4.77186	3.68926	3.4872	6.21849	5.48517	15.4371	10.5655
s000033061	8.51419	11.1028	11.6367	8.62236	11.0208	5.54493	11.0493	10.0168	4.68799	4.84873	6.93442	7.08047	9.76202	9.44882	9.74426	5.93453	5.93756	5.00263	3.46633	3.63233	4.55101	5.39107	15.3042	9.96552
s000033067	5.39249	7.51849	6.67806	5.34352	6.17605	3.83597	7.78258	6.71572	4.08208	3.46854	4.58988	4.81979	7.44323	7.19953	7.11981	5.62132	3.79791	2.55835	3.51819	2.54881	5.45086	3.87215	10.3083	8.09003
s000033068	10.4409	15.4499	14.4535	11.2553	12.2653	6.37308	14.0494	12.0499	6.38353	6.65285	9.4641	9.44014	12.679	13.1256	12.3188	7.40813	6.93561	5.44042	3.74573	4.58583	6.24484	6.32199	19.4941	13.0623
s000033072	6.99427	9.53194	9.16516	6.38365	8.10959	4.08383	9.52169	8.97462	3.9	4.30085	5.54333	5.83514	9.24832	9.29386	9.87326	5.12304	5.42022	4.76813	3.50876	3.66084	5.96766	5.94697	13.1729	8.92622
s000033073	5.54658	7.02969	7.57336	4.70397	6.97362	3.66707	8.35337	7.19419	4.11371	3.71866	3.95992	4.73238	7.11592	6.37652	7.81739	4.6656	3.13617	3.10954	2.42006	2.25213	4.16967	4.64841	10.3502	7.9356
s000033077	8.36006	12.3176	11.144	8.07899	10.1015	4.98966	11.5879	10.4253	2.8457	5.28854	7.1571	6.34544	10.524	10.9166	10.7209	5.52363	5.67874	5.1182	4.11477	4.11024	5.58947	5.40192	15.6674	10.0887
s000033078	7.96423	11.2516	11.4854	7.08304	9.36998	4.23702	10.6702	8.99754	3.79547	3.9986	7.57271	5.87594	10.8855	10.1765	10.7849	6.10775	6.01773	4.52261	2.64893	3.40347	5.13679	6.32153	14.2754	10.7455
s000033079	11.9321	16.5959	14.8977	11.9499	14.0373	5.88546	15.6832	11.7904	5.82294	6.77999	10.5717	8.5455	13.4058	12.1494	11.5436	7.17751	6.64055	5.42327	3.85834	3.92484	6.3442	6.62941	19.5686	13.0472
s000033080	6.29308	8.02581	7.60244	5.5618	7.3098	2.96861	7.98565	6.93511	3.392	3.012	4.42353	4.52309	7.80274	6.41816	7.52811	3.85772	4.02025	3.30622	2.41173	2.4918	4.28854	4.68537	9.27523	6.43591
s000033099	9.03288	12.89	13.6616	8.93089	11.2374	5.23562	12.5159	11.8535	5.41732	5.27139	8.81006	8.05968	11.4174	12.1585	11.9123	7.25771	6.67345	5.74734	3.66486	3.89576	6.08107	6.48297	17.4666	13.1635
s000033100	8.63935	13.3038	11.3412	8.77886	10.0804	5.12105	12.4289	10.8388	6.54615	5.39828	8.47058	6.85124	10.5511	9.83361	11.273	6.14612	4.64855	3.88488	2.98106	3.39464	6.27188	5.8286	15.418	10.9661
s000033101	7.36179	9.9711	9.69731	6.36793	8.977	4.50504	10.2924	8.7435	4.25697	5.50375	4.8608	5.91955	9.92759	8.69223	9.47502	5.47698	5.86816	5.61337	3.62757	4.21476	5.59879	5.68992	12.8865	10.1412
s000033102	9.56878	13.4114	13.0941	9.45364	11.175	5.95526	13.5314	11.6837	5.48109	5.49596	8.81086	8.23918	11.2824	11.1152	11.9647	7.0824	6.0232	4.5639	4.52118	3.59266	7.42662	6.27581	16.2666	11.7285
s000033107	6.66112	10.0385	9.58516	6.79839	8.56447	5.15404	9.80746	8.69599	4.29947	4.23347	6.46996	6.54893	8.27372	8.12563	7.83294	5.38083	5.08766	4.14597	3.13356	3.53436	5.31837	4.78976	13.1567	7.58531
s000033115	9.05513	13.2072	13.377	9.11499	11.6427	5.85047	13.1854	10.8005	4.18858	5.34028	7.34514	7.52757	10.0549	10.1409	9.86896	5.58056	6.80614	4.74899	3.09131	3.47686	4.5735	4.911	16.4629	11.3735
s000033132	4.41514	7.39619	4.15071	5.00261	5.87722	3.32801	7.57687	5.5786	5.13628	4.33004	2.19256	2.97696	6.87964	6.418	7.17594	3.91209	2.49213	2.03323	2.7437	1.90511	3.57789	2.8059	5.16432	6.64414
s000033134	9.54026	14.749	13.9223	10.7113	12.661	6.70875	15.1505	13.841	5.14084	5.01387	9.07064	8.78937	11.8229	11.3772	12.2407	7.37084	6.11896	4.17596	3.72304	3.35582	6.16605	6.38712	19.2716	13.6224
s000033139	10.2066	15.2329	14.2909	10.9989	14.1911	6.66036	15.5088	12.5398	6.31032	6.10915	9.33197	8.90733	11.7174	10.7145	11.7581	7.31452	6.01077	4.74144	3.90937	3.71054	6.60464	5.72649	18.7523	12.5358
s000033144	7.39797	9.48911	9.48592	7.07504	8.56971	5.04595	10.015	8.61474	4.03423	4.66322	6.18949	6.58667	9.30034	9.15551	9.53707	5.40522	4.80257	4.39353	3.56412	2.97047	5.00467	6.01323	12.6776	9.35628
s000033145	10.9892	14.5514	14.3349	10.8504	12.7983	6.5411	14.8558	11.2031	6.26225	6.98102	8.92331	8.38376	11.9297	10.2158	12.0851	6.82134	6.30327	4.78477	3.43715	3.09755	5.46116	6.09802	17.9479	12.8508
s000033158	9.71079	14.5463	12.6113	10.1486	12.8047	5.97774	13.6913	11.1311	6.37307	6.07932	10.0769	8.66512	12.3385	11.846	11.6079	6.98156	6.58617	5.35694	3.75311	4.18637	7.09226	6.17827	17.5749	12.5582
s000033169	9.54646	14.5597	14.2381	10.5452	12.0766	6.64867	14.336	13.154	6.32175	5.14045	10.0802	8.48902	12.2879	12.5334	12.1837	7.89484	6.34211	6.18601	3.7503	4.45741	6.73894	6.5632	18.5995	13.4215
s000033170	11.0269	14.8413	14.0226	10.6357	13.0685	6.75649	14.3372	11.8737	5.82924	5.80452	9.67572	8.41545	12.052	12.102	11.7677	7.15388	7.29649	5.98635	4.30818	4.55666	6.54361	6.60876	17.8337	12.3911
s000033188	7.22569	10.9273	11.0006	7.84805	9.34155	5.18494	10.2153	10.5023	5.09453	4.0661	8.31402	7.40673	9.36937	9.13669	8.92258	6.33485	4.70281	3.74972	4.06743	3.83127	5.49184	5.35686	15.0479	10.0852
s000033194	7.73569	11.2106	10.9167	6.91063	9.07724	4.36502	9.9655	9.23049	4.76922	3.80989	8.37092	6.15587	9.34646	9.97007	8.86572	5.89881	5.42669	4.20191	3.67231	3.15558	6.18078	5.74354	14.1541	9.84483
s000033233	9.09212	13.04	11.7508	8.47386	10.9955	5.06269	12.3508	10.3077	6.01709	5.59558	8.71624	6.88213	12.0207	11.8834	11.6769	6.44476	5.78476	5.3469	3.91953	4.25041	6.40343	7.0877	16.0735	11.2773
s000033248	8.21903	12.3955	11.4097	8.62127	10.8425	5.17535	11.7226	9.80432	5.58368	4.98578	7.45993	6.52459	10.0983	9.77784	11.1929	6.83736	4.45258	4.09011	3.80629	3.07511	5.45256	4.69221	15.1016	9.35326
s000033259	7.51104	10.3224	10.5603	7.20803	9.72204	4.81752	11.0748	8.64656	4.82691	5.09738	6.77728	5.82693	9.55705	9.74059	10.1763	5.71073	5.83229	4.87429	2.45083	3.42408	5.48791	5.29206	13.5287	9.53543
s000033260	8.24103	12.5791	10.9701	8.29767	10.296	5.42691	11.6552	9.89208	6.23387	5.55013	6.87505	6.44573	9.25609	8.68884	8.78974	5.77595	3.83614	3.38178	2.5371	2.9817	4.45802	3.65255	13.1451	8.90109
s000033273	9.42279	12.8467	12.3462	9.09825	10.6921	5.68643	11.8568	10.6871	6.2839	5.32641	7.63694	7.38489	10.8258	10.128	10.6883	6.86508	6.78084	5.56404	4.15085	4.15624	6.80449	5.75166	15.6244	11.0578
s000033275	10.3226	13.7702	14.8231	9.94984	13.2286	6.76854	13.16	11.9696	7.11199	5.02961	8.24455	8.06726	11.3674	11.3812	10.7267	7.01129	7.04396	4.95999	3.73169	3.82029	7.50542	6.18622	17.0692	12.1437
s000033297	9.21994	13.0471	13.1994	9.21608	10.962	5.89724	11.9774	10.899	4.82812	5.54524	8.39917	8.24158	10.8349	11.3981	10.3044	6.49518	5.93892	5.28722	4.03755	3.72363	5.13024	6.33394	16.3199	11.5186
s000033338	8.49634	11.1933	10.7987	8.07149	9.88291	5.2868	11.1615	10.0509	5.54907	5.00801	7.02156	6.99647	9.22354	9.7476	9.73808	5.19773	5.17481	4.64077	3.81277	3.05642	5.86531	5.40655	14.3189	10.0968
s000033339	8.48873	12.0475	11.5628	8.802	11.0965	5.86751	12.1434	8.62474	5.48071	5.74397	6.30466	6.56181	10.1071	8.79704	10.0229	5.87825	4.80882	3.57505	3.17082	3.89328	5.63232	4.49442	11.9382	7.0753
s000033341	5.527	8.65379	8.37971	5.89558	7.59109	3.62703	8.81554	7.23549	4.15278	3.16509	5.4377	5.17733	8.17784	6.58283	8.70161	5.35568	4.4829	3.86225	3.27921	3.50385	6.26853	5.31937	10.5064	7.95508
s000033355	10.8118	15.4537	14.0421	11.4662	13.3316	6.36989	14.6961	13.7373	6.37272	6.32474	10.5777	8.63969	13.0708	13.7725	12.7637	7.28007	6.94235	5.69405	3.63415	4.02823	6.4411	7.15409	19.9805	13.61
s000033382	8.32815	12.6067	12.5384	8.37844	10.8952	6.15526	12.4204	10.0992	4.88171	5.1966	8.35623	7.75723	10.6287	11.3424	10.953	6.36249	6.45039	5.49829	3.81578	3.82264	5.58197	6.04918	16.1838	11.5286
s000033383	9.75361	13.6213	12.8515	9.1785	10.331	6.55875	12.6035	9.4815	5.77976	6.12131	8.15956	7.70294	10.0486	10.1916	10.348	6.16227	6.40003	5.28062	3.41051	3.924	5.47048	4.64697	13.8748	10.985
s000033385	7.37907	10.0218	9.6371	6.76919	8.58619	4.80261	9.18741	8.3964	3.92597	4.34399	6.39675	5.8784	8.75201	8.45497	8.75838	5.41697	3.84705	3.86242	2.9994	2.96859	5.16062	5.19085	11.4056	8.06179
s000033413	8.18304	11.3481	11.0753	7.63966	10.3624	5.71464	11.4694	10.856	5.35853	5.09624	7.06689	7.63629	9.45034	9.69016	9.93796	6.43028	6.29283	5.06539	3.8809	3.27108	6.17912	6.10543	14.4536	10.5588
s000033473	10.4369	16.8729	15.8063	11.4229	14.6026	7.05849	16.591	14.9381	5.47745	6.24529	11.4504	8.7916	14.1458	15.016	13.5852	8.91116	7.90631	6.71073	4.54959	4.44137	7.41267	7.12405	22.7278	15.0899
s000033478	4.97687	6.83666	6.94705	4.28926	6.4688	2.6269	7.3263	6.60774	3.15241	3.08539	3.77644	3.82179	8.13331	5.47337	8.00687	4.63041	3.04278	3.17819	2.72259	1.84464	3.72466	5.16547	8.56113	6.65164
s000033479	10.2983	14.2842	13.4287	10.0877	12.4561	6.47194	14.1312	11.706	7.25173	6.2714	8.24374	7.59962	12.3884	12.0045	13.1203	6.58574	5.25907	4.96905	4.19282	3.94888	7.13232	6.7457	15.789	11.887
s000033482	5.317	7.30929	6.8767	4.36629	6.01917	3.1591	6.41112	5.78904	2.50516	3.30109	3.62534	4.15824	7.01539	5.22672	6.90946	4.23233	4.63886	3.77298	2.40695	3.57875	3.79336	3.9998	8.57119	6.25296
s000033494	5.99997	9.21089	9.79166	6.20022	7.99319	3.20305	8.93997	8.13457	2.99745	3.20293	5.93069	5.66762	9.1432	8.82809	9.15136	5.49709	4.87838	4.38065	2.62143	3.41894	5.13947	5.91013	11.7856	8.47961
s000033513	8.83694	14.5546	13.8174	10.1056	11.8576	6.85712	13.517	11.6095	5.41972	5.35328	9.25416	9.27945	11.8966	11.8855	12.0286	7.18702	5.79201	4.35581	3.84606	3.26582	6.69021	6.02919	18.4669	13.0275
s000033535	6.10264	8.32158	8.42219	5.74452	7.02723	3.29804	8.03552	6.58863	2.44389	3.32154	4.62644	4.44801	8.54866	7.81486	8.60913	4.99309	4.75195	4.09832	2.71462	3.99123	4.62273	5.80851	11.0551	7.1832
s000033547	10.4231	13.6585	12.4183	9.47696	12.0934	6.20122	13.48	11.0261	6.22403	5.58009	8.57832	7.88748	10.999	11.018	12.0466	6.78049	5.16276	4.71898	3.64743	3.5597	5.99439	5.63368	15.8925	11.7879
s000033552	10.0216	12.3752	13.4413	9.3384	12.0299	5.17012	12.2652	10.087	6.47837	5.77379	9.22523	7.03902	11.518	9.50831	11.7137	6.27186	5.31133	4.84884	3.38549	3.84564	5.35956	5.84759	15.0932	11.4362
s000033562	6.92976	10.8636	10.389	8.13748	8.78463	5.12662	10.0153	9.05759	5.27947	5.42028	6.53015	6.70524	8.44656	8.72529	8.29849	4.81162	5.00007	4.18288	3.38876	3.57763	4.76872	4.38173	12.5326	8.75748
s000033577	7.1206	12.2236	11.4088	8.92236	9.67732	4.07403	11.0056	10.3013	3.69108	3.85681	7.92864	7.11856	8.99196	9.65739	10.1272	4.27134	4.25201	4.53149	4.05593	2.837	5.40239	6.07331	14.6622	10.5424
s000033590	8.41334	11.6428	11.8721	8.40271	11.2977	5.17807	12.2799	8.21221	5.46739	6.04172	6.73199	6.77993	10.2039	9.16654	9.58957	5.55781	4.5559	4.31672	3.59377	3.53755	5.27829	5.31658	13.3461	9.3041
s000033591	7.46801	10.2744	10.0844	7.34122	9.16942	5.54683	10.4376	9.63593	4.14156	4.60381	6.21856	6.57741	8.96659	8.15681	9.37324	5.32118	4.44803	4.47588	3.70526	3.10975	5.18081	5.72016	13.3511	9.97915
s000033676	7.80861	12.222	10.3689	7.5592	9.07086	4.52371	11.0178	9.47846	5.90951	5.18254	7.63899	6.4355	10.1596	8.3788	9.37916	7.08121	4.72402	3.68079	3.97489	2.85906	6.60209	5.54303	13.0802	9.04234
s000033678	6.69196	10.0932	9.34962	6.49688	8.06306	2.85682	9.86149	9.32324	2.64271	4.12265	6.92836	5.12064	9.02153	8.18662	8.92375	5.39552	5.1959	4.41817	3.02359	3.24324	4.84686	6.25726	13.1332	8.60734
s000033709	9.78871	14.3886	14.1638	10.665	12.2402	5.36261	14.0388	12.5219	6.48372	5.99722	9.84145	8.22804	12.6504	11.6304	12.5734	6.99183	5.80226	5.14898	4.05463	3.87278	7.04629	6.28772	17.9665	13.1641
s000033716	6.75624	9.71537	8.60546	7.02864	8.56629	5.50507	9.53649	8.06287	5.57498	4.62837	5.58378	6.26504	7.22261	7.38468	8.15365	5.75945	4.38362	3.37093	3.36696	3.16372	5.72655	4.94651	12.0304	8.9757
s000033721	9.06079	12.545	10.7072	8.38976	10.4182	5.61013	11.5238	10.5193	5.32632	5.15206	7.51826	6.88096	10.6912	10.0886	10.2417	6.88758	5.62089	4.56224	3.85204	3.70747	6.73773	6.12585	13.637	9.44956
s000033728	7.36982	11.3023	10.8362	7.25827	9.68437	4.73409	11.4593	9.32077	5.67914	4.81024	7.91929	5.84456	10.0962	10.0177	10.2189	6.23553	5.33521	5.09543	2.71089	3.26893	5.12678	5.72813	15.3582	9.79989
s000033753	6.9684	10.7	10.3854	6.65306	9.33351	4.13044	10.8352	9.47382	3.87278	4.27669	6.40314	5.62693	9.33406	8.29244	10.2822	5.62976	4.16316	3.53688	3.51632	2.77714	5.65537	6.00556	12.4808	9.23858
s000033762	5.32308	7.8666	7.93501	5.62058	6.45209	3.35065	7.16177	6.89984	2.096	3.009	4.52275	4.45148	6.74062	6.56556	8.2589	4.27473	3.47316	2.6884	2.79852	2.06523	3.24051	4.19509	8.99612	7.26896
s000033764	3.6556	4.89738	5.27029	3.22023	3.38503	2.1183	4.03174	3.64135	2.60864	1.69866	2.94043	3.41391	5.02953	5.09377	5.5659	2.84441	2.67095	2.35813	2.59741	1.72005	3.23381	3.57105	6.53646	4.75117
s000033783	6.66736	9.02862	9.17991	5.95261	7.85148	4.41613	8.87593	9.07809	4.43919	3.36503	5.86735	5.69516	7.51279	8.0092	9.16343	4.45916	4.33566	4.00299	4.08506	2.78518	6.28063	4.97826	12.4634	8.26437
s000033798	10.6692	16.6022	14.0866	9.92076	12.4839	6.56027	14.1596	13.5915	6.74328	5.75677	10.123	7.53366	11.8511	10.0065	11.9655	7.47859	5.42677	4.55842	3.33772	3.29804	6.8067	6.11541	16.8654	12.4975
s000033799	6.58661	8.12538	7.48201	6.31682	6.80725	4.23123	8.11942	6.35154	4.11016	4.97486	5.064	5.73219	7.08138	7.74796	6.62567	5.07709	5.15505	4.73544	3.43036	4.11957	4.44426	4.19969	10.4438	8.01061
s000033800	9.58991	12.6082	11.5673	8.07865	10.6314	5.12694	12.0829	10.5285	5.81952	4.56245	8.40804	6.22689	10.5316	9.05842	10.6163	6.99814	4.37952	3.15054	4.00237	3.32389	6.3116	5.53189	14.0051	8.83188
s000033801	9.03391	12.5763	10.7453	8.38537	10.1967	4.67791	12.5002	9.85554	6.23057	5.40055	8.13176	6.27165	10.5113	8.90041	11.0597	5.72762	5.54075	4.59805	3.99214	3.78141	5.59691	6.08458	13.806	10.3528
s000033804	8.71588	12.0162	10.2307	8.23702	9.82116	5.41083	11.2797	9.91368	6.02034	4.98244	7.53141	7.20741	10.0502	10.4858	10.0686	5.67582	5.76495	4.65224	4.02719	3.75907	6.13647	5.60648	13.5882	9.14979
s000034117	8.49765	10.5573	10.2953	7.77814	9.24616	6.19041	11.0035	9.17429	5.25176	4.8901	6.09032	6.40225	9.42923	9.61757	10.151	6.47522	4.76306	3.82972	4.05648	3.7404	6.38387	5.10899	13.1912	8.9722
s000034119	8.78811	11.6484	10.101	7.57591	9.92826	4.62376	10.8206	9.38989	4.63468	4.64304	7.58148	6.21753	9.77903	9.49221	10.5107	5.92244	5.65907	4.79512	4.10356	4.40303	6.76028	5.18309	15.1287	10.2423
s000034124	7.71451	10.5415	9.68688	7.44822	9.02671	3.77294	9.44862	8.27094	5.03504	4.06797	6.67421	6.36303	9.23588	7.94556	9.45831	5.89528	3.83049	3.34843	3.35166	2.49058	5.08463	4.97518	12.2704	8.3474
s000034125	9.46246	13.795	12.1568	9.69054	11.7509	5.16941	13.2563	11.9533	6.59653	5.94915	9.59974	7.35063	11.5008	10.9339	11.7653	6.55132	5.26745	4.45721	3.82416	3.41242	6.65841	6.47017	15.9456	11.0889
s000034126	9.53346	14.8477	13.199	9.67925	12.0127	6.46931	13.9831	11.9707	6.37955	6.16793	9.05057	7.76734	12.8612	12.8837	13.2444	7.24041	6.73876	5.65671	4.51337	4.69286	7.98459	5.88631	18.3422	13.3038
s000034127	7.51144	9.98718	10.1084	6.81744	8.7846	4.44092	10.1795	9.5862	4.92208	4.23693	6.34071	5.64566	9.83811	8.50211	9.99357	5.11331	4.22089	4.58782	3.05687	3.202	5.63676	6.05356	12.3839	8.24493
s000034129	7.94482	10.4265	9.34216	7.03715	8.38434	4.53674	10.2533	8.62844	5.83232	5.02196	6.36883	5.94083	10.2755	7.33124	9.68102	5.90965	3.93805	3.27991	4.02638	2.83717	5.93222	4.93013	11.2958	8.16908
s000034132	8.10404	12.2231	10.9724	8.84042	10.7679	4.88609	11.7466	10.3885	5.50823	4.46807	8.2141	6.66777	9.1166	8.87991	9.48314	5.31386	4.59278	3.73547	3.23035	3.50563	5.68048	5.43039	14.7469	9.74024
s000034155	6.60389	10.0354	9.78143	7.00206	8.42772	5.34292	9.33274	10.063	4.41849	4.39667	6.60139	5.97362	8.46443	8.88091	9.40612	5.84563	5.67338	4.43692	2.75312	3.54311	6.1054	5.69033	13.3072	9.03712
s000034168	6.33178	8.8926	9.06715	6.96492	8.41902	3.86452	9.21967	7.46749	4.15496	4.47884	5.98053	5.26422	7.93792	8.49237	8.40051	4.94749	4.37739	3.96864	2.45463	3.36939	4.68982	4.99031	11.8934	7.86306
s000034178	8.11857	11.9037	10.8702	8.59679	10.5161	5.65247	11.3383	9.46115	6.49592	4.70385	6.88257	6.99102	9.09857	7.88457	9.61797	5.08652	4.809	3.7192	2.86413	3.4189	5.3936	5.01999	12.1805	8.99581
s000034230	8.76336	12.1534	11.0063	7.52517	10.4074	4.89493	11.4449	10.9036	4.70514	4.59058	8.33737	7.69839	9.75272	11.3625	10.831	6.84356	6.79866	5.06866	4.26759	3.86373	8.04051	5.67101	15.7726	11.2709
s000034578	10.2739	14.9464	14.585	11.185	13.2102	6.57016	15.0307	12.6661	6.36403	5.17109	9.58104	8.795	11.0208	11.7445	11.128	7.10385	5.92659	4.54491	3.29006	3.1822	6.78289	5.8316	17.8555	12.8007
s000034597	6.79922	10.1642	9.16209	6.88026	8.49621	4.9139	9.95089	7.66	5.18306	4.6793	6.58517	6.04182	8.51867	8.93176	8.7401	5.63131	3.51056	3.26811	3.44912	2.85704	4.48007	5.01132	11.754	8.38291
s000035263	8.18448	11.4616	10.414	8.13861	9.00972	4.81314	10.3247	8.14142	6.13384	5.27768	6.88846	6.73625	8.86213	8.04526	9.18166	5.27643	3.74765	3.43432	3.89101	3.26377	4.44995	4.37052	12.8035	9.81033
s000035272	8.51857	12.7431	11.345	8.50004	10.3955	4.48599	11.7578	10.2457	5.30854	4.1196	7.91638	5.97721	10.4843	9.35301	10.3885	6.68558	5.94719	3.71717	4.06491	3.07375	7.06477	5.47032	14.2853	9.49007
s000035286	5.20211	8.81601	8.59254	5.69491	7.34814	3.9885	9.5036	7.21303	4.91078	4.45191	5.52819	4.99911	7.60565	7.70273	8.21793	4.99728	4.04102	4.19376	2.93011	3.09874	5.3856	4.82193	10.5663	8.12596
s000035348	5.92616	8.66866	8.64597	5.49289	7.24574	4.00546	8.71394	7.85014	4.90056	4.03422	6.692	4.71027	7.63726	8.04921	8.70816	6.16782	4.02206	2.99668	3.71562	2.98922	6.58286	4.28451	11.4353	7.86907
s000035361	6.04708	9.04234	8.66369	5.67265	7.28524	4.40979	8.51469	8.31395	3.88465	3.0484	6.18736	5.41062	7.57587	7.48529	8.88441	4.15139	4.34681	4.12114	2.64192	2.73843	5.46532	4.90109	11.4623	8.60796
s000035374	10.4103	13.823	11.9284	9.87306	12.112	5.58598	13.2286	11.6065	6.12943	5.82426	8.61871	7.16541	10.7892	10.821	11.5704	7.36702	5.75006	4.92504	3.72417	3.65427	6.83916	5.83748	16.3543	11.2349
s000035433	7.92316	12.1638	10.8906	7.79948	9.55321	5.52198	12.228	10.1387	5.76779	4.98032	7.6628	6.2414	10.149	10.6257	10.6819	5.93326	5.79141	4.15165	3.47745	3.11469	6.56429	5.46948	14.9178	10.4443
s000035437	9.01939	12.6471	11.4356	8.27251	10.1553	5.42964	11.5465	9.54717	5.49184	5.20946	7.86007	7.87835	9.69102	9.84525	9.52093	5.74406	5.55581	4.60884	3.70485	3.78434	5.50931	4.73604	14.4084	9.57268
s000035441	10.251	15.0757	15.0815	10.3826	12.6483	7.24932	14.3993	13.6119	6.81434	6.23471	9.89733	8.69753	13.4054	12.8571	13.1356	8.14946	7.1341	5.82776	3.50165	4.09757	7.54488	6.54189	19.6376	15.097
s000035455	6.59786	9.90106	10.2582	7.15947	9.0129	4.87173	10.1167	10.1837	4.36785	3.96547	6.55851	6.26497	9.12024	8.21073	9.35896	5.08431	5.07611	4.20986	3.94557	3.46333	6.13624	5.78813	13.9348	10.5126
s000035464	8.06379	11.6822	12.3895	8.52947	10.3217	5.18518	11.8106	10.9365	4.32942	4.61283	7.26585	6.94709	10.1929	10.66	10.2656	6.30754	5.81895	5.29946	3.69532	4.08967	5.5909	6.10527	15.4439	10.5337
s000035485	9.2812	12.1643	11.2546	8.79242	10.9272	4.32888	11.5959	9.45223	5.93361	4.86554	7.95555	6.49889	10.2211	9.00938	11.2024	6.22497	3.49716	3.17686	3.75188	2.90238	6.19616	5.88323	12.5487	9.28221
s000035491	9.51373	12.9448	12.8367	9.37262	11.0822	6.08149	12.6457	11.4942	5.50963	6.06253	7.96745	8.14586	10.991	11.2719	11.0219	5.84847	5.87211	4.74962	3.7472	3.14671	5.56765	5.04118	15.6566	11.2684
s000035492	9.10138	14.3433	12.9472	9.4602	11.0422	5.92868	13.2399	11.3988	5.34307	5.78963	9.02027	7.64983	11.6585	11.4834	10.4965	6.13233	6.04896	5.33316	3.84452	3.769	6.04515	5.72602	18.0858	12.7325
s000035766	8.05173	10.4422	9.84309	8.01694	8.36574	4.79386	10.0292	9.01429	4.69885	4.41864	7.4959	5.59314	9.23591	9.86008	10.4221	5.47987	6.02579	4.40114	3.3405	3.53932	5.40289	5.40286	14.7392	10.088
s000036043	5.07429	6.93736	5.55022	4.08073	4.60672	2.67632	6.49448	6.69775	3.32139	3.13833	4.14052	3.51679	6.47552	5.61373	7.34382	4.1056	3.28163	3.0489	2.89204	2.07771	4.64715	3.59551	7.96993	5.82216
s000036068	7.21737	9.95094	10.2297	6.93144	8.14774	5.52291	9.7279	8.69169	4.74466	4.72136	6.42691	7.14407	8.64156	8.87669	9.8675	5.97673	5.13649	4.87904	3.95458	3.13462	6.2834	5.49675	12.6535	9.29959
s000036070	6.20707	9.08126	8.67735	5.26913	7.20391	4.27996	8.19358	7.64799	4.17038	3.59667	6.17985	6.20603	8.45866	7.8685	9.14471	5.31757	4.33476	4.23008	3.70703	2.99824	5.55304	5.42535	11.0883	8.84995
s000036071	5.87178	8.16697	8.68194	5.3777	7.13449	3.59334	8.12586	7.22022	3.26625	3.9821	4.78106	5.23386	8.91674	7.11719	9.18548	4.74256	4.93062	4.72499	3.29165	3.76104	5.03621	5.11649	10.893	7.46319
s000036072	6.72864	10.809	10.8148	8.18246	10.2703	5.45239	10.5176	8.51997	5.22911	4.76314	7.0716	6.15808	8.74311	8.71644	9.06126	5.29162	4.90151	3.42767	3.14552	2.82881	4.37234	4.75798	13.8241	9.00455
s000036075	8.25281	11.411	10.7441	8.16167	9.42839	5.72656	11.1592	9.70988	5.12972	6.02549	7.66114	7.86179	10.2167	10.294	9.40524	6.1839	6.70654	5.494	3.64012	3.90429	6.16546	5.61299	14.7148	10.6931
s000036077	6.92162	9.0512	9.9435	6.44544	8.13678	3.49767	9.07816	6.66407	3.48269	4.05778	4.83593	4.09907	9.56954	8.41871	9.07489	4.88096	5.04426	4.48742	3.8891	3.79591	4.28589	5.89534	11.4763	8.35468
s000036078	7.30176	10.3696	9.37538	7.30374	8.67316	5.41656	10.4606	9.17106	4.87204	4.357	6.82489	6.33272	8.34259	7.9893	8.01292	5.43734	5.34821	4.43146	3.29187	3.18817	5.73968	3.9044	12.5321	9.1004
s000036080	8.02186	11.4121	10.2868	8.39085	10.2063	5.18644	10.6563	10.3245	5.11329	3.79408	7.64273	8.03567	9.54434	9.06237	9.19133	6.18397	4.81358	3.70505	3.98964	2.74395	6.01722	5.08122	14.739	10.5362
s000036082	7.41495	9.84489	9.45332	6.63961	8.47091	4.40496	9.22707	9.34222	4.17277	3.97047	6.19036	6.00837	9.21271	7.3425	9.93652	5.29145	5.23261	4.99364	3.27187	3.60696	5.56602	5.79788	12.2692	9.33711
s000036083	8.07007	11.2788	11.5149	6.933	9.57606	4.79178	11.5752	10.6026	3.59488	3.88542	6.97671	6.30284	10.8841	9.01323	11.0295	5.91187	5.66164	4.7629	4.41106	3.54611	5.50099	6.84924	15.4178	10.1
s000036084	5.13861	8.16993	7.3323	4.83492	6.50112	3.38739	8.15413	7.37623	4.30724	3.15395	5.29017	5.35409	7.74416	6.25313	8.01459	4.92058	3.87011	3.49912	3.2779	2.69516	4.96576	5.22069	10.0127	6.86006
s000036085	7.82179	10.9916	10.3311	6.82536	8.54504	5.10991	10.1056	9.68984	5.36937	3.92876	6.44174	6.04704	9.94987	9.20205	9.70372	6.05077	4.67152	3.7197	3.17149	3.03246	6.07916	6.14388	12.4427	8.04006
s000036087	6.84062	9.14079	9.769	6.36519	8.02398	4.39682	9.27022	8.69493	5.68971	4.90738	5.83952	5.81585	8.89581	7.95431	9.06254	5.86322	3.57362	3.31383	3.43179	2.81476	5.30206	5.94028	11.762	8.98625
s000036093	6.90651	9.96279	10.5094	7.06517	8.734	4.23088	9.90642	8.8796	4.21489	3.65165	6.00346	5.86242	8.62782	8.67098	8.6463	4.91749	4.09159	3.41756	3.29608	2.90024	5.1756	5.08757	13.085	8.85068
s000036094	7.2175	10.6205	10.4196	7.66811	8.60825	5.01351	10.4927	9.50319	4.3187	4.95359	6.68504	6.39213	9.19468	9.1837	9.06401	5.3972	5.09376	4.98691	3.11951	3.59071	5.12338	5.54634	12.8441	9.1212
s000036097	6.31163	8.41643	7.62799	5.19059	6.58679	3.03281	7.37066	7.20411	3.20388	2.82917	5.3753	4.61319	7.43048	6.83252	8.39896	4.76181	4.56857	4.00053	3.12324	3.271	4.85771	4.54087	10.5503	6.79589
s000036098	8.14317	11.0539	11.693	7.39462	9.99646	4.73466	10.9678	9.66699	4.04664	4.98634	7.19645	6.56029	10.9966	10.5563	10.4474	5.21312	6.30284	5.84086	3.80768	4.15808	5.78157	5.84011	14.5393	11.1825
s000036099	7.75734	10.7856	10.9594	7.30824	9.58324	4.80623	10.9375	9.09788	4.46999	5.01921	6.22034	6.27787	10.1878	9.20417	10.4124	5.03141	5.1444	3.98408	4.68689	2.81697	5.44538	6.08024	13.6699	9.70233
s000036101	5.33502	9.92526	8.88793	6.19487	7.11551	3.83455	8.94287	8.49789	3.87813	3.38735	6.81869	5.25392	8.60988	8.63039	9.71754	4.91143	5.31697	3.79217	3.67828	2.93941	6.26829	5.60513	13.1927	9.43166
s000036102	8.08709	11.6476	11.7684	8.85975	10.5702	4.26394	10.84	9.76856	4.53508	4.08064	7.78487	6.17206	9.94843	9.66023	9.81742	5.55091	5.06579	4.04988	3.84862	3.20675	5.79795	5.43808	14.5077	9.3041
s000036104	7.59879	11.3673	11.9688	8.52497	10.1853	5.67146	11.705	10.4961	5.09818	4.32789	7.73949	7.01229	9.46472	9.31408	10.247	6.17133	5.52726	4.58392	3.51394	3.2434	5.70248	6.27442	15.8069	10.9853
s000036105	7.13455	10.5337	9.58103	6.68313	8.22829	4.35547	10.6363	9.10771	4.85245	4.70129	6.90432	5.16796	10.0712	9.16862	9.88167	5.33682	4.99117	4.74512	3.36796	3.51186	6.13881	5.87532	12.716	8.81856
s000036106	4.97098	6.83474	7.14039	4.03294	5.85937	2.81677	6.08845	6.16785	2.39829	3.26788	3.74555	3.56081	7.70497	6.54656	8.22619	4.69459	4.07378	4.53799	2.98567	3.05845	3.49341	6.01517	8.61208	6.32849
s000036107	9.15204	12.8395	11.948	9.2273	11.4445	6.81461	12.5688	11.1919	7.20592	5.76136	7.41054	7.29001	9.97818	10.3005	9.67469	5.473	5.37652	4.35711	3.24025	3.92326	6.34902	5.69186	14.8702	10.6143
s000036109	5.79374	7.46028	7.75728	6.00024	6.30634	3.66011	7.40982	6.52904	4.13567	3.51864	4.16489	5.40301	7.71476	6.21374	7.77221	4.78787	3.66834	3.58255	3.96483	2.93826	4.58341	5.02538	9.74644	8.31529
s000036110	7.41148	9.89035	10.1266	7.70362	8.71655	4.81954	9.73699	9.24281	4.43216	4.45087	6.61615	6.29208	9.12809	9.26411	8.99414	5.31619	6.05279	5.18504	3.76348	3.5566	5.63858	4.80215	13.5744	9.50186
s000036111	10.4496	12.8956	12.9697	10.0838	11.9053	6.3045	13.3188	11.9733	5.93447	5.29838	8.96471	7.84144	10.8885	10.6975	10.9654	6.40184	6.56838	5.28842	3.6423	3.96016	6.59421	5.42537	17.0687	11.7391
s000036112	6.90977	9.01489	9.1669	6.18476	8.30026	4.42387	9.13354	7.21674	3.58664	3.82461	4.88302	4.62072	9.06418	7.96216	8.43954	5.34562	5.40195	4.83392	3.45368	3.90788	4.61321	5.24537	10.3394	8.07686
s000036113	6.78424	9.67071	8.25804	7.14623	7.90697	5.05681	8.93358	7.91613	5.226	4.53787	5.95223	6.06763	9.09986	8.80086	8.8159	6.0308	4.39004	3.71232	3.07427	2.60865	5.54141	4.79564	11.7428	8.01003
s000036121	5.91133	8.21884	7.93949	5.59454	7.22739	3.50145	8.03942	7.57663	3.02829	4.14316	4.68722	4.72987	7.95309	7.07439	9.33625	4.60728	4.82526	4.6204	2.99307	3.06752	4.6207	5.12343	10.952	8.34882
s000036142	5.95123	8.15351	7.98026	4.75188	7.22489	3.96778	8.11782	9.00995	3.36044	4.02456	6.15791	6.04364	8.26259	8.07651	9.25163	4.97836	4.64199	4.00019	3.23337	2.30983	5.35327	4.78564	11.3159	7.51148
s000036143	7.82096	12.1318	10.8024	7.16958	9.61957	4.41934	11.0237	11.1602	4.74035	3.95797	8.77621	6.131	10.4244	8.91784	11.6011	6.38189	4.72523	3.54158	3.27804	2.65321	5.89044	6.01109	13.8651	10.5579
s000036145	6.91971	10.8423	9.40649	6.53603	8.14514	4.22112	10.241	10.3955	4.60527	4.30121	6.52116	5.8469	9.11205	8.14684	8.98564	4.79181	4.19704	4.36738	2.87886	3.09449	5.12744	5.76419	12.792	8.55255
s000036147	8.88075	13.8322	12.7878	8.64793	11.3664	6.33197	13.5318	11.4754	5.16435	5.43128	8.38092	6.85189	11.4619	12.4264	11.7657	7.21924	6.77193	5.80325	3.49451	4.11191	6.88793	7.08	17.5303	12.0544
s000036160	7.35969	9.63467	9.51751	6.57962	7.79701	4.26103	9.55411	8.51251	4.39724	3.77238	7.27916	5.10456	8.06304	9.15134	9.08008	4.57966	5.01179	4.43848	3.34809	3.83822	5.67871	4.07082	12.7097	8.54724
s000036164	9.14532	12.2762	12.1584	8.23057	11.4998	5.59335	12.927	9.98762	4.37952	4.49464	6.88464	6.62445	9.67501	9.20904	10.2629	5.32622	4.93609	3.51489	2.71258	3.072	5.01315	5.55091	14.2306	10.2754
s000036166	6.94311	10.7267	10.3274	6.17471	8.57709	4.56353	10.1464	8.52134	4.99768	4.38645	7.52301	6.40325	10.1723	8.86662	9.39885	6.04389	4.15411	3.74413	3.36714	2.57493	4.91392	5.42902	12.2362	8.17024
s000036191	6.7616	8.76975	8.29385	6.76343	7.83703	5.27559	8.76174	8.13992	4.79206	4.54757	6.16556	6.62218	7.42506	7.24682	7.98296	5.18253	4.03184	3.65917	3.53198	3.12947	4.94763	4.53252	11.3572	7.59922
s000036383	7.85536	11.2892	10.9231	8.35924	8.95453	5.01977	10.5555	10.1345	4.81907	4.36849	7.50021	6.30234	8.34596	10.0496	9.60435	4.97055	5.42022	5.16723	3.3478	3.63697	5.22996	5.06196	14.073	9.48814
s000036391	8.94087	13.4335	12.1861	10.3023	11.8416	5.14314	12.6411	10.8994	4.84369	4.43863	8.54794	7.16094	9.55211	9.52581	10.1967	5.26796	5.96891	4.87928	3.38503	3.85094	5.75586	4.67633	16.6276	11.0072
s000036392	7.27702	10.2976	10.7359	7.22749	9.87383	4.46997	10.5161	9.9012	4.68181	3.62155	6.91668	6.55318	9.51238	8.73848	9.68056	4.82249	5.812	4.39744	3.93595	4.35446	5.22552	5.38265	14.3449	10.04
s000036394	8.2824	10.4543	9.54214	7.39054	9.14249	5.17018	11.0704	8.05612	5.69113	5.20868	6.10001	6.54713	9.85525	8.2776	10.1669	5.47383	4.23463	3.8325	3.31571	2.64609	5.93521	4.9279	10.0159	7.50003
s000036395	4.82317	7.79106	7.66062	4.27394	6.17061	4.2844	7.29458	7.34554	3.64203	2.73048	5.2484	4.96826	7.05717	7.12276	7.36593	5.02878	4.3364	3.80389	3.13872	2.65675	4.5755	4.71277	9.96583	6.74269
s000036398	8.77931	12.0327	11.8638	9.59716	11.0115	5.77655	12.4097	10.7248	4.95872	5.7061	8.06761	7.52066	10.7668	10.3025	10.1723	7.04731	6.83933	5.11358	3.78231	4.13915	6.23514	5.61816	16.1264	10.94
s000036399	4.60888	6.26282	6.41378	3.51374	5.32012	3.03829	6.9135	6.27097	2.21053	2.41057	4.01133	3.80007	7.42963	5.69082	7.91255	5.16393	3.37921	3.50321	2.12386	2.4518	3.5718	5.7322	8.28228	5.77452
s000036400	7.78036	9.47242	9.93889	6.96733	8.53865	5.40834	9.26394	10.1375	4.88682	3.49781	5.21901	6.73165	8.9687	8.71164	9.28837	5.42547	4.68112	4.98114	4.43123	3.40693	6.28127	5.85573	12.3826	8.77989
s000036402	7.80406	10.6989	10.2004	6.73711	9.63265	4.28944	9.77839	9.02335	4.75518	4.23864	6.90892	5.82338	9.64601	9.27473	9.80022	5.09555	5.11398	3.71688	3.35031	3.09593	6.26778	5.19241	13.1309	9.40756
s000036406	6.44058	8.0336	7.4997	5.91804	6.76736	4.26219	7.47731	6.50832	4.50755	3.86619	4.4748	5.21704	7.59961	6.40881	6.97979	3.94066	4.38736	4.34342	3.74063	3.60073	4.03754	4.1627	9.4833	6.69727
s000036412	7.94031	10.6996	11.4904	8.14055	10.0695	5.01351	11.7018	10.0108	5.78208	4.66647	7.50941	6.05337	10.4224	9.82394	10.6006	5.65645	6.38213	5.7305	3.21432	4.32592	5.83685	6.07425	14.4143	11.1182
s000036416	6.64514	7.94956	7.03142	5.79403	6.06784	4.59628	7.88746	6.70765	5.03844	3.32931	4.02868	5.17474	6.48831	6.7019	6.31965	4.35863	4.8039	4.51102	3.66421	2.71055	5.37054	3.81671	8.44365	5.97224
s000036417	6.1473	8.53304	8.71906	6.17311	7.26643	4.19915	8.50906	8.16726	3.71719	3.84421	5.74542	5.74617	8.12343	8.1662	7.90811	5.4348	4.93794	5.03742	2.70311	3.29663	4.33804	5.38614	11.477	7.75893
s000036418	7.87064	10.2447	10.2976	6.94603	9.29932	4.69108	9.83614	9.12007	4.83572	4.09105	6.21157	6.09248	9.4283	8.33489	8.48561	4.34847	5.19887	4.46539	3.32317	3.17229	5.53496	5.43189	12.5137	8.26254
s000036420	7.57498	9.03274	9.39382	6.32303	8.35298	4.4659	8.84013	7.52003	3.48915	4.02236	4.87235	4.71298	9.05255	7.58563	9.17825	4.47504	5.42619	4.95188	3.29501	4.06558	4.64001	5.15047	11.1289	8.074
s000036423	7.56181	8.71511	9.51699	6.90279	8.66108	5.05094	9.43886	8.21179	4.84654	3.34077	4.90536	6.26722	8.67364	8.72431	9.26619	5.3246	5.51146	4.48842	4.72285	4.22328	6.4722	5.17655	11.3335	9.43989
s000036425	5.13277	6.27492	7.46889	4.51577	6.37856	3.0006	7.03657	6.23932	3.43267	2.3428	4.04673	4.95141	6.91236	6.45308	7.33762	3.89116	3.2958	2.64423	2.9861	2.61189	4.11784	4.23657	9.27634	6.03109
s000036427	9.11581	13.7845	13.1902	10.275	11.7419	5.43091	13.7795	12.3474	5.28037	5.18199	9.42745	7.63818	12.1228	11.0288	13.0562	6.40639	6.21076	4.92415	3.7064	3.57818	6.24552	5.98348	17.6556	13.3021
s000036428	7.30886	9.38354	9.99382	6.64675	8.90827	4.26818	9.7902	8.23346	4.18492	4.80434	5.97616	5.07812	8.76999	8.29704	9.74971	5.52574	5.19209	4.29138	3.78246	2.90899	4.56751	5.58077	12.3373	9.16757
s000036429	8.0931	12.0295	11.1567	8.10282	10.2374	4.37696	11.6513	10.1322	3.84323	4.25644	7.81306	6.05162	10.758	9.8855	10.8571	6.59422	5.62556	4.5308	3.57063	4.0539	5.23993	6.81844	15.7041	10.1977
s000036430	8.37758	11.5712	11.842	8.28312	10.5868	5.42719	11.3462	9.99155	4.41587	5.67205	7.51936	6.81918	11.0879	10.2828	10.1127	6.01688	6.09367	5.47978	4.19304	3.67436	5.55151	6.58927	14.9189	10.5881
s000036469	12.9377	18.6108	16.9931	13.2358	15.3426	7.31233	18.2363	14.7279	7.05651	7.18017	12.1834	10.1076	14.7492	14.0917	13.7466	8.00154	6.59421	6.14507	3.8881	4.00357	7.57156	7.59736	20.7146	14.9818
s000036470	10.1148	13.1765	13.0422	10.3671	11.6345	5.81248	13.5701	11.5829	6.58424	5.86401	8.22179	7.17241	10.4257	10.447	11.3041	5.21881	6.32429	5.37103	3.64045	4.54691	6.67554	6.27428	16.4138	12.0758
s000036670	9.64306	15.9059	14.6953	11.3459	13.4852	6.68051	14.9537	12.8476	7.28772	5.65843	10.0256	8.84729	12.6131	12.3569	12.3814	7.89923	6.67585	5.10284	3.61713	4.20973	6.85945	7.18511	18.4624	12.8857
s000036675	8.76437	12.3351	11.8714	8.51856	10.6977	5.3624	10.8643	10.4843	6.10759	4.54812	8.39416	7.34334	10.4454	11.1781	10.2394	6.74152	6.03013	5.04891	3.28735	4.09446	6.14734	6.45664	14.9335	10.874
s000036676	10.9472	15.0426	13.9864	10.4971	12.5166	6.28995	14.1851	12.2356	6.57716	6.11767	9.99168	7.77431	12.1653	11.9963	12.6453	7.11181	6.44363	4.86024	4.12207	3.59517	7.63256	6.52775	16.8124	12.5949
s000036677	9.20053	14.2994	14.33	9.3019	12.6081	5.83546	15.0731	13.6869	5.68506	5.34244	9.07474	8.0553	11.5622	11.7128	12.8907	6.42851	6.7949	5.55363	3.38508	4.01904	6.52653	5.80259	19.9288	14.0714
s000036721	9.06588	13.2012	12.868	9.11329	11.0037	6.87666	12.5019	10.5624	4.97227	5.93468	7.95067	8.41801	11.359	11.7992	10.9268	6.86754	6.90891	5.02074	3.7186	3.90663	5.47153	5.89973	16.6075	11.4264
s000036722	9.78264	13.7018	14.0867	10.1046	12.0028	6.64289	13.5502	12.078	6.0332	5.77294	9.07044	8.7302	11.6638	12.3201	11.7708	6.32724	7.27439	5.14818	3.67039	3.92001	6.28164	5.88983	17.4288	12.5892
s000036848	8.53714	12.4923	12.2689	8.75576	9.97897	5.64546	11.4785	10.5764	4.93198	4.72903	7.87527	6.89971	10.1914	11.1686	10.6965	6.38862	6.3284	5.28756	3.71261	4.24507	5.55417	5.62453	15.4852	10.5914
s000036855	7.8878	12.9403	13.0063	8.92131	10.4789	6.04242	12.1129	10.9443	5.41669	4.52335	9.06584	8.10792	10.5614	10.4418	11.3648	6.22777	6.37711	4.65189	4.23583	3.59314	6.41967	5.23442	16.135	11.246
s000036867	4.16936	7.10191	6.57174	3.48866	5.21347	3.96907	7.39048	6.53354	2.88464	3.57783	4.18331	4.46525	8.40257	6.39388	8.61465	5.73882	3.95533	3.42969	2.53002	2.63476	4.68056	5.13098	9.57341	6.8414
s000036878	8.05551	13.2459	12.4369	8.89938	10.5492	5.38415	11.9182	11.4847	5.32805	4.39591	8.85104	7.47279	10.3146	10.5218	10.6712	6.27315	5.52297	4.74514	3.26898	3.2677	6.07241	6.50422	15.9133	11.0153
s000036884	5.80704	7.58251	6.91587	5.43158	5.92507	4.35009	7.25935	6.24086	4.35257	3.60817	4.80262	5.24608	6.65619	6.95404	6.677	4.43301	3.19665	3.03619	2.90611	2.73819	4.03172	3.69148	8.69238	6.48284
s000036890	7.90809	10.516	9.7164	7.62986	9.42106	4.49137	10.2873	9.28876	5.21662	4.77374	7.01422	6.14515	8.75062	8.38525	8.54481	5.27771	5.29218	4.24177	3.35575	3.1144	6.14299	5.49972	13.4726	8.91664
s000036891	8.28979	12.2726	11.5249	8.55552	10.7626	4.22551	11.3814	11.2242	5.30691	3.36192	8.97942	6.04007	10.7529	9.52092	11.6622	5.91472	5.43387	4.14607	3.2329	3.03206	5.65414	5.82382	15.5261	10.5763
s000036912	6.63689	9.04299	8.90909	6.52196	8.04646	4.7459	9.39927	8.95256	5.36057	4.27571	5.6984	6.17341	8.51169	8.03596	7.88631	5.50793	3.73238	3.56864	2.84405	2.73554	4.6181	4.84129	11.9882	8.32045
s000036919	7.46666	9.86487	9.76114	6.19284	8.11091	3.70738	9.91014	8.32263	3.95946	3.82531	5.93209	5.06825	9.58791	9.0302	10.6086	5.60261	4.40989	3.76805	3.82558	3.00069	5.95157	4.93156	13.1394	8.95972
s000036925	7.02529	9.30263	9.46694	6.55612	8.31989	3.55628	9.71406	9.07077	4.20887	2.895	6.74331	5.12796	9.41892	7.1976	8.76985	5.01534	4.59452	4.07975	3.51362	3.29673	5.35239	5.76268	12.454	8.8047
s000036926	7.92741	11.614	11.3623	7.91879	10.5503	5.50027	11.4783	10.2526	5.74444	4.65092	7.60664	7.05391	9.73358	8.44615	9.17264	5.82846	5.83644	4.29111	3.52364	3.28395	6.00508	5.19077	13.8521	9.78764
s000036927	6.50692	9.07854	8.00139	5.69393	6.97269	4.27965	8.49779	7.7598	3.96813	4.35348	6.42081	5.38596	8.5186	8.39414	8.38976	5.21464	4.80114	4.63801	3.02937	3.57981	5.81827	4.16507	11.8269	7.99749
s000036928	7.17382	9.94241	9.97631	7.34519	9.09374	4.46949	10.3541	8.48971	4.83347	3.61646	7.02096	6.22021	8.52364	7.80001	8.19996	4.4876	4.22348	3.42252	2.91147	3.10609	4.91796	4.77686	12.7445	8.00849
s000036931	8.16718	12.1091	10.0175	6.87667	9.12039	6.03224	9.97048	8.88099	6.02866	5.93988	7.51451	6.58763	8.47623	9.65219	7.88952	6.06463	4.79251	4.43916	3.04788	3.04417	6.13307	4.78484	11.2411	7.14901
s000036933	4.86817	5.89496	6.20406	4.31779	5.29289	3.11673	7.12764	5.57491	3.19043	2.97738	3.47654	4.09536	6.65364	5.22754	7.93536	4.89293	4.06816	3.7669	3.70086	2.65348	4.75877	4.66214	8.30781	6.44117
s000036934	5.48893	7.70875	7.45693	4.83875	6.19334	3.27101	7.51021	6.02986	3.68486	2.75282	4.51189	3.85137	7.97481	6.63848	7.55474	4.81777	5.05336	4.66035	3.51035	3.18126	4.88403	5.75634	9.21326	5.89044
s000036939	8.66037	11.2891	10.7453	8.49093	10.2123	5.07529	11.0454	9.94022	4.6295	4.79098	7.17152	6.54201	9.80598	9.18426	9.63919	5.58129	6.55602	5.83498	3.31914	4.38779	6.22853	6.13391	14.6625	9.94974
s000036941	8.11143	11.1873	11.7545	8.21734	10.5721	4.71924	11.2856	9.84626	4.86681	4.42956	7.90999	6.61192	9.88949	10.2017	10.6604	5.82616	6.25744	5.00824	3.80299	3.75858	5.39393	5.42943	15.6281	10.982
s000036943	5.20959	6.92339	7.32101	4.55139	6.31101	3.95418	7.55991	7.09114	3.27797	2.76147	4.08309	4.67418	6.97236	6.09126	8.12236	4.45929	4.34926	3.73129	2.92409	2.80049	5.01317	4.93269	9.67313	7.40786
s000036953	7.06166	8.84483	8.61022	6.63001	7.53479	4.10419	9.15762	8.29882	4.58777	4.20301	6.47289	5.40121	8.96915	8.09226	9.24891	4.67177	4.54757	3.75821	3.42997	3.00741	5.89006	5.27598	12.2533	8.09361
s000036963	9.0953	12.0824	12.713	9.76552	11.2449	4.74235	12.8535	11.7778	4.02081	4.41113	7.64586	7.17818	10.6224	10.4399	11.4749	6.63248	6.22408	5.49888	3.64784	3.89023	5.21368	5.987	15.8709	11.5646
s000036965	5.68724	8.42397	8.44351	5.48275	7.58739	3.47702	8.58899	8.15902	4.28781	3.98974	6.10368	5.37352	8.80642	7.52535	9.44799	6.24866	3.99566	3.84403	2.944	2.63965	5.25197	4.99811	10.4395	7.67979
s000036967	9.57212	15.5067	13.0996	10.0674	12.7156	5.97581	13.9637	11.3368	6.73088	6.52503	9.20083	8.01096	11.083	10.1778	11.4729	6.42051	4.65964	3.52934	4.10923	4.37068	6.46933	5.08739	16.3805	10.9838
s000036971	7.35009	10.7324	9.54585	6.78484	8.43997	4.77402	9.76337	9.24915	5.56738	4.79346	6.92276	6.22627	8.92286	8.26197	9.20125	5.4703	3.83926	3.40054	3.61185	2.62028	4.21396	4.17012	11.2071	7.67074
s000036973	4.6501	7.50133	7.99149	4.75136	6.16685	3.1134	8.0797	8.15029	3.2613	2.62114	5.22893	4.65967	7.7232	7.21444	8.53019	4.9561	3.56763	3.09801	3.00352	3.04807	4.31255	5.51853	10.5798	7.30243
s000036980	10.7208	16.2573	15.1017	11.68	14.3117	5.94306	16.8028	15.0555	7.04529	6.22696	10.9994	9.86177	12.9926	13.2059	12.8357	7.6264	5.71126	4.9909	4.70384	3.31344	7.73645	6.22032	20.2628	13.2653
s000037486	5.62271	9.17644	8.50371	4.82371	7.18276	3.2833	8.13676	7.61586	4.20587	4.07361	6.09231	5.15681	7.98152	7.75824	8.66459	5.56707	4.30786	3.29756	2.81927	2.58631	5.27634	5.79262	10.7118	7.05843
s000037489	6.60251	9.73057	9.66459	7.03707	7.87724	4.35855	8.82634	9.13104	4.39421	3.57863	6.76257	6.08006	8.29824	8.70656	9.47611	5.09141	4.87105	4.11508	2.9074	3.06895	5.21312	5.16829	12.5224	8.78291
s000037490	9.37469	11.8398	11.9906	9.17835	11.5232	5.25699	11.7764	9.23656	4.5007	5.17075	7.00752	6.2542	10.5654	10.4128	9.83695	7.20539	6.26365	5.58211	3.41359	3.91872	5.71087	5.90079	15.1813	11.4628
s000037491	6.41382	11.4094	10.1246	7.19526	8.88462	4.99168	10.3222	9.00415	4.75346	5.3335	7.07639	6.8535	9.59552	9.65297	9.99571	6.23001	4.95537	4.32045	4.07662	3.55368	5.95007	5.72438	12.9306	10.093
s000037502	7.66284	11.3891	9.70772	6.88312	9.72081	4.88579	10.5465	8.77609	4.29941	5.29427	7.54216	6.16907	9.35791	8.60073	10.0372	6.53952	5.42136	5.34553	2.93235	3.71355	5.37891	6.32785	13.1732	9.55086
s000037504	5.13869	6.66568	6.3419	4.78891	6.28719	4.31937	6.70391	6.62316	3.68161	2.92616	4.55088	5.24986	6.5382	5.51079	6.24906	5.3671	3.71393	3.16006	2.84452	3.02599	4.07021	5.00033	9.77164	5.54279
s000037516	6.9213	9.81855	8.20959	6.0752	7.45724	2.66324	9.24611	8.51929	2.928	2.59784	7.11555	4.80419	6.73225	6.35407	8.48122	4.5659	3.28048	3.07865	2.81094	2.50102	5.08846	4.64208	11.6276	7.16994
s000037532	6.02617	9.43986	8.19951	5.80521	7.74968	3.23164	8.32038	8.32367	3.27623	2.72207	6.21679	4.47809	7.89026	7.37459	8.90278	4.08854	3.85174	2.98792	2.97851	2.32276	4.92067	4.76143	11.301	7.83566
s000037538	9.43774	11.8438	10.1664	7.3718	10.276	5.39576	11.6622	8.99412	5.41146	4.46605	7.00769	6.70749	9.43182	8.41925	9.46609	5.55398	4.56012	3.14887	4.07407	3.34222	7.33472	4.54403	12.8513	9.4123
s000037549	8.99404	13.6668	13.0334	9.88254	11.4783	5.28327	12.2738	11.0266	4.28517	5.07815	8.45817	7.98929	11.6244	10.9955	11.9891	5.87552	6.22388	4.99202	3.8686	4.06228	5.41792	6.30769	16.5706	11.6807
s000037551	7.34971	12.2395	10.4238	7.73256	10.0591	4.4858	11.4194	10.464	5.21209	4.36636	7.93941	5.83626	9.58251	9.67296	9.68436	5.06556	5.20266	3.65512	3.71922	3.75563	6.77125	4.86256	14.3227	9.37866
s000037557	7.29867	10.8393	10.8874	8.48357	10.2095	5.71337	11.1528	10.2224	5.04392	4.53216	7.06799	7.48541	9.13469	10.2528	8.77344	6.40744	5.3284	4.32658	3.72384	3.14235	5.76269	5.02125	14.4849	9.74259
s000037558	5.23114	9.00217	7.80377	5.17446	7.13093	4.22533	8.94139	9.23014	4.14158	3.68364	5.69709	5.00299	7.79538	7.25477	7.9582	4.98787	4.15502	3.8961	3.51403	2.40388	4.92927	4.89371	11.6035	8.33704
s000037560	6.84944	11.3144	11.6611	7.58102	9.14099	4.34527	10.4017	11.4033	4.77737	3.42478	8.91215	7.40014	10.2433	10.8913	11.3218	6.17253	4.99418	4.6512	3.07829	2.80139	5.34453	6.53802	15.1925	10.3677
s000037565	7.99289	10.8685	10.52	7.77474	9.26844	5.03399	11.2018	8.68356	5.13732	5.01713	6.12004	6.42809	9.51887	8.93755	10.1614	5.73658	4.0243	4.41837	3.02996	3.3223	5.60831	5.37938	11.8521	9.07005
s000037571	7.36595	10.4224	10.7299	7.9423	9.85796	5.54236	10.6161	10.2089	4.76057	3.78645	6.92278	6.35877	8.2554	8.72194	8.33085	5.86085	5.78698	4.35131	3.23014	4.26014	5.77455	4.72051	14.3515	9.79372
s000037573	5.99944	8.04985	8.25987	6.58206	7.10526	4.90917	8.22473	8.10616	5.08458	4.2459	5.84636	6.37581	6.65789	7.88283	7.23603	5.05248	4.46191	3.78159	3.37997	3.09795	4.80076	4.25579	11.7073	7.96049
s000037575	8.23762	13.2188	12.2286	8.41193	10.2708	5.08659	11.7389	11.5155	4.96868	5.06423	8.66677	7.20722	11.157	12.1651	11.7647	6.40137	6.07038	4.80209	3.37148	3.23522	6.35631	6.23991	16.3823	11.0825
s000037582	7.58132	10.3432	9.65296	7.20679	8.58617	4.25298	9.50746	8.35254	3.85245	4.07223	5.83192	5.72382	8.51534	9.32002	9.70575	4.90458	4.91903	5.08129	3.42055	3.75733	4.34482	5.3982	12.7383	9.99739
s000037588	7.89121	10.9702	8.52881	6.59401	8.51827	5.45416	10.1602	7.49154	6.2219	5.29044	6.32995	5.13048	7.37729	7.67298	7.87407	5.599	4.12599	2.70072	2.98779	2.56864	6.11455	4.08954	11.4796	7.83624
s000037595	8.87074	13.1632	11.0648	8.76025	11.1122	4.72164	11.9393	10.2779	5.82673	5.67483	7.58001	7.27914	10.6285	9.11509	12.1241	6.20497	5.2205	4.19144	3.44215	3.05232	6.94531	6.18363	13.8983	9.02702
s000037596	6.69275	9.09234	8.61721	6.14161	8.00192	5.02275	9.36989	7.82482	5.28763	4.31176	6.26455	6.00772	7.86774	8.3747	8.87425	4.99788	3.86348	3.38707	3.82608	2.705	5.20793	4.57402	10.3779	7.42669
s000037599	4.81761	7.50503	5.97512	4.04462	5.16517	3.78886	6.65944	6.80137	3.12318	2.73115	4.18511	5.06442	6.54289	6.8188	7.03225	4.73348	3.93996	3.40207	3.1488	2.58821	5.482	4.14532	9.64141	7.12038
s000037925	7.51659	10.4035	10.5583	8.05746	9.66031	4.17014	10.6132	8.337	5.44067	4.25011	6.14968	6.13766	9.17441	9.24887	10.0249	4.85114	4.15653	4.2543	3.89123	3.02967	5.06283	5.53397	12.4981	9.66933
s000037927	8.75993	13.681	13.7515	9.18176	11.19	6.43253	12.8684	12.493	5.40193	4.45708	9.23766	8.48506	10.7284	11.1047	10.8886	6.75171	6.53393	4.96119	3.56845	3.61509	6.81165	6.5471	17.9866	13.0655
s000037929	9.70186	14.921	13.6637	11.2	12.9091	5.90664	13.925	11.9377	4.29874	5.02913	9.15583	7.884	10.8312	9.10806	9.0882	5.79288	5.74748	4.45956	3.53216	2.84459	5.68906	5.30861	18.2642	12.527
s000037941	8.955	13.7994	14.0977	10.1383	12.5883	6.08827	14.2108	10.7263	6.08734	5.87607	8.09786	7.96506	11.9212	11.0971	11.6729	6.50758	6.12979	3.6247	3.57626	3.14421	6.13893	6.31053	17.6882	11.2069
s000037949	8.6436	11.0517	11.3975	8.64929	10.3938	5.58623	11.47	10.0986	4.63766	5.28242	6.97842	6.45046	9.83279	9.47578	9.82719	5.73728	4.33466	3.84475	3.58243	3.37024	5.30907	5.64331	13.8852	9.70012
s000037950	11.7064	17.0745	15.5127	11.6598	15.0947	7.48291	17.0368	14.1311	6.49523	6.17483	11.2367	9.78514	13.4391	13.8623	12.9658	7.81907	6.67541	4.61067	3.7346	3.73358	6.93679	6.70244	20.0325	13.6938
s000037952	9.85859	13.6466	14.0553	10.0987	12.5196	5.61967	13.4429	11.7986	6.05191	5.07313	9.4408	9.00919	12.4914	12.0546	11.5493	6.71514	5.83485	4.61114	4.04882	3.88015	5.8577	5.73186	17.0734	12.6739
s000037963	8.07052	10.9764	10.2827	7.13268	9.03505	5.63469	10.3136	9.80579	5.17142	5.70216	7.59119	8.09352	9.57546	9.60463	9.21758	5.46942	5.72173	4.48425	3.74487	2.91729	5.89826	5.25071	13.9612	8.90017
s000037964	8.92005	13.4334	12.8309	9.3916	11.5848	5.86308	13.2299	12.3887	6.90208	5.23147	8.01243	7.31054	11.6589	11.0203	11.8301	6.97455	5.83178	5.15716	4.18074	4.38028	7.61091	6.10085	16.6905	11.2645
s000037968	8.44464	11.3754	10.8304	7.77415	10.1601	5.52399	10.7908	9.34356	5.15091	4.97646	6.28963	7.03012	9.80838	10.3327	10.2891	5.45502	5.84748	5.46201	3.62127	4.08797	5.70519	5.17335	13.2794	9.62871
s000037981	10.6708	13.533	13.0242	9.71404	12.0237	6.20406	13.2145	11.1721	4.80997	5.51896	9.25441	7.61529	11.0628	10.6639	10.7974	6.47099	6.73334	5.4559	3.94279	3.68402	6.75311	6.47192	17.1928	11.5822
s000037984	6.35949	9.79123	9.80474	6.30874	7.43778	4.52665	8.95038	9.2219	4.27465	3.34558	7.52836	6.09165	8.5305	9.29693	8.90232	4.38592	4.8242	4.13076	3.7534	2.67261	4.72219	5.33826	13.3595	9.33244
s000037986	7.27624	10.9644	10.6397	7.58648	9.61007	4.09792	10.7019	10.1543	5.10131	4.11873	8.03244	6.62707	10.9611	9.18351	9.76944	5.44831	4.6366	3.82814	4.11829	2.99665	6.02196	5.32158	15.2896	8.84449
s000037989	9.30353	13.3941	12.7731	9.12135	11.2808	5.77563	12.7304	10.9677	5.11899	5.05507	7.70332	6.68645	11.0502	10.9092	12.1729	6.3448	6.57112	5.97053	4.01379	4.44032	6.29183	6.29279	16.4676	12.3295
s000038006	9.37829	14.8251	12.9496	10.6461	12.4541	6.26496	13.6874	12.3589	5.40861	5.14762	10.5356	8.71686	12.0532	11.1169	11.5276	6.4827	6.19812	4.56998	4.07712	3.66344	6.24687	6.48991	18.271	11.8338
s000038007	7.49638	11.6665	11.2022	7.78738	9.62152	5.11416	11.0107	10.294	4.39001	4.74453	7.92817	6.83303	10.1614	10.4794	10.0233	5.23364	5.35241	5.32489	2.94647	4.13745	5.3204	6.04403	15.0828	10.2949
s000038010	8.17137	12.03	11.8476	8.77473	10.0642	5.44208	11.2529	11.0206	5.98496	5.16326	7.91808	7.76199	10.3616	10.9766	10.4291	5.96737	5.60246	4.47232	3.6082	3.24302	5.62693	4.97222	15.0877	11.2015
s000038011	6.81857	9.87314	9.56968	6.91609	8.19139	4.55893	9.93538	9.18036	4.37179	4.78277	7.41334	6.35656	8.74835	8.98778	9.52205	5.95948	4.41875	4.30376	3.36535	2.96344	5.76639	5.41594	13.3054	9.00537
s000038019	5.58591	6.35728	7.27299	5.22253	6.58789	3.55594	7.92326	6.04339	3.82631	3.3968	4.26197	4.26073	6.28421	5.87559	6.81453	4.07928	3.73829	3.88967	2.44409	2.93843	4.1658	4.25328	9.7812	6.63726
s000038032	8.48806	14.3086	12.7001	9.3001	11.1998	5.67566	12.841	10.4417	5.29119	5.03866	9.29816	7.34071	11.3848	11.0838	9.73903	6.86801	6.92974	5.70241	2.82376	4.04773	5.87329	6.49237	17.7512	11.7406
s000038034	6.05414	9.69514	8.83271	6.01027	7.46405	4.91392	9.36139	9.13645	4.07627	4.61547	5.98817	6.54979	8.24106	8.69379	9.29746	5.61335	5.40938	4.17719	3.37318	3.18253	5.72844	5.52026	12.7524	8.48721
s000038042	7.21002	10.2022	9.49107	7.18131	8.46717	4.80925	10.3197	9.66285	4.86906	3.23371	6.84566	5.82118	7.76596	8.40891	9.73921	4.48657	5.08007	4.15728	3.43206	3.02113	6.13161	5.0416	13.6403	9.35722
s000038047	7.72674	11.3695	10.8984	7.94102	9.79592	4.21628	11.0199	9.6159	5.18911	3.62905	6.79209	6.13027	9.20668	8.73215	10.2153	5.11768	4.92089	4.44319	3.3051	3.07659	6.00436	5.46567	13.3291	9.68177
s000038054	8.78818	12.8113	12.1577	8.65974	10.6707	6.12617	12.1076	12.1422	5.26867	4.66976	9.18811	7.78662	10.472	10.605	10.497	7.18827	6.1307	4.36466	3.47923	3.66796	6.33437	5.74718	16.8214	12.4208
s000038059	8.17874	13.6867	12.5003	9.13336	10.1819	5.56026	12.6593	11.8892	5.08698	4.865	9.11397	8.95658	11.0189	10.9677	10.7899	6.59983	5.13564	4.4226	3.44387	3.63267	5.32986	5.7141	17.4651	11.9989
s000038060	8.95784	14.2781	14.0276	10.2806	13.2231	6.40817	13.9114	12.246	5.90638	4.81791	9.55808	9.09131	11.9852	10.6937	11.2591	8.09716	6.48346	5.26365	5.0701	3.71667	7.19182	6.34419	18.4989	12.2699
s000038068	6.36238	9.74861	9.63176	6.12516	8.37751	4.14877	9.61748	7.96324	4.12303	3.94274	5.52454	5.05849	8.13685	8.07682	9.69652	4.94651	5.42344	4.81959	2.95514	3.74295	5.55308	5.09687	12.7069	9.42747
s000038075	11.0752	17.1944	15.3529	12.2787	14.7473	6.4341	15.7623	13.4856	6.87936	6.55881	11.6328	9.5059	13.47	12.95	13.321	7.03432	5.25527	5.11231	3.91413	2.77633	6.37882	7.31771	18.8031	12.4664
s000038076	8.16789	12.5402	11.9264	9.04069	10.2176	5.02834	10.8338	10.4165	4.39275	4.75537	7.62551	6.53469	9.6663	10.5594	9.16002	5.19163	5.23606	4.28402	2.62155	3.66222	4.18288	5.58395	15.0855	10.5659
s000038077	8.52311	12.1161	12.4196	8.05199	9.82741	5.31707	11.247	10.4356	4.46128	5.34381	7.7131	6.25594	11.1525	10.4415	10.7346	6.00042	5.69707	5.23379	3.71543	3.52414	5.06888	5.84916	15.349	10.7136
s000038081	8.97299	12.0401	10.5931	8.00558	10.3896	5.62164	11.5122	8.33752	6.00278	5.21849	7.68788	6.90069	9.69441	8.93812	9.07886	5.51308	5.22045	4.76526	3.57896	3.67138	5.78482	5.02737	13.2205	8.77216
s000038085	8.15979	10.4862	10.7511	9.14855	9.62273	6.5356	10.4176	9.53805	6.17661	4.07566	6.03869	6.29954	7.18267	7.86481	7.42015	5.4313	4.98029	3.8417	3.34336	3.41328	5.46327	3.7128	13.3488	9.29339
s000038099	9.49067	15.2553	14.7005	11.3237	13.2497	6.5631	14.7168	14.1186	5.93409	5.74222	9.99035	8.43122	12.2977	13.3768	13.5975	8.10567	7.73707	5.94947	3.86936	4.33058	7.37091	7.03906	20.5545	14.8901
s000038114	9.19126	11.0679	11.7389	8.87319	11.0906	6.11076	11.5028	9.65551	4.99741	5.19261	6.65425	7.05297	10.2292	10.6146	11.1179	6.89121	6.23444	5.7915	4.59471	4.39461	6.207	6.64964	14.4024	10.2459
s000038128	7.77732	11.5365	10.2894	7.76195	9.57459	4.21795	10.9896	9.3704	5.27259	4.73397	7.87449	5.81729	9.87482	9.04921	10.9331	5.36231	4.43726	3.79671	3.05458	2.62717	4.89937	5.14963	13.5679	10.6431
s000038131	9.23889	13.7915	12.7878	9.84561	10.6366	5.85238	12.5854	11.7221	4.93503	5.1417	8.92232	7.68232	10.9376	11.4589	10.3975	6.45467	6.30162	5.12344	3.26438	3.76296	5.61574	5.18578	18.2585	13.2363
s000038132	8.21345	11.9542	12.4949	8.75964	10.9753	5.91024	12.9604	10.7217	4.82963	5.24298	7.99722	7.2973	10.527	10.8706	11.0226	6.83576	5.64769	4.34219	2.97385	3.85921	5.83512	5.33143	15.77	10.8454
s000038133	9.73489	13.3239	13.3393	10.1878	11.8164	5.86177	13.372	10.8984	4.83063	4.94415	8.71172	7.61742	10.8654	10.8473	11.331	7.43961	6.70719	5.84776	3.95755	4.00572	6.96781	6.14457	17.4914	11.0834
s000038134	9.99873	14.8407	13.9426	10.7886	12.5703	6.46693	14.3073	12.8128	5.25503	4.26598	9.75295	8.90636	9.30487	9.98559	9.09801	5.24515	5.83315	3.82307	3.76932	3.48122	5.74587	5.04647	17.7128	12.6306
s000038135	9.36832	14.7626	14.3892	11.2308	12.5246	7.21533	13.9996	12.4306	5.6186	5.44705	9.41749	8.288	10.4985	10.5212	10.7161	5.31992	6.25195	4.43452	3.79014	3.70642	6.68264	5.17826	18.3331	12.2675
s000038146	7.90134	11.9082	12.0807	8.66913	9.73259	5.79365	11.4632	11.1022	5.48064	4.41297	7.97789	7.90514	9.87068	10.5062	10.9485	6.3875	5.10146	4.40296	3.32782	3.31616	6.35342	5.66535	14.8752	11.1094
s000038152	7.48983	11.299	10.8723	7.31923	9.35159	5.68831	10.5621	9.55948	5.73866	5.01067	6.76693	6.89689	9.88121	9.78041	9.65386	6.52209	4.93267	4.25694	3.83742	3.21677	6.29733	5.91824	13.9148	9.82503
s000038153	8.0054	12.1038	12.2605	8.68285	10.389	4.69799	12.1602	9.25446	4.93566	4.5039	6.93647	5.84094	10.8195	9.63062	10.6894	5.89813	4.78345	4.20413	3.27474	3.53929	5.13553	6.55914	14.9621	10.6635
s000038159	8.059	12.0043	10.0862	8.09619	10.1176	5.60844	11.1645	9.18317	6.32633	5.3837	7.62717	5.76649	8.9802	8.77119	10.2546	4.98176	4.02501	3.37557	2.24973	3.27863	5.78467	4.22905	11.3377	7.98152
s000038166	9.82009	12.4029	11.1442	8.6067	10.3672	5.77836	11.5171	10.1595	6.1892	5.56321	8.20941	8.47258	10.6369	11.4117	10.6033	6.31984	5.21691	4.26419	3.86521	4.3812	7.52819	4.96687	13.5868	9.60905
s000038167	10.3932	15.2507	15.1176	12.1335	14.5455	7.21094	15.3256	11.3334	5.97544	6.89683	9.44847	9.5398	13.3874	13.1747	13.3284	7.69895	7.54831	5.18091	3.96111	4.35483	6.98681	6.11501	19.2514	13.8082
s000038175	8.80544	12.0255	11.2103	8.43393	10.1761	5.24679	11.1053	9.52942	4.19786	5.17081	6.65857	6.89429	9.47769	9.61912	8.7687	5.87383	5.97217	4.82207	3.8995	4.051	4.80911	4.80532	14.8273	9.69824
s000038176	7.80546	10.234	10.7282	7.74989	9.47911	4.2343	10.3993	8.71645	3.91479	4.57434	5.81004	5.69492	10.2708	9.13612	9.93277	6.15278	6.4066	4.65432	3.38822	3.6874	5.1581	5.55166	13.9811	10.458
s000038179	7.72896	12.0937	11.4315	7.90416	8.77245	5.47767	10.3299	10.409	4.86028	4.27705	8.65724	7.63761	9.97831	10.1279	10.2789	5.84991	6.0677	4.5703	3.68345	3.26259	5.40583	5.20439	14.5252	9.59934
s000038183	11.349	16.1619	14.3104	11.9574	13.8282	6.50245	15.408	12.6917	7.3352	6.01812	9.89254	9.02251	11.4791	11.4224	12.0485	7.14127	5.43751	4.85421	3.25818	3.3729	6.76793	5.64602	18.3653	13.2396
s000038184	12.1223	16.6791	14.7495	11.4377	14.7063	7.72504	15.8487	14.1666	7.12006	7.09059	10.591	9.34276	12.1885	12.7224	12.864	7.44782	7.03428	5.01831	3.4765	3.94869	7.03372	6.59911	19.2621	12.8564
s000038185	8.67152	12.1276	12.2147	8.20564	10.5486	5.57919	12.6917	11.6951	5.80064	4.87326	9.17726	7.7695	10.5004	11.0161	10.9023	5.83682	5.18534	4.45367	3.85991	3.03145	5.94817	5.93207	16.3581	11.0179
s000038186	7.05681	10.4745	10.6195	6.94542	9.03376	4.64709	10.6164	9.66873	5.24434	3.73588	6.68434	5.43977	9.29694	9.74126	10.9106	5.48869	5.23043	3.75358	3.72236	3.04655	6.59032	5.63176	14.4159	10.7375
s000038189	10.4961	15.0195	13.5729	9.88759	13.4034	5.58333	14.2629	11.3237	5.96905	6.3305	8.71972	7.71616	11.8858	11.7136	11.938	7.61834	5.34087	5.34965	3.29888	3.26299	5.71705	6.45359	17.1671	12.9668
s000038190	9.59977	14.5776	14.8151	10.4651	13.1868	6.07501	14.8149	13.1506	5.92708	5.4298	10.7468	8.80534	12.3835	12.3431	12.1537	7.78391	6.64664	6.00003	3.64736	3.54973	6.74109	5.89044	19.357	13.7319
s000038215	6.83185	9.20363	9.49281	6.45483	7.34639	4.44304	8.4299	8.57362	4.88441	3.4998	5.35982	5.17827	7.95003	8.01424	7.70926	3.97159	4.77477	4.53469	3.41479	2.75194	5.60506	4.59519	11.1384	8.15351
s000038220	12.7528	19.6977	16.7462	13.6649	16.3263	7.26182	18.2808	14.4942	7.80681	6.52048	12.4726	10.987	13.5375	14.0797	12.7801	7.46149	6.97319	4.66541	4.50253	3.26206	7.88409	6.81509	20.7264	15.3168
s000038225	8.30015	14.5341	13.1781	10.1626	11.7352	5.65108	12.7544	12.0307	5.79741	5.41971	8.48379	7.29371	12.0826	11.2581	12.0169	7.18448	6.52383	5.16236	3.77646	4.46652	6.31357	6.65921	17.9478	12.1786
s000038239	9.23151	14.259	14.1008	9.26709	11.9315	6.47469	13.0882	11.6767	5.5646	4.56823	9.55203	7.99834	11.5092	9.97818	10.8738	6.07927	6.36087	4.29339	3.02211	3.11543	5.75092	5.87703	18.1492	12.876
s000038240	7.61397	11.7367	12.1351	8.67114	9.96221	5.12092	11.4888	11.047	5.10944	3.80313	7.95414	7.19399	9.1136	10.0752	9.52332	5.71506	5.65549	4.68546	3.44358	3.20262	5.99559	5.39876	15.6966	11.565
s000038246	9.14138	13.5006	13.0969	9.65666	12.1463	6.15134	13.571	11.3114	5.90714	4.72621	8.4437	7.73559	10.8294	10.1158	11.0294	5.98194	5.98427	4.56484	4.15962	3.48791	6.35073	6.69259	17.2296	12.4311
s000038257	8.19597	11.3089	10.5507	7.53126	9.23322	4.22243	10.8584	8.60109	3.51306	4.23573	6.70685	4.59962	9.93662	8.65496	11.0777	5.84077	6.10726	5.19761	2.70424	3.86936	4.74395	5.85155	13.2138	9.89451
s000038264	9.41606	13.7911	13.0838	9.37404	11.7785	6.47208	12.2289	11.4376	4.92833	6.09894	8.83014	8.16277	11.3848	11.9985	12.1101	7.90502	6.78953	5.70804	3.97062	4.03941	6.64439	6.7325	17.5642	12.1046
s000038268	7.92116	10.8468	10.7004	8.52717	10.3103	5.84903	11.0036	9.57302	5.01196	5.39482	5.53898	7.76028	8.93567	9.0841	8.66639	5.33477	4.55006	4.30942	3.86878	3.44609	4.73189	4.92067	13.3076	9.5866
s000038272	8.15785	13.1411	12.6927	9.51731	10.8258	5.98697	12.11	10.2548	4.95771	3.79337	8.04329	7.54727	9.48447	9.07292	9.85964	6.14767	4.95512	3.32611	3.15333	3.36372	5.79931	5.55083	15.8832	11.3715
s000038283	9.44539	12.9596	12.1641	8.30469	10.8971	6.10534	11.9507	9.96007	6.0269	4.33047	7.66211	7.10134	10.6468	9.77717	10.017	5.38065	5.89655	4.95784	3.45443	3.72589	6.24499	6.01373	15.3269	11.0994
s000038289	9.1785	13.2355	11.8344	7.97979	10.4452	4.93695	11.8238	10.1146	6.38224	5.14418	7.39267	6.10155	10.6243	9.05649	11.8441	6.74216	4.35145	3.07574	3.90345	2.66344	6.37023	5.63542	14.0515	10.0887
s000038301	7.50107	9.85214	9.56109	7.31641	8.9345	5.4344	10.3664	8.7783	5.58213	4.5998	5.9894	6.51481	8.12176	8.21066	7.77217	5.65429	5.07674	4.32924	3.0877	3.19782	5.39317	5.17898	12.8044	8.82048
s000038302	9.43672	13.7823	13.9852	10.5574	12.9199	6.2749	14.2894	12.2052	6.02606	5.38075	8.60528	7.84852	11.3652	10.1243	9.81977	6.69004	5.86603	4.57676	3.42184	3.83339	6.56461	5.89035	17.0927	11.3734
s000038305	8.43534	12.1658	12.6251	8.91013	11.6585	6.09691	12.5104	9.06047	6.90562	5.84668	7.34789	7.23896	10.1874	9.82977	9.49961	5.93618	5.5605	4.38679	3.35297	3.3899	5.97736	5.33269	14.5335	9.53145
s000038311	10.0256	15.1054	13.1421	9.2546	12.5137	6.27937	14.3401	12.3723	6.44764	5.40534	10.0804	6.47157	11.66	10.7716	10.9999	7.25116	5.38388	4.27826	3.25617	2.76635	6.75231	5.8314	16.7017	11.6167
s000038317	9.91211	13.596	13.7781	9.81371	11.8421	5.92949	12.5862	11.3062	5.98467	5.03683	8.68124	8.30247	10.3359	9.37199	9.52656	6.12722	5.33078	4.57569	3.55329	3.42476	6.38974	5.87094	15.9012	10.7828
s000038321	9.93814	14.7455	12.8878	9.59174	12.5951	4.58516	13.6166	12.3519	5.83782	5.72147	10.3812	7.85123	11.9933	11.7017	13.4311	6.89091	5.40095	5.25307	4.71712	3.26875	7.26944	6.55179	18.9117	12.914
s000038326	6.78875	10.3918	9.94056	6.82455	8.93236	5.35231	9.65765	9.29641	4.57564	3.79263	6.62445	6.87733	8.7661	9.18473	9.67515	6.30084	5.81236	4.65077	3.65916	3.24005	6.63116	5.53272	13.3906	8.64513
s000038328	8.06696	14.0712	11.9755	8.48916	11.9574	4.40962	13.4803	11.6608	5.48094	4.98137	10.4414	6.8184	12.2994	11.1024	12.1553	6.77739	5.02581	4.09009	3.47025	2.82011	6.61899	6.61389	17.2902	11.4233
s000038336	8.84326	13.1881	13.0027	9.77842	12.0874	6.46576	12.5234	11.5645	4.83075	5.57371	8.2778	7.45771	10.7656	10.9176	11.6629	6.05451	6.27186	4.90962	3.66524	4.35687	6.23922	5.524	16.8153	10.9111
s000038338	10.014	14.7906	14.9075	11.0527	13.326	6.32724	14.4214	12.7055	7.03379	5.83256	9.74621	9.12058	12.5068	12.8104	11.9377	7.54719	5.97903	4.36841	3.99805	3.93522	6.56156	6.39633	18.6044	12.4521
s000038342	12.2728	17.9557	15.9152	12.2348	15.0884	6.79434	16.9448	12.6601	7.50049	6.56973	10.8849	8.91136	13.1693	12.483	12.765	8.5085	6.57905	4.88664	3.77856	4.09434	7.84716	7.35939	19.9387	14.5778
s000038351	8.43652	12.2183	12.6909	8.62534	10.5675	4.82425	12.515	12.7644	5.24643	4.9127	9.35163	7.05967	11.1965	11.4532	10.8567	6.82894	5.41228	5.29566	3.80336	2.86585	6.3595	6.54519	16.7753	11.6993
s000038352	10.1069	14.9637	14.438	10.7152	12.6532	6.39243	14.4882	14.2226	5.91548	4.44746	9.90664	10.1793	12.5829	12.6534	12.2513	7.31105	6.85596	5.32218	4.50134	3.61428	7.48124	6.66861	18.8972	13.8786
s000038401	7.61333	9.56871	9.55936	6.10134	8.34129	4.34609	9.20179	8.91341	3.08155	3.05321	6.17952	5.27538	9.11083	8.20076	9.48259	5.16979	5.35499	4.29569	3.62251	3.39588	5.48277	5.72574	12.3836	8.11794
s000038410	7.61735	11.9614	11.2292	6.55288	10.0564	4.29337	10.3462	9.41059	4.82476	4.00957	7.9086	6.15284	9.60369	9.05884	10.5305	6.26619	4.51207	3.40575	4.27067	2.65263	6.91129	4.92232	14.1445	8.47818
s000038417	9.83022	14.9391	14.3114	11.194	13.3109	5.76067	14.6294	12.105	5.05074	5.15665	8.83796	7.37356	10.487	11.3967	11.2412	5.58439	4.83889	4.41203	3.0393	3.75196	5.31008	5.97721	17.6524	10.8225
s000038433	8.10684	11.1331	9.65437	7.43581	10.6846	4.40976	12.0792	8.87209	5.9047	5.46347	6.55566	5.7156	9.29986	7.35089	10.3217	6.11782	3.25709	3.34185	3.52021	3.02263	6.80329	5.72391	11.2199	8.68199
s000038454	7.51976	10.7499	10.0505	7.41127	8.66004	4.55946	9.27368	10.4176	4.15526	2.94463	6.59852	6.80916	9.32439	8.88933	10.1886	4.90954	4.81012	4.16594	3.83297	3.36054	5.96401	5.62689	14.4374	10.1952
s000038455	4.89934	6.88274	6.88924	4.21952	5.67062	3.79624	7.36545	6.9039	2.83033	3.40035	4.77496	4.57073	7.0623	6.87139	8.67291	5.12042	3.30416	3.36831	2.2056	2.41527	4.66172	4.04887	10.0884	7.38466
s000038456	5.70913	7.72417	7.64606	4.75014	6.85592	3.26833	7.42151	7.30737	3.83837	3.36056	4.95094	5.25943	7.77725	7.33751	8.07615	4.93579	4.28206	3.39834	3.5499	2.69543	5.04512	5.65706	10.7738	7.11619
s000038480	8.11191	11.6624	10.8002	7.41506	10.1827	3.90029	11.3548	9.85223	5.16566	4.75873	7.93795	5.44915	10.4547	8.39002	10.7516	5.40486	4.35264	3.44051	3.27556	2.0025	5.24404	6.12444	12.7254	9.28612
s000038489	1.72527	3.35582	1.92887	2.07904	2.90029	1.89463	4.16082	1.368	2.7404	3.00516	0	1.368	3.32579	2.89467	3.01212	2.9088	0	0	0.864915	0.971575	1.76154	1.8059	2.27537	2.55533
s000038490	3.96857	6.12709	3.67477	3.60546	4.79465	2.99241	6.33872	4.97606	4.12471	4.09572	2.04527	2.32547	5.91221	5.99416	6.21153	3.86787	2.23549	1.67718	2.9144	1.19627	3.33989	2.57356	4.37474	5.72268
s000039511	5.57153	8.71549	8.40576	4.7144	6.85087	3.59456	6.96494	8.69895	3.04176	1.75796	6.42414	4.35989	6.91063	6.99815	8.11694	4.27165	4.20847	3.30157	3.1762	2.54397	5.35879	4.15454	11.3577	7.70076
s000039513	4.84551	7.54711	8.08344	4.48489	6.81701	3.37278	7.31829	6.64521	3.62814	2.8254	3.99207	4.67262	7.63773	7.02022	7.40829	3.89966	4.45259	3.59307	2.71598	2.37988	4.69219	4.83451	9.19176	5.78822
s000039514	6.18055	9.16066	8.47266	5.81947	6.35779	5.52969	8.72961	8.79109	4.49179	3.33289	6.30702	6.18147	7.21651	8.06105	7.30829	4.94994	4.50801	3.66207	3.16136	2.94441	5.17086	4.40571	11.5448	8.20043
s000039516	8.40948	10.4317	10.3774	8.29509	9.61722	5.39421	10.3571	9.2178	4.53231	4.18884	6.38176	6.87896	8.77515	9.53271	8.73578	5.31227	6.10446	5.33866	3.91644	3.45994	5.55939	5.06926	13.6951	10.5253
s000039519	7.31443	9.08028	10.1401	6.62828	8.58103	4.78633	9.44639	9.37176	4.49606	3.66119	5.97929	5.93637	7.84838	9.00136	7.98009	4.95606	4.59262	4.35231	3.20079	2.89089	4.76293	4.76714	12.3338	8.82486
s000039520	5.25987	7.52409	7.30249	5.01433	6.15967	4.0941	7.82783	8.22098	3.40619	3.26044	4.60674	5.25291	6.82356	6.70621	8.03208	4.23948	4.17257	4.32001	3.00868	2.64717	5.1665	4.30434	10.2033	7.44282
s000039521	7.57455	9.66866	9.77637	6.78587	8.96047	5.4927	9.76515	9.18267	5.04666	4.15412	5.23779	5.9429	8.93591	8.54351	9.85572	5.22597	5.41066	4.68802	3.29643	3.34564	6.40468	5.40176	12.922	9.49986
s000039522	8.5693	11.8909	12.2609	8.20627	10.5459	5.58551	12.403	10.5722	5.80769	4.96974	6.90283	6.48543	9.85078	9.38546	9.48971	5.87024	5.49409	4.27951	4.15189	3.22439	5.78826	5.06731	15.2358	10.8284
s000039527	6.40174	7.99016	8.36857	5.90595	7.2315	3.95695	7.71268	7.0528	3.65153	3.21558	3.51009	5.11578	7.78841	6.97525	8.01944	4.65001	5.44834	4.50161	3.5249	3.21489	4.83117	5.26098	10.4439	7.24316
s000039528	8.27623	12.4406	11.7094	8.76697	11.1402	5.24173	12.3549	9.91281	5.57975	4.96648	8.28892	7.37181	10.0348	9.98795	9.68773	5.64475	5.61233	4.38292	3.31003	3.17162	5.87391	5.33451	14.9682	10.189
s000039529	8.85503	12.035	12.4099	9.01108	10.8834	5.36939	12.1821	10.7235	4.88445	4.79709	7.24066	7.26084	10.3007	9.90181	10.9365	5.95244	6.35721	5.33108	3.92191	3.70754	6.20628	5.59904	16.1946	12.7251
s000039532	7.30959	8.99709	9.1935	6.8612	7.88456	3.91216	8.44012	6.69415	4.27439	3.92781	3.87365	4.45102	8.37195	7.68726	8.31712	4.54684	5.11629	4.30857	2.5949	4.45769	4.44719	4.70431	10.392	7.11909
s000039535	9.60853	14.3162	14.5107	10.6391	12.8348	6.82954	14.2836	13.1356	6.22423	5.4595	9.65367	8.71636	12.5725	12.0131	12.453	7.18107	6.48487	4.57653	3.79208	3.67368	7.58799	6.98608	18.7913	13.3392
s000039538	8.84535	12.3996	11.9073	9.39134	11.1191	5.04772	11.2696	11.4546	4.24878	4.85998	8.1256	7.32954	8.99776	9.15581	9.22635	4.6618	6.48261	4.75039	3.47252	3.812	5.62075	5.09696	16.4273	11.8941
s000039540	6.51302	8.60954	7.66175	5.92811	6.52044	4.28913	8.06031	6.38758	4.47806	4.00838	4.56988	4.87003	7.76708	7.38875	8.06449	4.62451	5.05213	4.27717	2.76966	3.69019	4.8183	4.38929	9.50365	7.54898
s000039541	6.32798	7.84382	7.68515	5.86082	6.88001	3.80071	6.8931	5.92955	2.39044	3.6365	4.0838	3.56266	7.26384	6.35242	7.09894	4.40811	4.84827	4.38523	3.44329	3.04684	3.86808	4.57105	9.16059	6.71766
s000039542	8.4798	13.2104	12.4496	9.47109	11.6341	5.42901	13.0871	11.4908	5.44122	5.12443	8.28129	6.07448	10.6038	9.44621	11.6891	6.07343	6.83879	5.12914	4.04731	4.2038	7.79352	5.94532	16.8219	12.6638
s000039547	8.65351	13.3696	12.5262	9.41964	11.1138	5.35468	12.7649	11.7653	4.89508	4.0039	8.97014	6.9596	11.0199	11.8789	12.9323	6.84811	6.89071	6.5362	3.55307	4.51718	6.84543	7.57401	17.0953	12.7312
s000039549	8.59154	10.2527	9.89164	7.71159	8.0953	6.27287	10.1505	7.92862	5.21666	5.17378	4.74773	6.16757	8.65645	9.45031	9.54712	5.22631	5.69646	4.58589	3.40592	4.16871	5.7118	4.16682	11.8179	8.59373
s000039550	10.6982	16.9711	15.5724	12.5265	14.7259	6.82801	15.7502	12.7962	7.84489	6.94953	10.6135	8.48351	13.1556	12.2076	13.216	8.078	5.91432	5.49471	4.7469	4.87495	7.34688	6.19352	18.8044	13.3402
s000039551	7.86199	10.8899	11.8031	8.30612	9.91269	5.86646	10.5869	8.91212	5.43221	5.29677	5.77972	7.02107	9.97764	10.6738	10.5774	6.09729	6.24528	5.74285	4.20485	4.05258	5.70008	6.23991	13.7511	10.3823
s000039553	3.55681	5.93187	6.18039	3.00158	4.94685	2.43126	6.40115	5.88046	2.55909	2.3619	3.7819	3.64013	6.27132	5.84968	7.57179	4.44118	3.58059	3.45948	2.3285	2.53351	4.54337	4.83842	8.37716	5.59102
s000039554	11.7731	17.0736	16.0658	11.7782	14.7086	7.21254	16.1328	12.9883	6.38135	6.86151	10.4653	9.28811	13.0829	12.8047	11.894	7.86402	6.54268	5.55842	3.81726	4.75303	6.99251	6.00138	19.923	14.025
s000039556	7.91722	13.3855	13.0266	9.30332	10.7309	6.05389	12.4122	12.4105	5.41941	5.07442	9.65791	8.02311	11.2222	11.1102	11.6377	6.12213	6.61856	4.69264	3.867	4.04023	6.80194	5.60205	17.6682	12.3776
s000039560	6.88948	7.96231	8.55751	7.08657	7.50359	5.27762	8.94275	7.01896	4.89306	4.73116	5.12673	6.02376	7.29523	8.33207	7.58921	5.6855	4.52146	3.46699	3.5196	3.77188	4.83391	3.23778	12.035	8.47215
s000039561	7.23592	10.1897	10.078	6.20458	8.48399	5.52454	10.3683	8.92284	4.94879	4.34453	6.69357	6.51494	8.81472	8.10292	8.03019	5.97492	4.37711	3.79363	3.37462	3.09727	5.33551	5.62846	12.9888	8.52384
s000039573	7.80039	11.1185	10.3492	8.17168	9.5687	5.22374	10.1733	9.50657	4.66018	5.20888	7.06549	6.95778	10.0789	10.3617	10.2288	4.81783	5.70413	4.32747	2.64143	2.73171	5.39566	5.61421	13.5676	9.48883
s000039575	6.59757	8.33331	8.54651	6.52323	7.73957	4.06077	8.25233	7.75117	4.008	3.49221	5.84404	5.19351	7.61816	7.13005	8.39152	4.24293	5.31176	4.40131	3.07003	4.01572	5.17917	4.18246	11.2862	7.76649
s000039577	8.07334	11.8723	11.175	8.57865	10.3407	5.64041	11.0509	11.1092	5.18508	4.52194	8.46969	7.12869	8.48572	9.78716	9.5973	6.10008	5.5673	4.32896	3.72954	3.39182	6.25381	5.32988	15.0986	10.1904
s000039578	7.21221	10.566	10.6312	7.27806	9.62837	6.20723	10.4373	10.5445	5.85264	4.39037	6.54514	6.43821	9.12908	9.34484	9.52661	6.07882	5.95714	3.82748	3.24641	3.61257	5.83917	4.49689	14.3892	9.16822
s000039581	6.55536	8.84749	7.73124	5.76473	6.39871	3.38517	7.83198	7.57711	4.24597	3.005	5.37777	4.5365	7.67238	6.53639	6.95359	4.71415	3.9528	3.01769	3.00632	2.77623	4.52799	4.13196	10.5282	6.94488
s000039585	7.98397	9.59934	9.35121	7.00342	7.91076	3.82807	8.71086	9.13487	3.74213	3.47804	7.15746	5.50071	8.28556	8.56805	9.55733	4.60388	4.93855	4.81649	2.72816	3.40688	5.22716	4.58746	13.1058	8.97809
s000039586	9.40447	13.8775	13.0252	9.34406	11.3831	6.56264	13.207	11.2001	4.82047	5.62838	9.04266	8.09323	11.8141	11.3501	10.2362	5.78889	6.13466	4.65113	3.5514	3.25174	5.94424	5.92574	16.8672	11.4574
s000039588	9.72842	13.1128	12.0352	9.14247	10.5903	5.85067	11.6675	10.4262	5.93913	5.39787	8.5808	7.11979	10.2372	9.6362	10.2496	5.49066	5.72067	4.35118	3.63782	3.2523	6.09405	5.18798	13.8559	11.4694
s000039593	10.758	13.883	14.4889	10.2402	12.8836	6.94669	13.4757	13.0516	5.33762	5.90428	9.25999	9.23035	11.8737	13.6939	12.6412	7.04513	8.05505	5.89403	5.02865	4.06558	7.35695	6.42184	18.8377	14.1296
s000039594	10.0361	13.1122	11.3727	9.74391	10.724	6.01341	12.07	10.5592	6.2954	5.90937	8.67393	6.55796	9.91789	9.86617	9.97541	5.92438	6.6659	4.9982	3.75785	3.84553	6.82449	5.80306	15.1291	10.9434
s000039595	7.28152	11.7062	11.1878	7.81571	9.94443	4.79126	11.0062	11.1201	4.61911	3.69091	9.0478	6.35628	9.97489	9.98059	10.4436	6.88983	5.20911	4.732	3.64878	3.31467	5.85865	6.39282	15.585	10.065
s000039597	8.67136	13.5349	12.5818	9.22386	11.2452	6.02073	12.8059	11.8375	5.6547	6.15144	8.56011	7.43899	10.8811	12.7022	11.3998	6.69741	6.52974	5.65242	3.65678	4.08404	6.05133	6.58414	17.5747	12.1149
s000039598	9.16966	14.2628	13.9241	10.3161	12.6241	6.65078	14.0669	12.7856	5.38198	5.23243	9.44819	9.04799	10.7716	11.4848	11.396	6.75621	6.79686	5.73932	4.00833	3.81242	6.69544	6.27937	18.5944	13.5209
s000039600	11.0522	13.802	13.0998	10.317	12.916	6.7236	13.4549	11.3233	6.23756	5.64446	8.20699	6.68099	9.96326	10.8925	11.1428	6.79474	6.4802	4.4062	3.83195	4.72892	6.78424	4.9191	16.3836	12.823
s000039605	8.31299	11.2749	11.6266	8.06163	10.537	4.79167	10.9622	10.4564	4.04092	4.15599	7.78759	7.32283	9.63485	9.69744	10.5002	5.17137	5.97577	5.20826	4.05215	3.84003	6.48087	5.4839	15.4038	10.8624
s000039606	9.91572	14.4396	14.2361	10.3418	13.4864	6.32731	15.0249	13.1526	6.1863	5.44217	10.3549	9.20729	11.024	10.1915	9.91893	6.72876	5.9637	4.66883	3.75799	3.08905	7.06226	5.66723	17.5942	12.0624
s000039608	13.7439	18.5659	17.7418	13.7894	16.0224	8.46758	17.4588	13.742	6.78978	7.26494	10.3577	10.7006	14.725	14.7885	14.5138	9.10242	8.05002	6.47445	5.78626	4.92077	8.21997	8.14574	20.8935	15.4932
s000039615	5.88303	9.57492	8.70442	6.38828	6.92974	3.76292	8.21528	8.5459	3.99826	2.84444	5.86261	4.09401	7.91776	7.5427	8.52057	4.47382	4.76006	4.23799	2.84172	3.32971	5.68824	5.02563	11.2683	7.59116
s000039616	7.13992	10.1108	9.97569	7.39563	9.06194	5.10114	10.2161	9.81369	4.78152	4.04154	6.57544	6.54922	8.44671	7.63806	8.51018	4.80749	5.41689	4.37254	3.69664	3.37891	6.19543	5.40033	13.2924	8.76837
s000039617	9.7858	12.943	13.4466	9.5509	12.3168	6.29516	13.4442	9.41796	5.09252	5.90713	7.17464	7.19039	10.4576	10.4121	11.0387	5.99073	6.96949	4.70841	3.75059	3.68282	6.60789	5.7935	16.8418	12.6138
s000039618	6.52573	8.49581	7.48977	5.78614	5.86196	3.49113	7.58493	7.29107	3.57234	3.0778	5.63011	4.71617	7.10466	7.12388	7.92221	4.95866	4.0476	3.18059	3.74544	3.20024	5.10113	3.04746	11.214	7.45577
s000039619	8.30689	11.8246	11.8705	8.01609	10.458	6.47871	11.373	10.2116	5.77564	5.29823	7.22004	7.15021	10.0774	9.71565	9.81893	6.29988	5.80057	5.12722	4.31129	3.01431	6.37765	6.35374	14.6376	10.3122
s000039620	7.89057	9.63212	10.512	6.71181	8.49273	4.40287	9.38363	8.81996	4.96412	4.21623	5.78577	5.92718	8.18084	8.49922	9.33759	5.79307	5.05061	4.77419	3.19827	3.58328	5.16366	4.47027	12.3466	9.13054
s000039622	7.92895	13.3829	12.9892	9.91091	11.2731	5.35697	12.6295	12.9824	5.92478	5.51918	10.0819	8.97623	11.9682	10.813	11.9202	6.5946	5.72884	4.79426	3.83113	4.01818	6.54502	6.09862	17.8066	11.6322
s000039623	7.11186	10.8383	11.2784	7.78144	9.57151	5.55171	10.2913	12.006	4.9522	3.84034	8.02266	8.1989	9.31851	9.99967	10.2875	6.08488	5.11588	3.76964	4.57329	3.42871	6.55566	5.20202	14.6411	9.64873
s000039624	7.51123	11.7851	11.7735	7.85364	10.0876	4.60719	11.2039	9.86754	4.20542	4.24675	7.58931	6.0316	10.9797	9.92549	12.1098	5.95535	6.2614	4.60195	3.28092	3.42586	5.74862	6.65344	15.553	11.1929
s000039627	10.6104	14.2329	13.8664	9.90315	12.4903	6.31405	13.1764	12.592	6.01979	5.65997	10.0044	8.51152	11.2784	10.6801	11.6631	6.17574	6.46808	4.74137	4.57217	4.53019	7.53367	5.17295	18.1351	12.3348
s000039629	9.50071	13.2288	12.9393	10.2684	12.4449	5.15233	13.7181	11.6096	5.25063	4.91437	8.26974	7.67769	11.2957	10.169	11.5202	5.93143	5.68586	4.02265	3.45271	3.11429	5.67384	6.33363	16.6156	11.9317
s000039632	9.62894	10.9015	11.0006	8.87461	9.87112	5.59265	11.0813	9.80129	5.91279	5.06976	6.80304	6.88138	9.53321	9.91085	8.85422	6.03087	6.2479	5.66846	3.98416	4.19624	6.12023	5.82787	12.4553	8.66064
s000039636	10.6152	15.5492	15.188	11.2063	13.7985	7.34337	15.5386	14.1126	6.88168	5.64002	10.4691	8.65503	12.5634	12.8406	12.7484	7.82774	6.50855	4.67686	4.32526	3.67719	8.2263	7.3797	20.0983	13.644
s000039638	10.019	13.055	13.3177	10.3617	12.7369	6.00894	12.9529	11.7902	5.3602	5.65339	8.46328	7.94714	11.9377	11.1742	11.3318	6.03453	6.83536	6.2023	4.48958	4.12086	6.09248	6.24855	17.4126	11.3637
s000039639	9.68383	13.0605	12.4429	9.48648	11.4025	5.76681	12.6529	12.2985	6.09498	6.02584	8.63819	8.70264	11.3022	12.0088	11.6042	6.51023	6.40921	5.30799	4.02796	3.60857	6.21709	6.06682	17.6696	13.0546
s000039641	5.72131	8.31737	7.26315	4.88619	6.41445	3.23257	7.44201	7.50759	3.68772	2.91861	5.23381	4.70512	8.13399	7.08809	7.95246	4.28582	4.5293	4.21046	2.71351	3.28123	4.82906	5.00204	10.2979	6.47217
s000039642	9.19462	13.5142	11.3431	8.61694	10.3851	6.03195	12.1463	10.3654	6.7238	5.97414	7.60658	7.30776	9.49976	9.80511	11.1659	6.0529	4.41174	4.16989	3.74859	3.41525	6.54872	4.96773	12.7152	10.2989
s000039643	8.80137	12.2459	11.6527	8.41864	10.0376	5.44626	11.8842	10.4964	5.21065	5.53468	8.38349	7.41965	10.2011	9.96341	10.4524	5.58574	5.16662	4.76025	3.50289	2.84889	5.23713	5.89672	15.2299	11.0696
s000039644	10.3061	15.2853	14.4736	10.9665	13.2653	6.79079	14.519	12.0155	6.27553	6.93172	9.50194	9.50194	12.1207	13.4645	11.9994	6.3705	7.31106	5.80716	4.17026	4.36069	6.66087	6.61534	18.5516	12.9847
s000039645	6.96557	9.04012	8.26924	5.71746	7.52589	3.84996	9.97358	7.90016	3.92915	3.56369	5.96128	5.62795	8.14982	7.525	8.08725	4.47508	4.07808	3.06255	3.66488	2.61524	5.27942	4.81065	11.748	7.52123
s000039646	8.0778	12.0166	11.8638	8.11949	10.3795	5.15409	11.5417	10.514	4.40415	5.44732	7.70797	6.65413	11.0718	11.7305	11.6352	6.0193	5.97863	5.5261	3.78749	3.85472	5.74945	7.04245	15.5259	11.6722
s000039648	8.60604	11.2896	10.1896	7.58011	8.91639	6.73842	11.0705	8.83114	6.55271	5.81332	6.12992	6.4364	9.34379	9.04665	9.76636	6.45528	5.76111	5.04799	4.25492	4.64557	6.50264	4.22543	11.8852	9.10915
s000039651	9.75812	12.9449	11.8421	9.90032	11.6844	7.03401	12.9525	10.821	7.07758	6.51466	7.16511	7.96967	10.8386	10.2946	10.1472	6.71594	7.34979	5.61263	3.66606	4.15336	6.76067	5.61347	15.3585	11.5636
s000039653	8.24334	11.8547	11.6981	7.30106	10.0796	5.34864	10.9239	10.4619	4.83795	4.48262	7.25746	5.89659	10.5243	9.81095	10.5434	5.22557	6.40643	5.46204	3.34191	4.22673	6.38754	6.40742	14.5437	10.6681
s000039656	9.69576	13.4435	12.7351	9.25754	11.2023	5.26559	12.7876	11.0878	6.27977	5.35532	9.36541	7.14587	11.3576	9.99856	11.2502	6.11296	4.80101	3.61014	3.76308	3.00165	6.71166	4.96317	15.0987	10.5013
s000039658	7.39489	10.6371	10.2763	7.23494	9.00649	4.68177	10.202	10.0103	4.94556	4.46249	7.68056	6.12994	9.02477	9.87694	9.30574	6.20771	6.19222	5.58527	2.93886	3.93942	5.88002	5.83094	13.3647	9.59582
s000039660	8.40836	12.1788	10.8478	8.14578	9.67546	5.85426	11.2826	10.4006	5.0361	4.82914	7.86358	5.88739	10.126	10.7572	9.93567	6.57005	6.32345	5.77002	3.88471	4.06635	6.64562	5.83124	14.9742	10.2255
s000039663	9.5746	13.0048	11.1738	9.47597	11.7238	6.30918	12.7866	9.15653	6.75466	6.62416	7.71004	7.44456	9.98619	9.79474	9.67671	6.98338	5.57446	4.79746	3.60336	3.79496	6.79509	5.10623	13.9059	10.7579
s000039665	11.7275	16.6148	16.6037	12.563	15.3094	7.12765	16.3858	12.716	6.68346	6.27322	11.295	9.42295	14.1905	12.8001	13.5149	7.52471	7.60057	5.81375	4.62779	4.34226	7.64723	6.62616	20.7353	15.3832
s000039666	10.5928	13.6468	13.5418	10.4948	12.2922	6.34319	13.1945	11.0572	5.87863	5.65858	8.65266	8.43585	11.5107	12.4569	11.3578	7.40315	6.84036	5.59236	4.21516	3.91574	5.59272	6.36116	16.6799	11.9757
s000039671	7.48997	10.7259	10.6197	7.83701	9.32462	4.98942	10.902	10.1755	5.37807	5.08428	6.78443	6.36885	9.67679	9.6114	10.1367	5.91151	5.84821	5.05221	3.30293	3.35959	5.81869	5.29066	14.1571	10.6811
s000039677	7.15825	8.96673	8.12716	6.55653	7.3058	5.01761	8.4551	7.02763	4.44502	5.0943	4.75917	5.50143	7.63091	7.37261	8.77279	4.84534	4.88811	3.77628	2.91687	3.7532	5.02966	4.48689	11.3142	8.71896
s000039689	7.55208	9.88968	9.09336	6.46571	8.52126	4.22708	9.22371	8.5122	5.70841	4.32115	5.73796	5.86019	8.74166	7.45567	8.36014	5.32447	3.7761	3.38506	3.2532	2.58299	5.46082	5.07407	10.6488	7.67489
s000039691	6.45895	9.97249	10.3118	6.78932	8.50357	4.51712	9.95664	10.3776	3.72534	2.77408	7.13161	5.81141	8.50124	8.2034	9.61564	5.63828	5.43141	3.82185	3.91863	3.52422	7.38593	5.38434	14.1755	9.54314
s000039692	5.91157	6.85858	7.01013	5.12616	5.51545	3.48936	6.97879	7.01245	3.38701	3.08494	5.13242	4.55451	6.07213	7.0426	6.59076	3.90436	3.75813	3.80595	3.19365	2.49844	4.62741	3.80332	9.77974	6.46231
s000039694	10.2075	14.8034	13.9482	11.1721	13.2429	6.41794	14.6279	11.3741	6.6756	5.92768	8.77939	8.34385	10.9362	10.3347	11.9189	6.71479	6.12377	4.29216	3.39743	4.08835	6.84244	6.06888	16.9538	11.8423
s000039696	9.67281	14.7416	14.3881	10.5703	12.3358	6.55724	13.0679	12.1131	6.03138	5.6273	9.45276	9.03101	12.6889	11.5313	12.7941	7.34189	7.22421	6.07694	4.20737	4.53727	7.72551	5.82267	18.0517	14.5589
s000039700	10.0323	12.9792	11.8646	8.77355	11.0319	6.35607	10.8905	10.221	5.44808	5.6046	7.31729	7.85535	10.319	10.4149	10.4057	6.66188	6.03054	5.72067	3.76341	4.92775	6.26793	6.27604	15.2046	11.1258
s000039703	8.97064	11.6839	11.8752	8.08061	10.085	5.1431	11.6606	10.6987	5.29337	3.44326	7.7404	6.14163	9.25854	8.61999	8.70676	5.29373	6.02048	3.84868	3.80275	3.84184	6.40544	4.32858	15.0806	10.3281
s000039708	8.46273	10.3678	10.8832	8.15141	10.6759	5.92712	10.2135	10.2556	5.95423	4.19939	6.74087	6.88898	9.33887	8.26458	10.3821	5.94467	5.18382	3.66406	4.23136	3.45097	6.76448	5.35907	13.9705	8.86069
s000039711	4.23278	6.86013	5.552	4.55996	4.7727	3.10716	6.82415	5.32737	3.57152	3.05231	3.82054	4.67638	6.76153	6.68195	6.65251	4.54894	3.10256	2.36064	3.18451	2.8788	4.43285	2.99479	8.09518	6.04436
s000039714	11.5924	16.6101	16.0698	13.0902	15.7397	6.47371	16.5761	14.2613	6.81115	6.31127	10.2306	10.3941	13.3862	13.5271	13.0636	8.06809	6.70086	5.35088	4.69123	4.49101	8.3119	6.66648	21.2691	15.0404
s000039715	6.85251	9.13336	8.97311	5.93223	7.39034	3.58441	8.58925	7.87522	4.13606	3.4229	5.87641	5.06931	7.74935	8.34751	7.80048	5.32206	4.63126	4.48841	3.3384	3.69495	5.44092	4.57246	11.0865	7.09988
s000039720	7.68221	11.6329	10.755	8.40749	9.6555	5.88257	10.6454	11.3204	5.81646	4.03826	7.58699	6.78021	9.69121	9.99362	10.9238	7.00459	6.13923	4.49919	3.68895	4.1874	6.33256	5.32883	14.7596	10.3964
s000039722	8.00437	12.4412	12.124	8.73531	10.5143	5.57084	11.9169	10.2371	6.15268	4.69463	8.06616	7.20899	10.1169	10.5401	10.4647	6.79265	5.2446	4.71971	3.9039	3.32224	6.03141	6.15447	14.7801	10.7533
s000039726	9.31824	12.6306	12.6239	9.48298	11.2983	6.71563	12.4711	11.761	5.22196	5.50228	7.79513	8.02641	10.0105	10.7835	10.552	6.66733	6.18418	4.68331	4.41578	3.0381	6.57345	5.50403	16.4929	11.7571
s000039728	9.4527	13.845	12.2296	9.41722	12.0968	6.79104	13.3139	10.1333	6.80948	6.38473	8.71924	7.6285	10.7816	11.0505	10.8335	6.35636	6.02634	4.62036	3.87682	3.49479	7.10277	5.54954	15.2705	9.93266
s000039807	7.84861	9.79616	10.6714	6.43654	8.50638	4.71859	10.4292	8.15746	4.44268	3.67519	5.61036	5.41037	8.14144	6.50148	8.878	5.33332	3.04757	2.38309	3.18669	2.60583	4.49327	3.93548	9.87049	7.87324
s000039813	4.57481	6.64771	6.08163	4.53782	4.86246	2.99284	6.10357	6.03083	3.52716	2.34504	3.93472	3.51744	6.33357	4.60987	7.03295	3.6888	3.2989	2.56087	3.26073	2.46789	3.69613	4.54999	7.78376	6.97924
s000039820	5.90186	9.5837	9.45373	6.02098	7.52307	3.63406	8.67666	9.78444	4.19839	3.19891	6.41878	5.0521	8.34682	8.7848	8.74441	5.39308	5.08	3.79763	3.68289	3.57052	6.70464	4.90545	11.8912	8.58268
s000039823	8.13131	15.2934	14.4761	10.8089	12.1627	6.65543	13.6961	12.8818	5.29383	5.43093	10.2765	8.04676	11.6041	12.0736	12.4181	6.83577	6.76577	4.50751	3.93004	3.06313	6.13278	5.64452	18.2377	12.426
s000039828	11.3065	17.1513	15.5797	12.1842	15.4747	7.52942	16.8078	13.3028	7.45729	6.59286	11.0613	9.70733	13.6342	13.3907	13.0339	8.14881	6.62314	5.06672	5.14482	3.82822	7.81046	6.94718	20.2826	13.8111
s000039833	9.80123	15.4662	14.5689	12.038	13.3859	6.65991	15.1682	13.4254	5.73343	6.12638	10.0422	8.99829	13.22	11.6219	11.5371	7.02057	7.49395	5.12861	3.48109	4.22681	6.68764	6.23097	19.7285	14.0612
s000039843	8.60569	14.0233	12.3994	8.3979	10.6326	5.58674	12.2932	10.1099	5.44811	5.755	8.12927	6.11156	10.2184	10.2292	11.4547	5.93393	5.56271	4.97738	2.89436	4.09131	5.64194	4.63651	15.7238	10.3726
s000039870	5.88338	9.2959	5.81393	5.96859	7.49826	4.14536	8.64734	6.00547	4.25245	4.78963	4.88518	5.27951	7.64841	6.91976	7.66588	5.7249	3.97096	3.1778	3.14575	2.56094	5.34672	4.28901	8.14229	6.43766
s000039878	6.1312	8.49245	8.50331	6.05544	7.74718	4.16918	8.93722	8.03484	4.82551	3.76788	4.22523	5.05148	8.26388	6.2305	9.75348	5.41709	3.81005	4.22669	3.11069	3.17828	5.77783	5.08516	10.8937	7.65579
s000039882	6.23343	9.84455	8.42816	6.41653	7.55841	4.76074	8.57501	8.17506	4.63506	3.28458	6.70544	6.43218	6.60709	7.95173	7.07079	4.5607	4.26294	3.31648	2.59011	2.67048	4.59742	3.84037	11.5957	7.02672
s000039892	10.8252	13.3231	12.0502	9.70334	11.9246	6.05635	12.534	9.81324	6.53765	5.92037	7.4687	7.90543	10.165	9.26282	10.1156	5.80593	4.67427	4.47552	4.16958	3.38611	6.2661	5.64364	12.7212	9.86388
s000039909	7.75164	10.8293	10.5184	7.464	9.52359	5.55593	10.3016	10.6372	4.8311	4.17851	7.64141	7.56424	9.65864	9.73423	8.98651	6.90334	6.15822	5.25886	4.72214	3.40614	6.48157	6.72355	14.4441	9.29151
s000039934	10.6057	16.1549	12.851	11.3904	14.0237	7.02372	14.9481	12.1755	7.12015	6.27898	9.70889	8.3957	12.0634	12.6326	11.9753	7.95355	6.28137	4.51469	4.96951	3.88496	8.48131	6.28805	18.525	13.5578
s000039950	5.93137	8.27109	6.98222	4.96176	6.70084	3.6765	8.7123	7.60331	3.00144	3.14317	4.99639	4.52089	8.19439	6.55013	8.772	4.57486	4.20811	3.83047	2.56962	2.80615	4.71201	4.84854	9.86122	6.77749
s000039952	6.26118	7.57334	6.3061	5.56443	6.43564	3.30868	7.36816	6.03918	3.94638	4.07833	4.88077	4.30975	6.23797	5.19151	6.79117	4.53605	2.46446	2.76262	2.13361	1.86207	4.63531	4.09931	7.78543	5.67121
s000039953	5.71201	8.59323	8.4816	5.29103	6.89413	3.35262	8.21972	9.25882	3.40883	2.4434	6.28744	5.27248	8.28747	7.331	9.76333	5.39634	5.5129	4.0502	3.22926	2.65239	5.78727	5.74727	11.8673	8.28796
s000039962	7.156	10.3366	10.1047	8.56305	9.09844	4.69582	9.51636	9.61507	5.61874	4.30695	7.42081	7.28984	8.55634	8.68842	7.57691	4.61971	5.09796	3.5659	3.71091	2.9825	5.60352	4.31762	13.1244	9.51421
s000039970	8.66827	12.0618	11.0533	8.07351	9.6601	4.20707	11.318	9.54063	5.22682	4.39526	6.97285	6.6781	10.2001	8.58682	10.8662	6.11297	4.87446	4.45676	3.27711	2.81772	5.88553	5.16737	12.7011	10.0283
s000039982	6.41168	9.77959	9.08943	7.17641	8.26947	4.78522	9.2698	8.57862	4.57768	3.62106	6.57364	6.03675	8.5327	9.0344	8.35091	5.75288	5.59026	3.92386	2.6254	3.05814	5.28051	4.75737	12.4024	8.81829
s000039990	7.89902	10.7077	9.51456	6.68751	8.48177	4.21038	9.71912	9.02754	4.85822	4.52864	6.2455	5.47444	9.08272	7.2724	10.1115	5.83742	3.60527	3.02894	2.89601	2.8475	5.53322	5.12718	10.9151	7.75846
s000039992	5.85681	7.82049	6.69524	4.32367	6.15292	3.51026	7.06969	6.59128	2.31005	3.16897	4.62193	3.89025	7.31638	6.25967	7.04296	4.60117	3.81427	3.42714	2.45931	2.35128	4.45029	5.17269	9.15681	6.16313
s000040057	6.80785	10.3599	10.5897	6.38382	8.82087	4.01218	10.0034	9.18314	4.25157	3.75822	7.20406	5.39346	8.99946	8.38972	10.1351	5.13842	4.30206	4.01025	3.44878	2.48197	4.96955	5.52388	13.209	9.74765
s000040073	7.19754	10.7311	10.0906	7.40464	9.19177	5.37148	9.26947	10.6776	5.31769	3.80614	7.91764	6.27639	8.54	10.0752	10.1889	5.84696	4.57166	4.03885	3.95511	2.72085	5.88748	4.75317	14.2257	9.09558
s000040079	6.0316	7.61739	7.15379	5.33585	6.61469	4.08331	8.21932	6.33981	3.7687	3.32946	6.072	5.42587	6.74887	6.98104	7.58069	6.00364	3.46795	3.16665	3.57197	2.3902	5.25849	2.87102	11.1287	7.15066
s000040080	7.95979	9.82812	9.84943	7.24791	8.48231	4.94462	9.61518	7.95375	4.05363	4.24436	6.27195	5.45665	8.5564	9.11722	9.16364	6.40321	4.52039	3.7631	3.93165	2.66614	5.50087	5.4818	12.5572	8.04423
s000040091	5.95796	9.21208	8.10891	4.52879	6.88968	3.12613	7.71942	7.83411	3.00144	3.52221	5.48294	4.95504	8.80549	7.43583	8.98006	5.69481	3.77116	3.21054	3.7777	2.97056	5.73836	5.07727	10.9375	7.25296
s000040107	5.99251	8.23016	7.41791	5.13128	5.8973	4.00415	7.93249	7.06041	4.10567	3.71272	5.07761	4.71895	7.58278	7.59251	7.96156	4.56386	4.31205	4.44695	2.49105	3.07997	4.65555	4.62867	10.1485	7.2608
s000040142	7.58146	11.2282	10.5036	6.86007	9.31996	5.41126	10.4603	10.1455	3.83712	4.57998	7.59495	6.04511	10.0208	10.9073	10.7986	6.80485	5.42919	4.26017	2.84494	3.91436	5.93889	5.61925	14.4092	9.81605
s000040149	6.70994	9.88516	8.42441	6.57354	7.40603	4.41413	8.99681	9.22757	4.43855	3.60401	6.45464	6.10017	8.60372	7.54116	8.24798	4.73448	4.43605	3.28495	3.64394	3.54051	5.76405	4.64881	12.2229	6.75094
s000040164	2.47363	4.16814	2.56081	2.24026	3.51953	1.84139	4.15954	2.60032	2.49505	2.40789	1.99646	1.68432	3.49092	2.91514	4.26454	1.87089	1.40159	0.927055	1.35796	0.971575	2.04298	2.46767	1.94253	2.89898
s000040165	4.75558	7.50559	3.99778	4.97672	5.77064	3.48434	7.54767	4.58896	4.99166	3.96171	2.71108	3.0275	6.62965	5.91565	6.58905	3.90294	2.51354	1.95576	2.46263	1.70571	3.1506	2.27385	3.80626	6.15975
s000040170	7.48594	9.04664	10.0447	6.69635	8.68011	4.03743	9.98307	8.45341	3.91612	3.92085	6.56629	6.12685	9.06914	9.00371	9.55356	5.66831	5.27792	5.12528	3.74869	3.59419	5.64118	5.61145	12.7019	9.45045
s000040180	9.28383	13.3252	11.526	8.70854	11.8774	5.7026	12.7753	11.0739	5.64123	5.5216	7.61583	7.76699	10.8735	10.1034	12.2256	6.50733	6.44521	5.09497	3.52616	5.02322	7.73897	5.91833	16.3035	10.5365
s000040182	9.57816	11.9922	10.8284	8.29136	9.95153	5.75862	11.5036	9.36019	5.506	5.00253	7.13006	6.69153	9.0154	9.56953	9.96486	6.63865	5.30581	4.03723	3.98224	3.68545	6.73146	4.33662	14.4527	10.7686
s000040192	4.88183	8.00982	7.72494	4.73128	6.1272	3.04596	7.38876	5.57152	2.5994	2.54405	5.83043	3.63173	6.10031	6.17262	6.21468	3.44835	2.26716	1.77961	2.02868	0.755905	2.80642	4.13355	8.21249	5.13686
s000040316	9.32986	13.6707	13.2137	9.74427	12.4632	5.15606	14.0665	12.3009	6.1589	4.75082	8.33755	7.27598	10.942	9.70086	11.4675	6.94764	5.06982	3.83906	4.15871	3.93311	7.02547	5.73435	17.3252	11.2093
s000040325	10.0164	14.0987	12.1373	10.6483	12.1473	5.63327	13.5385	11.5493	7.48407	6.24691	10.7666	7.21336	10.7202	10.9332	11.9773	6.94271	6.40242	5.37441	4.74834	4.49543	8.0819	6.0758	17.4104	12.9059
s000040337	6.79553	10.3503	9.04924	6.45786	7.69436	4.63279	9.16319	9.59191	4.04316	3.88407	6.64088	5.47567	7.84084	7.07408	8.23059	4.68428	5.02949	4.21096	3.40417	3.10664	5.22949	4.98857	13.0713	8.12509
s000040351	11.4458	15.1636	16.0121	11.8051	14.9623	6.95507	15.4376	13.7345	6.7696	6.96996	11.4993	9.85467	13.464	12.0279	12.0414	8.09415	7.21339	5.35834	5.4462	4.42569	7.83342	6.26067	20.3385	14.4484
s000040354	6.53552	10.0888	11.2121	7.04629	9.75381	4.48038	11.0643	9.5844	3.84601	3.35012	7.95405	5.91785	8.96347	8.60126	9.02651	5.04247	4.6188	4.16437	3.48737	3.06614	5.34753	5.26349	15.0526	9.79936
s000040358	9.51773	12.2825	11.8394	8.79852	10.6517	5.7161	11.9672	10.7399	5.90649	5.88683	6.96246	7.00185	11.0216	9.86828	11.8455	6.73789	5.22707	4.59675	4.89771	4.05325	7.32431	6.13199	13.423	10.4896
s000040387	7.05793	10.9045	9.60531	7.07834	8.24779	4.01165	10.4637	8.44753	5.15313	4.41854	5.57456	5.66148	8.95999	7.56491	10.0962	5.25892	4.70158	3.57246	3.59537	3.29271	6.58709	5.40028	12.1523	9.27599
s000040406	8.14386	10.3741	10.7515	7.70044	10.1273	6.16277	11.2061	9.51066	5.09996	5.11401	5.69268	6.27363	8.78626	9.58929	9.99146	5.83981	5.94505	4.61604	3.14061	3.75304	6.23295	5.32803	13.3055	9.84734
s000040410	8.15998	13.5531	13.3145	9.45567	11.1138	5.45549	12.9947	11.9303	5.82848	5.31733	9.39616	6.95556	11.7824	12.1189	12.3636	7.51385	6.24104	5.33221	3.71644	4.05403	6.75518	6.78776	17.4665	12.2141
s000040414	8.39074	13.8565	13.3036	9.68132	12.7461	6.61264	13.668	12.2878	5.55295	4.74334	9.35346	8.35712	10.337	11.0893	11.0017	6.05463	6.32367	4.44986	3.13182	2.79671	6.46798	6.3215	18.3184	11.5629
s000040469	4.57523	7.21099	7.07862	4.41129	6.34108	4.09244	7.34324	7.16938	3.76646	2.57416	5.21142	4.63028	6.65322	7.29564	6.83541	4.57554	3.92511	3.41377	2.99286	2.64819	5.16672	4.21933	9.27524	5.97264
s000040505	8.6762	12.6806	12.0724	9.03489	11.1318	6.38776	12.2873	11.9459	5.40644	4.46372	7.82146	8.27378	9.56399	9.90577	9.91724	5.37279	5.59333	4.92377	3.23956	3.28829	5.34431	4.71821	16.4201	11.7221
s000041063	10.5054	14.0633	13.0525	11.3608	13.3681	7.44941	13.7832	12.1873	7.52411	6.77616	9.29451	8.46604	11.0652	10.6532	11.7903	7.75093	5.93391	4.95539	4.03727	4.2686	7.69122	6.06392	17.068	12.1109
s000041251	6.92537	11.4936	9.2627	7.54979	9.26619	3.4255	10.1584	8.19935	5.1998	4.49948	8.03008	5.80954	9.62846	8.90028	9.0968	5.57381	4.62904	3.58046	4.00183	3.14525	6.37054	5.73963	13.4371	8.84164
s000041253	7.43405	10.4044	10.103	6.97359	8.57736	3.89276	10.8108	9.92275	4.74889	4.09875	6.78734	5.57198	9.42321	9.11794	9.35571	5.67489	4.32761	4.03317	3.21206	2.76828	5.33181	5.23984	12.8304	9.53867
s000041258	8.6462	13.9552	14.1891	9.26225	12.4834	6.81261	13.9291	12.6043	6.4576	5.36684	9.04407	8.32889	11.3443	11.5528	11.625	7.39297	6.53325	5.20488	3.9159	3.95799	7.50324	5.71105	17.9029	13.1885
s000041277	4.38642	8.31937	6.6481	4.04051	5.82577	3.65431	6.9354	7.61534	3.39032	3.73169	5.43579	4.779	7.39956	7.30718	7.9872	4.91617	3.16295	2.57729	3.44721	2.95399	4.47309	4.01821	9.46612	6.45132
s000041291	8.81669	11.8346	11.8694	8.19889	9.91999	4.23658	11.688	9.83011	4.55986	5.17356	8.24076	5.66601	11.1227	10.0869	11.6075	6.08199	5.31189	4.80529	4.47089	3.87987	5.98677	6.67369	14.9714	10.3355
[truncated: 898 more rows]

## Sheet: UKT PAD
sample-id	B1	B2	B3	B5	B6	B7	B9	B12	Lipoate	K	Butyrate	Propionate	Glc	Gal	Fru	Man	Xyl	Ara	Fuc	Rha	Rib	Lac	His	Trp
[truncated: 3,288 more rows]
