# Supplementary material for: Binary Metabolic Phenotypes and Phenotype Diversity Metrics for the Functional Characterization of Microbial Communities
Source: Front Microbiol. 2021 May 25;12:653314. doi: 10.3389/fmicb.2021.653314 (PMC8185038; doi:10.3389/fmicb.2021.653314)
Supplement: Supplementary file 7 [file Table_6.XLSX]

## Sheet: CPI and PAD stats
Supplementary Table S5. Descriptive statistics for CPI and PAD distributions: median (Q50) and 10-90 percentile range (10-90 PR).
Phenotype	CPI Q50	CPI 10-90 PR	PAD Q50	PAD 10-90 PR	Category
B1	57.4	35.1	7.9	4.2	IV
B2	79.1	23.4	11.4	6.5	III
B3	77	25	11.2	6.3	III
B5	62.7	36.7	7.9	4.8	IV
B6	69.7	30.2	10.1	5.9	III
B7	36.5	43.5	5.1	2.6	I
B9	71.6	32.5	11.3	6.2	III
B12	55.3	40.1	10.2	5.7	IV
Lipoate	42.4	49.5	4.8	2.5	I
K	29	40.6	4.7	2.5	I
Butyrate	31.7	30.2	7.6	4.7	II
Propionate	53.1	45.2	6.4	3.4	I
Glc	70.4	26.1	10	4.8	III
Gal	76.6	21.4	9.8	4.8	III
Fru	70.5	38.9	10.1	4.5	IV
Man	24.9	27.7	5.9	2.8	II
Xyl	41.7	36.6	5.2	2.5	I
Ara	34.4	35.6	4.5	2.1	I
Fuc	19.3	25.9	3.5	1.4	*
Rha	35.3	40.9	3.3	1.5	I
Rib	30	29.9	6.2	2.8	II
Lac	23.6	33	5.1	2.1	II
His	90	14.3	14.8	8	*
Trp	66.9	29.5	10.2	5.6	III
