# Supplementary material for: Binary Metabolic Phenotypes and Phenotype Diversity Metrics for the Functional Characterization of Microbial Communities
Source: Front Microbiol. 2021 May 25;12:653314. doi: 10.3389/fmicb.2021.653314 (PMC8185038; doi:10.3389/fmicb.2021.653314)
Supplement: Supplementary file 8 [file Table_7.XLSX]

## Sheet: Table S6 caption
Supplementary Table S6. Intragroup similarity of carriers of 24 metabolic phenotypes in HC and CD groups. Pairwise mean values for total beta diversity (BD), Phenotype Beta Diversity (PBD) and relative Phenotype Beta Diversity (rPBD) are shown for each IBD dataset for both healthy (HC) and Crohn’s disease (CD) groups.

## Sheet: Butyrate
Dataset	BD (HC)	BD (CD)	PBD (HC)	PBD (CD)	rPBD (HC)	rPBD (CD)
CHN	0.43603	0.386066	0.361528	0.460064	0.9158	1.28998
ESP	0.467647	0.492915	0.266868	0.437647	0.6453	0.986696
NLD	0.436184	0.455773	0.264613	0.445806	0.641918	1.00436
Mean	0.446621	0.444918	0.29767	0.447839	0.734339	1.09368

## Sheet: Lac
Dataset	BD (HC)	BD (CD)	PBD (HC)	PBD (CD)	rPBD (HC)	rPBD (CD)
CHN	0.43603	0.386066	0.343694	0.393456	0.853101	1.09884
ESP	0.467647	0.492915	0.212337	0.392414	0.506288	0.848
NLD	0.436184	0.455773	0.285629	0.394459	0.689234	0.878292
Mean	0.446621	0.444918	0.280553	0.393443	0.682875	0.941711

## Sheet: B12
Dataset	BD (HC)	BD (CD)	PBD (HC)	PBD (CD)	rPBD (HC)	rPBD (CD)
CHN	0.43603	0.386066	0.372528	0.412869	0.909859	1.09311
ESP	0.467647	0.492915	0.281832	0.418502	0.67019	0.870656
NLD	0.436184	0.455773	0.253973	0.358164	0.615661	0.793071
Mean	0.446621	0.444918	0.302778	0.396512	0.731904	0.918945

## Sheet: Propionate
Dataset	BD (HC)	BD (CD)	PBD (HC)	PBD (CD)	rPBD (HC)	rPBD (CD)
CHN	0.43603	0.386066	0.356248	0.359329	0.857153	0.937095
ESP	0.467647	0.492915	0.389722	0.469634	0.889908	0.96681
NLD	0.436184	0.455773	0.377614	0.393102	0.912029	0.884832
Mean	0.446621	0.444918	0.374528	0.407355	0.886363	0.929579

## Sheet: B7
Dataset	BD (HC)	BD (CD)	PBD (HC)	PBD (CD)	rPBD (HC)	rPBD (CD)
CHN	0.43603	0.386066	0.408172	0.371128	0.968136	0.960237
ESP	0.467647	0.492915	0.363437	0.458425	0.826412	0.962494
NLD	0.436184	0.455773	0.4633	0.442155	1.15007	1.01846
Mean	0.446621	0.444918	0.411636	0.423903	0.981539	0.980398

## Sheet: Lipoate
Dataset	BD (HC)	BD (CD)	PBD (HC)	PBD (CD)	rPBD (HC)	rPBD (CD)
CHN	0.43603	0.386066	0.393175	0.355547	0.92678	0.91074
ESP	0.467647	0.492915	0.317686	0.407348	0.719732	0.840743
NLD	0.436184	0.455773	0.441679	0.418234	1.08652	0.953421
Mean	0.446621	0.444918	0.38418	0.393709	0.911012	0.901635

## Sheet: Man
Dataset	BD (HC)	BD (CD)	PBD (HC)	PBD (CD)	rPBD (HC)	rPBD (CD)
CHN	0.43603	0.386066	0.453024	0.429226	1.1161	1.15828
ESP	0.467647	0.492915	0.378313	0.464569	0.906955	1.00089
NLD	0.436184	0.455773	0.387943	0.434072	0.946258	0.981724
Mean	0.446621	0.444918	0.406427	0.442622	0.98977	1.04696

## Sheet: Fuc
Dataset	BD (HC)	BD (CD)	PBD (HC)	PBD (CD)	rPBD (HC)	rPBD (CD)
CHN	0.43603	0.386066	0.460592	0.37867	1.12712	1.00948
ESP	0.467647	0.492915	0.464446	0.470624	1.0978	1.00345
NLD	0.436184	0.455773	0.324933	0.369901	0.780862	0.837388
Mean	0.446621	0.444918	0.416657	0.406399	1.00193	0.950105

## Sheet: B1
Dataset	BD (HC)	BD (CD)	PBD (HC)	PBD (CD)	rPBD (HC)	rPBD (CD)
CHN	0.43603	0.386066	0.45873	0.385419	1.04784	0.992697
ESP	0.467647	0.492915	0.469734	0.502288	0.992947	1.01731
NLD	0.436184	0.455773	0.367017	0.408133	0.872996	0.896701
Mean	0.446621	0.444918	0.431827	0.431947	0.971262	0.968903

[truncated: 15 more sheets: B2, B3, B5, B6, B9, K, Glc, Gal, Fru, Xyl, Ara, Rha, Rib, His, Trp]
