# Supplementary material for: Binary Metabolic Phenotypes and Phenotype Diversity Metrics for the Functional Characterization of Microbial Communities
Source: Front Microbiol. 2021 May 25;12:653314. doi: 10.3389/fmicb.2021.653314 (PMC8185038; doi:10.3389/fmicb.2021.653314)
Supplement: Supplementary file 9 [file Table_8.XLSX]

## Sheet: Table S7 caption
Supplementary Table S7. CPI values for CHN, ESP and NLD datasets computed for samples in both healthy (HC) and Crohn’s disease (CD) cohorts.

## Sheet: CHN CPI HC
sample-id	B1	B2	B3	B5	B6	B7	B9	B12	Lipoate	K	Butyrate	Propionate	Glc	Gal	Fru	Man	Xyl	Ara	Fuc	Rha	Rib	Lac	His	Trp
ERR2061437	84.382	90.8166	89.5045	83.9491	84.8078	8.0035	77.9518	23.1493	6.3712	74.5021	16.7047	7.1714	86.2231	94.513	97.3461	6.0366	80.2243	76.1597	5.874	71.9745	7.3099	17.6556	97.9956	90.5753
ERR2061438	54.8098	79.7228	70.5324	58.7455	68.8576	17.0951	63.1877	39.3819	20.9123	39.907	36.0544	17.7734	53.3673	73.8308	72.584	12.5347	55.7786	39.2855	13.5951	29.3127	17.1177	24.4897	86.171	63.24
ERR2061439	61.9167	78.9693	73.8346	66.1338	71.8926	45.4663	65.0438	57.4193	44.5703	35.5413	30.5446	47.4648	65.5862	76.8482	76.733	20.7511	55.2267	33.5618	23.4179	35.0799	18.3962	20.1414	86.2617	64.8843
ERR2061440	71.3393	78.6446	73.5191	56.2859	73.2264	41.9964	55.0408	74.1099	32.4513	23.9677	35.3795	47.0322	56.6719	67.0574	81.9701	22.4358	68.8845	41.555	21.4608	26.4104	24.7339	39.8944	92.7091	79.8431
ERR2061442	66.5576	77.2494	58.261	56.8909	64.4636	55.7545	66.6572	76.8313	20.2696	19.3802	27.7299	63.1392	44.4714	48.4956	76.7399	32.1323	49.6464	45.2663	26.8029	21.7293	56.7594	35.8274	84.2176	76.9076
ERR2061443	92.1143	95.7365	85.9814	87.638	91.0578	60.0197	88.8559	48.2613	53.2641	64.3551	13.0115	57.1582	85.4173	86.6256	91.3687	32.337	80.1262	68.8773	33.562	69.6227	12.554	12.0834	96.0823	93.2764
ERR2061444	56.9343	79.3136	71.2386	60.6287	61.503	35.081	57.9022	62.0002	34.125	23.3225	49.1605	43.9816	58.6872	75.2635	76.3076	21.0984	49.0103	31.9067	15.6031	29.0151	17.0392	35.3836	88.7411	65.8936
ERR2061446	78.1629	86.876	73.8081	74.0897	76.6081	75.2495	80.7174	57.1697	62.1718	47.4506	24.0578	70.9624	70.5714	76.485	84.2722	23.2854	65.3755	43.6473	25.9763	54.0311	18.9187	15.4493	91.7252	81.8325
ERR2061447	78.8842	87.0292	85.3033	66.4874	81.7002	74.6395	86.0384	56.9274	62.4117	51.5679	25.7216	65.5148	78.5512	82.5215	86.2423	52.0821	51.3795	36.0328	15.8629	34.0738	22.7093	15.4179	79.9984	74.2351
ERR2061448	65.965	85.1107	81.3433	80.6575	80.0094	14.7018	87.413	22.5233	28.7539	57.7078	16.5015	26.1868	77.3415	89.5113	79.7358	19.1042	74.3502	72.0607	8.0358	71.2058	5.4844	10.5294	92.042	77.6673
ERR2061449	75.615	88.743	68.4497	71.3648	70.1026	74.5743	80.9233	67.8453	63.9044	49.8634	26.2939	68.2687	67.955	73.0395	77.5179	31.8516	67.8901	54.152	24.1304	54.1868	25.3638	9.262	86.276	76.0416
ERR2061450	78.2345	86.9237	84.0933	74.0771	84.2104	63.7223	72.5131	56.1436	58.1619	57.6962	18.3738	68.8764	72.7359	77.7817	85.4953	34.7583	76.568	46.352	19.3397	57.7714	16.0269	21.5939	90.4533	86.953
ERR2061451	72.9976	79.4385	79.6704	60.0471	80.0432	13.5106	65.3529	41.8467	12.5723	32.1094	19.7765	30.1732	64.7928	63.329	97.3753	12.4514	50.784	16.0683	32.1565	14.1311	26.124	47.8382	64.6518	64.0075
ERR2061452	67.4774	88.513	70.9557	73.3568	80.2767	30.0813	74.5749	44.4885	31.5193	42.5439	30.4528	41.9784	61.189	70.6681	77.4595	22.4282	58.8792	47.0952	6.9046	43.6045	14.4453	21.2045	84.895	74.52
ERR2061453	83.1944	89.3342	85.3948	82.5618	86.3845	25.0817	86.9741	28.4391	19.4745	66.1339	13.7163	27.1885	82.7075	90.4424	91.5294	17.3822	82.1541	77.8088	16.8651	72.7713	8.3917	12.7907	94.3542	85.5946
ERR2061454	52.3458	67.3864	64.1105	47.5456	61.3187	27.9499	62.4607	48.6467	28.0227	23.9041	38.5651	37.3387	61.3611	70.04	81.3938	25.1369	43.8315	32.8617	22.2444	22.2561	18.5731	36.3385	83.9176	72.8732
ERR2061455	78.4163	87.0771	80.6202	78.711	84.599	63.8951	80.8742	68.5833	63.9367	54.13	20.733	67.6434	76.3874	80.9495	85.3371	17.8173	65.0442	47.7498	15.9007	59.1235	13.7658	21.5562	91.433	82.3137
ERR2061456	66.5855	72.6029	75.0405	62.1955	69.9181	54.3268	68.7361	46.813	51.7563	47.4313	24.0988	55.8452	71.8617	79.6792	87.9204	20.356	59.6603	54.1052	38.9014	45.1444	13.7596	22.5339	86.2549	78.5921
ERR2061457	89.093	92.2867	89.8066	87.0468	89.8654	15.0324	90.7669	19.8536	11.6072	76.0622	10.5773	15.7633	88.943	91.5219	94.4788	7.2743	61.4485	57.9132	31.2307	55.7505	3.4513	11.712	71.1897	69.9872
ERR2061458	79.8456	88.4036	56.8299	53.617	34.6874	53.7074	89.8077	58.5833	12.5954	11.7505	57.318	54.8339	42.6469	21.701	89.5866	29.3966	28.0944	24.2464	23.1529	8.3644	26.0031	27.8293	88.397	86.2486
ERR2061460	70.6337	83.3557	74.5676	72.0298	74.7674	60.1473	70.6857	70.7317	51.9657	40.2376	30.5066	65.2029	61.8472	76.8554	82.5042	39.4379	55.403	43.8204	22.0876	38.1345	23.3144	29.1327	94.102	78.968
ERR2061462	75.3363	90.2142	79.7344	80.5286	78.5314	60.3922	84.6111	56.19	54.8893	38.8476	28.1999	74.9465	69.6475	66.1203	78.5481	29.5664	54.9386	42.8264	30.2681	41.5944	17.3121	14.3682	88.983	81.3693
ERR2061463	74.9485	85.1605	84.7344	74.2053	78.9297	60.5332	71.8597	44.1893	55.7325	51.6705	24.2935	60.6753	70.2034	86.0846	85.8913	24.7697	64.4054	53.31	44.4622	52.9025	9.4531	23.1147	94.9084	83.1338
ERR2061464	73.76	82.8928	80.4121	68.9445	78.8647	69.5149	80.2227	64.4453	62.6758	60.0479	20.1178	55.8247	77.9376	81.6583	90.2402	32.7355	71.1411	38.5437	54.976	38.8002	30.2871	29.9044	92.2037	78.9483
ERR2061465	80.6433	88.1675	82.8038	73.5865	82.5998	20.6831	48.2798	67.6447	10.0249	30.5019	55.576	17.7218	71.0019	89.5513	92.3777	5.3931	42.34	36.333	11.3613	30.6287	17.5051	38.0982	88.4856	77.5771
ERR2061469	66.088	67.3614	69.1488	57.6854	68.4107	35.8689	72.8923	51.0253	29.8652	31.6083	34.8021	49.1253	73.1715	67.2406	85.5326	42.3404	48.0709	47.1635	21.2391	30.1901	15.8616	50.9761	91.4973	86.1854
ERR2061470	70.7484	83.2705	70.2057	66.0458	73.1803	18.3085	61.8836	47.2691	13.9777	39.9628	37.1295	21.3052	63.3177	77.2116	80.4491	14.5713	55.7222	45.9141	12.4558	36.9965	17.9732	27.9689	89.3825	76.2379
ERR2061471	77.4543	86.8222	80.4853	74.2777	80.4024	21.8109	81.0239	35.0805	19.6145	59.1547	18.6649	23.2429	76.3267	85.2175	91.9378	13.7378	77.4463	70.9486	13.9176	66.739	11.2905	19.6232	94.7443	84.3991
ERR2061472	70.1379	79.6422	66.4822	67.1461	71.7755	66.9374	72.338	69.7273	51.7727	46.5998	20.7925	70.9273	64.8841	70.7764	84.0865	45.0624	63.4141	53.4991	36.2839	54.8122	50.7049	25.7342	96.6633	79.7709
ERR2061473	51.3075	73.722	68.4044	60.4278	61.92	33.7126	52.3668	64.7249	30.8417	20.1894	47.0955	36.7441	54.798	76.6234	80.2713	19.9149	43.4269	30.8884	13.7082	25.0641	18.0535	31.7587	87.6493	69.5114
ERR2061474	61.3062	73.3097	70.1547	52.1163	59.9703	46.9558	61.7161	55.0695	41.573	40.7525	23.8968	30.158	51.408	69.4549	89.335	43.8615	56.5177	35.5296	47.1029	36.4993	49.3798	57.01	89.6358	72.2342
ERR2061475	64.9337	68.7097	77.4134	55.9692	64.1227	50.3835	67.1027	53.6255	44.2038	44.877	16.2897	35.3084	56.757	66.3354	89.4713	44.7875	62.7578	39.4911	55.0302	40.6359	57.0333	53.0144	89.4443	74.3772
ERR2061476	77.7256	86.7887	88.3059	79.4374	83.033	68.9695	77.9932	39.5561	64.8716	58.6034	18.8248	70.1163	75.4553	85.8746	84.9136	21.3389	68.1611	57.1625	47.512	59.3984	8.6173	15.1244	94.2327	86.5618
ERR2061478	77.1951	84.86	81.2282	72.3223	79.8982	28.7459	65.8497	54.9084	19.4389	42.6719	38.2463	24.4199	74.0887	85.4065	88.442	9.8461	54.5479	48.7777	14.3801	43.5132	17.1803	25.1101	86.6994	75.7553
ERR2061479	83.9117	90.2838	85.038	79.8348	86.0236	24.1563	62.6198	55.5439	16.4016	45.9844	42.8084	20.9699	78.2043	90.3041	91.0743	6.9774	54.6221	47.6639	13.8007	42.8581	16.5058	28.0205	89.2325	79.4407
ERR2061480	41.6293	79.2911	46.5541	39.5967	43.2894	33.4173	61.0608	64.2076	13.3234	29.9018	35.4244	32.3425	43.362	68.7724	73.0446	13.7943	17.0547	13.6744	29.046	10.2064	34.2989	37.1025	70.0143	48.2348
ERR2061481	60.751	77.8417	76.125	65.079	63.1665	31.562	63.1331	63.9962	21.2481	14.5395	49.2076	51.3693	51.6649	68.7347	80.042	32.6695	48.5902	33.8339	15.2627	17.2844	23.6836	41.2943	89.2593	81.3785
ERR2061482	70.2568	82.6742	82.9649	77.1466	79.5673	68.5349	83.3145	61.842	69.1955	38.7408	20.0434	73.5251	75.3357	79.1422	77.2934	35.6824	70.7034	58.6886	29.2766	55.2611	13.9703	13.6179	87.0207	81.8527
ERR2061484	74.5585	88.2266	78.199	73.2749	76.3495	49.7278	56.6225	56.6178	42.9246	41.5174	40.457	44.5677	71.1983	89.4968	86.5289	27.663	53.7426	40.7441	22.9298	33.762	19.2371	39.8391	94.3916	79.4309
ERR2061485	57.9347	71.582	65.8102	51.9935	61.7806	22.6606	34.5962	77.6184	17.6911	12.3668	51.6319	22.9746	56.8958	78.1213	84.5237	28.5794	39.48	30.3029	19.4479	15.1526	29.3349	44.5169	93.1627	77.5639
ERR2061486	83.6237	88.1433	77.4557	77.4757	77.8719	72.08	80.6508	59.3456	56.7542	51.9322	15.6407	60.5094	70.0016	73.4335	89.7531	59.5966	62.4566	59.112	44.7149	55.1012	56.7952	41.6801	96.5588	89.2908
ERR2061491	80.5274	90.1057	81.6072	80.3502	81.6031	73.9998	79.8367	31.9031	74.135	67.0384	21.0109	65.0686	83.1756	90.1282	90.1439	38.55	79.8177	65.315	53.9554	71.5781	22.452	31.4975	91.483	82.5048
ERR2061492	59.4485	75.2793	77.6559	70.5309	71.3958	48.9378	62.383	55.68	46.2783	35.3646	41.731	51.2905	73.6923	83.8255	89.096	27.7911	55.04	36.3679	29.582	36.8756	21.9899	41.1213	89.4809	69.7139
ERR2061494	61.449	79.3861	73.9592	61.1028	69.398	41.7978	65.4911	50.0561	41.4726	35.556	39.2093	50.1382	65.3787	77.9149	80.9239	16.8761	50.6664	35.3923	33.8391	31.9119	16.1008	32.775	91.2664	80.4215
ERR2061496	54.3683	77.831	66.8527	58.468	64.2591	39.9111	62.2957	57.009	42.693	33.7369	47.3852	46.8755	61.1517	76.8511	76.451	29.6313	41.1982	30.7365	14.4327	20.585	13.8872	35.424	83.8839	72.646
ERR2061497	70.3226	89.0362	78.1942	72.6765	78.9906	56.6698	74.1137	42.7772	59.3649	49.4981	31.1399	45.9523	70.3834	80.6508	81.6052	47.7946	52.2508	47.0612	33.1901	40.118	29.3336	37.0374	91.3183	82.7887
ERR2061499	73.4312	81.3716	84.034	67.0612	71.7958	35.4039	71.6816	59.7143	31.3861	49.6535	22.9215	43.7962	73.724	77.3222	94.179	30.982	44.6172	31.2652	39.6307	30.929	19.0332	31.213	70.2418	59.7292
ERR2061500	73.0243	77.642	83.7215	68.1738	72.86	38.9743	76.2529	51.3456	36.0875	53.3548	13.7668	41.3772	71.3869	79.0826	96.5645	26.8828	47.4153	32.2987	44.2149	33.7611	21.157	20.8613	65.4231	60.2298
ERR2061501	39.8022	47.5192	74.6428	33.2504	37.7154	17.2416	41.9527	42.3471	17.2479	21.9949	24.1474	20.3725	42.3673	82.5934	94.0105	17.0244	27.3609	20.132	22.4699	15.1487	19.2334	33.0237	78.0815	64.2442
ERR2061502	82.6079	92.4615	86.5946	81.3201	85.3772	22.2853	75.1107	44.0858	21.7553	59.6595	25.6586	24.088	82.679	88.0271	90.9841	22.5473	69.1305	61.9418	6.5075	61.1182	9.2478	29.2342	97.152	87.8652
ERR2061503	82.5625	92.5463	86.6486	82.0384	86.2368	22.187	79.555	40.4682	23.4436	63.5963	20.741	24.6851	82.5049	87.368	89.9675	24.4142	71.7688	64.9482	5.1913	64.9665	7.9149	24.6989	97.4819	88.319
ERR2061504	88.0177	93.82	89.7161	82.1974	92.2321	67.3623	73.3682	63.8966	55.298	50.8307	36.9427	58.5196	74.4965	86.266	89.0788	38.1886	44.8714	20.8268	9.5801	29.8544	16.0539	24.9904	86.328	83.3892
ERR2061505	81.7375	91.9837	84.7847	84.4974	87.1815	80.936	88.296	37.4317	80.1905	48.0638	17.3617	50.6934	64.1116	67.3844	74.2667	49.563	56.6608	55.0439	42.2264	48.7465	43.2703	25.3137	82.9737	80.589
ERR2061506	80.2316	93.7821	84.5381	86.9163	89.2452	80.7395	89.9287	40.2261	80.3359	48.4348	18.4391	62.6591	62.4882	65.6266	69.7603	44.4079	53.7775	47.3337	32.7266	48.0969	31.553	15.3731	84.1934	79.5252
ERR2061507	77.9059	91.7913	83.5945	77.307	80.9391	24.8024	64.1691	55.4847	19.0287	36.026	46.9208	24.4315	81.0096	83.8596	84.8581	28.2708	44.7622	38.9195	8.6843	35.7155	17.8638	43.9106	97.1325	87.518
ERR2061509	82.2241	91.7029	87.3326	81.5415	84.2485	20.3192	71.1988	46.1956	17.8517	53.24	32.951	21.571	85.707	87.7399	89.4818	20.7983	60.9062	55.9898	5.9761	54.1826	11.0097	30.6833	96.7861	88.2109
ERR2061510	80.212	90.5455	83.5149	78.0471	85.9772	73.8597	82.0299	60.6221	57.7943	47.7271	28.6138	69.2146	66.8833	75.191	80.4231	45.8748	54.5143	37.4548	21.4379	32.299	29.9106	19.1905	81.8355	76.3061
ERR2061511	53.0219	82.6332	66.9377	56.9988	66.1422	38.2077	61.3281	59.406	48.5851	28.2328	42.218	55.6231	54.9758	69.1429	70.1583	22.2175	53.2799	34.6485	13.575	34.8117	15.7817	30.0243	87.1918	60.8407
ERR2061512	69.0508	86.8695	73.7547	68.7344	75.8203	47.4547	65.0066	65.3611	51.3041	41.7066	39.2992	45.5139	60.9515	77.2372	87.2966	24.0336	52.6375	43.3641	21.4606	42.7954	21.9978	48.8451	88.3852	71.6445
ERR2061513	66.3083	86.3353	74.3717	70.907	76.7689	49.3491	68.5661	61.5163	56.1384	43.4869	36.065	52.5519	62.1692	76.9008	82.0415	29.7918	53.0618	42.4222	21.413	46.6355	20.2735	40.1812	88.5216	69.9686
ERR2061514	70.205	84.3799	82.1829	72.6522	78.3616	38.4032	53.6162	66.9103	34.9134	28.0462	45.1821	44.1437	66.7169	83.4087	78.8338	25.3137	38.7262	30.4863	12.5874	26.4734	14.0093	34.6386	91.1765	79.685
ERR2061516	63.2777	82.7441	75.3596	68.2772	74.4908	51.2559	70.8651	56.9631	49.4232	38.7554	31.1342	58.9132	65.5954	79.71	72.6694	36.7047	48.1445	40.9039	16.7539	33.2501	13.7173	20.3427	88.8591	71.6109
ERR2061517	79.5613	90.4786	84.6269	79.0327	83.0789	67.7312	82.6939	63.1345	69.7517	31.5836	20.6148	36.9218	54.4745	60.3228	60.2269	33.2302	48.5111	37.1822	26.2935	37.14	25.7128	28.9499	96.9631	86.0946
ERR2061518	62.3092	75.8622	73.3614	58.8588	68.2375	37.2367	69.8988	55.3006	36.0287	23.4332	37.1643	44.8578	62.5616	74.0879	72.9401	23.3492	56.7801	32.9851	16.2407	28.8389	16.4752	32.9407	96.1198	79.0146
ERR2061519	61.9412	75.0966	70.0737	54.6462	65.7019	41.1117	66.602	55.2548	40.2621	27.502	33.5364	44.4702	65.2375	71.3375	77.1316	26.9465	56.9863	36.1185	20.0006	31.3523	19.0753	31.3476	91.5403	74.8404
ERR2061520	77.2177	82.4927	88.9913	72.598	78.7005	40.4116	52.6956	66.1675	38.4307	34.9755	39.8115	43.6164	70.7157	87.2739	91.4199	19.63	46.5838	28.6757	12.0922	34.3931	12.0175	37.0263	94.5863	88.1814
ERR2061521	90.4744	95.4928	93.6374	91.9339	92.1537	87.6953	92.3762	66.2564	87.5005	40.1068	8.5287	29.1714	47.3975	49.4178	49.5567	32.2204	42.7295	36.0426	29.2193	39.6874	27.3932	25.2782	97.586	90.7726
ERR2061523	67.5267	74.8143	72.3604	60.103	67.0673	55.0759	62.7779	82.6523	51.4639	47.0018	33.364	59.351	78.1673	85.9066	91.0646	41.2332	60.8537	47.4068	21.1517	46.1125	11.4618	36.4005	81.3523	70.733
ERR2061524	62.9407	74.2473	70.3654	58.9984	65.5912	54.0181	62.2672	75.838	52.6001	42.6668	37.8123	52.3398	72.0635	82.6084	90.7683	35.6623	51.5799	43.4631	19.4984	40.1961	15.3828	33.3686	76.1536	68.4495
ERR2061525	67.868	75.8044	70.5723	63.5349	67.4779	62.914	66.4017	77.3446	58.0726	49.5078	30.7439	60.2841	80.2032	85.1413	89.3129	46.0205	63.9642	54.2387	25.4832	53.0125	17.1486	31.1196	79.8297	72.3709
ERR2061527	80.5233	91.9467	82.8781	75.0968	87.5152	68.439	76.3892	60.9152	62.4322	51.2207	14.2612	65.8553	67.0979	73.592	77.5283	41.2296	75.666	49.4896	34.6011	48.2915	24.6104	29.2241	96.7092	81.7461
ERR2061528	77.2915	92.3543	83.6579	70.2693	86.9834	61.8102	72.1479	56.0647	59.9522	48.3694	15.5347	57.5913	62.9461	70.9555	75.1985	39.9873	74.5202	43.0514	35.7826	42.427	26.1083	37.759	96.578	79.1723
ERR2061529	81.3347	88.1349	89.5465	81.711	82.8066	64.7595	69.4293	47.7736	56.2764	56.4046	24.1713	67.0085	64.6641	86.9087	90.2709	19.9062	63.6934	53.4138	44.8212	55.3373	11.4537	26.3645	97.3842	92.5246
ERR2061530	74.9465	81.7359	83.6235	66.8181	72.9917	52.2685	73.9997	54.4731	42.5854	44.7582	16.3463	67.0491	68.034	68.0778	90.6215	25.5527	70.7548	51.077	42.0325	49.8945	20.774	34.6068	92.4771	90.434
ERR2061531	74.9627	82.3432	84.0441	67.2816	74.7542	52.8727	71.9126	58.7149	44.074	44.5445	17.1437	67.43	67.8708	67.7467	91.8364	26.31	71.975	49.2527	42.772	49.0763	22.5087	35.501	93.0882	92.0006
ERR2061532	85.2453	91.8486	89.8356	85.5665	87.3442	15.558	78.2811	31.9495	13.1823	63.6261	22.5516	17.101	81.4326	89.3459	90.8346	11.0878	70.6979	66.2947	5.6927	64.2885	11.2937	21.5209	96.2487	91.7777
ERR2061533	80.1026	86.1351	87.0874	73.1385	78.4267	17.9813	70.1918	44.9716	14.4523	43.2992	30.6881	22.4884	71.9343	79.8444	83.4249	21.3797	59.4376	49.478	11.9546	45.0452	18.2216	37.9053	94.1045	86.9488
ERR2061534	83.0654	89.9254	89.25	80.8899	84.2144	15.7689	70.7352	40.2399	12.8206	48.7854	32.7975	17.4673	73.7485	84.4323	87.7128	15.4876	59.1273	51.8687	7.9965	49.5121	14.6692	33.1408	96.3851	90.3205
ERR2061537	37.5348	75.3723	51.0497	52.767	56.9162	20.165	61.2873	41.993	13.4499	20.3305	46.8841	25.3301	39.1576	57.6013	74.1452	10.3499	39.0398	27.5458	4.9406	21.0181	18.7903	35.2878	90.601	74.6116
ERR2061541	77.5858	87.806	77.7674	75.4201	78.4924	75.5712	85.3984	19.0565	67.7527	66.0909	5.0698	32.9197	71.9833	75.3549	92.6474	83.2951	70.7107	70.3856	65.2567	66.4809	72.0972	69.1125	84.6395	83.6148
ERR2061542	62.2137	68.4305	74.6073	55.729	63.1847	48.9014	65.9245	48.7296	34.0809	33.6063	16.9868	51.418	61.1148	51.5064	85.7436	53.2411	60.7809	57.4221	49.9511	35.3287	40.5817	46.5854	82.1292	76.41
ERR2061543	59.962	67.8033	66.8536	55.9992	62.6498	54.6117	75.3831	33.6064	52.4776	47.1951	22.7893	32.0084	65.3201	69.5835	83.0729	58.7246	63.1302	65.5461	56.4427	49.241	65.1246	49.4926	74.2265	70.1976
ERR2061544	75.2763	81.106	84.0067	71.9444	81.4214	72.032	84.7416	56.5626	67.8318	61.6396	13.943	74.8691	82.0455	80.7595	77.2609	66.7129	77.9961	66.4848	23.7113	66.3473	23.1403	13.9032	85.0669	81.4391
ERR2061545	57.4681	61.0146	80.7131	60.3813	73.6224	51.3881	64.5559	46.4904	47.6613	46.1719	13.7884	63.2705	83.3943	61.6569	79.4084	71.4045	61.5856	48.7925	41.7965	55.0306	44.3311	30.233	86.3959	81.6035
ERR2061546	85.7571	87.1289	87.3224	84.3325	91.7957	82.6008	92.9207	17.4734	81.4438	79.6381	5.3381	34.701	91.7095	86.4231	94.4906	84.6917	80.7337	80.2111	71.041	80.4936	69.2592	65.7743	90.8309	91.9338
ERR2061548	69.5491	78.1236	74.7298	60.8445	76.4992	16.7759	80.8506	29.1869	14.8735	50.7919	16.0256	15.4114	72.3569	72.9643	81.9425	18.2645	49.9771	50.591	11.973	44.3688	13.3419	29.694	82.738	73.8699
ERR2061549	58.8926	61.2875	66.0375	48.1645	76.5778	17.9482	83.9584	23.1754	18.8277	35.1425	15.8004	18.0969	64.8805	57.2428	74.2624	25.7556	36.6923	39.7321	12.0023	28.0732	14.8534	33.2775	69.9307	74.5243
ERR2061550	69.1379	80.2262	73.117	66.7928	70.9159	19.0032	66.5622	37.6032	18.1072	56.5677	32.4216	18.8151	75.1698	93.8803	95.5742	10.7704	64.0358	56.2583	12.6946	54.6197	10.2499	32.1475	89.8784	68.8529
ERR2061551	57.9525	62.9438	61.1222	32.2065	57.286	22.0152	74.8869	46.5945	18.0898	31.3157	24.6277	26.3651	65.0867	59.9018	82.1101	25.8146	39.8022	38.9057	24.1401	29.3302	23.2793	39.9989	78.203	64.4079
ERR2061552	93.1827	93.0643	94.5145	89.5192	92.4516	90.987	95.316	14.1597	87.8995	52.4463	4.4508	22.7002	58.9138	56.4499	62.2901	55.8198	55.0111	54.6545	53.102	53.4163	52.7785	46.8925	96.0872	93.0483
ERR2061554	53.3313	71.4716	70.9863	58.3943	63.5919	32.2823	55.1087	67.1333	39.3338	15.6828	49.7843	43.5442	63.8582	82.7166	83.1108	24.2922	46.1881	39.5542	19.3964	29.1171	18.0702	35.1713	85.0261	60.8891
ERR2061555	36.6464	47.5201	68.1452	21.0989	26.7717	15.8104	38.3162	60.8689	15.2195	12.1899	34.7351	28.3012	55.1026	70.6216	83.4886	33.1578	46.946	38.6911	25.7345	23.0814	35.6807	36.3393	89.8956	65.8002
ERR2061556	66.173	81.097	74.6846	69.4207	72.7658	23.6024	73.7965	46.4794	23.9881	51.3941	33.3657	30.4374	70.2727	86.2537	87.1196	17.4449	67.7783	60.7111	12.2004	52.3947	11.5987	30.2622	89.2953	77.9351
ERR2061557	80.7894	87.9011	83.5203	80.5957	83.2468	15.0459	83.3981	28.6076	10.8293	71.7401	17.6775	16.5934	85.1506	91.6562	92.9151	9.2994	79.398	74.7586	8.9334	69.2861	8.977	19.1027	92.5165	89.0577
ERR2061558	72.3437	83.31	74.8902	70.6937	78.3348	12.6843	80.908	30.2419	11.0098	61.5479	20.9755	14.708	76.6004	87.4386	90.5072	15.1134	68.8076	66.3241	6.9041	58.5241	5.863	25.2995	87.3292	83.0761
ERR2061559	75.68	87.6081	81.6786	78.1202	83.001	26.2811	80.6897	36.416	24.6747	55.0752	29.6439	33.5074	76.2266	85.936	82.1645	20.9008	75.4964	62.1628	10.8586	57.7904	8.7634	18.9439	93.7688	80.7837
ERR2061560	78.7187	85.1705	81.1791	74.5067	87.547	22.5033	87.9349	28.0125	21.2356	59.7555	15.4525	26.0992	84.9038	80.7416	89.8038	23.8035	70.0177	64.0603	12.4791	59.3128	10.4915	19.0197	87.3066	84.6199
ERR2061561	76.9556	83.0938	80.3684	73.3699	83.7641	22.1539	82.5	34.5512	20.8113	52.5627	24.7283	24.8804	74.3692	79.7184	86.4839	17.9044	68.2107	60.5824	9.9585	54.0407	10.3902	21.3009	91.811	85.9874
ERR2061566	60.8843	67.7054	80.0121	59.8431	67.046	53.4223	69.2829	54.918	55.7649	49.475	11.5883	54.9506	70.9671	79.6146	89.4031	41.739	56.1758	42.1031	22.1132	44.8784	16.5734	24.0108	84.2675	81.4311
ERR2061567	49.9474	53.06	72.52	46.7117	51.8392	43.3887	55.9755	61.4404	44.2932	39.9635	23.284	47.6171	68.7855	84.1624	87.5433	31.5412	49.5279	38.6058	13.6769	40.0843	9.2888	29.688	73.3689	70.4345
ERR2061568	63.3842	79.7273	72.1995	67.6341	71.078	60.5519	73.1141	65.6127	63.5644	50.2129	33.8208	65.1341	74.6056	82.1231	82.6216	22.0537	70.454	55.8896	23.2962	52.926	15.6623	19.3263	85.4967	67.8777
ERR2061569	80.0653	90.0047	86.4539	80.6927	88.3603	77.208	90.507	66.9664	71.7163	59.3553	10.6755	76.2726	72.0285	75.8772	83.5822	36.6666	78.2997	55.88	34.6857	65.393	19.1207	18.3083	88.8572	81.5934
ERR2061570	81.2392	89.1213	83.888	79.5545	85.1835	71.8065	83.5998	66.5168	71.3188	61.0427	17.3312	70.387	80.2934	85.7562	90.1088	26.261	74.2007	55.0763	28.5728	67.3425	13.6676	23.4965	88.35	82.1566
ERR2061571	72.2281	78.7206	75.7164	70.2031	77.7042	58.9652	76.5892	72.0807	59.331	46.6825	25.8857	59.5863	75.6614	83.9216	90.4048	23.9535	67.1078	51.5176	24.281	54.2735	14.9186	28.5849	86.4032	80.7194
ERR2061572	82.4882	87.3745	85.6515	81.2542	85.3667	76.6756	87.4957	79.7108	76.9633	41.6374	9.8003	51.4715	61.7203	64.4511	91.1084	17.1183	56.3869	39.1577	20.0344	46.648	34.9485	14.4271	89.6435	84.8359
ERR2061573	59.6888	68.3631	67.7274	53.971	66.2224	41.7112	71.4234	63.7877	42.2889	25.2735	29.7357	50.5561	71.0602	76.3018	85.7525	26.0502	52.6258	47.8486	23.3708	38.1644	12.9105	35.5277	85.177	72.3076

## Sheet: CHN CPI CD
sample-id	B1	B2	B3	B5	B6	B7	B9	B12	Lipoate	K	Butyrate	Propionate	Glc	Gal	Fru	Man	Xyl	Ara	Fuc	Rha	Rib	Lac	His	Trp
ERR2061281	78.9372	84.3095	94.9924	85.2391	94.852	77.1039	81.2882	62.3539	78.1876	73.9148	3.7341	77.4787	92.1434	80.1115	96.199	75.0646	81.7163	70.9116	49.5528	79.5141	33.049	24.8845	98.7066	95.5203
ERR2061299	93.4187	94.263	86.2551	41.9783	93.1114	91.9906	91.8234	77.578	40.2792	38.8887	54.3271	76.7782	90.2739	94.5965	92.2993	30.7361	39.8006	23.6329	67.7669	27.779	74.5429	18.2759	50.6925	49.078
ERR2061303	60.8579	72.099	63.0424	50.6822	56.0945	31.6963	48.6548	66.4715	27.3445	24.3304	49.0551	37.115	56.9407	79.1669	82.8951	18.3939	37.8352	28.7048	26.9478	17.8975	27.5691	49.2151	84.4455	68.327
ERR2061306	72.5783	79.9394	78.705	64.9873	78.0338	66.6846	73.2252	62.8269	57.2557	55.4989	19.0748	61.2355	73.7873	80.7124	86.5209	43.1513	65.0643	51.5046	37.2454	53.2964	31.409	24.8898	90.7004	79.7651
ERR2061308	85.6783	71.0347	94.6943	45.048	74.671	50.9799	80.1755	71.2057	35.8585	28.1796	21.4453	53.8676	81.1459	77.2634	87.3913	44.1063	66.1474	41.5337	51.5751	41.581	45.9949	47.5287	82.2835	72.7007
ERR2061311	54.655	83.5684	57.6575	50.8645	59.2431	63.5734	75.353	71.9907	43.167	38.8359	38.9392	58.8005	81.8805	84.2804	93.2194	27.3865	49.5309	41.9431	23.9698	36.0274	38.9957	28.7138	71.6784	63.0217
ERR2061314	89.2907	93.6587	89.9314	73.0633	89.3565	72.2018	76.8593	73.1687	66.0239	64.8185	12.5062	72.0135	78.6959	79.7725	92.8911	30.7303	84.5867	44.9738	39.1743	53.0743	21.5821	25.5009	92.827	89.1472
ERR2061326	68.3986	83.1754	76.7156	70.4927	73.1584	60.3117	74.3356	70.2634	64.3187	54.7493	22.6447	66.9519	73.9919	83.9779	82.3421	23.4923	67.9489	39.4744	17.4995	60.308	17.1108	18.0652	95.1829	74.7874
ERR2061328	67.3111	72.1819	75.6493	72.4288	71.036	65.3274	73.6351	66.663	62.0155	61.3187	16.9456	71.0158	76.8028	72.5955	78.7858	30.5354	71.4716	33.0264	29.4337	57.4936	35.216	22.3076	97.712	76.7895
ERR2061330	48.9553	73.485	78.7965	41.9232	46.0491	27.8446	75.1261	58.8856	35.7085	31.8704	31.1962	45.3557	70.3241	71.7614	71.0084	30.8402	45.5724	34.8971	20.5017	21.791	21.254	34.9022	76.2872	49.7558
ERR2061334	59.7304	65.198	85.4463	65.6757	79.4956	55.6067	61.428	52.106	53.9144	51.3041	16.9814	77.2993	90.3	71.5248	93.9373	44.9271	67.4849	53.3646	64.5724	61.4642	26.8891	25.1597	87.3446	82.8152
ERR2061336	69.722	82.0878	84.3772	72.8679	75.6582	64.2225	80.0003	72.3261	65.8136	45.0805	17.0389	70.6825	73.4944	81.9483	81.1407	29.6256	68.7008	58.0105	30.7408	58.4618	14.0077	14.284	93.7936	82.8237
ERR2061338	62.4077	77.4262	49.5665	45.3005	51.9862	68.1416	88.6283	47.1943	44.3534	66.2402	7.5594	46.9586	48.8723	60.3616	92.1509	60.1425	40.0428	38.8246	38.5508	38.8069	60.4447	48.5069	84.4143	90.9481
ERR2061339	94.0222	97.3372	93.4831	93.0314	93.4947	92.3542	95.6458	50.0052	89.4466	92.1985	3.969	59.4527	92.7532	92.1178	97.9699	49.4171	88.7657	75.061	60.1418	75.626	48.4291	43.4729	98.1284	97.0156
ERR2061341	79.2303	83.9015	77.7332	65.8616	80.4676	76.5295	83.8821	69.1691	60.1136	57.0695	21.8342	60.6592	81.0929	83.2484	90.2278	29.4761	68.6384	31.4072	56.1069	29.7062	33.2306	25.7095	79.1125	74.2203
ERR2061343	80.9802	84.645	86.8266	74.6255	82.6504	76.2424	89.7116	66.5089	73.235	67.8684	8.1827	75.8608	84.4565	86.3073	91.9304	56.1204	75.3583	55.7457	36.9613	58.5105	7.8722	14.2817	87.4982	84.066
ERR2061345	82.218	90.3596	85.1585	84.9213	87.7256	67.3894	73.7813	74.3309	59.4209	47.474	31.5335	64.577	68.7523	88.0255	86.3412	44.72	57.138	49.0732	27.0813	53.4669	15.5701	27.047	90.845	81.0361
ERR2061355	84.0834	89.8911	88.971	56.9199	88.9056	83.4487	85.8654	80.2816	55.2929	41.8433	38.6688	54.6417	89.8529	90.9869	93.9389	33.5137	85.3206	36.58	25.8821	51.8698	44.8247	13.7868	64.4876	61.2025
ERR2061358	78.3458	86.9413	93.3231	84.0489	91.7476	67.6579	92.0584	56.1799	78.4986	64.6415	8.4637	80.2228	90.5586	86.4087	80.5907	37.4845	63.8094	31.9065	51.9024	44.9102	7.3959	16.6826	97.4061	82.0025
ERR2061361	65.5298	86.1022	60.1793	60.6629	64.9107	65.9172	83.0416	68.7484	46.8423	44.7183	18.5693	60.6776	52.678	66.4022	86.1367	42.2529	50.2156	40.1648	29.7651	39.2366	34.8342	24.9642	84.9963	84.7553
ERR2061363	91.0321	96.4633	97.1644	85.7537	95.1053	76.4986	83.147	55.3301	72.2048	66.2882	27.0351	71.9461	86.2086	91.9027	80.2364	17.7712	60.4182	15.7338	51.0988	33.3202	14.2766	16.1282	85.9985	86.1831
ERR2061364	77.2636	80.7079	76.8506	70.3023	75.4286	70.7769	79.1867	58.5636	58.117	50.6883	19.3652	72.9744	73.7971	78.6242	89.1198	37.8746	74.4487	65.2083	49.5	54.3554	27.3433	18.3836	84.0815	79.8137
ERR2061365	67.8832	89.1116	61.3355	58.5337	62.6092	78.4652	86.6205	43.5794	64.2152	73.3058	11.9305	68.067	61.4828	74.4976	88.7059	26.3718	54.8093	37.3665	36.0831	44.8971	22.9919	13.2282	83.3315	85.535
ERR2061366	73.2247	80.8156	75.2389	73.061	77.9035	72.3414	80.7342	66.7275	64.5064	58.2442	8.2786	76.9352	72.0897	68.8857	84.3885	56.5023	63.7853	52.5384	34.906	55.0594	30.5486	19.1056	89.1866	82.852
ERR2061367	60.2933	76.7242	64.3601	14.6734	21.2394	15.3427	58.4828	82.8177	12.8553	10.2785	45.7874	61.2363	68.6386	70.1492	83.0722	74.6292	59.6751	73.9694	51.0768	27.7457	51.2744	50.6432	79.0403	73.7232
ERR2061369	88.5746	96.4451	44.5478	37.3198	41.9107	72.2914	92.1564	41.3641	31.6906	18.8116	61.1888	35.6233	37.5314	31.3015	91.0564	25.8165	28.2164	26.7158	29.303	25.4042	17.9594	13.8748	97.8056	95.8575
ERR2061380	72.715	81.6721	80.5347	72.1136	75.474	63.7147	81.6998	29.9896	58.1713	63.5969	22.7892	73.4237	80.0798	84.0731	86.0429	67.4001	56.9052	54.6843	44.2047	62.7897	21.1385	22.4595	86.244	84.1711
ERR2061381	85.9217	90.1562	72.4453	79.592	90.8335	79.6543	93.6833	68.1016	60.2989	51.7712	7.2764	71.3622	72.3848	67.3911	93.2319	43.5903	58.5718	33.3603	44.3192	41.8804	40.704	19.8699	88.2199	88.9174
ERR2061382	45.5328	71.3487	78.3083	68.2034	86.0246	34.4704	90.3285	29.3274	62.6536	23.3394	38.1969	56.037	43.7016	36.1574	49.5229	24.565	24.1841	24.1761	18.3184	15.7833	11.8125	19.4801	53.2954	56.7819
ERR2061383	75.0106	85.1718	90.159	74.2107	87.4678	72.2532	78.7788	56.5523	66.7663	52.7074	14.8772	77.331	81.7804	78.8993	88.0223	50.6801	65.3708	38.1059	64.2551	49.3339	26.2788	16.9493	89.5602	85.3294
ERR2061386	60.3406	73.9859	63.839	56.9027	60.5454	51.6153	63.4728	61.2016	49.1844	45.9338	32.2224	60.6183	55.9633	77.1718	75.8507	23.5595	54.15	36.8984	29.1775	36.4134	21.9547	28.775	85.7982	63.334
ERR2061387	23.8615	37.7049	23.1001	19.6899	45.2415	23.2345	86.4391	22.107	16.3497	18.6924	2.1721	20.242	38.2161	39.2221	89.7076	78.1872	21.1605	20.9896	14.8604	16.8117	33.0799	69.7454	59.3735	75.6036
ERR2061388	64.7817	81.5704	57.5188	49.6941	56.1556	63.8778	77.6012	67.9167	44.1107	46.1714	16.5774	61.7751	60.1474	61.4938	86.4141	30.3128	39.5837	27.5089	22.6845	27.4144	35.2606	28.8727	71.4976	67.2975
ERR2061389	64.3919	88.0691	73.5683	72.0862	72.9871	58.7006	80.1796	59.7901	62.5055	49.665	15.2653	74.9945	69.5572	76.8648	72.7095	56.7169	57.2253	48.2014	34.0572	58.5781	23.3134	13.7452	96.7921	74.4686
ERR2061390	80.2533	90.9152	68.2965	67.9943	70.2737	66.185	75.5262	78.6322	58.4604	22.9558	23.986	49.2011	37.4028	52.1918	66.5708	40.071	45.5983	39.8438	18.04	38.9953	38.9254	18.8292	92.1045	88.4066
ERR2061395	38.2934	43.3715	39.869	54.9459	38.9287	33.919	70.284	32.708	30.882	60.4342	5.7986	27.0745	86.1779	54.6621	98.0025	66.5311	31.6995	34.8218	23.786	17.2728	66.1826	44.4302	43.4245	42.3334
ERR2061398	74.6852	94.8692	91.5164	88.5814	90.8917	74.0606	93.3607	38.1749	85.1783	64.1649	18.6151	77.6168	74.5948	77.0057	79.7477	57.2474	70.1384	62.6029	51.2468	66.3068	20.8381	17.6237	82.4795	78.5084
ERR2061399	75.4863	81.2484	75.4993	65.5298	76.772	73.6385	79.1985	70.645	58.4094	53.0449	17.4105	69.1262	68.3273	76.5332	84.4284	34.9461	62.3023	45.0565	24.2921	54.2057	32.0432	19.6503	84.8462	79.8969
ERR2061400	73.1907	79.6638	75.055	55.5151	61.0131	40.7314	79.7242	72.0294	40.6741	36.6689	39.5917	51.9674	69.8191	75.0379	85.2301	40.2596	42.928	32.3565	30.9112	33.2593	46.2686	22.7062	65.6065	63.1083
ERR2061411	89.4418	94.7581	93.3974	90.4481	90.6928	85.1473	90.2308	44.463	83.3913	82.4422	7.8265	81.9724	92.0108	94.1071	95.5231	69.5096	83.6446	73.2355	67.9211	71.6146	21.9579	16.0639	97.3548	95.0721
ERR2061413	74.5565	91.166	78.6197	75.7629	77.917	53.3674	87.0978	38.3313	40.2727	65.3025	11.7635	53.097	70.9556	76.941	77.5881	26.9604	74.571	69.4242	30.2839	64.2095	28.5373	16.0115	93.5501	86.0108
ERR2061414	69.9748	90.754	72.1531	63.3684	71.8057	61.3731	80.9398	43.2902	43.0862	54.7006	10.5825	63.3141	60.5907	67.0277	74.1376	17.002	75.678	62.097	39.686	53.2645	28.1998	19.2816	93.7154	87.5257
ERR2061415	65.7235	94.6395	57.671	56.3585	55.4513	87.4731	93.0616	44.5425	58.0261	86.7145	4.9862	52.2003	55.109	64.3425	96.7778	54.1601	52.362	50.0519	47.3585	49.6157	65.1669	42.5299	92.5487	95.7835
ERR2061416	63.9662	72.713	60.8696	50.9791	52.8075	70.9432	72.1629	52.9882	42.0215	56.235	22.7797	40.0957	60.8294	75.3776	95.5671	63.7426	56.8178	55.0911	42.9109	46.0828	56.0899	49.8662	91.1324	86.6188
ERR2061418	94.8597	98.6952	80.4985	90.9673	95.2631	90.3956	94.4812	75.8407	85.1017	86.8867	10.0836	74.5678	94.9966	95.8749	82.6505	7.739	86.8214	9.8845	64.876	10.5254	26.9467	8.1321	94.2061	92.3031
ERR2061426	55.5993	77.5693	48.3017	42.0763	45.5745	35.9492	50.9256	63.3736	32.9581	35.9803	42.7131	47.6806	53.0105	79.9447	79.7334	38.9565	60.3564	43.2771	31.2258	25.328	40.9161	35.304	74.6124	57.8079
ERR2061427	64.0338	87.8865	88.6966	65.1844	69.5231	59.3142	77.8183	76.6696	62.6326	52.4575	19.3333	78.2635	79.4781	80.7026	87.8928	39.3174	73.9523	43.8445	61.2919	36.7292	27.7712	24.9147	96.5316	90.832
ERR2061429	46.464	53.3349	45.7827	60.9132	58.0944	42.4458	81.5063	44.1439	48.0954	34.2986	6.2262	36.4935	65.8711	61.7875	86.1751	53.4141	39.5036	44.264	25.6445	30.7727	41.6145	31.1058	50.4268	61.2994
ERR2061430	76.4047	84.6047	61.975	59.734	63.7764	64.1252	81.8435	43.178	42.4405	50.0606	32.8819	46.8984	63.6407	70.01	81.0242	23.8	58.6423	44.8481	22.3307	47.5425	7.9121	15.0946	94.9947	78.6349
ERR2061431	90.4254	93.5946	92.2903	88.9259	91.865	83.5629	89.2322	22.1176	81.5063	82.6548	7.585	41.8715	87.2765	89.5548	96.3933	82.8812	71.0113	64.5382	60.9022	70.4105	62.4613	60.286	96.4497	95.0632

## Sheet: ESP CPI HC
sample-id	B1	B2	B3	B5	B6	B7	B9	B12	Lipoate	K	Butyrate	Propionate	Glc	Gal	Fru	Man	Xyl	Ara	Fuc	Rha	Rib	Lac	His	Trp
SRR6463396	55.0427	68.5656	78.8711	50.0148	52.6767	30.786	55.7914	59.2077	29.4627	20.8717	36.1185	45.2562	59.5118	74.0096	69.6572	24.2874	42.3131	29.2392	11.582	23.9554	12.1557	31.5286	89.0406	70.2812
SRR6463395	53.0721	73.5845	71.4025	51.5802	65.7544	27.5024	62.2469	58.1459	32.9549	24.4488	38.8968	42.3002	58.2682	70.7192	72.3625	16.491	53.7514	29.2772	19.0156	23.4137	13.6016	37.2654	88.1106	69.048
SRR6463394	78.6437	87.89	85.9676	77.4732	79.1247	9.5478	84.6875	23.3811	8.0833	67.0761	17.4421	16.4888	81.1384	85.378	88.2248	6.7231	74.9113	67.9181	4.246	66.393	6.5029	15.0553	97.1574	86.6723
SRR6463393	79.5419	91.0742	87.1256	81.6555	86.4021	20.8367	85.024	22.9795	23.7636	69.4216	17.2773	18.3075	81.294	88.1176	84.8353	17.9901	75.2739	67.9619	14.0046	63.2236	15.2587	18.976	91.8606	83.0158
SRR6463400	60.51	82.1487	72.3368	34.6161	39.5536	27.3865	70.5027	61.6911	30.2933	26.6489	31.1481	54.1905	71.9267	68.5118	86.3937	42.7206	46.388	38.1622	26.978	26.7638	10.8658	54.5452	90.8957	64.5661
SRR6463399	53.8751	79.5563	74.3112	57.165	68.1877	34.6567	65.1927	67.9519	42.7539	27.8629	41.8551	52.1396	55.0173	75.7746	75.0817	37.3117	43.555	34.4134	10.1048	36.9751	9.6374	36.1814	88.6191	57.1497
SRR6463398	54.6267	68.9738	71.1947	48.2542	57.7088	28.2928	59.6193	59.7479	26.9333	19.5584	39.6191	47.6506	55.6944	70.4933	74.0601	23.1937	54.2819	32.2209	25.8911	24.5153	21.02	35.5403	89.8728	73.7799
SRR6463397	63.2857	77.098	77.1285	57.1857	68.3267	32.9351	70.8445	51.671	34.3705	40.3435	34.3082	43.3226	68.9047	81.4032	74.1152	21.9435	53.5164	25.9482	13.5797	34.0165	13.3089	34.9121	87.6078	69.4026
SRR6463392	89.7563	93.8006	92.9936	88.0804	90.9962	4.375	86.5878	17.9162	4.3764	78.1722	13.8304	7.987	87.2564	93.2775	93.9026	6.2216	85.0696	80.5664	2.495	78.2696	4.5648	13.6829	97.5616	92.6432
SRR6463221	57.8721	73.3307	71.6473	47.2201	58.4592	21.6458	59.4042	66.346	20.5656	14.4421	48.0616	42.7307	59.2841	69.0007	72.0758	20.9136	44.0139	24.2377	13.0441	19.5973	19.943	46.4735	84.6496	63.7714
SRR6463274	69.0273	80.5157	79.3754	64.1005	64.859	16.1984	71.9563	42.9083	16.2581	38.9553	26.7177	30.1589	72.6408	79.6161	79.4417	13.4729	66.2215	56.4044	11.0849	49.7939	10.2414	20.2838	93.4471	74.6169
SRR6463275	33.5958	80.2031	52.624	37.8389	46.0804	22.7216	57.2467	51.6199	22.6256	17.8399	51.6368	36.9515	39.1334	60.9013	48.0703	12.721	47.0456	25.1428	10.7409	14.0782	12.2102	21.0776	81.4727	52.0241
SRR6463276	65.8464	84.4291	79.6546	68.3406	74.7129	44.7279	65.5048	56.2315	49.267	33.215	35.6594	54.8536	56.9419	76.4837	77.4631	15.1678	58.8467	40.5482	26.7512	41.6466	10.4992	29.4812	90.9405	75.5209
SRR6463277	50.0195	71.262	68.8022	50.5941	58.297	28.9492	61.117	47.6259	34.0224	23.8372	44.7271	47.6533	46.7293	72.6742	68.5874	23.8728	43.7522	32.5384	21.9071	21.9658	17.0699	30.2565	87.6784	68.9759
SRR6463270	65.6282	82.845	81.1231	62.7246	73.1638	24.2462	67.0518	50.5143	27.6225	23.0045	45.5998	34.7355	53.1198	81.4212	76.7969	14.2455	40.2987	27.9333	16.7471	25.0575	13.0525	42.7576	88.3328	71.9388
SRR6463271	60.4706	81.348	75.4486	64.287	66.1895	50.7691	75.4924	42.507	53.8752	37.6162	28.6386	60.0599	66.0861	78.4779	73.918	31.6034	65.0155	52.2287	42.0466	46.9684	21.1776	25.858	89.641	70.5164
SRR6463272	60.4565	85.0856	77.0551	68.0503	72.0327	17.7256	76.4877	31.4271	25.6323	45.6195	31.1497	33.7294	63.0825	74.1314	67.4693	11.9	67.0255	53.164	10.7106	48.9804	7.7448	17.4132	85.8771	68.538
SRR6463273	48.1491	75.6528	61.9979	45.5403	55.3682	18.0165	65.6858	47.1592	15.0798	21.9768	39.8229	30.9871	49.048	62.5049	60.0001	13.195	58.3348	38.7695	14.394	28.7709	15.9517	21.6629	88.1598	59.6585
SRR6463268	64.2936	71.9009	79.5969	36.3753	45.5878	12.5596	60.5901	70.8578	11.514	5.9858	39.8558	46.399	63.6198	60.9723	82.1989	29.5785	49.6426	34.7645	21.5477	24.8955	15.0807	56.9982	94.3257	71.8206
SRR6463269	76.4033	80.9398	91.5457	64.564	68.5003	43.2677	71.3105	44.6557	44.5525	37.3622	26.7696	54.9375	78.9998	74.0973	50.6024	23.6127	28.0605	23.8388	48.293	16.6125	11.7266	32.3041	95.2424	82.702
SRR6463199	57.2878	67.4311	73.8231	48.9929	56.0467	35.55	66.7838	50.4563	35.7369	27.4733	32.7345	49.96	56.9828	76.1566	77.0637	22.9028	56.7175	29.0081	12.7389	32.2518	14.7156	30.8117	94.1248	75.9071
SRR6463200	54.9713	67.6167	75.5617	44.6062	51.0735	27.7608	57.6176	60.1382	28.0833	15.2674	37.0202	47.1171	52.9571	73.4898	74.4965	27.2111	42.7425	32.1895	23.7322	25.402	18.6541	34.0574	91.8436	72.2989
SRR6463201	74.5398	84.0119	81.6731	68.2634	75.3618	7.6757	81.001	31.6704	4.6033	55.0118	20.8437	14.8682	74.1258	81.8237	86.0368	8.9704	74.3633	66.4135	8.4056	59.2392	10.6773	21.963	96.8204	83.6931
SRR6463202	87.8031	93.2558	90.7954	86.8634	90.311	11.5401	92.9758	18.2145	10.7135	75.9217	8.1883	14.1418	87.7566	91.3337	92.9962	5.332	86.986	82.7723	9.6594	81.3163	4.1673	7.9025	97.4288	91.3593
SRR6463195	60.5432	75.3155	77.6752	54.0854	63.6139	31.5192	64.175	49.701	37.118	25.9726	37.2854	50.4128	56.3353	71.1993	77.6687	16.8363	48.2388	33.8033	24.1749	25.9189	14.5998	37.18	88.5603	72.9514
SRR6463196	65.7328	76.1054	79.9207	53.9111	63.1667	34.7004	61.2472	51.5759	35.0608	28.7437	34.8334	49.6425	59.6984	78.9777	86.0054	17.3946	45.6549	36.9522	28.1265	29.7833	14.7309	39.977	93.8552	75.4622
SRR6463197	40.1046	73.9742	52.1178	56.6041	63.3635	16.5585	70.1067	43.2544	18.2324	25.9119	46.1617	24.8404	46.0292	57.546	69.4836	15.5494	36.55	23.8009	15.0157	14.4579	22.1652	32.0934	83.9293	62.9586
SRR6463198	58.3073	77.68	70.2906	59.2841	65.3913	7.4921	72.4978	40.2024	17.5534	47.9949	29.695	16.3094	68.7449	82.5367	82.5913	15.6389	34.3205	28.5768	29.2005	16.3878	15.6557	27.9328	60.9394	45.862
SRR6463207	76.8655	85.0638	84.0779	71.9557	79.0959	18.7369	79.9108	38.2958	16.0609	53.164	20.672	27.8719	70.0249	80.2935	81.8757	13.6769	67.934	60.3668	9.2475	56.5635	8.0487	22.1386	90.576	78.4668
SRR6463208	55.0927	76.9124	76.1301	54.9913	64.721	22.5308	70.9638	56.8757	36.1334	17.3991	30.3671	50.6831	59.7563	69.5075	60.3057	29.6802	48.4032	31.3674	15.9544	33.4856	19.3728	29.7973	88.0396	54.5574
SRR6463095	55.74	66.5409	71.279	41.2882	58.6064	17.693	54.794	61.0997	13.7206	12.8043	47.4809	33.2904	65.2813	63.8372	73.9728	21.0233	39.9216	17.339	10.9276	16.7548	12.4991	63.0319	96.2904	73.8202
SRR6463094	61.4232	78.8778	81.1031	59.0853	65.9296	38.6476	70.3812	50.0462	40.9224	30.0224	36.1051	55.7112	63.9225	72.4252	68.8283	16.9728	52.2691	22.4201	11.7749	36.0394	15.1089	30.4851	91.6406	69.2121
SRR6463093	59.6667	80.276	82.3429	68.8702	77.5748	46.6432	79.3542	34.9286	47.0893	44.0914	30.5483	46.2045	61.6343	71.9736	35.1351	10.3089	38.8243	18.7537	40.9731	15.0719	9.6071	6.3197	97.1634	77.4082
SRR6463092	64.1552	71.886	85.3821	54.4518	63.2143	13.4377	71.8342	39.3777	9.8702	37.6657	23.6046	23.3665	64.2793	77.7711	80.1762	14.034	59.757	48.1634	12.6605	39.5713	13.0456	25.4218	96.3984	77.3251
SRR6463091	58.9445	81.0176	79.5677	62.9307	71.1475	43.537	74.032	54.3662	51.6062	26.9877	24.3584	61.4193	58.9038	75.8904	64.6963	27.7728	57.7987	38.5625	25.9311	40.06	9.5732	21.1685	90.461	66.6639
SRR6463090	67.9935	78.1765	79.6323	58.8561	67.1023	38.6595	68.0812	71.4228	39.058	26.5001	32.1544	55.7728	64.3837	77.3361	79.5859	34.4035	64.8643	48.0237	23.5414	40.5476	17.5234	36.0186	92.1048	76.254
SRR6463089	61.949	79.3924	75.819	60.9508	67.3083	39.4352	68.047	49.4331	40.482	32.9045	38.6323	54.2075	59.7351	81.0083	70.8694	20.0383	50.1127	34.1288	22.345	33.2917	14.4163	31.1525	92.2823	64.6713
SRR6463088	61.6768	77.0527	77.6277	56.2511	65.3568	32.6881	64.2769	54.3901	33.1157	29.3991	40.4929	49.5665	62.2757	75.835	74.4058	20.9205	47.8362	34.5336	25.061	29.0729	19.1095	32.1155	89.0276	65.2702
SRR6463097	31.8175	72.9396	58.6099	34.4578	50.4576	17.2464	57.6078	36.9199	24.9362	17.0407	45.6242	37.5422	34.3418	68.5086	53.0414	13.9688	57.7977	34.8786	9.8074	22.381	13.8233	14.3214	94.6529	55.3288
SRR6463096	48.7089	74.0724	67.8106	31.87	41.8111	12.6752	59.9017	51.0842	14.6554	16.6237	36.9736	38.1285	55.0834	67.3496	62.7043	19.7741	57.2011	39.6866	14.8746	28.9398	16.2504	29.1924	93.2321	60.9832
SRR6463125	60.6884	80.2469	77.3909	58.2526	72.1067	21.2857	69.5572	43.2324	28.8805	43.4576	31.6101	30.4264	69.0646	80.547	74.8454	11.5457	48.0392	30.6944	23.748	30.511	12.6798	34.0796	77.4757	60.0738
SRR6463124	55.557	74.8381	71.2393	47.7038	63.113	21.6704	65.1997	49.2099	25.1781	29.4257	39.7711	39.6086	63.4469	71.8318	70.3644	16.4062	56.9462	36.2739	22.6588	27.3967	16.9363	34.4989	87.3845	64.1827
SRR6463123	74.335	87.8976	85.3484	75.6484	79.1389	10.4967	80.0852	29.1829	15.1204	57.1761	21.9924	24.7082	77.4476	84.0101	81.799	12.8865	74.7715	66.4678	6.941	63.9213	9.292	15.897	93.2022	79.5009
SRR6463122	67.2875	83.9631	79.4704	64.7887	72.7492	40.0916	72.71	43.3614	43.1576	46.0425	32.9706	49.9181	68.4792	83.2747	77.8386	13.5761	55.0864	38.9029	31.7986	40.2117	12.9595	29.7738	87.5563	69.3947
SRR6463121	65.6974	74.1442	74.2934	34.332	40.9375	15.742	65.4244	70.3468	12.6966	14.8435	33.2982	43.8255	69.6956	69.4039	89.4544	61.1437	43.7599	49.3459	37.6066	14.0898	36.1423	73.5454	81.311	72.6548
SRR6463120	37.5256	55.4836	59.4833	33.3695	41.4406	6.6252	34.0089	61.0412	8.8955	5.5943	57.1994	19.6469	47.1174	76.6973	75.0209	13.6744	44.6755	28.9363	7.4328	8.272	26.0464	39.9306	90.6113	57.2221
SRR6463010	38.6166	36.115	52.1683	15.3919	46.7203	3.9388	76.7246	41.1229	4.9945	4.7204	17.017	28.6014	40.3311	40.077	51.61	25.333	39.8369	19.0798	12.9193	9.8672	16.8435	44.1245	87.6972	60.4932
SRR6463011	51.9192	72.7517	66.4963	46.606	55.4025	30.3479	59.9281	59.67	28.9021	21.8199	41.6012	44.5755	54.528	72.461	78.3926	19.6851	41.0597	32.5741	23.3991	23.2637	16.0975	45.3668	88.7197	61.8678
SRR6463012	58.4585	80.1103	70.6048	55.4668	63.5048	27.13	51.8056	65.9293	25.557	21.4202	47.934	36.5949	50.1009	78.685	77.5581	18.6191	36.2001	25.7352	16.8684	22.867	13.1262	49.156	91.0671	65.7144
SRR6463013	86.9998	92.3588	90.7694	84.52	89.999	7.7301	87.8416	15.4299	7.3021	78.4058	11.1353	10.1156	87.575	92.5049	93.4795	3.9247	85.7704	80.4466	6.4092	78.4421	4.5178	11.8948	97.1373	88.5722
SRR6463014	42.2749	58.8239	61.7751	38.8839	54.7118	17.5812	61.0048	45.8741	17.6699	15.841	40.4204	32.0278	56.7072	64.2864	65.5023	17.6399	48.6988	22.7812	14.7419	15.7854	17.485	41.5952	92.4035	73.6991
SRR6463015	44.7012	60.1627	61.2836	43.0439	53.42	17.8912	62.161	51.7057	16.7558	15.4294	47.2153	30.3671	54.2029	64.4474	68.1306	17.6241	50.1414	26.6154	12.885	17.4159	18.4095	41.8874	91.7832	70.8756
SRR6463016	47.4309	70.3716	64.7001	47.2135	56.2865	7.1449	51.0743	61.4524	12.2519	5.2609	60.5207	25.624	44.0416	65.7898	68.2833	24.7422	40.5003	21.8749	8.5192	9.3708	18.2863	46.3071	89.9366	63.8391
SRR6463017	51.0888	74.3642	68.6549	51.6794	63.5727	18.981	52.0546	64.5001	26.0304	12.8665	54.4437	36.3118	47.1695	69.9357	73.312	26.7028	50.6053	31.7215	10.433	20.868	14.5344	45.2709	87.2735	65.2189
SRR6463008	75.8869	61.8902	81.5106	46.4848	56.8138	43.3387	79.137	81.3436	42.8378	39.8107	13.2724	72.9526	86.5871	75.0672	57.418	39.4759	64.8516	54.4635	52.0257	46.1727	39.2857	28.1858	86.1641	81.4883
SRR6463009	56.4734	68.4262	68.8266	45.9491	57.9435	23.0047	54.1919	71.993	22.9473	17.3537	50.5881	39.6018	55.0297	74.5526	75.2994	29.8657	48.0875	36.7412	13.1645	21.8417	22.3414	47.7355	86.5617	61.2739
SRR6463322	55.6117	71.0297	75.5424	45.4714	52.5545	30.5934	59.5378	62.1865	28.916	16.3176	38.5556	53.0402	54.6407	63.468	67.2771	29.6533	40.2546	24.382	18.8499	18.7009	15.4606	33.6098	85.783	62.0716
SRR6463323	66.3219	78.2329	81.4748	62.5749	67.5665	51.4298	71.2408	57.8943	51.5089	40.0439	27.0978	66.2292	71.8977	79.1849	80.9288	35.9554	43.9351	25.8457	19.4419	31.9689	11.0183	26.8483	87.8008	72.4711
SRR6463324	78.9618	87.4363	85.5793	74.1797	76.2934	13.9854	79.2314	39.91	12.5148	57.8035	24.5984	24.7426	80.6028	84.6592	84.2731	12.4169	69.1307	65.9707	9.3721	60.6533	8.449	22.454	88.112	80.0274
SRR6463325	57.501	74.2593	69.3042	43.2047	49.4912	29.763	73.3114	66.9049	24.751	25.0798	32.2857	57.6883	65.3121	62.8449	62.6257	27.3832	53.1245	42.1774	18.5132	35.924	20.4247	32.2785	76.1496	56.5136
SRR6463318	54.1966	69.1313	70.0011	43.476	52.6915	22.8047	54.4548	66.101	20.2495	18.3898	37.018	41.2003	56.3265	72.9357	75.0909	30.6292	51.187	34.9763	19.2147	23.6733	23.2169	39.2689	89.2886	66.997
SRR6463319	50.6036	70.6287	79.3085	56.9026	68.2797	33.7711	69.9718	41.8794	42.9154	27.4396	33.67	49.9551	62.82	73.8643	68.8101	16.8077	50.6289	35.0765	26.6573	38.014	7.5103	26.9623	90.4969	66.3378
SRR6463320	42.5548	69.8243	64.0906	50.9875	57.6918	20.2835	63.281	54.8759	25.1078	14.6412	48.8372	41.7862	50.5421	60.5588	60.2983	24.1992	46.0368	26.6593	20.461	21.9153	20.0897	34.3159	85.2599	59.9377
SRR6463321	59.6526	76.3287	79.1422	62.3964	67.3318	44.7946	70.3602	35.1248	46.8595	39.8142	30.3465	46.8272	65.9865	77.2253	40.7714	16.3546	32.6527	18.5734	42.5445	14.2066	12.4968	18.2656	91.9257	75.2228
SRR6463326	45.8666	66.423	75.5574	46.0733	52.5406	27.9746	61.1856	44.2167	30.0424	23.3724	35.1913	37.4413	49.5352	69.2052	49.8837	14.568	38.7158	21.0635	24.9587	17.2173	15.3194	21.2225	94.994	71.7048
SRR6463327	75.4856	85.3144	84.5012	71.5043	78.0213	71.959	87.4235	22.3696	70.9216	68.1678	17.0262	59.2502	84.7177	88.7614	24.8082	14.1764	27.7654	21.4316	70.752	13.7001	13.2774	17.1142	97.2221	90.8783
SRR6463021	60.6073	79.6944	75.2637	61.3189	66.8644	23.9115	73.3732	35.5887	20.828	47.1176	26.2189	30.2366	64.3159	77.7622	73.2508	11.1372	65.9097	53.3332	15.3655	47.6191	12.7744	18.8392	93.5757	77.5949
SRR6463020	79.6689	90.067	84.5092	78.068	80.9915	13.8011	84.0448	28.1704	9.0339	64.8039	18.2716	18.9804	78.0158	86.9059	86.3377	7.5448	78.7091	73.9266	7.8787	68.5134	11.489	15.5477	96.9766	87.923
SRR6463019	74.7606	81.8989	82.8823	68.2084	76.2926	7.2405	81.7325	30.0044	6.8968	51.2713	26.5069	17.6511	70.845	82.0297	83.0449	11.8001	73.9126	60.9402	9.2902	52.012	11.3237	24.4523	95.5382	81.4316
SRR6463018	66.966	76.92	78.5851	64.9735	70.6994	10.3634	75.6082	36.8958	10.9329	46.9976	27.4273	22.0912	70.3714	77.5724	79.4228	14.7971	74.5609	56.6702	10.9896	50.6735	10.9846	20.1002	91.5904	83.6693
SRR6463025	76.5729	77.672	84.7469	59.1928	64.9002	27.2664	55.3154	87.8173	21.0017	19.6436	49.0099	47.0027	76.0714	73.5374	90.3075	32.5524	40.4785	35.7531	16.6333	26.5116	14.8211	52.1667	93.5265	76.4626
SRR6463024	59.8036	80.0697	78.4538	57.2388	68.7527	40.8938	65.6005	51.3498	45.2248	29.8662	30.5623	54.2372	60.9223	68.0152	61.8663	22.846	57.0749	34.7287	17.8367	32.2879	10.3273	30.0144	89.8207	71.5934
SRR6463023	64.7202	78.88	76.5879	61.2853	68.4557	41.4517	72.8675	58.5703	43.1237	25.2924	33.3502	58.7502	61.8062	72.2356	69.7783	27.7508	56.3228	41.6482	20.7607	32.0117	16.8116	30.8548	90.2509	74.6465
SRR6463022	50.0879	70.1607	77.9979	55.5958	67.9414	34.2079	69.1518	42.6204	41.606	26.9399	33.7107	48.7466	62.976	74.5054	68.9308	16.7894	51.4243	34.8856	26.9111	36.9346	8.3246	26.2427	91.2112	64.9477
SRR6463027	58.204	73.9114	68.425	60.4369	64.9074	12.9413	64.6502	32.7482	14.7815	40.6296	28.1625	20.5253	71.926	68.4434	81.1099	22.3255	46.343	40.2902	6.1689	47.9955	9.1631	32.4706	75.556	58.9406
SRR6463026	81.2564	92.1225	89.4477	85.0859	87.558	9.6993	90.1865	14.0205	10.8489	74.5638	13.9801	14.6105	83.8253	88.5999	85.5377	6.8819	76.82	71.9288	3.6725	72.5223	5.4497	8.8628	93.2855	83.1266
SRR6463316	64.9352	86.406	82.4901	58.0085	74.526	31.9649	75.5652	46.6024	39.9481	53.0274	22.0261	41.0624	75.9362	82.8939	75.1433	25.5921	53.2894	31.2136	16.491	39.2665	12.2081	26.6039	74.809	55.5934
SRR6463317	79.2939	86.4086	85.2877	72.1609	78.8033	54.8922	73.3979	66.3508	55.9958	61.1101	26.9821	60.9737	83.3512	91.6526	89.3505	43.9077	64.6114	44.9619	9.7261	55.9436	9.9828	27.5523	88.2282	76.0433
SRR6463130	62.3926	83.7838	77.1609	59.9034	72.6112	38.1184	71.2428	41.4843	44.2956	42.7052	33.2286	53.4829	66.9895	74.8168	73.3576	13.7124	56.1039	36.6258	26.6281	40.4456	11.6172	31.0611	81.7888	61.4477
SRR6463131	57.9022	80.4489	71.5231	49.1184	64.3213	26.461	70.1059	49.3121	31.7082	34.3952	37.1447	45.6273	64.1362	72.3577	70.2874	15.2983	50.9711	32.6968	20.9765	32.0629	15.565	37.5119	81.6305	55.536
SRR6463128	91.3047	95.1101	94.5649	89.6853	91.8188	3.2718	94.0261	10.1019	1.7155	86.6994	5.6093	5.8504	91.4557	95.0064	95.3078	2.3131	90.3703	88.734	1.7763	87.227	1.8073	6.1126	96.2329	92.2365
SRR6463129	62.2053	87.5884	78.6311	66.5483	70.2885	46.8081	80.7014	59.9118	47.443	46.6694	28.0206	64.2532	64.0791	74.0119	71.5873	35.8534	57.6069	48.1856	15.5555	48.4413	8.758	19.5547	79.89	66.3332
SRR6463126	52.295	75.7239	77.3324	54.1282	61.0021	30.9311	63.9303	64.5414	32.0942	18.2044	40.246	52.5543	47.997	67.2305	66.6232	32.0439	48.938	34.5182	19.0319	22.5345	22.3249	36.428	85.3196	58.4269
SRR6463127	65.4377	82.5469	79.6806	65.3719	73.9747	47.6268	69.9873	69.1155	43.9843	34.4465	31.2235	61.2252	55.766	71.3412	75.4577	37.762	55.5654	38.9318	16.5658	33.3284	19.6054	32.2387	88.7017	68.7437
SRR6463298	46.0238	73.9022	73.6472	55.7859	65.3333	23.5529	70.7382	46.022	34.0594	27.5208	40.1165	45.3375	54.8226	73.3126	61.9106	25.0223	53.4509	35.9012	7.9356	33.0617	14.5618	19.2599	86.312	55.4678
SRR6463299	33.9868	69.7692	69.4944	45.8618	61.6326	25.245	65.9658	45.901	33.8259	16.9546	47.9217	44.7921	39.6466	64.19	54.0293	22.7688	50.5536	27.0014	13.5962	19.9598	17.5853	17.573	85.601	50.4784
SRR6463240	59.3843	76.0912	77.2258	55.1868	65.476	42.3408	67.2687	56.0038	39.5782	28.9054	31.2106	54.9703	59.7233	73.8324	72.4332	25.7932	54.4447	36.921	24.4217	31.9983	12.8601	29.7371	87.3776	67.3437
SRR6463239	62.6318	79.2526	79.0044	63.9212	71.6022	48.1326	70.3585	63.7073	50.6205	34.5978	31.0512	61.6698	62.5034	77.0614	76.3165	23.8434	57.6577	33.8273	19.202	39.41	13.4349	23.1435	89.0634	69.5206
SRR6463242	61.5239	78.3897	75.6511	56.7612	67.0063	32.1064	64.8472	65.7681	33.4181	27.2519	41.7333	47.9841	54.2537	70.1243	72.8833	21.1457	56.0123	31.0251	12.1681	28.0949	19.3444	38.2283	84.87	67.6184
SRR6463241	42.7771	72.5711	62.3067	41.1557	50.271	26.0105	53.9465	47.2274	32.5797	20.7982	45.6504	43.808	48.985	67.305	50.5172	17.6787	55.1366	29.0669	15.9956	18.0735	17.9164	20.3673	92.7204	64.1572
SRR6463236	51.1916	78.8372	72.326	58.4198	64.9932	34.3424	67.0625	59.4241	38.3699	26.3335	39.5907	51	59.4737	72.9229	61.2278	31.0746	54.7492	33.8855	14.2728	32.4248	17.6779	23.3621	91.217	67.4432
SRR6463235	44.5112	71.303	67.3404	47.5096	57.4348	25.9114	69.927	40.7875	34.0663	12.1599	39.4915	48.0261	44.5324	63.5718	51.0765	28.0741	32.3798	17.4584	9.4264	28.914	13.0173	12.9455	95.1359	52.8811
SRR6463238	56.4322	75.9664	73.4166	60.7614	59.9231	44.7843	76.602	72.0446	47.0387	12.9934	25.7246	69.2901	60.6123	73.9224	58.0327	31.3098	56.3307	41.6029	39.1203	48.957	10.5	12.5116	94.3015	74.2529
SRR6463237	77.8031	84.907	80.0735	68.6566	67.9525	64.2113	82.0447	60.7106	53.2713	55.2167	18.0398	80.4464	80.2948	79.9241	77.8477	45.9194	73.635	57.1013	31.7766	52.9594	12.9229	16.9222	92.1501	80.6401
SRR6463234	67.0092	76.6242	72.1954	50.1602	59.669	46.2777	71.842	66.7597	36.2539	34.7665	24.7249	69.6713	69.5742	65.7878	77.943	31.7475	61.6106	38.558	29.676	40.8082	26.7402	24.0379	91.7115	69.8379
SRR6463233	68.9842	82.8149	77.382	67.9131	70.6374	53.5064	70.3256	43.7718	55.3471	41.2534	24.0634	66.1794	65.81	79.8004	73.4224	21.3513	51.9245	41.893	25.4206	35.7994	13.0053	17.3065	92.7933	73.8953
SRR6463360	72.5053	84.4424	80.0223	72.3237	74.2994	58.9957	74.7796	48.1983	61.2071	45.8009	19.497	68.7606	70.2952	81.8603	76.35	22.6002	54.1872	44.4074	25.7944	40.382	11.4431	14.763	92.4018	76.243
SRR6463361	66.9619	77.4475	73.183	60.7687	72.7623	47.1555	75.9526	68.7533	49.1742	15.7224	25.8521	54.3016	77.0479	79.481	81.684	22.5995	67.1429	51.6907	44.9034	48.3508	10.6452	31.4104	88.7181	72.0866
SRR6463362	48.4674	62.5509	65.8184	33.1348	42.554	5.2876	42.5513	69.9491	3.2392	3.7256	54.7211	17.8363	51.3659	64.4965	74.4155	14.2602	38.3126	23.1019	11.4533	7.341	24.6328	47.0603	93.9641	63.1232
SRR6463363	45.1513	53.5245	65.6814	22.0436	40.0176	11.0419	49.0905	66.8964	3.2109	3.187	38.9502	31.9481	51.1257	64.2793	74.4287	19.5018	26.9709	23.6788	18.1539	11.034	17.4757	57.676	86.186	61.0619
SRR6463364	70.5611	72.9469	78.6656	47.7983	62.4674	21.8645	61.0535	78.2934	17.6532	20.8442	42.5445	41.7401	75.9504	71.7571	79.3545	26.6392	46.4341	37.7589	28.6076	28.3343	20.1776	51.3155	88.5474	63.2596
SRR6463365	74.0057	71.3383	85.6949	59.8026	63.3311	60.8796	76.3756	89.0881	57.7422	60.2803	11.4382	67.445	77.1122	86.3457	80.4191	22.0816	86.2416	24.1999	77.4251	16.0816	36.6696	28.7745	77.1883	76.0542
SRR6463366	47.7952	79.5813	68.7217	58.3568	67.3184	17.854	77.3071	33.0734	18.666	39.9936	27.0351	26.8696	55.3739	67.4516	67.9751	10.5873	48.336	34.6352	12.793	28.728	6.5565	19.6563	76.9766	58.0009
SRR6463367	64.3917	78.0189	62.7757	41.1592	46.4072	52.2101	74.6608	43.421	35.0755	20.8434	40.8878	41.9174	47.85	58.9751	73.2459	22.9493	44.5207	32.7357	17.3798	28.4515	8.7984	18.3307	93.2673	72.1314
SRR6463358	47.6692	69.128	72.3715	42.6859	53.9906	27.3206	50.5113	54.7854	25.0304	17.2217	44.787	36.7928	58.5254	72.5726	68.6264	19.8274	43.369	18.1624	12.7842	17.722	17.4345	30.652	83.3584	53.775
SRR6463359	70.8616	79.9655	81.9294	58.2686	70.2318	44.5634	60.1111	54.5343	34.8874	37.4195	38.541	45.2331	73.7497	85.7554	88.974	16.9912	49.4191	20.0246	15.5586	32.8177	14.2572	36.728	86.1788	69.079
SRR6463330	67.4911	68.5297	68.5321	49.1108	71.9424	32.0598	67.1289	52.0261	33.2871	25.8736	35.1461	45.5149	73.6184	67.458	77.1335	21.0277	53.1815	35.6684	21.3092	32.2604	10.8905	49.0352	92.7774	75.696
SRR6463329	56.7941	56.9201	63.1694	34.2569	67.092	9.6322	57.1319	61.8054	7.8652	7.3776	43.8853	26.1267	77.8967	61.6569	76.3231	22.6712	42.862	26.8696	17.7026	14.1196	11.6619	73.7238	95.5602	77.7622
SRR6463065	40.8268	67.367	69.5787	36.8742	45.1467	21.9923	60.5446	67.7637	24.8088	14.6372	41.0185	51.1143	57.0879	72.8208	63.8124	35.52	52.7175	36.709	31.5101	28.6871	31.0402	35.8443	90.1972	67.0726
SRR6463328	49.3702	70.2934	73.6552	49.3742	63.2324	18.7818	50.395	52.9599	25.7877	11.6554	48.3767	34.4374	61.0733	72.969	68.9464	24.5433	34.017	22.4463	11.8408	22.377	11.0531	46.4065	91.0994	62.1615
SRR6463063	59.1054	72.9875	76.0939	54.597	63.3445	36.5421	59.1782	58.259	33.8831	23.5667	33.4953	46.349	61.3478	78.014	78.6505	21.5471	55.4785	38.6401	25.1368	34.6047	15.2136	33.886	94.2391	68.9323
SRR6463062	72.8196	80.1737	81.8662	67.3434	73.2179	55.5107	69.558	58.3987	51.5967	32.9102	22.8054	61.2542	67.3861	83.1741	87.7669	20.0409	68.6257	55.0672	44.7099	50.355	10.9986	29.4034	93.8902	82.6677
SRR6463061	41.8695	61.4701	52.7485	35.9245	47.6489	18.3842	48.5867	60.6868	19.2343	15.6349	52.0232	33.2228	56.1719	70.4472	68.262	14.9075	48.9764	27.4289	10.4519	17.7058	21.9223	39.5879	81.3507	48.2566
SRR6463060	54.2357	75.5023	70.8448	53.9437	66.7605	28.9994	60.4241	50.4458	33.836	29.0356	39.4587	45.2754	57.7192	69.4717	68.3535	15.5123	53.5692	24.658	10.4432	29.4141	14.1522	31.8119	80.6911	59.3902
SRR6463184	71.6574	82.1127	77.0868	61.3839	67.3178	16.8414	74.5045	48.1613	15.0765	49.4468	28.4465	27.9864	71.7763	86.9465	86.5512	21.9651	71.9397	64.6195	13.1046	53.8093	14.0222	31.5096	94.8044	78.1776
SRR6463181	51.3631	70.2064	71.2199	45.0016	50.9642	21.6185	54.2273	65.096	23.1467	16.0384	42.5323	37.9084	56.9782	74.3701	71.1239	28.4844	50.5707	34.684	16.2308	23.2025	16.496	39.4671	92.0616	65.8689
SRR6463167	64.2112	75.8389	82.0134	57.7982	71.5316	48.8804	72.1766	57.3824	51.2403	35.1952	21.2709	57.4599	68.8143	74.8206	78.4761	32.3881	66.7914	48.2445	30.5384	48.2226	5.7255	22.7317	90.2599	73.9501
SRR6463168	48.1259	61.1918	68.977	28.5358	40.9781	4.7858	43.5021	75.8011	3.2511	3.0025	53.4031	25.8359	50.6632	75.001	82.8164	25.4618	32.7584	27.2011	18.3052	11.9957	26.2612	57.0748	91.6298	62.3305
SRR6463165	49.1007	39.1989	69.5733	12.7606	36.5309	2.5462	57.0638	55.3966	1.1858	1.9968	28.9177	25.5437	56.7909	61.0738	79.1767	20.3568	33.6141	31.6525	21.0681	9.6385	20.1457	50.5383	95.618	67.3006
SRR6463171	54.3277	71.2691	67.2864	49.5515	57.067	30.999	58.4579	69.5149	32.721	24.3346	37.9426	46.1461	56.7761	74.7854	75.4507	19.2701	54.5597	30.6633	13.0009	30.2695	19.8279	32.8795	88.4906	65.2471
SRR6463169	61.3717	75.987	70.62	54.1532	61.263	29.6229	45.9541	61.7839	26.325	25.2772	50.98	35.5502	58.4651	85.2686	90.2719	14.0275	40.3942	33.2252	25.3411	26.6676	11.711	49.6102	94.4983	71.8012
SRR6463183	62.3727	74.1245	74.1857	48.11	59.9603	35.3501	53.5605	67.4037	31.4406	24.9831	30.2564	42.4833	51.321	63.9482	84.1345	32.4823	57.6157	35.6435	27.0527	30.7836	8.7639	50.8122	96.8665	80.6616
SRR6463175	65.7441	78.5101	82.5408	54.8273	64.4489	29.1902	59.7149	68.5611	29.8664	21.8978	40.2468	51.5829	63.4534	74.972	83.2357	30.6738	41.0441	38.0298	23.9842	25.5758	9.9344	48.6894	86.6207	74.8218
SRR6463188	65.7126	79.3232	82.0636	54.7805	59.6204	31.0487	61.2463	76.5104	32.9265	21.9578	40.448	54.2299	71.7757	79.2026	86.0847	30.7842	45.8245	43.5731	25.5015	29.4353	11.9252	46.96	86.2731	72.9808
SRR6463049	31.7207	59.8638	61.8013	27.37	41.4919	11.412	49.0638	48.7542	13.8463	6.6491	48.7253	28.1756	33.0688	67.1153	60.2335	18.2931	36.9778	21.8072	11.9004	10.6416	20.7574	31.7008	92.7607	55.9906
SRR6463048	43.0316	67.4123	63.4323	33.3892	43.4694	20.5775	52.3354	60.6722	20.4384	17.2631	47.4085	35.5424	47.2558	75.3159	72.96	29.1719	42.3554	33.8007	19.7044	21.5206	19.9523	40.9509	91.1674	56.6051
SRR6463303	36.7204	73.9607	53.5395	46.9552	55.5972	16.5445	59.9393	56.5587	20.9737	13.4357	54.4307	31.701	47.1504	65.9453	68.4434	23.6176	44.5403	31.2885	15.2667	22.6076	20.8924	41.1832	89.9722	65.4897
SRR6463302	43.8209	70.8421	59.7192	35.3904	44.9289	12.6548	45.6772	67.2723	11.1915	8.2236	59.3606	32.1264	49.9597	71.719	68.6518	27.4173	42.3267	32.2608	18.5703	18.2873	27.5156	43.836	90.7742	60.562
SRR6463305	56.7888	70.3066	74.4229	52.0814	53.8895	20.1946	61.9927	46.7596	22.2018	39.2161	32.4502	34.5698	74.7603	81.2474	84.8906	26.0472	55.3651	49.1044	13.7679	42.7558	10.5474	35.5363	90.2605	59.8907
SRR6463304	68.1768	77.3447	77.3921	47.6681	55.3128	13.6263	69.9839	53.7065	12.2451	37.3148	27.38	34.475	74.6022	76.8658	86.0885	28.9858	58.7135	58.2545	20.0157	39.7194	11.9985	43.4128	91.5596	70.5214
SRR6463307	52.8057	67.551	71.5759	54.972	54.5237	22.0194	60.0423	44.709	24.9046	41.2999	34.8402	32.0739	72.8337	82.6317	86.041	21.9519	55.0158	47.7097	9.4961	45.1163	9.8929	30.3636	89.87	57.3401
SRR6463070	43.5044	74.1831	69.2136	49.7682	59.5874	18.6992	51.687	47.7502	29.4552	15.6355	53.9658	38.6208	44.1127	67.7528	62.6313	13.9355	49.6602	22.5379	11.4794	20.6472	14.1928	31.1554	88.603	59.6989
SRR6463064	43.0925	81.5806	71.7136	60.9735	68.8026	31.2453	69.5471	35.8662	48.4725	28.2809	46.3066	54.3568	55.3217	65.1905	52.2595	14.89	58.6299	20.8909	10.8343	34.3331	9.9897	17.5391	86.7361	57.3951
SRR6463209	65.3628	71.1966	80.0103	56.3431	65.3495	37.6926	68.2158	68.5649	37.23	28.9925	33.2154	51.4581	69.6499	78.9147	75.0739	34.8004	60.3206	49.7695	18.6196	35.8357	16.3616	32.8966	92.9272	73.8973
SRR6463210	62.1368	77.3902	79.8691	61.711	70.2866	43.6385	67.331	60.7484	46.7814	24.2967	34.1757	55.4809	65.4306	78.6758	68.5368	24.4302	54.6294	47.3734	21.3499	37.8974	11.4596	27.813	91.8511	69.7194
SRR6463203	40.6799	60.7896	73.7834	45.0638	54.9449	27.4537	59.1445	37.9329	31.3131	23.9816	32.54	41.2816	52.2739	73.5777	74.5996	14.1074	50.9723	20.8899	9.9908	29.5429	12.6122	27.439	91.4078	74.981
SRR6463204	57.5428	71.6488	81.3614	59.4019	66.0002	47.1234	70.3999	38.4072	49.6654	41.383	25.7761	53.5544	62.2291	82.8129	65.0091	29.0419	45.9417	33.9297	36.7173	32.6526	14.3484	18.781	93.572	75.9925
SRR6463205	32.5982	73.1622	75.4448	52.4116	60.8505	19.4819	62.6866	40.506	43.7101	13.0626	34.6441	51.4068	54.3845	71.3765	49.0862	29.1742	38.9457	21.3264	11.8338	32.3734	12.8533	21.2835	91.4145	52.5982
SRR6463206	29.5718	64.8079	78.3581	50.3969	57.3575	18.6392	60.2212	39.3082	42.2591	13.4961	30.5206	52.1952	54.9753	76.4489	55.7438	35.8759	39.0135	23.0371	12.0069	34.0011	14.8577	17.2297	92.6978	56.4044
SRR6463386	84.3065	94.0516	86.7076	77.3715	79.7288	20.9186	81.859	40.1265	14.5862	60.4287	22.1289	29.7721	83.9157	82.3174	83.4297	15.9418	68.0221	65.3549	10.6773	59.8077	5.1304	19.7408	90.8532	84.2185
SRR6463389	75.9815	88.6179	80.8513	73.7029	76.0681	36.257	83.7535	47.9597	30.6521	59.3846	20.9349	44.9908	77.6243	80.6121	78.358	27.5631	70.053	64.1483	12.3009	61.8216	8.9929	16.1244	86.6982	76.7085
SRR6463343	42.314	47.6348	62.1325	19.8876	40.6049	10.6485	52.6403	55.162	9.9902	6.0356	36.4017	30.1958	60.3002	63.0804	69.7458	24.8624	44.006	33.9773	19.0275	11.0639	23.1847	45.7827	95.002	58.46
SRR6463342	42.1538	61.9038	62.1691	38.1872	50.8984	28.012	53.9488	47.9895	30.6343	19.4106	39.5651	41.7027	54.0102	70.439	56.7593	20.1983	48.3431	30.6859	20.2144	17.8907	20.3525	22.6878	95.7653	63.6363
SRR6463257	28.4176	72.768	48.2165	31.7151	38.2599	13.5014	47.1298	43.2857	25.415	7.5507	58.3524	38.3079	37.8198	58.5326	39.991	17.635	65.0505	33.0338	13.0471	15.2141	20.4643	17.3291	92.6971	53.9257
SRR6463256	42.6391	46.7941	62.8095	27.0819	38.6204	3.8049	62.6669	47.2241	3.9806	2.0191	37.1804	28.7994	40.2832	58.7227	58.9751	24.2597	52.5024	25.2536	10.3195	10.2553	38.4868	37.1277	93.5225	55.3741

## Sheet: ESP CPI CD
sample-id	B1	B2	B3	B5	B6	B7	B9	B12	Lipoate	K	Butyrate	Propionate	Glc	Gal	Fru	Man	Xyl	Ara	Fuc	Rha	Rib	Lac	His	Trp
SRR6463189	75.2331	85.574	77.5993	65.8315	72.8259	66.1372	76.7012	75.3496	63.6771	52.1388	22.2778	72.0173	72.0227	81.2765	85.6292	41.086	65.8839	40.5169	18.2993	55.3343	10.0828	21.2299	96.4332	77.037
SRR6463190	58.2901	75.7803	68.5565	60.2118	79.5856	44.0455	87.0202	29.9518	59.2076	17.8762	17.333	61.0621	65.368	55.6895	45.133	27.6538	45.706	24.6025	16.6232	43.201	2.6031	23.9437	92.2218	60.6901
SRR6463179	69.7843	73.0675	83.2341	54.1823	71.7382	54.9302	83.0153	48.9765	54.0753	59.4085	2.6741	26.9278	79.9146	74.8588	95.6181	70.0077	70.9001	58.4161	56.0822	53.2643	74.8739	63.6597	81.5677	74.3399
SRR6463192	55.8865	39.4567	83.2251	16.7573	35.7699	6.0565	63.4417	88.0337	6.8303	5.1074	12.0658	48.9333	67.1897	56.6325	63.3039	33.9685	57.4481	30.6462	51.6906	25.7057	49.6954	55.7953	71.7403	60.3251
SRR6463185	74.6621	72.3734	86.813	57.1095	63.6616	42.7725	78.5841	76.5133	46.653	40.584	17.6973	59.0217	75.1899	79.6823	75.5018	37.7599	66.5778	47.8064	29.9738	50.7743	22.8012	36.5568	80.0097	75.8765
SRR6463186	72.0509	75.6652	85.3185	61.9373	65.4548	51.239	82.9216	77.6382	57.5536	32.041	13.059	69.0425	75.7308	77.7295	74.8879	33.6254	72.6125	57.4814	41.949	56.2521	24.4179	28.1776	81.2632	75.4958
SRR6463193	71.0985	64.303	79.3826	36.1745	41.9601	24.3501	63.9085	88.7014	24.1715	20.5983	28.5284	48.4325	71.7493	76.2857	64.8962	38.8809	69.0531	56.9464	39.4118	32.1493	41.8917	49.9677	70.6488	64.3595
SRR6463194	61.469	61.534	79.6852	41.5685	46.8122	31.4793	70.0319	89.9199	34.7885	21.0911	23.0395	68.4494	67.6881	67.5068	62.207	22.4517	66.8095	55.2444	38.7036	43.4665	40.2987	28.4253	75.4003	64.0803
SRR6463255	72.4994	75.5272	76.9113	55.7574	64.629	50.7931	78.1004	67.375	49.1343	43.3183	19.668	68.4778	82.6457	75.8615	81.1038	34.5358	70.4769	41.0137	22.0117	53.0736	10.9526	34.2333	88.8738	77.8089
SRR6463280	72.7148	78.7283	78.8349	52.7399	62.0075	41.4301	72.5248	67.3623	38.966	35.7227	25.8171	60.9378	75.2768	72.5563	80.5836	29.6529	62.3545	31.5567	20.5861	42.7963	12.9909	42.2465	93.0774	78.7706
SRR6463283	69.6306	72.7372	88.099	32.1518	43.0622	19.3704	67.4017	71.7031	14.8109	15.042	24.8569	55.9714	71.0997	61.6154	91.4747	63.8962	43.9984	44.7909	37.1807	21.3393	21.2883	63.6077	94.4921	77.7866
SRR6463284	82.4798	87.8178	77.5885	25.7668	42.3149	27.7361	83.6329	71.6643	13.3239	13.1966	33.5215	50.578	63.9786	61.8448	89.6415	48.6905	43.2065	47.3242	31.8453	18.0564	18.0651	62.0592	95.5982	72.2172
SRR6463285	80.7533	87.6892	77.1462	53.2773	58.6755	54.3536	79.0599	67.2381	41.5992	35.8041	26.9889	65.0243	67.417	72.3589	88.3829	48.3888	57.8719	50.5819	29.0179	39.008	19.8019	33.6287	92.614	81.509
SRR6463286	77.4695	80.1488	84.7908	60.0362	68.458	56.568	80.5841	68.1432	48.0591	44.0379	19.7655	71.4052	73.1377	72.9026	85.5659	59.0746	62.3588	51.0875	32.6575	45.2313	21.7146	27.3894	89.993	81.7475
SRR6463287	80.7077	86.2882	77.0651	48.2447	56.4782	55.219	83.4623	68.3831	38.1269	33.9675	29.0159	66.4212	67.815	68.9494	88.2051	52.6533	54.9344	49.0231	32.9742	34.7991	19.2731	32.9994	89.9542	81.9931
SRR6463278	57.0995	80.9941	62.4936	44.6087	53.5108	39.5112	70.3683	77.8599	21.871	35.92	29.775	51.8452	60.6524	70.1114	79.5164	35.6836	50.5677	49.9504	10.5208	39.5583	9.3092	38.9057	82.0819	57.7225
SRR6463279	88.5291	95.1851	89.1568	81.912	84.515	11.8863	93.7793	22.9056	4.1029	79.6995	7.1439	16.4059	88.7579	89.748	92.1252	9.3478	83.8723	84.555	4.6339	80.8945	2.6563	11.8634	92.625	86.6225
SRR6463406	80.2071	91.3437	80.7442	65.9847	72.0998	38.094	90.3795	55.3615	21.7338	64.5229	10.9526	47.5215	80.1006	82.0368	81.9406	30.9439	71.1367	70.2064	7.8628	66.3149	11.7979	19.4152	86.6195	75.6478
SRR6463405	88.8557	93.8457	90.339	74.8846	82.6316	35.4705	91.9184	46.8954	24.5293	73.4274	10.7744	41.0734	86.566	91.3092	91.6737	32.1427	81.7596	80.3228	9.7898	76.9634	10.976	16.7187	91.3753	83.3174
SRR6463408	57.2004	94.6268	83.6675	81.7128	75.9487	49.8907	87.8671	43.0216	66.2267	41.1171	14.7212	82.5935	73.6797	79.3882	53.5374	54.9864	49.4152	36.4004	17.1899	57.5635	20.8554	14.7094	93.9918	63.0826
SRR6463407	62.9079	73.6108	76.5605	54.4562	64.7998	34.8269	71.9377	68.7258	23.0176	26.2308	20.2064	72.0823	68.4277	61.7501	80.8396	49.8946	61.0604	38.6415	33.6393	27.9823	33.118	39.0067	92.4768	82.2841
SRR6463402	72.6411	80.7773	83.7253	62.5496	70.2746	56.9233	75.1021	41.8709	50.305	51.4175	18.5541	63.267	79.028	75.9114	38.5573	26.2545	33.3702	19.8688	61.124	15.2877	22.4775	27.9704	92.1377	79.6565
SRR6463401	79.3339	86.1932	89.0928	71.8471	75.5164	67.8664	80.0291	53.5861	63.6719	63.6373	16.5982	71.251	83.7889	85.2246	54.1269	32.8771	49.4976	23.8949	45.4448	36.7415	16.1176	20.6219	92.0672	81.6921
SRR6463404	73.6266	81.8176	80.0371	66.0812	71.0564	63.4741	74.991	54.7701	51.2899	52.9779	19.5713	64.7511	75.0557	78.2253	55.4517	34.0556	44.3917	27.0581	40.0847	26.2963	20.5015	22.7959	91.2318	77.7282
SRR6463403	79.1991	67.7871	82.7562	56.2701	66.6487	54.0356	81.7298	77.4657	53.3946	50.4939	11.5126	74.3705	88.6375	77.3302	62.9571	43.7712	64.1714	55.9769	49.7054	48.8807	30.7088	25.9968	89.8341	85.1614
SRR6463410	77.4092	75.593	83.2688	63.3525	69.2911	58.7273	81.1544	81.3008	58.3798	44.7507	14.2318	74.0137	82.3774	82.855	79.8972	41.9609	77.7382	58.9976	37.8854	48.5978	18.6045	21.2971	91.4656	84.9983
SRR6463409	78.6411	56.8143	74.8457	47.4475	71.0115	42.7218	81.704	68.7381	40.2636	33.458	10.0842	63.0646	84.0681	65.0313	72.3769	42.828	61.6298	58.345	33.4778	48.8464	26.6275	36.0217	91.5931	88.085
SRR6463104	71.3348	77.7466	76.2763	61.072	63.575	56.0722	75.5742	81.8678	51.7632	49.4723	20.9915	73.7284	73.5162	83.2254	81.0145	56.4892	76.0714	70.6673	27.2031	56.4112	29.0407	21.5186	87.3761	80.9337
SRR6463105	72.1054	79.691	82.7087	64.7906	65.5936	62.2713	77.2635	86.5666	59.6162	47.5332	19.488	78.0265	78.3897	89.393	86.2687	59.1076	81.6846	70.5737	29.3386	59.819	21.5	22.0412	93.1773	86.2188
SRR6463102	66.321	88.8612	85.7893	70.2795	86.38	60.1331	91.1668	50.8369	67.4752	27.7733	27.6221	86.1522	69.7828	76.4177	61.2221	33.2979	52.8828	50.87	31.4063	56.3374	8.49	11.7268	77.385	59.4359
SRR6463103	57.9518	78.7206	78.6457	63.1554	66.2353	46.89	68.3051	64.9837	52.6974	24.4959	34.6813	71.8986	61.3998	72.1803	62.931	27.6564	55.3367	42.0743	26.4877	41.1433	17.3303	18.6759	80.1872	63.2562
SRR6463100	56.5989	81.9993	73.5523	61.9981	64.0331	55.7921	70.2391	65.6141	56.1625	25.0106	29.1107	75.9803	64.02	78.2465	55.6122	25.384	68.2805	54.284	26.0678	49.4545	18.8139	12.6347	79.0818	63.6773
SRR6463101	60.1841	85.2197	78.8457	67.3438	69.229	65.1701	78.956	49.1344	63.8488	43.4562	22.2898	80.6342	63.6321	75.1738	67.0291	14.2975	64.992	58.1706	40.1175	54.8786	10.0738	8.3375	75.0268	67.4765
SRR6463098	48.4489	73.0155	69.6553	44.523	47.965	41.9181	61.9559	66.0399	33.2273	13.1097	31.4818	65.238	48.9986	65.0043	59.1421	18.7209	44.1728	38.8238	21.0539	30.0571	16.8764	22.071	73.9027	60.498
SRR6463099	84.0277	78.7274	98.6929	52.27	74.9671	63.3415	86.3603	86.8816	46.2162	46.825	18.2888	77.5542	87.6409	84.0698	90.8989	65.7737	70.3535	52.157	40.5088	48.831	33.2626	28.1677	72.4989	71.3156
SRR6463106	78.7492	81.7136	92.2935	55.7493	76.8174	71.0459	83.9337	71.9388	50.7155	47.1872	24.5034	78.4186	83.7556	88.0332	93.229	58.6472	70.0365	54.1938	52.0941	51.1406	31.8209	20.1604	71.6489	70.1945
SRR6463107	73.8408	78.7392	92.2008	40.8674	81.0119	68.4973	77.8178	78.0508	33.9204	31.8859	40.1745	80.8785	88.6073	82.1986	84.3361	42.6745	60.2649	44.4988	42.8302	45.1561	55.1467	15.6726	60.476	58.5077
SRR6463214	72.3821	73.0498	92.1375	43.2009	69.6292	54.0648	75.7421	78.4093	34.3813	32.6802	26.9158	79.3976	84.5568	75.7715	87.4136	61.2365	64.6975	52.1052	52.3151	44.8725	42.3451	29.1851	73.0319	71.3587
SRR6463213	45.8378	62.0652	90.7144	16.9537	22.7348	6.7544	46.4445	67.0645	5.029	4.0237	39.988	39.2401	70.4877	75.8069	57.0727	56.8857	47.6889	32.4367	41.5881	9.8222	25.0738	75.5782	77.3879	39.5969
SRR6463212	68.0217	80.3802	81.8725	40.5907	61.3007	48.4791	73.8472	59.4103	29.7131	31.658	36.8374	45.8546	78.7431	82.6492	68.2626	33.5496	61.7093	35.4587	32.4904	29.584	32.8435	30.321	67.4617	45.5295
SRR6463211	73.044	81.5706	86.0497	56.6953	72.1507	60.5399	76.5905	58.416	46.8693	47.48	24.7696	64.0802	82.6946	84.251	77.5802	32.8229	76.0034	53.8066	42.6865	47.7417	25.7531	23.0957	78.6258	65.8555
SRR6463218	71.4943	75.643	94.0147	34.731	80.0998	56.7877	73.6271	70.5424	19.3858	22.8303	48.1433	41.0882	89.5614	78.8964	85.549	28.415	75.1051	26.7928	39.2569	25.9559	56.8923	25.3613	54.4416	42.6545
SRR6463217	91.2735	95.7546	87.4786	61.5624	62.92	68.6636	93.8468	96.0972	50.5349	49.0491	16.1324	91.6939	75.84	84.1599	93.9122	58.5181	61.7346	70.2168	34.764	48.1085	16.3085	26.7072	88.9828	87.3322
SRR6463216	77.7249	87.0164	83.8298	25.7872	36.1791	20.2461	74.4725	92.5369	5.6928	6.3797	37.312	68.8589	59.1824	61.9496	88.5216	45.0026	41.3356	49.6945	41.4785	18.4243	17.8832	61.5412	85.2945	74.5179
SRR6463215	49.9453	44.4727	81.3002	27.6916	35.5895	24.9439	55.5778	83.2222	22.0178	20.0813	16.376	53.3899	59.7306	72.5967	65.0777	35.9166	75.8768	48.9675	56.7104	37.443	46.0778	44.81	61.1775	57.1753
SRR6463220	75.8675	69.8093	89.2451	50.1221	55.0072	46.3902	81.1334	64.695	43.1164	43.0812	12.4234	67.8881	74.3578	74.1663	59.1165	43.8008	78.6617	65.0461	38.3117	53.9899	24.2448	28.7966	80.6064	68.3742
SRR6463219	77.3841	76.5547	93.2153	72.025	79.6506	67.3131	78.9162	68.5919	60.3525	64.7457	8.7096	83.2036	86.2425	81.6566	77.9661	64.1878	87.7218	74.5911	44.0687	68.7063	21.4619	16.9769	89.3955	82.6753
SRR6463354	68.3786	85.6284	87.1296	70.5483	73.7283	57.3671	88.5043	71.6305	61.0217	39.9458	19.1452	76.3807	74.3406	77.2274	68.6418	38.6002	69.7307	62.724	31.9361	59.0181	13.6486	14.8853	82.6004	69.7355
SRR6463355	80.9899	39.7539	90.9036	17.8533	29.8289	12.026	83.5152	86.8212	10.6847	11.7393	6.1006	31.738	62.1215	75.4703	47.5224	57.4273	62.706	27.261	40.7996	27.9699	49.2223	58.793	58.9727	57.8143
SRR6463356	95.5624	96.4733	96.8588	93.3747	94.6043	29.7663	97.6627	5.8502	27.1599	93.8658	0.4432	19.9527	95.5783	96.2902	98.7021	16.7671	93.7479	78.7777	15.7279	92.368	16.8997	16.6942	98.0446	96.8581
SRR6463357	96.1291	97.0387	83.7015	95.6682	82.2422	21.0512	96.8825	17.8841	6.9847	95.3836	1.6762	21.509	83.3096	98.233	97.2291	2.8932	84.1403	77.9273	3.3474	81.8132	18.5869	3.0767	97.0381	96.6978
SRR6463350	78.4823	79.2668	64.7069	56.2953	54.2049	70.3793	83.2193	38.115	48.4563	52.1687	22.9693	63.6346	63.7138	68.5655	83.5707	16.2637	62.7067	10.7999	17.5896	51.7572	26.7987	13.6059	84.4314	81.4081
SRR6463351	70.4111	80.8326	76.0834	57.4105	67.0092	41.5836	63.0464	69.0163	36.8297	37.079	34.1208	41.5918	63.6245	77.7798	88.8938	48.0009	57.0096	48.9127	28.4421	39.2429	27.4069	60.0722	92.134	76.606
SRR6463352	88.4867	93.6367	89.5819	83.7028	86.3421	75.6676	84.1232	57.1853	72.1943	72.8553	15.0391	56.4221	82.5661	89.4255	90.0332	67.3115	76.6957	72.5525	38.5752	71.2044	40.2726	44.9557	96.9305	88.8625
SRR6463353	77.5207	87.5482	72.701	62.5592	66.7174	61.4036	75.331	75.0774	45.5489	58.371	23.6252	58.6327	65.1771	76.4279	88.8891	49.592	57.313	52.6012	27.8267	46.0601	37.3833	39.0565	93.0792	80.6774
SRR6463348	74.9397	87.4075	79.1644	66.2648	69.8861	51.7128	69.4597	57.4053	47.4102	43.9161	28.922	44.2271	70.1073	77.5783	82.4972	42.8738	52.2132	46.7123	37.8305	43.071	40.3126	50.0542	93.142	78.1932
SRR6463349	70.7913	74.3807	88.9396	61.7952	67.0743	52.8648	73.2463	73.7515	46.5042	28.1228	14.4588	59.0051	67.7131	82.741	86.5372	28.4688	74.8836	54.4481	47.9723	51.8818	14.5265	29.2652	79.8683	69.2986
SRR6463053	96.1206	98.9372	92.8932	91.6115	90.7712	37.3743	98.3111	30.7425	28.0776	76.6349	8.6295	32.2338	87.1503	86.6559	96.8229	25.7484	85.8297	86.966	26.269	82.3202	22.9101	17.1063	98.5791	96.4109
SRR6463052	90.6397	96.7117	61.1132	55.23	34.6341	59.7722	94.4802	57.5628	4.6608	5.935	63.4119	54.2054	37.3635	15.4911	95.1349	27.46	33.3614	30.2338	26.7279	10.6175	28.1715	27.9716	97.5741	92.7906
SRR6463055	96.8397	99.3059	94.9315	94.3995	91.6247	42.6521	99.0177	37.5651	28.1698	73.3936	8.7735	39.6182	82.366	79.4424	97.1546	33.9024	86.4924	88.0999	33.1835	76.0686	31.2532	24.1625	98.1162	97.071
SRR6463054	85.8633	89.1446	90.0528	77.0878	79.4407	75.4329	84.7094	38.5143	74.1176	73.8687	11.6597	65.5901	85.9992	92.7391	40.1778	12.5547	29.3425	26.7778	65.8911	19.771	7.0591	17.4497	96.8515	87.7261
SRR6463057	56.0799	70.136	74.1027	39.0985	41.0704	26.5578	52.6301	74.3868	22.4837	19.5457	37.6488	43.1445	50.9811	74.1485	81.3461	24.7677	44.2454	39.2259	22.7062	25.5221	14.8572	45.8483	92.3221	72.6068
SRR6463056	53.7479	67.7698	62.6021	43.6712	47.6534	36.0476	69.1564	77.5218	34.6295	30.0925	39.5978	53.1374	55.7322	78.0978	79.0582	26.5592	67.7033	59.4447	21.8199	36.9286	21.454	36.4766	89.6726	72.3163
SRR6463059	66.7158	89.5636	90.7999	80.7163	82.0188	56.759	85.1256	49.6574	73.7478	53.8913	17.0658	73.7579	81.7352	89.0659	47.6567	47.3467	38.8564	37.329	31.1416	44.597	8.566	13.6802	90.9182	70.176
SRR6463058	83.257	84.7661	89.8719	68.7649	73.8431	58.9471	77.5115	84.1522	58.1696	56.8258	18.9371	70.5481	81.9166	85.1137	81.7959	63.5195	72.8438	70.032	22.6321	57.3877	22.8062	30.7221	91.7101	82.5689
SRR6463051	45.8547	90.2188	79.1245	72.003	71.8868	44.1	82.469	44.5953	67.3733	34.1467	20.5454	72.883	71.6052	79.9467	40.6394	39.3558	38.9067	20.2342	31.8595	37.9304	12.3248	12.6087	88.2064	51.392
SRR6463050	71.1297	86.8347	81.3228	66.3455	66.1017	53.9	76.7277	81.3187	41.17	23.4829	24.1468	70.0179	61.2533	64.2396	73.2877	41.9285	61.034	54.0683	38.9398	33.9938	24.7895	36.1283	84.0148	70.8103
SRR6463159	68.1176	90.1194	85.2084	77.7819	77.2774	63.6351	81.7289	73.6281	67.136	42.7905	28.3639	80.2919	67.4984	73.5372	74.8003	42.2227	69.1054	59.8517	25.1694	54.5444	16.2397	13.8539	83.84	70.9823
SRR6463160	57.645	70.4431	77.7116	45.8007	55.6418	40.143	65.578	77.1049	31.7445	26.8147	21.9632	61.8898	69.0835	63.0106	78.8622	52.3205	55.9502	49.3802	39.8078	35.3657	32.9326	33.9291	85.5725	73.9385
SRR6463157	63.5412	48.8157	77.5352	41.0686	64.9804	38.0685	66.9641	56.4342	32.1429	31.4898	13.5518	44.9441	77.8939	60.9081	56.9526	29.18	44.5608	24.9047	45.7869	23.5227	27.5159	37.677	84.0758	73.5544
SRR6463158	75.8632	78.7999	86.7859	68.8813	71.3394	63.3252	78.9234	57.9431	59.2303	53.178	16.5152	70.4368	77.5806	77.9696	47.472	32.1668	53.4705	36.5638	51.2857	35.1352	23.8182	15.7174	86.068	77.0195
SRR6463163	60.2467	57.6896	71.559	44.7782	51.7376	41.1357	61.4511	80.2455	28.1218	22.1585	23.9898	57.9263	57.2651	61.0595	54.1973	39.5858	66.8884	46.8727	40.884	29.2718	49.3169	30.5773	73.4807	66.3954
SRR6463164	61.3379	49.0554	79.0333	37.3486	48.5796	25.3719	59.2511	87.3431	5.2035	5.1706	22.917	61.6794	52.5607	52.162	61.518	43.3883	63.2156	48.3671	57.2769	21.0448	69.951	54.318	75.2707	72.3225
SRR6463161	66.1289	79.8426	88.9009	48.5946	75.3419	59.6629	77.6919	62.3148	42.0426	28.6707	36.2629	52.6905	70.7175	88.4648	79.2385	18.5886	61.8363	36.5123	20.3283	32.4318	28.3043	7.6278	68.9217	54.22
SRR6463162	82.3729	47.9648	95.1174	24.0375	38.8929	35.5462	84.5759	76.0959	20.5613	18.3124	20.7331	71.1972	86.1931	54.9606	40.7994	10.7235	63.3121	51.3502	73.5912	6.4408	59.2078	56.9696	76.5875	32.3328
SRR6463154	54.0499	71.3195	82.4419	51.3152	42.703	29.2737	74.5259	65.0412	24.295	24.9417	14.5184	35.2328	58.4279	79.0714	83.5371	51.4806	45.9365	40.6356	51.9989	26.4193	43.7333	55.5862	82.3797	68.5937
SRR6463155	66.6156	74.0095	84.0105	31.3501	58.3176	37.8477	67.4658	74.6875	12.5645	12.2819	47.3123	44.5918	68.5539	75.2066	80.2524	38.6469	46.7952	31.725	35.1022	13.3141	43.7116	53.7861	73.149	50.3728
SRR6463295	85.3146	97.3859	74.1572	62.5322	65.5743	86.1397	94.3523	70.6237	59.9471	56.4557	26.707	75.6739	71.3093	73.123	90.6219	55.3403	69.7521	63.643	23.0462	63.2425	9.2723	10.1854	93.2647	90.7264
SRR6463294	83.3264	94.2155	58.745	43.1576	46.5168	75.704	90.6773	60.1246	39.7411	36.0084	39.8762	60.4244	58.9853	58.6751	87.8995	42.1901	56.7596	50.2369	29.3065	40.6638	13.0933	18.2063	90.63	87.3066
SRR6463293	93.7622	95.4552	87.6	80.7201	81.6515	88.134	94.2257	70.6254	78.8481	72.814	14.6424	75.9439	86.4815	88.4159	95.5307	71.0996	87.5766	80.7021	32.4591	78.0337	18.9987	17.516	96.4045	95.766
SRR6463292	61.0156	67.9953	78.2391	42.6543	12.101	20.7256	83.3214	92.0126	3.2894	2.6186	40.5467	65.0747	53.2951	38.654	62.8371	27.9424	31.8294	5.934	14.8472	7.6507	14.5587	25.8461	64.1547	56.164
SRR6463291	62.8431	75.3978	86.3674	57.0919	47.0615	32.9967	73.8599	73.7004	33.1703	18.0815	22.6746	70.5993	65.1622	61.0144	75.7057	36.2555	50.4614	38.2641	35.153	33.3024	14.5364	28.2921	86.1446	74.9172
SRR6463290	58.331	87.6753	86.904	67.1662	67.6956	48.4251	83.1071	63.8167	61.8399	31.1316	23.4008	82.5429	72.6193	79.2053	65.745	41.7453	65.3105	55.6708	30.8176	61.2412	15.881	17.0132	89.9016	71.9654
SRR6463289	55.7855	76.1204	78.4169	45.0139	48.9678	41.8321	77.1588	61.2344	36.9132	25.5046	18.2774	75.1237	65.6864	64.5905	68.3581	35.082	53.2103	49.1892	43.2168	39.2835	15.0499	27.2456	82.7706	69.3116
SRR6463288	48.0299	60.3202	64.869	31.9165	41.3744	22.2365	59.2059	75.2917	23.1667	15.0882	41.6772	42.8359	56.9151	74.3463	76.2825	22.3049	60.44	48.969	22.6616	21.1774	25.5591	41.8675	93.9211	56.9979
SRR6463297	56.0367	71.1087	68.8215	49.8338	57.3285	37.9768	63.192	74.5992	40.2928	25.2838	38.2925	55.1951	61.9953	74.2699	55.0253	19.1919	45.0449	33.5398	34.0866	19.315	24.5448	26.8111	88.7835	56.2099
SRR6463296	49.2229	57.2591	65.3395	28.9315	40.3948	13.6983	56.9639	73.2349	14.5294	5.2397	44.4458	38.146	52.8565	69.6682	63.0067	26.3222	46.1936	31.7505	19.8636	16.301	29.6731	46.3592	86.5798	44.9779
SRR6463411	68.2935	79.3856	40.2126	24.3939	28.5875	52.9954	69.8351	50.3595	18.2652	11.3029	59.7849	34.3304	36.806	50.3719	75.8417	17.1687	30.3053	24.4178	21.097	13.1366	15.5522	31.4353	89.6	67.156
SRR6463412	50.1809	80.6754	69.6731	59.1981	58.6083	42.88	67.4394	45.7538	53.3452	31.4919	36.1771	59.5982	55.0807	75.3876	49.952	20.6684	56.819	37.7454	14.225	38.1238	12.2877	16.6293	86.0465	59.6515
SRR6463413	64.7937	61.2424	87.7134	35.9007	47.7671	28.1228	65.9083	82.6023	27.8488	25.6796	13.2283	74.1029	78.9364	59.7095	84.3741	66.8136	58.6253	56.796	53.2875	35.8945	27.4822	49.117	90.9534	78.6277
SRR6463414	76.4903	87.56	85.8951	59.4753	70.6629	72.1335	82.5347	92.0331	58.0598	56.1829	26.5345	91.9948	72.6853	82.7448	48.6365	29.5823	32.723	31.5711	54.2573	25.8463	17.2581	14.2445	83.7838	75.0753
SRR6463415	82.1578	91.7746	92.3235	67.8332	71.88	67.668	83.8161	95.4781	64.3491	57.942	17.439	88.8719	83.2137	86.7234	50.2666	33.0752	38.679	36.7874	65.3482	28.1821	16.5351	23.3721	94.813	89.6988
SRR6463416	77.037	94.0466	85.0448	46.487	69.4267	75.7751	89.3641	88.8714	44.3412	41.7812	32.3672	87.7709	61.4034	81.6704	67.8781	37.305	40.8297	41.6575	41.4859	33.9788	14.8641	18.1489	68.5935	65.5856
SRR6463417	87.6256	90.1626	93.788	80.8423	83.6473	79.6887	90.2677	96.5693	77.6678	76.0834	5.5955	94.4824	90.8129	85.9319	17.887	12.2079	10.2109	10.5219	88.0562	4.6702	8.0247	12.1494	96.7031	91.9503
SRR6463418	57.5379	78.0778	73.5637	55.7407	65.0395	28.3436	70.2401	59.4718	32.5039	38.4491	31.7654	35.8315	65.2649	82.057	76.1177	16.6092	52.5195	40.7856	15.38	32.3623	11.8697	29.0078	82.0397	63.052
SRR6463419	60.7732	81.7597	75.7609	57.5021	66.6014	35.1974	67.2368	55.8674	34.6623	38.217	31.8215	45.2201	65.5386	77.3466	69.452	24.7678	52.6218	35.8288	16.6265	33.7677	13.8228	25.9709	83.8495	62.1153
SRR6463420	55.0507	75.2214	70.6765	46.6436	50.5073	29.973	54.6626	62.2253	28.4178	22.7328	39.5516	48.2696	57.733	74.6478	72.2875	25.9231	52.5306	35.9393	18.5643	27.4609	16.4124	33.0085	88.4841	65.0107
SRR6463037	55.0869	86.6996	78.0957	73.1629	70.4298	49.0044	80.8709	62.9584	54.5511	35.8515	13.6266	69.4542	65.757	75.5496	68.5436	46.7627	52.0056	28.0767	44.6058	40.119	35.5263	22.6555	94.3428	71.5129
SRR6463036	48.9763	58.0694	66.1242	37.9375	37.3118	29.5398	61.665	85.6048	14.6845	11.634	11.6721	52.8949	48.3542	70.693	73.2863	42.9816	50.6419	28.6215	50.8285	23.0241	56.442	47.0716	67.5393	63.2019
SRR6463035	78.0848	92.2628	79.9181	79.9198	82.8203	74.5279	87.5153	74.8523	62.9853	51.63	11.7415	84.2324	72.8202	77.3413	82.5233	34.9609	66.0309	47.8728	41.5079	54.334	35.996	17.1289	95.5106	83.8025
SRR6463034	45.8771	73.9491	87.1426	47.5922	86.8726	38.8736	75.9269	40.8961	33.4457	38.0031	6.281	40.878	89.2988	41.4738	99.7425	74.1893	44.9657	30.8999	54.2349	42.6313	60.8421	50.963	97.1418	77.1274
SRR6463033	32.1963	24.4816	90.1424	26.3287	40.7016	8.5884	41.5999	91.3555	5.7936	1.4725	6.4091	38.1631	42.5221	59.5454	79.265	46.7485	63.1389	5.5246	56.2633	17.8666	44.4135	56.2275	56.7925	53.3136
SRR6463032	42.9722	55.6331	39.7348	10.6281	23.6466	23.1027	48.0871	43.3532	3.2126	14.4804	11.4041	41.6001	59.7826	24.4673	97.0912	72.307	23.681	19.8765	23.9282	9.4301	13.3411	76.128	47.5117	44.2344
SRR6463031	82.8415	81.6036	91.6662	56.3011	70.1131	47.9865	80.0021	73.4838	41.0082	42.7832	18.2549	66.8866	82.6587	72.1885	90.8958	44.9408	65.586	59.7767	37.1079	45.0501	21.2154	48.8724	93.5537	87.573
SRR6463030	80.8593	77.5973	58.5632	35.0836	59.5976	52.1053	94.736	64.0909	29.3044	49.5764	11.6864	65.1988	68.6328	42.0934	85.1728	18.3592	43.6413	44.903	22.7808	35.9515	25.2829	37.6369	94.2273	89.4536
SRR6463029	80.8453	86.9094	69.5812	39.4007	56.92	54.5177	91.9455	72.6431	30.3587	47.6238	17.7405	73.8124	66.1363	53.7964	91.2072	26.2943	50.1816	48.1532	26.8537	42.2497	24.5052	35.5655	91.3418	86.1472
SRR6463028	90.2141	99.4903	69.5965	67.2952	64.8216	89.1649	97.1945	69.2968	65.4751	62.1356	27.6257	70.5509	67.4074	68.2264	92.7809	7.7298	66.2319	66.3844	6.2314	65.1574	3.701	6.2692	96.3174	91.9202
SRR6463332	21.2111	46.1482	8.9964	1.2483	17.2848	20.2129	49.5204	19.4773	1.2315	20.6121	0.0058	19.9615	59.6065	12.9136	83.709	63.5819	10.8102	12.3149	3.867	1.3125	26.4109	72.3948	43.2419	36.3917
SRR6463333	29.4794	41.2699	21.9501	2.648	24.3637	18.8022	62.0649	18.5834	1.4991	18.698	0.6939	18.8428	67.4045	13.0642	80.1636	60.1913	17.4826	17.1958	8.3104	1.9889	31.0489	76.6691	55.7775	41.5884
SRR6463334	56.7049	79.0706	41.853	28.0588	43.2051	71.1458	87.3539	46.9139	24.5899	59.3349	12.1185	64.863	48.9406	41.1291	85.2042	47.4936	31.8862	22.139	23.5612	25.7522	43.5085	31.5015	75.0053	63.5112
SRR6463335	29.6394	45.9928	26.2467	10.0172	29.316	32.8173	72.7043	25.9737	8.2276	31.606	1.8693	29.7711	62.2936	15.7826	74.0546	55.4035	30.3934	20.1815	11.9015	8.8072	44.5055	66.6461	70.9418	50.9503
SRR6463336	30.2171	75.1925	28.4279	25.8103	30.2514	62.0384	80.1638	45.2406	19.3793	60.1715	3.6239	60.0492	48.0628	27.7959	84.296	50.0602	27.3156	17.6942	17.5373	21.5541	44.8217	36.8119	78.6802	66.1773
SRR6463337	69.7075	84.9001	85.7804	68.188	76.4738	47.603	62.1848	80.2623	50.1239	33.9946	31.8531	58.3638	64.1417	77.2768	82.572	9.5623	55.5736	34.5483	9.4226	43.4726	5.9465	30.0228	90.1056	76.264
SRR6463338	68.9345	67.5782	87.1959	53.1833	57.9501	42.7201	73.2912	73.9884	40.9428	30.5044	15.412	68.9026	63.1036	76.9735	86.1494	23.6982	59.8104	27.4592	21.4824	46.8682	21.3415	25.3463	95.1413	84.7269
SRR6463339	71.6875	70.5564	89.5934	58.0038	62.3601	49.7024	75.3356	75.646	48.9309	37.1732	12.2732	71.214	69.4172	80.217	87.622	20.1261	66.1564	26.1424	19.7529	53.4276	16.95	21.4027	95.2666	85.8374
SRR6463340	53.4279	42.8332	90.3257	44.9314	78.2118	1.4922	33.2815	84.2983	1.5856	3.0221	28.2743	50.6968	89.3443	44.8579	84.0808	38.2208	32.4366	17.0952	47.8841	25.1734	53.5641	53.119	94.5529	84.6608
SRR6463341	68.5415	78.1758	83.8935	67.2373	77.9958	56.7076	86.0337	56.6761	62.0066	51.3971	17.0725	76.6988	75.5364	69.7962	75.2166	13.8175	68.192	15.7864	10.97	55.6234	9.7184	20.9693	89.5395	80.5349
SRR6463261	65.8682	73.1364	81.4972	55.3132	69.8893	45.1	84.8838	63.4052	47.9521	38.8477	16.3073	69.9174	74.0916	63.1135	73.3331	19.2077	63.0063	19.5177	17.2851	46.0105	11.775	32.1047	89.9349	79.2199
SRR6463260	87.4632	83.7325	91.2741	64.3288	81.0478	67.2521	94.7619	67.1333	61.1524	59.3093	4.9099	69.2501	95.7033	74.5876	55.2602	47.7373	42.1518	42.3699	80.2124	30.002	22.5921	52.9807	98.8855	93.7635
SRR6463263	84.5457	96.3191	86.4499	82.6797	82.6092	91.0134	92.4772	85.687	78.9242	77.7618	6.0944	84.077	83.6856	85.3929	30.4073	25.6255	27.6625	25.7438	76.4738	23.3739	35.2547	18.3751	99.0455	95.8142
SRR6463262	85.3136	78.1931	96.0802	53.4759	69.8107	57.4113	86.4551	51.5506	47.6212	47.0021	5.1179	51.187	89.8026	67.2608	94.8063	80.9096	64.499	66.6804	77.4335	54.7387	51.5739	73.5635	94.9522	83.3786
SRR6463265	64.354	55.7896	81.257	39.6026	45.7697	41.2937	67.7052	88.7949	37.9179	40.5948	13.0539	55.6983	67.757	80.606	68.9802	27.8253	81.8646	31.4643	68.0962	20.9398	47.9782	39.8299	65.4426	64.3874
SRR6463264	74.3949	75.867	94.0034	74.6432	82.9738	67.6299	76.2756	88.0654	66.6926	56.4463	6.8506	77.0275	88.8143	82.3462	91.8341	31.3561	87.5276	28.4669	85.749	29.1948	35.163	23.1467	88.3163	86.6597
SRR6463267	78.119	82.8062	87.6654	72.6832	77.5863	72.0521	83.0207	91.9396	68.4853	47.0604	9.7964	85.203	88.5106	84.1792	84.9925	28.9967	88.6809	43.798	78.6068	37.6169	30.7181	14.2406	89.9815	87.8013
SRR6463266	62.0622	59.6733	74.0195	36.4455	48.8616	43.7375	70.2055	82.5406	32.7323	39.818	12.3859	61.8423	73.6968	65.0204	69.436	33.7019	70.8187	41.5555	64.6552	32.6059	63.7452	35.6459	76.8441	73.1259
SRR6463259	62.5597	64.2388	73.6732	38.6271	48.3049	42.8623	72.8285	87.5999	34.9609	19.9864	16.4809	69.7914	73.9484	68.6448	65.9979	35.679	75.2595	53.6801	57.7453	35.6782	44.278	28.3116	75.5971	70.3436
SRR6463258	76.2186	62.7871	94.5536	39.0422	43.5289	40.4818	79.1783	57.8528	37.1158	40.2762	3.7819	30.0029	65.224	82.7965	82.1621	73.157	76.8642	53.0364	67.438	41.0309	50.4022	82.2054	69.2147	68.4083
SRR6463138	33.9973	37.8911	91.898	54.7385	83.9413	27.9194	39.3666	80.5508	25.0523	26.9886	4.5172	82.0042	86.2638	37.7672	95.6428	58.2373	62.2946	21.2822	79.0076	41.0356	58.6533	30.0056	92.5031	88.6908
SRR6463139	90.4126	93.2017	94.7545	88.7639	93.3398	74.9158	93.4273	76.9414	74.2856	67.4984	14.6863	67.149	92.2527	89.987	95.9455	37.2904	80.3677	35.5687	76.8381	31.3552	32.9896	21.7881	95.5849	92.4336
SRR6463136	61.9425	63.8245	95.8592	73.0956	88.1932	52.7063	63.8367	60.4999	52.5198	51.4734	8.5749	68.7534	93.2679	65.8415	96.9464	60.4975	77.0432	44.0169	72.268	49.0198	50.2465	40.3405	96.012	92.0843
SRR6463137	83.5766	88.8351	83.995	71.5537	77.4792	80.9855	87.8866	68.8695	68.9501	41.239	14.03	76.6375	78.5063	76.8975	93.9487	28.4745	77.7323	51.8219	57.6113	49.3964	12.7361	12.0867	95.8844	92.9086
SRR6463142	70.6796	79.8978	75.0392	27.1669	41.5683	16.7796	75.0225	76.6117	14.2586	14.367	26.675	46.9625	69.4997	63.3754	77.5603	47.2229	54.8609	51.9424	40.2204	19.7313	43.1736	63.4374	91.5847	61.4047
SRR6463143	65.7044	72.7654	72.1594	57.2768	65.878	46.9946	72.3341	72.7843	38.2943	40.3598	15.4462	67.2661	68.3862	69.7972	75.7009	41.2288	67.8086	45.4689	47.141	40.2977	42.3282	20.9631	77.8728	69.614
SRR6463140	76.8078	84.6486	83.4816	48.6558	70.1745	47.6177	82.6944	75.1527	29.9877	31.8516	26.8996	57.7873	77.6153	76.6528	79.7435	37.7167	68.5502	42.9242	33.4181	34.0253	34.7331	29.0651	71.9405	59.0293
SRR6463141	70.2772	42.1519	97.2507	40.9471	51.028	30.222	71.5193	66.4537	30.4483	30.5574	1.9358	28.6374	64.9292	74.7375	69.1584	79.0652	73.8799	31.7775	52.7292	40.6283	53.3046	67.845	64.9973	64.3694
SRR6463134	64.5585	69.1588	89.7513	50.6593	54.485	47.8577	73.6602	71.3019	43.7361	43.9549	14.8467	58.2114	72.2427	81.2299	77.9514	64.0487	79.2958	41.5391	48.7322	60.1846	44.7559	46.3853	78.3145	75.544
SRR6463135	87.0347	85.6925	95.5612	84.0279	88.1116	9.3352	88.5529	17.8804	7.2516	80.7746	3.3861	11.9986	90.7297	89.949	95.7352	14.4632	89.3921	78.7736	11.6736	83.4473	9.1537	11.2451	94.3281	91.7062

## Sheet: NLD CPI HC
sample-id	B1	B2	B3	B5	B6	B7	B9	B12	Lipoate	K	Butyrate	Propionate	Glc	Gal	Fru	Man	Xyl	Ara	Fuc	Rha	Rib	Lac	His	Trp
G37960	30.8436	39.357	65.1388	18.967	40.3033	6.678	51.8423	39.5446	5.2573	3.2726	30.4313	21.3842	44.107	59.0788	70.575	16.3188	32.4656	18.1893	10.864	8.3251	14.8497	40.7864	90.7142	69.3328
G37961	58.9199	47.0839	80.0945	20.8654	54.0089	6.3994	61.5594	52.784	2.0779	3.5979	29.2573	23.641	61.8973	53.6442	80.3279	17.1805	19.9336	29.6066	20.175	5.3683	14.8649	65.4876	93.3855	72.6352
G37962	41.9278	53.9322	55.2043	26.152	47.0705	18.0765	68.2305	48.3261	9.0093	9.7392	31.6417	28.5841	43.7906	49.9026	62.0177	19.064	26.1638	21.8696	19.2156	10.6963	20.4231	39.0284	80.9726	54.6946
G37963	41.0874	54.4571	62.8884	32.1929	60.179	15.5908	67.233	44.2263	18.3358	12.0696	34.2136	32.8538	65.2268	55.0239	55.0902	21.3482	44.1089	21.6919	17.3394	14.1816	14.9047	51.663	90.386	65.2022
G37964	45.425	57.7776	62.0012	27.5849	42.5982	17.393	57.3003	60.2107	13.3671	5.8976	37.145	29.9651	47.0251	64.6853	78.765	20.0075	31.4308	31.6486	17.2344	11.5194	17.8801	50.6118	88.4866	57.7124
G37965	48.1456	70.0579	67.5131	41.6498	51.2828	29.9648	56.9853	58.6196	12.1452	25.9798	30.4569	40.1924	53.1372	71.0252	73.4295	18.8187	38.7665	17.3575	10.734	12.9641	9.4683	38.2612	84.2909	58.2619
G37966	39.2205	51.7387	60.2608	30.1096	45.1089	7.1787	61.6265	55.3469	9.846	8.5221	39.0225	31.0057	58.3197	55.4676	61.2537	28.7033	36.4808	24.1523	18.6208	11.4122	20.0689	49.3145	91.6832	56.3842
G37967	36.4035	59.937	60.2378	28.3705	39.0414	6.0787	62.9645	50.2125	6.1538	8.3703	43.7008	24.9775	47.0456	51.269	69.2416	18.0677	35.4431	23.0495	16.1582	11.2531	25.8126	36.0758	88.7424	58.3015
G37968	49.5178	61.8088	70.1464	35.8494	44.4524	14.4923	53.4705	57.4768	15.6698	13.1543	36.7872	39.7434	46.2425	70.8976	65.1312	30.8574	31.5891	26.6521	21.0471	11.3542	17.5687	43.2751	91.6262	61.3458
G37969	38.1602	50.3084	56.6721	24.9445	41.9098	8.0941	50.8824	59.1788	6.1267	9.3663	44.5294	20.6823	50.2175	61.705	79.122	25.392	29.7402	24.6494	13.1082	10.0831	23.388	45.8031	86.9292	53.667
G37970	43.6923	49.4664	52.5997	21.1001	47.6437	6.8759	72.0801	60.0987	5.0972	8.1789	35.2654	31.0273	60.0088	47.5092	68.8155	32.7408	41.6213	30.7038	20.8397	10.7789	22.9765	59.4415	88.0355	54.7233
G37971	44.9287	49.0529	64.6581	27.2735	43.8854	10.9447	54.9776	58.1714	7.0086	5.8574	40.6023	28.9343	48.5655	52.3498	65.8233	14.622	30.1104	20.2614	14.6775	9.2234	23.5677	41.4321	87.0859	62.0031
G37972	33.4592	41.0448	58.0705	17.6445	44.8226	6.1487	54.5014	49.0795	5.242	5.9151	31.9122	23.527	56.8998	59.4669	69.5093	19.2539	41.5536	24.1915	13.4036	11.4023	15.6232	55.3037	94.5229	67.3813
G37973	48.2993	51.5814	58.9372	18.9485	46.0801	6.1839	61.8096	70.6341	0.9187	3.2914	41.2794	33.6736	66.6005	53.7135	71.0738	34.7689	36.3843	27.2851	20.5519	9.0908	18.062	74.0039	91.2411	56.6785
G37974	44.5715	54.9944	67.3894	22.6428	51.7085	11.9053	62.5585	56.7884	7.8829	9.3051	32.7963	31.6394	60.612	56.0978	65.9977	36.5621	34.165	18.8662	18.4079	14.9604	16.9264	61.6259	94.2872	53.2675
G37975	47.2579	56.9253	72.3897	38.7859	52.735	19.2592	67.7382	49.5267	18.3467	12.898	29.3856	41.1945	44.7114	50.9677	60.3057	30.0335	32.4588	20.2641	21.0746	17.6016	16.0278	31.3881	89.9659	61.5011
G37976	44.2575	54.0567	63.0459	25.8666	50.7477	6.7765	51.2292	59.9686	2.8542	3.6504	47.4838	22.5496	60.2035	59.5117	66.1365	23.4865	30.2731	19.3214	10.9488	7.0533	22.2639	58.5677	94.0092	62.6908
G37978	34.8723	44.2529	62.0502	19.5886	34.0389	8.0974	51.0335	50.5127	10.4357	9.8534	37.3739	22.8373	38.4691	57.7063	72.434	21	28.4357	22.7133	11.7535	11.5408	21.3667	33.6655	89.3934	47.9112
G37979	64.8743	55.1461	75.2462	41.737	61.3417	13.5418	71.0749	58.5861	15.3021	13.7777	31.8839	39.5413	44.8843	63.4675	66.511	37.4843	31.9562	21.7071	14.5062	11.8385	28.1913	52.5069	93.112	61.327
G37980	24.5546	40.5084	48.6719	14.2437	50.9773	3.1972	62.9574	48.1218	2.8544	4.4565	32.4675	16.7785	51.7894	44.7051	60.245	20.9178	40.597	13.9237	10.068	4.45	17.3721	61.6734	93.4821	61.69
G37981	44.9349	50.1689	56.988	30.7524	63.508	14.0213	68.2891	51.7924	4.6409	15.8293	35.6469	26.0868	61.0272	53.5647	71.2868	22.9834	43.1901	19.1792	11.4201	7.5749	18.4625	55.9896	92.0935	59.305
G37982	48.806	64.348	64.2454	38.9676	56.1753	16.8718	62.8415	53.9026	17.1058	21.0207	38.1344	31.6653	60.9903	62.2983	67.7182	17.4912	44.9088	23.848	19.0341	17.5747	15.7383	44.0074	86.3738	60.5258
G37983	48.3258	48.3424	67.5276	23.9765	50.0525	2.5195	60.2161	56.1089	2.7964	7.083	34.4574	24.1483	58.1038	58.1054	72.373	27.0133	32.9829	24.5636	17.8196	6.889	17.6321	60.4468	94.5847	65.0167
G37984	42.8434	57.2541	62.6639	30.2806	49.3873	14.7447	60.3104	59.6755	16.3074	8.44	35.9451	36.1653	49.1799	61.266	75.8313	31.2948	38.3771	29.545	19.5746	16.7166	14.489	49	94.1913	60.215
G37985	40.9074	62.4314	65.5527	39.6887	53.7801	21.4112	62.6395	44.0251	17.4016	23.0738	31.6072	36.9057	54.3239	67.3732	61.6437	17.6778	36.129	19.6954	12.69	16.4068	15.5403	32.8654	89.0378	57.4546
G37986	47.1747	70.0957	65.8675	48.0971	58.9426	28.0157	72.0838	48.5486	22.2864	25.6119	37.5989	35.9667	48.3821	56.0586	51.299	19.3282	34.871	18.7585	22.2454	14.6558	20.7836	27.1675	92.2428	60.5345
G37987	35.462	31.584	54.4811	16.9251	58.0074	1.6117	68.4303	47.0463	1.8866	7.6781	29.7821	12.8143	47.6851	44.3268	68.3655	25.3793	23.9761	19.4691	9.4613	7.9174	16.9267	51.6832	92.6018	49.4716
G37988	37.4169	41.6156	60.4405	17.5281	50.7293	2.2664	54.251	56.9681	4.1831	4.9734	34.1296	16.7229	52.6424	57.7787	76.4551	22.2685	33.7297	20.05	10.4284	8.4619	19.7093	59.2511	95.1169	56.7721
G37989	47.4218	63.409	65.9359	45.7653	56.4553	24.1015	67.6321	57.7587	31.0858	22.9234	39.3723	49.6029	52.3187	66.038	54.4583	28.4729	32.5646	21.2494	25.835	12.6976	16.8237	33.2443	83.1977	54.1632
G37990	33.8406	47.8243	56.0516	23.536	51.8345	8.1735	56.5746	56.513	6.1644	4.2782	37.865	22.1578	52.144	54.7992	68.4714	22.4771	30.181	17.083	10.6385	7.8678	12.5077	58.0409	89.2357	61.8149
G37991	33.9531	24.3006	63.8875	17.3604	60.5488	4.5557	70.0292	31.1506	3.8327	10.5069	17.1169	15.2822	36.5726	41.9113	66.3827	28.6309	19.8445	13.5399	10.6505	5.9427	14.2321	46.1426	94.2984	53.1243
G37992	34.4263	37.9135	67.8918	31.1894	68.4633	13.8167	77.5357	34.1479	15.2976	19.0894	20.4976	20.6936	43.263	41.6912	56.892	25.4408	25.7713	12.4158	13.1268	10.6568	11.1697	40.3208	92.2586	53.8925
G37993	29.5358	44.5576	66.5577	25.1856	41.9375	3.8803	58.0874	47.4075	7.5331	6.3501	38.4098	16.6893	41.3466	54.4546	78.2962	17.2993	20.8377	15.6309	8.8993	7.6878	17.5656	40.3758	89.6855	53.1927
G37994	31.3119	42.6884	60.1798	23.1815	52.2163	12.7325	63.3689	43.1367	14.1446	10.2147	26.8194	29.1081	46.1586	53.4449	64.4358	22.1777	36.0368	18.8361	13.2725	16.1331	10.9278	47.0231	92.764	62.0825
G37995	39.3163	41.4503	53.3902	19.4887	52.4398	4.9461	65.8552	62.9126	1.6668	4.2601	37.8392	24.6685	58.6393	57.3467	83.3115	42.8796	33.0608	27.7968	14.8285	7.1082	17.5236	73.093	85.3997	56.9378
G37996	32.9394	56.8469	61.4101	23.6411	41.7369	6.0595	60.9185	50.2138	4.1045	8.3443	44.2358	19.4138	47.3007	53.5677	66.6846	24.116	30.7783	18.7138	11.7586	8.3894	20.3957	49.2972	93.192	49.5926
G37997	35.8633	41.1533	53.3825	20.9842	55.8608	5.3883	59.9867	51.8533	5.1289	5.8745	37.8309	17.7192	58.4943	52.7947	68.9594	19.9915	39.4899	24.248	11.5792	7.1322	19.9751	59.7869	91.7967	59.3425
G37998	36.1912	50.4125	63.2284	27.1454	46.4652	8.7631	56.8786	52.5755	8.45	9.5903	37.57	20.6186	40.0827	57.805	78.0425	20.5056	21.7334	16.7992	13.3911	9.3653	19.5555	43.0461	88.8643	51.1447
G37999	35.8674	44.3967	71.9273	30.8109	46.2797	17.9098	54.3245	38.0718	17.3478	20.288	23.4186	27.7705	45.7649	68.7654	67.0701	16.4628	28.5489	15.2918	15.8265	12.128	13.4358	27.9949	90.749	66.2295
G38000	27.5047	40.2564	54.4162	21.5539	50.4922	2.8014	58.2275	45.8239	2.9814	6.8929	36.239	13.1436	50.0552	55.3781	72.0665	18.2537	33.9982	14.7481	10.5462	6.6216	17.4973	52.042	87.9814	58.3223
G38001	42.4044	56.5263	67.5626	32.3078	48.735	12.3853	55.93	57.819	13.5227	11.5526	39.5796	30.5242	48.5531	65.403	67.5192	25.5968	37.7915	22.0307	14.7635	14.5076	16.2984	48.6907	93.2867	55.1348
G38002	34.6891	55.2638	64.7779	35.4102	52.6263	8.902	61.3587	62.4684	21.0502	8.4204	39.0016	39.6916	56.5542	67.1203	62.426	40.5135	36.5409	26.8883	13.2042	20.5155	21.9739	42.2976	93.008	48.417
G38003	37.564	47.2772	55.8198	24.7661	49.3376	6.7559	64.4061	45.2238	8.77	13.6438	31.0326	24.1835	53.8432	50.6916	58.5765	26.6782	38.7053	21.9877	16.1019	9.1741	16.821	55.4691	90.8987	56.2068
G38004	37.3193	48.796	68.5356	27.5418	45.6683	9.9196	61.7391	51.9319	12.1819	9.8984	31.1376	29.8849	45.8742	55.378	65.4932	20.4936	33.7188	20.5315	13.2138	12.4154	21.7506	34.9859	89.7326	53.9436
G38005	58.8336	70.4727	71.1044	51.5465	65.3188	11.0011	64.2381	49.6419	10.7229	30.7837	33.575	22.2983	67.691	73.4892	80.5423	22.7044	48.0946	39.5874	11.8712	34.4461	11.637	42.1865	91.2897	71.9559
G38006	43.5947	54.4867	58.7718	32.8307	55.3553	11.8751	65.8871	51.8658	13.7771	12.6786	35.6839	28.8269	57.7836	50.6864	54.1631	21.1634	43.6655	21.2389	15.8575	15.0798	16.6661	48.2191	92.8901	61.4716
G38007	47.5106	55.9393	67.674	37.0442	49.1166	11.6294	63.7299	47.3333	16.3607	15.5607	37.8833	30.9061	46.0213	55.2903	53.6129	26.6016	25.2446	14.4598	19.8585	9.3159	13.1918	39.3817	91.7998	58.9936
G38008	35.1519	51.6059	60.8317	32.3187	47.3629	5.0098	61.6924	51.533	9.977	9.341	40.3059	21.9339	45.579	52.9172	70.6807	21.3065	30.5892	17.9226	13.1504	9.5894	21.7867	41.7387	85.5454	58.0005
G38009	39.7465	63.4034	61.3888	33.4926	44.8377	19.5485	54.7458	55.4763	10.5434	13.8619	39.5101	34.3522	39.0883	63.6294	70.9452	15.1495	34.7935	19.2996	11.4336	13.2784	16.6368	38.1519	87.9038	62.5913
G38010	24.6545	38.1226	58.361	19.6256	50.8729	11.9018	72.1775	31.99	8.7675	9.4288	23.762	21.4874	43.0715	43.9869	59.6463	24.2339	31.3443	13.5364	12.7004	6.7067	21.6072	36.7596	92.1538	57.6339
G38011	42.4382	42.4342	63.1249	26.4737	67.6081	9.4723	77.9553	49.535	9.8727	11.1379	25.2623	23.1196	60.5459	40.9449	65.6759	29.017	37.2348	20.3081	12.6324	14.4502	12.9146	57.6412	94.6418	60.6298
G38012	36.4014	63.0874	57.2671	35.3983	53.0279	16.6502	62.6237	47.776	23.2615	9.6382	40.3701	36.8752	47.7296	55.4152	54.0809	17.2476	27.8754	16.5766	12.289	15.637	11.3827	37.9981	82.8994	49.1957
G38013	41.7968	52.2607	53.9212	30.8818	65.6645	5.8354	72.0479	44.8416	3.7281	19.3725	31.9229	16.8087	57.1989	52.9083	60.9435	18.9993	50.1013	27.5997	8.0413	18.8586	15.8154	53.597	96.1166	57.8568
G38014	42.7257	52.253	66.8901	27.5774	50.3079	10.8742	59.2767	56.5385	13.1716	8.4223	36.0086	28.6383	57.4409	60.6913	72.0927	25.8751	37.3996	26.8069	14.9341	12.8211	16.6827	49.0978	92.7504	58.2417
G38015	32.624	46.5872	51.9447	20.0963	52.7491	9.9138	65.9934	53.0505	6.7927	7.0285	33.9872	23.7126	49.6342	49.0338	61.0021	19.812	40.7763	19.0874	11.4599	9.148	20.0937	53.5969	91.5836	62.2655
G38016	41.2564	58.6447	70.5202	38.0189	48.3444	8.2175	56.587	52.5029	10.2625	11.3575	42.1403	26.5873	40.2942	63.3641	71.1346	21.401	33.5936	22.7023	11.8917	13.1833	14.6996	45.6967	93.5482	64.8073
G38017	43.7779	52.2824	59.2693	39.8747	66.9243	6.3134	71.483	36.8897	3.7509	22.6118	32.9171	15.0232	62.7763	57.0425	72.3364	19.8862	47.2772	28.7862	8.725	21.5738	13.9939	48.5833	93.3547	66.991
G38018	32.8013	38.5754	62.655	18.4497	55.8053	2.1403	74.1015	47.2695	2.4257	9.047	26.9983	16.824	44.5632	37.9404	67.8464	27.0628	26.8404	17.0377	12.1901	7.0475	19.7961	54.2198	93.1015	48.1556
G38019	42.4779	60.1188	63.8351	35.3698	57.2267	5.9603	69.1973	46.2477	11.2857	17.3958	36.043	25.0304	60.7834	60.5384	68.2458	24.9235	37.0565	28.8138	13.395	22.6085	16.315	49.6206	90.6734	52.5374
G38020	39.1613	57.476	47.7153	28.4219	54.7025	18.3865	72.9647	48.2329	12.2807	11.3522	39.3946	34.9867	47.2213	41.3509	40.6397	15.7827	40.2959	23.5305	15.259	7.1325	16.2056	34.3186	85.1428	55.2851
G38021	43.5545	51.3334	52.8656	26.8875	54.329	12.0291	64.7525	66.8854	2.021	5.8283	40.928	31.7792	51.7346	48.9352	68.7286	32.4746	45.5359	29.4702	23.504	9.1588	30.711	65.2024	92.1478	56.0694
G38022	42.4027	58.7314	56.9839	29.9227	50.812	11.1813	61.9409	57.4873	9.271	10.2342	42.3638	28.5723	49.8402	54.0666	66.3844	23.1577	27.0366	20.4183	15.0833	13.9268	16.5201	53.8077	85.8682	52.7279
G38023	29.4681	37.4574	47.9355	21.5694	51.5398	6.3933	66.4957	44.2746	8.1332	12.9988	25.8235	19.0448	41.0253	54.6789	70.0458	36.4879	25.3922	15.9166	12.4411	10.8484	10.6438	59.9031	83.8062	61.3412
G38024	44.9775	53.7167	70.15	33.1977	62.1158	16.3777	70.293	41.0273	17.8825	17.1407	29.4558	26.1072	49.629	52.9538	56.1201	19.4113	29.7439	20.6593	20.7373	10.6159	13.9399	39.2696	94.4464	60.0627
G38025	36.548	54.8946	60.1979	29.3328	60.5756	11.846	62.7105	56.0606	13.4204	12.1952	40.7689	23.33	49.2994	56.0075	63.444	29.3104	34.1998	19.9891	14.8747	8.8377	16.4428	48.9664	93.1831	51.7291
G38026	51.4018	59.5654	67.5502	38.1088	59.0642	8.9888	61.6895	41.6562	8.3851	22.4431	36.0708	20.5904	58.6644	64.4764	69.5006	19.7336	42.4008	34.5739	8.7244	23.3943	12.5457	45.613	93.4628	65.6111
G38028	43.4851	53.6419	71.2293	32.6604	51.3768	17.2807	57.6399	57.6397	14.359	12.6992	30.9003	37.1412	52.7424	66.0392	66.7956	22.0578	26.5672	21.2488	15.0778	16.8713	12.8686	42.6201	91.3614	54.7008
G38029	28.4464	60.2307	53.0156	25.3703	39.6361	13.036	54.7782	61.6327	9.3542	6.86	46.098	29.5812	37.1733	58.9081	70.0586	22.8417	30.5969	20.6391	12.2766	10.4648	21.6652	39.769	83.5715	49.0573
G38030	42.659	46.2874	70.0742	29.0972	60.5926	11.1598	77.5941	46.1087	12.9301	12.5307	29.8634	23.3533	50.8427	40.4975	57.845	21.0413	34.6489	24.5182	11.9734	11.4259	14.185	45.0841	95.19	53.9878
G38031	26.5334	34.1677	56.3493	17.7415	44.9901	5.1554	67.1448	31.6595	5.048	6.1342	31.0462	13.8694	38.8229	40.7596	63.1695	22.5702	26.9444	11.8649	11.2053	5.4882	16.2615	38.0515	86.6638	58.0979
G38032	38.3988	52.7424	54.7134	22.5781	51.4112	8.4355	64.6522	46.4221	4	10.3811	34.0588	20.2451	56.4069	49.1972	66.0122	12.44	37.6106	23.1197	10.3879	11.5275	13.215	51.8179	89.027	63.1658
G38034	50.8032	55.045	74.3895	29.254	37.3363	11.2251	53.392	60.5876	9.3421	6.2755	31.8566	40.5246	50.583	63.2119	73.5245	23.8318	37.752	25.0528	20.007	15.8092	20.2431	37.4835	92.5857	68.4709
G38035	43.2457	58.1006	61.485	36.0319	53.5272	12.4873	62.5885	44.7277	6.3352	17.1815	38.7181	21.5599	50.2775	60.4663	66.4691	14.4607	36.911	21.6443	9.6546	17.4741	15.4764	40.2232	92.1676	54.8749
G38036	36.3873	44.2924	68.3639	12.6889	42.2856	2.8576	54.5641	50.9547	0.8911	5.7047	33.3013	20.2754	58.3654	62.4457	71.1297	38.1747	27.2661	21.0887	14.7676	9.1701	16.4501	68.4887	95.9777	47.8109
G38037	32.6821	40.4861	64.7766	13.4723	48.2497	2.1849	60.2994	45.4176	0.977	7.499	29.5644	17.7063	56.2334	57.182	65.8477	39.507	27.5073	17.3241	12.9332	8.4893	15.0592	67.9687	94.2591	46.3823
G38038	50.3591	59.1501	65.7304	40.766	56.8584	15.264	66.574	40.2827	7.3729	23.1009	37.0862	25.153	53.5891	62.955	72.4411	22.5381	39.3932	21.4901	6.9096	13.5041	19.2953	41.9668	87.6664	57.6318
G38039	32.7207	42.4415	53.6838	23.8845	38.1544	4.5647	48.5122	47.8938	6.5533	8.786	32.6653	18.4704	51.277	51.749	75.3091	32.6942	28.1117	16.7002	11.6008	12.3892	25.606	51.7025	77.6125	48.3129
G38040	38.5746	62.287	58.5554	38.423	49.5707	15.3812	63.2809	51.4906	20.5852	16.7473	44.4271	34.0626	45.9124	57.1929	66.3665	20.0796	33.5603	23.2724	17.4608	18.6879	22.7619	33.7343	89.5607	52.4171
G38041	31.7708	44.1939	63.6069	25.0877	51.9098	5.7158	70.7733	42.6088	11.1356	8.417	30.6335	23.6135	37.2038	48.412	67.5023	30.0347	22.2433	17.0921	14.5073	10.4704	23.6734	41.4735	88.7033	41.1927
G38042	38.63	53.2372	66.0929	28.7261	45.9758	10.3259	55.7001	51.8046	8.0483	11.7323	34.373	24.981	48.8787	64.0808	72.9905	17.2185	36.2425	22.0846	11.324	14.7391	19.9596	40.0655	93.0803	64.2829
G38043	29.3005	45.4492	54.8045	19.085	40.4595	4.9149	48.4579	50.1586	5.5589	6.533	40.5148	20.1282	38.4421	58.3787	67.6772	25.0769	28.7233	21.3453	13.1538	9.1376	20.9918	47.1474	92.1945	53.7433
G38044	49.0427	65.5583	63.6877	36.1676	48.6509	10.1347	56.7768	54.4406	10.1413	18.3491	46.5233	26.2761	57.4709	65.681	73.3373	25.5156	37.9109	30.1527	11.0422	20.1821	21.3966	40.3477	87.3959	53.4645
G38045	45.424	57.4308	63.658	24.4012	51.164	17.8094	60.7549	60.2422	10.2934	8.639	37.9609	35.3713	70.2579	54.776	62.344	33.6555	34.5772	22.8717	20.474	11.7622	14.4683	61.2602	88.1817	54.5165
G38046	52.6005	58.8408	60.3363	20.7484	43.3259	2.7189	56.6643	68.2371	2.7257	3.8074	41.3327	29.8929	60.5096	48.7732	76.526	35.1334	27.9068	26.3596	21.9339	9.3646	14.6217	63.9421	94.268	67.4642
G38047	48.7042	71.495	70.2649	55.2604	62.1219	7.4667	71.5533	38.9967	16.4041	31.0438	34.0409	18.0254	61.0888	58.4361	78.255	15.1157	36.943	23.6002	11.1183	20.1068	18.0335	27.3971	78.7234	61.9435
G38048	33.6146	46.6529	49.0392	31.5688	61.0504	11.0894	66.4642	40.3426	11.9508	13.111	32.031	23.8069	54.2316	45.0473	46.8535	16.1222	49.2433	17.156	11.6929	12.3558	19.6506	45.7867	93.0938	61.4888
G38049	43.1204	50.7379	61.6213	24.1331	34.2588	3.6916	58.216	63.9567	5.113	12.8241	37.5085	32.9977	54.151	60.4813	71.4827	32.5987	35.6004	34.8641	21.8379	9.8617	26.5948	49.3745	92.3162	58.0172
G38050	38.7808	56.5444	59.1249	27.0504	42.1119	7.0917	64.4377	54.0015	6.71	7.1246	44.3311	26.9736	49.2773	50.6731	78.2664	20.0439	28.9072	17.7862	18.5569	10.4687	28.3909	38.9159	86.4805	51.7389
G38051	36.8177	52.2495	55.0546	21.8654	42.2887	9.3544	59.5333	58.0631	4.1763	6.9382	41.3104	26.0904	45.1178	56.8493	72.2499	22.9271	28.9505	19.5377	15.6759	9.5378	28.124	46.1487	88.5172	53.556
G38052	28.2651	44.7501	40.4578	19.7503	52.5093	9.4258	63.8157	52.6104	7.2361	7.5964	38.7611	26.0888	60.0697	45.3519	56.8507	17.0584	46.928	21.7684	9.575	11.3762	19.0351	56.7936	86.6396	52.4307
G38053	36.3654	55.2374	61.9826	32.1471	49.2905	13.9204	55.5254	50.1509	12.3224	11.1613	38.5228	26.5741	42.8312	59.3286	64.2076	17.7556	42.1482	23.433	12.4986	14.4299	16.7515	30.9299	89.3135	60.2962
G38054	45.6172	60.2742	68.9273	36.317	47.7264	14.2285	58.0228	55.5728	14.0348	13.001	41.3475	34.0096	54.1814	61.7639	66.0173	23.3019	44.216	28.8034	18.6675	18.3574	21.9976	36.5657	91.3477	59.9603
G38055	54.7502	47.3343	57.7908	19.9805	56.0489	11.1739	66.6122	61.4258	11.8969	9.1836	33.7918	33.7987	69.8509	54.7043	71.1942	24.9475	39.7013	37.1849	20.1173	17.0506	27.6457	50.7308	96.1293	56.2528
G38057	51.6672	60.6467	77.7932	39.2482	54.9861	14.9364	54.1009	53.5116	19.4074	14.9201	35.6356	32.0173	50.827	67.3401	64.9746	21.4427	30.3003	19.2074	19.6251	11.5725	11.2333	47.6761	95.9422	68.9781
G38058	43.7552	60.9051	62.6584	33.5921	50.7567	10.7231	65.0163	45.1492	7.3884	19.8424	31.1424	21.9427	50.4862	65.1066	75.4851	32.2093	33.6861	26.8754	12.6177	19.9561	16.7587	49.7693	86.9197	61.3643
G38059	39.8309	64.5498	61.8786	45.8651	49.1439	15.1282	65.5123	48.4228	15.2754	15.8048	48.3704	30.323	44.0285	47.7417	63.9819	19.0007	38.8881	23.1917	17.9066	14.2808	29.7659	26.4002	85.2476	59.4117
G38060	53.115	70.3107	75.6542	46.5029	57.0819	21.2491	63.8453	60.2472	27.65	15.4264	38.6014	44.4246	59.1851	67.7625	69.9498	29.5117	34.9983	30.3766	23.5239	20.1049	14.3138	42.7299	92.7958	66.4984
G38061	53.337	72.7922	65.0347	38.9705	54.1135	21.0505	61.0811	72.8362	12.2881	10.0697	46.5084	40.0884	54.2104	63.5302	71.559	23.3772	36.5018	27.1728	17.0399	16.238	17.5736	50.1044	86.2941	58.0616
G38062	52.9974	68.115	63.7322	36.3812	45.7722	25.4707	72.3105	59.4409	28.2086	18.5121	20.6825	60.2462	53.7073	51.2415	58.8859	41.4702	45.7205	33.9008	36.263	20.0395	23.1189	34.9753	85.9203	56.1881
G38063	52.9178	68.6231	68.5219	42.8319	54.6541	19.7797	66.6746	60.3618	18.2082	17.4462	41.5895	41.0038	54.8208	54.1907	57.2003	26.6054	37.9038	24.1458	26.8113	15.9789	25.21	34.8261	91.8379	64.1775
G38064	34.2784	55.4771	60.8058	27.477	47.6558	13.675	53.3891	54.4468	12.7444	5.0201	39.4819	30.3354	51.216	62.6644	65.7308	17.2075	33.8378	16.6398	10.7353	12.4061	10.9534	49.7808	87.7863	58.1508
G38065	54.6152	72.0252	73.5414	31.6195	52.9208	22.7063	60.3321	87.7412	8.2455	6.9918	36.332	51.2829	61.9861	68.9104	79.6844	50.5653	25.6175	29.4996	22.6592	10.6291	12.603	66.8527	84.7937	64.461
G38066	48.0111	57.9093	65.5717	37.8081	53.6604	21.9504	65.4787	48.9253	18.3635	16.7466	28.6117	33.1563	53.9123	60.7312	58.2231	16.8152	35.4937	17.7617	18.5744	14.2577	9.0137	41.5401	86.3388	65.0189
G38067	36.8522	51.145	57.8214	32.3829	52.0404	10.828	56.3119	45.9452	7.9389	16.3851	32.1519	20.4868	37.1942	60.9369	73.8714	22.0139	28.6533	22.1076	8.0842	16.5435	15.3258	47.3872	92.5932	71.7271
G38068	30.6552	40.5584	63.2471	21.1614	49.1277	4.247	61.1723	50.1302	6.9738	5.2024	30.9909	23.3452	49.9595	51.4742	65.3956	25.5466	39.7536	18.4887	11.6215	12.563	14.2222	55.1682	91.205	64.4371
G38069	31.8864	46.9807	53.4741	29.0931	53.82	8.259	58.6008	42.9372	12.067	8.1794	40.7175	22.0147	53.2778	54.5431	59.6124	17.0278	38.3766	16.8739	10.756	10.703	15.3795	47.4672	88.5649	64.03
G38070	33.9738	53.2472	64.4836	36.1258	57.1101	18.2962	62.2043	51.0086	22.3952	11.2243	31.679	33.5269	46.8028	61.076	60.7562	23.5273	43.5903	23.1309	14.9279	21.1433	16.093	34.0801	92.7936	56.3087
G38071	45.583	56.5958	58.631	37.3691	54.6569	12.1689	62.8402	46.4283	14.6829	17.206	38.6397	25.3755	50.7519	55.0732	60.1309	15.3077	33.0787	18.5023	12.6455	11.618	20.3223	36.4866	87.8067	53.8769
G38072	37.655	51.3332	52.1551	24.9829	59.833	9.14	65.328	53.8622	8.3464	6.1848	36.069	25.4393	48.4294	44.6243	59.7882	23.4046	51.327	26.5355	12.7016	9.698	21.3719	55.1386	95.3965	62.4401
G38073	37.2789	55.5074	59.085	32.9056	53.2944	7.7397	66.7136	39.6069	7.9855	16.8284	37.7326	16.2098	54.856	53.8988	67.3497	14.5509	42.2136	23.2737	9.265	16.3279	16.7996	45.8619	90.8229	58.8204
G38074	38.8195	52.1094	47.1196	22.4168	51.6707	7.2393	61.5955	61.1426	3.0544	5.8274	39.4277	25.4089	57.0298	52.0689	72.0294	30.7075	32.5561	22.809	13.8804	9.8919	13.8215	70.5689	88.8139	61.4249
G38075	48.5094	55.172	69.8469	37.585	60.8624	9.8837	59.7976	50.5038	7.8168	15.9045	33.1544	23.2384	50.7239	60.5142	69.4354	19.2141	38.8816	22.2943	11.3555	15.5613	13.0304	48.9834	95.8119	66.1178
G38076	33.4458	49.0896	60.9478	25.615	44.569	13.2924	56.2072	51.238	8.2248	9.2214	34.4671	26.9091	42.2732	56.1223	69.2006	22.0564	33.0462	19.4971	13.0989	9.8354	13.0221	44.1385	85.3983	62.6373
G38077	61.6479	63.2381	77.4347	40.9701	59.6246	19.8534	71.4376	76.0994	13.0177	18.2639	21.6559	50.7654	64.1573	53.7284	82.4131	40.2449	45.1762	30.5118	34.367	26.9691	24.3179	57.5854	86.5365	71.6511
G38078	42.9367	52.941	57.2598	33.0752	54.9518	15.0016	68.4018	47.4911	11.2521	21.7291	32.2078	25.1998	45.2056	46.6146	58.125	15.7546	32.5821	23.8467	13.766	11.9737	15.8156	35.0555	85.9764	52.9116
G38080	44.3489	57.1517	59.3105	29.4435	61.7971	14.7273	70.9882	51.8565	10.0729	10.6181	35.3033	30.7197	54.9794	48.8223	59.6775	20.7161	36.6113	24.2112	11.0734	12.6358	19.6713	52.7166	93.6935	62.8318
G38082	35.7279	46.6314	59.2969	19.6363	47.1098	3.6963	54.533	53.2849	4.3827	5.3608	40.1225	22.9009	53.2451	55.2873	59.9864	28.2455	38.9918	24.586	12.4628	9.1654	18.0984	60.2518	94.1061	55.0135
G38083	37.8191	49.5398	59.8056	38.3945	53.691	7.9859	69.2089	42.6027	9.7791	14.6753	41.4966	19.5008	41.882	46.7303	64.4506	18.1555	32.6472	14.5186	9.7912	10.0128	19.3097	37.7255	84.9653	54.1052
G38084	31.3168	48.7574	52.9584	26.6873	49.4667	9.8479	67.0069	52.7642	12.2884	9.7213	35.9266	24.525	39.565	50.5531	63.2186	25.4955	29.6667	15.3306	10.834	8.8239	17.5012	47.0142	82.1888	47.0591
G38085	39.9934	56.8394	64.3357	32.1961	45.5139	9.9571	64.7141	50.6482	11.0029	10.7996	45.3936	27.889	48.0224	55.1522	59.7851	20.2619	38.1801	21.5355	18.7067	6.8995	22.6318	36.2908	91.7171	55.4558
G38086	44.9213	52.7285	61.8967	27.904	48.7889	21.3677	62.4829	47.9208	15.7806	9.3276	26.8986	39.0248	50.1348	51.4597	59.7044	18.9422	26.9253	22.4797	17.3082	15.8312	9.9133	38.3989	87.4053	64.2071
G38087	42.008	50.4287	70.1481	31.5004	51.5072	13.8136	55.736	40.9539	16.0469	16.0876	32.8725	24.6411	46.762	64.4042	65.8115	17.4979	29.7991	19.7478	14.1401	11.0132	16.4465	34.6119	93.6623	65.8536
G38088	45.329	48.1555	65.4603	35.4796	58.7697	14.5595	69.1576	54.0142	17.3216	20.4858	28.3627	37.1794	52.8853	47.8862	65.7611	31.521	34.7722	22.9592	21.8653	18.2841	17.1549	42.1602	91.5004	58.8988
G38089	43.9395	60.9327	62.7801	28.5408	47.6457	12.7017	63.2596	64.1684	12.2364	9.4034	39.7565	36.4815	59.1908	58.8048	72.1642	41.8744	30.5284	28.0437	17.3009	16.1709	12.0255	60.5335	87.1655	54.9385
G38090	40.7191	57.1241	62.619	35.4716	57.2122	16.4924	62.3504	51.0963	10.5762	15.7357	39.3784	31.961	48.4769	58.2437	68.3545	20.9959	29.3998	17.4364	14.423	13.5224	20.2941	39.6077	92.827	52.9378
G38091	53.0489	70.5374	68.4898	43.6498	54.8578	22.2646	64.0723	60.8503	28.4134	20.3938	36.0663	43.8259	65.841	72.8637	64.591	25.0143	35.9976	28.7757	23.6246	24.8224	17.3921	40.0488	93.6707	52.4741
G38092	35.4655	45.7238	60.7661	23.4886	50.0311	6	68.9427	42.5114	4.4386	7.3238	29.2132	23.26	48.7128	43.5174	72.053	21.1756	31.7966	20.1339	14.0495	10.1065	20.4703	45.5101	87.1458	62.0886
G38093	48.1055	47.5017	58.3644	23.3443	53.9727	6.5314	76.8228	47.6581	7.4268	13.3729	26.3733	25.7258	60.1636	43.9556	64.4778	28.3689	27.5307	26.0676	21.6828	12.0695	18.5194	59.2271	86.9531	57.2313
G38094	28.8344	39.9025	49.4049	24.8713	65.3584	13.4163	73.4952	41.4066	12.7043	18.2144	26.9798	23.1604	43.5547	41.637	44.8029	26.0234	37.9846	17.2507	12.8386	7.4044	16.5306	46.0246	95.8668	51.3639
G38095	36.5205	56.6148	49.4799	28.7108	56.5719	20.624	72.282	45.4197	8.1287	19.249	27.6657	28.5128	53.7121	52.3006	52.7787	12.6047	41.3763	20.2205	10.1098	13.4016	10.0098	46.0837	84.4956	57.8062
G38096	34.9017	52.6314	53.1281	15.7725	42.2093	15.4774	56.4804	64.2133	4.8795	6.9537	36.6462	27.2931	39.8609	55.8202	67.9103	19.3637	20.6228	18.5968	14.6738	6.1136	10.6567	57.8939	82.8913	45.0371
G38097	37.2053	58.6328	56.1859	31.451	49.8347	20.5985	61.7182	53.223	15.4604	12.7188	39.4434	32.9041	52.0321	56.5876	56.0147	19.2319	37.1933	19.1317	15.483	11.0318	15.3207	45.2986	84.4912	57.2858
G38098	39.8285	57.0978	56.2786	33.5406	59.6072	21.774	76.8196	44.4708	15.7961	23.5496	25.5699	32.8812	53.1945	49.1672	53.8763	17.1436	39.0103	22.4045	17.0416	17.5472	11.7799	38.0684	82.8736	56.4117
G38099	56.8053	70.3864	64.3694	47.0202	56.4492	23.4267	67.3401	61.6684	29.5676	14.5117	35.5084	50.4156	54.0704	57.6108	53.9068	19.7429	28.8686	25.9561	22.2342	14.3754	18.5204	33.784	78.7824	46.2639
G38100	40.882	49.3654	59.2454	22.3793	48.3823	18.0068	69.5577	59.6026	7.9215	9.862	32.1737	37.8732	49.7976	48.6933	66.0057	35.3918	21.69	26.6876	14.2435	8.0659	13.84	57.2158	75.7313	47.2542
G38101	50.1335	65.8346	72.8767	44.5561	53.1456	24.1915	63.8281	61.0093	25.8791	19.5771	35.9464	42.3205	54.3715	66.5638	64.1896	25.8761	44.6738	26.6371	18.446	21.8047	17.2175	35.6014	90.0718	62.1719
G38102	46.93	59.3688	68.1553	31.1833	51.5774	16.5629	62.8353	57.8392	15.3513	14.593	35.0375	35.9173	60.0802	58.6836	72.9832	30.4362	37.4266	27	16.1583	16.8864	17.4108	51.1844	94.3809	57.5838
G38103	43.2849	57.7015	62.6065	37.6044	55.2405	20.3543	62.1881	57.4574	18.0172	19.8546	35.5505	37.9651	55.9058	58.7011	65.4536	27.7107	47.0393	30.6002	15.0393	23.5782	19.6721	38.1056	89.7095	58.5294
G38104	57.9625	68.1666	70.3571	49.5849	65.748	8.5164	63.6264	51.488	7.911	27.9337	35.914	21.1137	59.7132	69.769	77.0074	20.5098	53.7911	38.8314	10.7242	28.2069	12.4716	48.7634	92.4254	69.6754
G38105	37.1007	38.4766	48.6269	14.8214	61.9134	3.608	73.7796	50.1899	1.149	5.7653	31.5852	13.6947	65.6973	39.069	65.2072	17.5586	41.4174	26.7987	12.2747	7.0389	24.1526	65.855	91.6417	51.5685
G38106	37.8066	60.8273	52.9689	35.482	57.4234	26.5109	73.3492	47.2713	17.776	22.2692	26.2557	36.043	59.8342	56.4476	50.9455	18.9192	47.4765	26.4682	17.5876	19.4297	13.4246	40.665	83.4332	62.4923
G38107	33.7859	49.6304	67.2878	28.9702	44.7266	15.2842	60.036	43.6208	14.6082	10.6919	22.6737	36.8056	32.8122	59.1972	60.4136	21.0068	25.3392	16.4018	11.3126	18.6273	16.4659	28.3173	92.7903	60.4884
G38108	50.7147	60.9239	66.4579	38.8104	56.428	21.453	64.0954	50.9359	18.2743	20.568	32.8932	38.3773	56.6573	63.698	60.8541	22.0891	41.6184	23.7902	21.6151	10.2286	17.3685	41.8558	95.3309	67.1054
G38109	44.105	52.8235	57.9262	37.704	67.4061	23.1762	74.1103	31.8903	27.7455	26.1451	25.3139	32.0454	61.5117	56.5084	47.638	21.7492	38.108	20.0885	24.7006	15.3986	13.7865	37.5363	92.547	65.652
G38110	51.5392	69.6345	69.9637	47.9188	56.9914	28.8709	65.4664	51.9353	25.1397	22.7795	35.2267	43.6497	48.9619	65.5532	68.2077	21.9246	48.3736	29.5305	18.2525	21.1957	20.4455	30.6232	91.3662	63.7464
G38111	38.9911	50.715	57.167	30.6295	51.6158	12.5596	63.965	50.5714	11.7303	20.9217	30.5656	24.7782	48.357	60.4551	70.622	42.0031	25.8168	19.8159	15.9101	13.9154	17.0898	53.693	81.0432	57.6726
G38112	47.772	58.2821	67.2271	41.8762	65.6041	18.0386	72.2058	38.4312	16.4646	21.2661	30.6777	30.5384	54.2813	57.7286	55.4045	19.6869	38.4631	20.4916	17.7002	13.1603	15.3064	42.7518	93.7173	63.9968
G38113	27.8543	46.6232	48.4688	21.5802	46.9243	15.7475	74.2389	51.2407	6.2244	7.6528	31.5172	29.2461	44.8138	40.8869	55.0352	21.9673	39.5716	20.7318	15.9851	7.5061	22.189	43.8865	80.2532	48.5163
G38114	38.2337	58.0729	51.9001	28.1726	57.96	14.4105	73.3219	47.3018	6.9011	14.7312	30.5422	27.6673	61.0843	50.4571	56.7435	20.1686	49.5796	25.5286	13.5679	16.3241	21.1033	50.6505	92.0996	67.8984
G38115	29.7666	41.1684	58.4262	20.7383	56.2026	9.5897	74.629	51.0096	4.3585	10.1654	26.6662	21.7432	41.5062	40.4962	62.0345	30.3264	31.3667	19.9282	8.1714	10.2364	21.6593	49.7234	94.0139	49.0159
G38116	29.9053	39.7427	58.5549	29.9487	59.626	7.038	77.608	39.3731	6.2827	13.3307	29.7813	15.7219	40.3174	35.714	57.0972	32.4239	29.1071	13.9326	8.2537	7.9899	17.978	45.3398	94.4676	48.4526
G38117	38.0078	58.9074	60.8326	36.589	57.2034	19.5465	68.1088	47.1168	17.2855	18.0904	33.5284	35.9175	47.337	53.1315	53.0482	19.4282	30.6075	19.0001	12.8242	15.5796	21.5143	34.7484	91.8454	49.1207
G38119	43.5329	51.8068	58.957	36.1047	64.1642	6.524	67.4497	37.6231	5.5757	24.6504	29.4143	14.063	59.1735	60.7692	72.1706	18.3545	47.5948	29.0242	7.1713	23.2453	12.0788	49.7538	92.0997	68.929
G38120	37.502	54.455	49.0432	17.9261	38.8793	12.8497	65.8043	70.2154	4.0184	4.5107	35.0444	36.908	54.989	45.6545	66.0609	23.3286	39.5926	26.9645	18.3052	11.0975	25.7312	51.0792	81.1367	50.2193
G38121	37.2649	62.2819	59.4533	32.2239	41.6491	10.2262	54.0038	57.077	8.2192	8.7242	48.5438	22.3203	45.4657	59.6541	75.2921	18.7896	25.4081	18.8389	11.438	8.7299	19.7736	43.0473	81.2273	51.5561
G38122	29.0704	51.2652	56.5397	31.4139	53.5869	13.7581	57.3824	42.6412	18.3578	8.7639	34.5086	28.8482	48.1042	56.3016	52.1887	15.876	42.4455	15.8343	11.4902	9.1955	11.3194	40.9242	91.126	63.106
G38123	42.1696	63.7477	69.2737	50.7314	69.7791	26.1486	76.9838	37.3643	39.0082	24.3885	18.9339	50.3758	69.2114	68.2801	46.0273	37.1215	29.0212	17.2699	25.5081	23.9694	15.2765	31.2979	89.7938	51.3323
G38124	32.4282	43.1762	45.179	23.8642	65.5759	16.2412	78.5341	42.9195	8.6021	14.4214	24.1419	25.5996	58.321	40.1569	50.6779	19.6068	41.7081	20.7754	10.5426	11.2998	9.0195	54.7361	85.7101	57.7524
G38125	36.8039	51.6747	53.7861	28.6903	47.5411	6.1635	60.977	40.7214	4.6691	15.8314	31.6723	16.1432	48.3744	54.5611	72.0164	32.7035	31.9469	23.0269	8.0319	17.1817	21.8159	48.1879	83.679	52.3272
G38126	32.2075	55.0601	51.7899	21.033	41.6388	18.0221	77.5773	59.4007	3.7439	4.9981	32.9713	32.9935	43.9574	40.1012	68.0715	22.9857	28.2169	21.1401	20.0594	8.2366	20.5866	46.6299	73.6651	43.2703
G38128	28.6929	29.9678	48.1501	13.5987	63.9461	2.9732	71.4726	40.8356	3.0994	4.3623	27.8288	12.681	57.405	38.6751	59.9792	21.3116	42.2958	19.5556	10.1313	5.9253	15.725	67.3547	93.8023	63.0449
G38129	35.1938	49.0034	53.0264	29.7341	63.5373	16.1299	73.8634	42.0503	8.7131	16.075	31.2988	28.0746	57.7124	45.7994	53.965	18.018	45.829	17.2518	12.2868	7.9332	14.4843	48.8318	90.1591	64.0126
G38130	26.2145	52.1484	50.2835	19.3311	37.2422	13.3686	56.0228	53.3691	5.1091	6.8434	38.5549	28.8606	39.3035	53.5231	64.647	20.0139	35.6337	18.3359	10.8154	6.1842	15.9247	45.075	83.8128	51.9313
G38131	35.5881	45.6694	60.5871	29.8918	54.713	7.1028	60.5409	46.5025	8.871	8.3896	35.8678	17.1081	45.4371	52.9627	67.5067	20.3056	36.5218	15.916	7.1402	8.2712	18.7252	53.3201	93.6597	61.7286
G38132	35.6335	75.888	54.1771	41.0405	49.8625	26.0105	68.6283	48.973	19.8289	17.9434	38.9953	42.5443	39.881	52.4568	44.5551	12.8	46.4573	24.8101	5.6774	22.2637	27.1136	15.2905	92.2669	61.5752
G38133	41.0438	51.9824	51.7141	25.6173	49.0611	13.086	58.1623	64.8694	9.7503	9.3292	39.7054	30.064	58.3234	56.6518	67.7695	27.2458	36.3103	24.5839	14.5921	12.433	16.8206	59.6406	88.529	52.8852
G38134	32.1454	43.1811	54.7302	19.9848	47.3209	5.9752	55.375	48.7483	7.1904	5.3601	34.0959	22.6464	52.5033	59.7453	67.6188	18.9216	36.3635	15.6568	15.3217	6.3872	13.3844	62.6265	91.2922	66.7288
G38136	44.0068	47.2461	55.5098	25.6443	50.67	14.6724	63.4309	66.0677	13.077	12.8314	36.0415	38.4959	64.2217	55.3462	73.0991	36.2189	37.1105	32.9271	27.2219	13.7363	23.2826	50.057	84.9032	49.6412
G38137	45.8205	50.5691	55.1472	27.5862	50.523	9.3484	67.1088	63.4427	8.8311	10.8801	38.7596	31.9124	44.1749	51.104	64.9205	30.344	30.9111	26.4576	15.7207	10.9123	22.1604	50.9911	89.2244	43.7375
G38138	45.9025	54.9916	58.222	34.8785	66.2692	13.0618	75.5051	42.0918	18.7764	17.2654	29.6964	27.1708	53.6461	52.3236	66.5726	21.5999	31.1489	20.8102	15.0013	15.6832	9.9117	54.8816	83.8783	60.0968
G38139	37.7292	56.9535	63.144	31.7859	50.2234	14.6278	58.725	56.3439	10.2518	12.2533	36.7946	26.1058	43.5008	56.6109	64.1195	19.7731	39.7444	21.8871	9.727	13.7117	21.8607	40.6454	92.0073	63.8269
G38140	41.4977	39.5936	62.854	16.9711	55.2929	2.9484	75.8408	59.6511	1.2555	11.01	24.8648	27.9659	50.7116	42.0151	77.2467	45.3533	29.5717	29.0394	20.3859	12.7177	18.8142	62.322	92.8626	45.8207
G38141	40.1929	55.0431	53.3561	29.2254	48.231	7.132	64.1544	62.1274	10.0768	13.6405	40.9851	30.1822	50.7805	54.5562	67.5473	32.2279	34.3132	24.2959	12.9894	18.1506	20.924	50.0182	86.8503	49.2124
G38142	39.9612	44.6084	54.4239	18.5601	53.6532	3.5314	60.1486	68.3453	2.8978	2.9446	41.6375	27.2984	72.2094	56.7276	71.6119	28.0549	46.6589	28.2842	16.721	10.1143	16.0837	79.4462	87.9914	62.2761
G38143	31.6784	38.3006	63.2338	22.1371	52.5042	10.7809	63.3593	44.5287	10.1691	8.7257	28.1252	28.0559	44.131	45.6747	62.1623	29.5975	28.3188	16.7638	18.5339	7.9375	14.4733	46.4603	94.9092	59.547
G38144	36.8379	50.8189	57.7996	27.8098	51.7139	10.0245	56.1277	49.7417	10.405	7.7345	37.169	24.9166	49.1935	56.7099	65.1817	16.8509	41.1009	19.9657	12.2694	10.8143	20.5321	48.1171	91.8265	66.192
G38145	28.5007	42.4308	43.0964	19.1747	45.4558	5.416	61.1907	46.5137	7.2747	8.2305	39.5154	19.9475	59.6714	52.1447	60.3127	16.7118	48.3126	23.3046	15.3233	9.2093	22.6765	49.3055	87.8147	55.0389
G38146	42.7411	57.4381	60.4399	36.1975	58.7463	23.6869	71.3842	47.1223	25.9299	15.9735	27.9574	39.3144	58.5228	60.609	58.4964	17.7711	42.8913	16.5537	20.0455	15.0555	10.8213	45.1037	90.3903	66.756
G38147	51.9825	52.8587	69.3051	21.8166	41.9786	1.8721	56.9122	72.191	1.8827	5.7311	34.9375	33.399	63.3636	59.7377	79.6378	36.2167	34.9459	37.6268	26.3968	11.4094	26.5078	63.0129	94.5067	55.6116
G38148	29.4945	41.3668	39.9507	15.7701	50.681	6.2649	58.8872	56.2855	1.0015	4.7897	36.3608	18.1841	51.1507	45.2552	68.8738	22.171	29.4292	16.8574	14.7052	6.5967	22.565	65.4733	85.17	51.2998
G38149	47.6525	59.3662	63.0986	34.4527	58.1639	15.5762	68.168	60.7232	18.1173	12.8418	33.735	38.5269	61.0346	51.1137	59.6138	28.7333	49.6924	29.4533	19.4733	18.327	17.5404	52.7588	91.7166	65.7772
G38150	41.5989	66.2157	63.0695	37.0731	49.8662	22.3648	62.9019	52.3144	20.2543	19.0105	39.5666	33.1925	47.4495	63.0467	56.0807	21.457	29.933	19.1306	21.7937	9.5526	13.8428	36.9863	87.1391	52.864
G43088	72.5847	76.2435	73.1691	42.061	50.9951	9.3131	73.1378	66.4224	8.7944	25.0075	31.6851	38.6467	74.1518	72.7716	89.3161	34.682	53.2068	58.5567	31.1763	34.4118	13.2346	51.16	90.5312	73.4545
G43090	30.0885	40.9013	59.432	15.2916	44.9427	2.9964	55.5282	40.6455	5.0273	6.9987	30.7603	20.3003	51.7334	54.3562	59.7107	21.7207	37.1466	18.0832	10.8677	9.6001	10.2245	56.0806	95.3355	62.6447
G43091	43.077	52.1218	54.0625	36.7336	66.3188	6.5446	74.5445	36.4245	7.1457	20.5728	30.3024	20.6157	67.2367	52.786	63.0209	10.7316	49.9246	27.5593	8.8056	20.8824	15.3043	47.2011	89.1565	63.096
G43093	56.0417	64.2411	69.0169	48.5603	62.8835	33.7974	71.3414	38.7728	6.3281	39.8074	25.6085	45.2457	66.8633	65.0274	71.8191	17.8609	62.2481	20.6179	10.2073	11.6107	12.6185	31.8515	92.3377	68.7385
G43094	39.1709	57.4437	55.8695	31.0653	52.8397	16.8611	66.5641	48.1643	9.3595	14.7294	33.9145	28.7303	46.282	52.7838	58.2668	14.8683	33.1364	22.8714	10.8471	14.8631	14.7106	36.209	82.8666	53.7505
G43095	46.5191	52.3608	64.2044	26.6285	40.3584	8.4449	54.9707	62.8956	11.1631	8.8031	35.0828	36.7615	52.1246	65.634	77.1674	30.9724	35.9227	31.1318	18.6638	13.6484	19.4994	45.452	91.6775	63.0233
G43096	45.1086	53.3986	57.0963	29.6432	56.1507	5.7307	66.5504	53.4262	4.9137	13.8266	39.215	21.8119	62.5602	55.758	69.8312	19.5943	41.8886	28.3397	14.5413	17.9771	18.6552	55.0989	91.9435	59.675
G43097	57.4377	54.4404	71.9485	23.8879	52.7317	5.6622	59.1019	51.2801	8.2057	8.2499	43.3819	26.5172	80.5527	58.1857	67.214	32.226	31.1586	37.2745	21.2966	13.5426	21.394	64.9058	94.6897	59.1309
G43098	60.9096	63.2527	76.3336	29.9595	48.0464	16.2516	73.8044	56.0356	15.3545	15.4517	28.7113	46.7812	72.5514	53.307	56.8814	33.4316	48.2196	40.5736	35.1132	19.3783	20.4841	53.0585	96.1091	68.8891
G43100	30.3822	53.4929	66.4438	37.9657	40.9795	11.3258	62.371	31.5743	11.7645	12.7861	38.044	23.0331	32.7292	52.072	71.2998	15.2316	30.8093	16.982	15.4141	10.5024	20.2974	21.7004	86.9718	65.2275
G43102	43.3217	50.3247	57.5291	17.6544	45.2593	10.7876	65.194	61.1192	1.2817	6.8234	29.7457	32.1099	63.2644	48.6396	64.107	25.6503	41.9824	26.7736	18.6659	12.6482	16.5225	60.3954	86.474	61.8052
G43103	39.4041	53.8416	62.411	25.9586	40.2798	11.0308	58.178	53.888	12.2087	10.8795	35.5852	32.0171	50.1122	62.9128	74.1903	26.8622	31.4271	21.0703	23.7176	10.9593	17.321	48.7869	88.6394	63.2761
G43104	32.4829	45.4492	69.5764	22.8709	38.4796	6.9093	51.5828	48.4951	10.8414	7.4785	31.9276	29.1718	43.6886	70.1153	74.7122	27.3348	22.7066	18.4667	15.5556	13.2818	12.0242	46.1664	93.3577	59.5678
G43105	26.3836	32.0149	39.6641	11.2343	68.4107	5.6654	81.847	42.6487	2.8104	6.4672	21.558	16.2852	57.5797	32.1012	50.8083	22.247	44.6434	15.5134	12.4942	6.582	13.0389	74.4622	90.5162	52.3057
G43106	35.2801	54.1967	52.2535	25.4418	52.8025	13.0094	70.7301	56.6733	9.2548	9.1288	37.1533	29.5028	61.2052	44.5684	66.0411	28.4371	33.6993	19.7118	14.2097	10.8849	20.3454	50.1858	83.1378	48.8986
G43107	52.3164	28.0307	62.6879	9.306	59.1912	0.3638	68.1883	46.6565	0.743	1.8602	21.492	15.448	62.771	42.5265	79.1319	23.0724	17.6763	25.6465	21.6151	6.1426	16.187	67.1366	93.134	64.5332
G43108	33.5655	48.3782	58.9806	25.2919	48.5653	8.6115	61.6689	35.8873	11.9216	8.5848	33.084	22.7296	55.5446	56.1801	58.986	22.6748	34.718	13.5919	15.9229	7.6071	16.5815	50.0484	87.9857	60.3128
G43109	36.3933	35.4148	62.6751	16.4681	52.9253	5.3054	75.9372	52.8873	5.4851	8.681	20.3389	23.5345	43.0441	45.5297	70.119	39.0992	28.8263	27.6683	18.6981	7.4537	16.3413	53.6452	91.0893	49.5759
G43112	41.8609	61.7841	50.8785	30.1579	37.5309	12.4962	62.7113	62.1729	13.1333	12.6473	49.9576	32.75	44.9447	61.7933	62.5668	15.949	31.2819	19.2471	26.618	6.0462	26.4071	45.7362	85.9654	44.5461
G43113	33.6984	35.6006	60.889	11.6881	44.2047	3.0768	64.449	49.2505	2.8422	2.4258	27.8891	22.621	51.1955	50.9387	72.3823	24.4449	36.9097	27.1364	23.4849	8.5378	24.8464	56.3466	88.9612	54.2631
G43114	37.4405	53.1408	52.5115	32.4103	57.0963	19.8902	72.5852	40.0049	13.3502	17.2706	31.6781	27.4863	43.0205	43.8331	45.9609	12.2116	35.4902	16.5865	14.5506	9.2905	20.5095	32.6395	90.3987	61.5493
G43115	27.6923	42.9421	43.6617	22.3242	62.0417	15.4723	77.868	41.9029	7.7896	8.2717	22.4387	22.816	47.8244	38.5326	46.2754	15.4362	43.563	12.3237	11.089	7.7143	17.6366	45.5194	82.6735	53.6823
G43116	37.2758	48.1019	55.2463	27.7376	61.7564	6.5666	68.9064	41.8215	5.8487	14.3083	33.8833	14.859	57.705	46.7059	67.7041	15.3235	30.0243	15.161	11.3972	9.6172	16.5543	54.0031	90.0303	56.4352
G43118	33.2488	54.5883	65.5695	30.4669	41.1331	5.5616	53.869	52.3567	12.5014	6.7087	38.6202	33.8756	53.5869	70.9244	63.0974	27.5999	36.6706	18.8393	11.9849	9.8437	19.8522	37.7832	89.1962	44.8744
G43119	41.3278	50.1239	57.9946	24.2987	51.4288	5.9398	60.1562	59.0623	5.4349	7.5059	37.3406	24.4311	58.7113	54.6178	67.711	21.4684	41.3677	24.5064	15.4331	13.4809	16.4598	63.2394	91.8769	63.3677
G43120	35.8912	57.1898	56.075	33.1196	52.5053	19.3443	62.209	46.5203	12.6124	16.4097	32.8229	32.3751	47.8331	56.4009	55.2775	14.5354	38.0239	18.5505	12.9698	14.6902	13.0872	39.2113	87.1741	57.8294
G43121	38.9463	50.131	62.1121	38.3823	61	19.1536	69.2455	32.4347	22.6125	24.2587	27.2129	29.2358	50.6253	53.2314	49.0698	15.2056	32.6021	13.7358	19.2315	11.2066	15.1861	29.6801	93.0995	57.9336
G43124	31.1203	58.9186	52.9972	27.4777	41.3872	7.0627	63.2737	48.7668	2.4238	8.217	43.8436	17.1762	45.3131	49.6186	67.7485	15.3526	26.3042	11.6094	11.5154	6.5872	28.3552	45.0604	85.615	47.6675
G43125	36.6241	38.1006	55.458	14.7579	62.1634	1.4519	69.3873	57.8138	0.7012	3.4272	33.6119	21.8621	58.6123	45.6131	68.71	31.1342	39.9305	24.2571	10.6585	7.5805	18.2023	72.0911	97.2857	59.7542
G43126	39.7031	49.8714	53.1689	16.9926	53.7911	15.2691	70.5556	58.0189	6.2675	5.8529	29.3609	33.6531	62.3662	42.6615	62.4701	26.8392	36.7675	22.7378	19.7966	9.6631	11.9269	68.0949	86.381	62.358
G43128	48.5821	60.4055	52.2205	29.8353	58.363	20.4711	68.4218	42.9059	16.5306	18.931	37.9032	31.3251	53.539	51.7943	51.6538	15.8437	27.0589	19.9902	17.1453	11.3959	13.0777	45.1989	89.0535	48.4937
G43129	27.7571	37.7828	46.3447	17.6889	56.5525	3.1535	60.277	50.0391	3.8093	3.1458	36.2644	15.2716	58.5282	49.6106	61.134	23.8617	46.2648	16.8004	9.9111	7.3373	12.1138	74.0125	89.9401	66.2699
G43130	34.3352	52.3584	46.3714	30.8675	60.5093	19.4821	71.869	35.8999	17.2342	17.8158	35.166	33.2221	56.8028	46.3346	44.2249	10.1983	48.1876	12.8082	10.8916	8.973	10.4063	49.0764	90.565	66.2507
G43131	36.8649	47.311	71.114	35.933	54.6622	23.761	67.2712	28.1659	16.23	23.4311	24.2733	30.0974	51.8196	61.1807	60.9838	13.3306	39.149	14.8548	17.4139	6.606	17.2692	24.3444	96.252	71.5642
G43132	45.8008	49.2688	70.0052	19.7471	34.6782	3.5182	64.8843	53.3922	4.3115	9.5762	27.2692	34.4962	47.9219	50.7288	73.2275	24.9016	32.2654	24.9272	21.5064	16.0197	23.3126	40.2798	90.3089	56.0082
G43133	39.7216	48.8363	57.7086	31.1742	56.9708	13.7379	64.6379	48.3682	14.1619	11.3761	33.0535	28.1479	64.5899	52.7072	55.858	21.1826	50.496	24.7801	18.3288	12.5542	18.5992	48.4271	94.7166	72.1453
G43134	43.9672	64.289	64.6505	41.4635	60.0477	25.7915	74.1254	41.0066	22.5888	21.8293	31.8718	43.7375	62.9526	60.3069	47.9922	18.9213	31.022	17.0039	22.2574	15.1404	13.387	36.2615	89.2763	56.61
G43136	35.4962	52.4987	50.3883	24.0188	49.8535	14.6169	69.2516	50.9367	6.3943	12.8796	30.2155	28.8461	56.5134	52.227	58.3289	16.253	44.9629	24.1826	12.8315	15.1097	13.5407	50.1864	83.99	57.5673
G43137	27.0816	38.1852	42.5971	23.179	52.0157	3.3891	80.4534	29.6681	1.646	13.019	28.3991	12.6341	46.8213	34.9777	62.8889	18.0595	30.2735	14.2034	18.872	6.4941	27.284	48.1762	82.5614	46.8212
G43138	24.8584	29.2658	54.5475	17.3959	55.6937	4.7355	71.7785	26.3151	5.3605	8.7145	19.9734	11.7545	55.1483	37.4462	61.0006	23.1222	39.2985	11.5698	10.2802	5.6252	10.9396	50.5056	91.0155	60.2947
G43139	40.1028	46.5309	64.5513	24.6507	44.7049	6.7485	56.987	49.1757	5.9064	9.0839	34.5612	26.4426	48.2998	56.9223	60.9173	21.6374	36.4026	21.1079	14.8794	10.0115	16.3631	45.5803	90.7507	54.0041
G43141	24.8211	32.2803	46.3948	22.3291	65.1248	10.2493	78.1909	32.7962	16.5094	14.2683	22.1202	23.1433	48.0877	35.4632	47.7814	27.0696	42.3555	14.703	15.1676	8.4004	15.0014	45.4196	91.567	54.4317
G43142	29.6998	48.9088	53.1223	24.2637	53.6556	16.2127	72.194	42.3293	13.8935	10.8919	31.1581	31.8777	47.5194	45.1512	50.2988	23.2585	40.8514	19.4771	17.891	10.0032	18.0902	40.7065	86.716	54.0649
G43143	43.5593	56.5763	61.2864	26.9369	37.5836	11.3541	61.8388	63.9503	10.1879	13.3529	36.8787	32.8443	51.1313	56.2337	66.895	30.5136	34.8151	25.9672	25.6519	10.9268	20.8719	46.6305	91.0139	57.1163
G43144	42.9927	69.0654	69.8792	52.9628	65.6069	19.0451	69.6446	35.8798	31.9965	21.9081	33.93	39.4276	47.0503	63.8909	50.6493	20.4353	37.2108	21.3164	15.5727	23.9577	12.6121	22.5098	91.0678	55.4042
G43145	33.7104	43.2415	50.3246	20.9114	59.6242	4.6976	62.0345	48.4582	4.7374	5.7717	35.9648	17.3298	61.8205	52.2062	64.533	18.3526	41.8641	15.3076	9.7716	9.131	14.6413	68.264	94.4594	62.3975
G43146	27.5927	53.7649	43.1782	23.3221	47.1686	21.4338	70.526	50.6116	6.6064	10.0204	31.0636	32.9674	48.796	44.6639	48.2872	12.658	39.3797	15.0093	10.9646	8.4188	15.4093	38.9819	77.2524	52.3295
G43147	36.7173	55.9394	57.61	27.6171	40.9938	7.9172	54.5663	48.0588	12.6018	8.0909	46.4257	30.4589	47.2061	58.5224	59.8958	19.601	37.3161	23.1342	14.4989	12.5269	20.0856	36.6427	88.0745	54.5113
G43148	36.249	45.9914	54.4891	20.3656	47.2877	2.2608	57.085	48.0854	2.5637	9.8924	40.3781	12.9542	50.7202	48.8723	63.3646	20.5549	24.8156	17.7762	8.0682	5.6864	19.607	54.3745	89.9016	46.8937
G43151	46.1549	41.2235	63.8794	10.4063	46.0174	4.0589	60.2409	47.7708	1.6931	3.3191	33.698	21.3507	59.8027	51.3145	67.1547	34.4077	25.2445	23.0697	18.4316	6.8302	13.3268	66.1854	94.1466	53.8681
G43152	39.9266	61.1692	67.42	44.9362	56.9512	19.2179	72.6192	38.287	18.5231	20.675	37.5728	29.8527	53.7797	50.239	53.6309	21.3553	26.4892	12.5889	20.6196	8.17	16.8505	29.1115	90.1662	55.091
G43153	51.5601	49.5127	68.8423	32.404	57.9774	19.0024	70.8415	39.3913	19.7818	16.4883	23.3055	31.6439	56.3091	55.1229	59.6872	15.0505	19.0565	18.4676	24.6664	8.8326	13.5371	37.3885	90.2404	66.6578
G43154	41.7048	55.8316	57.9274	31.2392	56.4095	13.7488	69.3513	42.1591	5.3871	20.227	26.5876	23.5265	57.9775	58.3173	66.146	15.8205	44.1174	29.7337	9.2424	23.2495	8.3523	45.0459	85.0028	63.1017
G43155	25.5593	25.7959	45.4109	17.5333	71.8559	4.3725	89.3619	23.3013	3.3335	8.3981	13.5338	12.0979	56.5785	22.0195	55.8349	20.9345	38.8469	12.0965	12.8694	8.4032	14.4603	60.4139	89.9965	65.36
G43156	27.3949	54.0526	42.7664	21.0543	48.914	14.1036	72.5576	44.0562	4.404	11.5733	24.9667	27.5978	51.5579	39.8482	46.52	12.0589	51.4161	21.3619	10.0288	13.6482	11.876	41.8851	82.7732	59.4588
G43157	35.5201	65.4615	61.8069	37.5142	47.5974	17.4439	59.4764	52.784	16.821	11.7289	47.2073	30.6401	46.0425	58.8584	66.3084	19.0499	31.0472	18.8713	11.8297	13.094	19.684	37.4629	84.9005	54.5406
G43158	42.161	58.0547	61.5926	39.8991	55.011	20.9789	67.4834	44.3123	21.4274	21.5566	32.398	34.8698	46.6375	59.3578	51.2658	17.9078	27.4383	16.4145	20.0595	12.5638	15.3749	30.1801	87.3067	53.4568
G43160	44.4834	50.6775	60.5972	23.9787	42.4779	9.1458	56.1424	59.0456	8.9227	8.7722	38.2126	33.667	54.9221	58.2132	71.9033	32.2013	36.8622	30.4968	18.4907	14.1093	22.2088	51.8584	90.5016	59.1965
G43161	27.4595	38.3615	59.4003	26.7823	55.5076	11.7932	64.8494	36.2494	16.7373	8.1603	28.7681	32.4543	51.347	51.2098	50.1619	16.7392	33.9667	11.1951	16.2255	11.249	14.2137	32.1676	91.8642	66.9819
G43162	51.3664	66.7517	72.576	37.343	48.077	16.659	64.3913	50.3056	21.9726	19.9211	38.3458	40.5887	61.6332	66.288	57.2767	27.6479	29.7475	23.6453	29.6158	11.8762	18.4858	40.3455	93.4573	57.675
G43164	22.3405	29.7185	35.4969	8.7517	61.6618	3.8673	74.5486	36.9049	1.7431	2.9453	21.6956	13.7572	63.7788	32.4995	52.2011	21.6044	47.3774	12.9176	10.1633	3.0274	6.4856	77.7492	90.9955	70.7876
G43165	39.9728	50.2654	60.0635	13.1932	37.1608	6.9574	60.6133	65.2381	3.9034	3.4302	31.9823	37.991	61.3373	59.3543	71.4183	29.8957	44.4741	33.2077	24.5367	9.6472	17.3298	67.4225	89.7002	63.5229
G43166	43.9576	43.6586	61.6797	25.7563	59.4583	6.8658	63.164	56.4464	3.7787	10.691	34.1428	22.4855	57.904	48.4776	64.7386	30.8115	30.0332	18.8038	15.4219	10.0783	15.5944	66.7342	89.816	50.4832
G43168	36.3333	58.8649	53.5099	29.6406	47.5267	13.6269	66.8568	46.1605	8.5422	17.7381	28.4475	26.4716	51.1454	55.353	68.5123	32.8924	31.9231	25.0641	9.9034	19.8259	13.5349	49.5631	77.9079	53.9006
G43169	39.1745	57.7442	66.4731	31.7366	46.684	14.5381	49.4554	60.8265	12.5359	8.4754	39.653	32.6512	49.0674	66.8917	71.2733	20.9728	30.5836	15.0542	12.4634	11.2595	14.0475	47.235	85.1148	64.2343
G43172	38.7743	41.7837	52.0798	21.9475	54.7476	5.912	60.3929	53.0156	6.006	4.419	34.495	21.4546	63.9795	50.1241	64.2544	18.0339	44.7917	19.9661	13.5627	8.2081	13.8497	64.5956	86.8094	68.0175
G43173	34.908	38.4219	53.1715	15.0738	52.8047	5.0274	61.2476	44.3926	5.4572	4.5562	30.8055	21.6071	63.0907	53.2707	62.8865	21.4286	44.1319	23.6754	14.4596	9.5067	11.566	66.4673	96.4373	68.9584
G43174	26.3243	57.1652	46.2797	24.512	40.1878	12.5757	66.0186	51.8905	5.7341	4.5552	44.4343	26.7607	36.9665	40.9531	57.9412	17.9344	31.7382	14.9097	10.7125	6.2979	19.5732	37.6669	81.9921	51.0532
G43175	42.8801	57.8969	56.9472	31.6292	47.3206	11.2906	55.8702	67.857	10.9502	8.2679	43.896	31.2636	52.5246	54.8145	66.5732	24.2418	49.025	30.3277	14.3667	14.1948	26.5931	44.2112	90.9423	64.4505
G43177	34.5432	45.667	50.7652	18.8938	51.8644	6.4168	69.3412	54.4317	4.7821	11.9334	29.9792	27.4674	59.3587	43.7548	58.6989	30.8194	34.5187	19.8773	16.3437	10.0374	12.3684	60.8029	86.0796	53.5104
G43178	47.6265	44.0835	65.6238	20.5789	50.8838	5.5002	70.7086	59.9272	4.3099	9.2136	32.1833	30.5837	55.8814	45.4919	74.9358	34.7642	35.444	33.8186	24.3735	11.7655	29.3168	58.8045	92.4351	50.603
G43179	37.1213	54.4746	62.9598	35.4912	56.529	21.7353	66.5961	36.0605	22.4248	25.6663	31.0187	29.1277	58.9116	63.2146	36.5888	28.2951	28.3571	11.9533	21.8275	9.7542	11.5799	36.6393	94.3647	49.5606
G43180	33.0249	47.305	41.4472	15.0801	44.7557	5.9963	67.7979	51.6315	7.6062	11.3081	35.1696	18.309	48.54	54.8372	75.0075	36.9608	25.9772	20.1794	12.4709	5.9404	21.1134	57.8072	83.2045	49.7075
G43181	35.6534	55.2978	61.4465	26.6193	39.1205	13.2289	49.2695	56.0301	12.0384	13.2211	38.794	28.3305	47.9654	64.9103	70.3822	31.4741	29.0147	22.8375	13.4441	13.0625	22.8255	50.0938	84.8681	57.8412
G43182	36.5094	52.6524	50.9865	22.4118	39.4864	15.5597	57.4349	51.1126	9.8159	6.6652	33.6211	35.9072	47.047	47.4473	57.506	26.2193	37.2569	28.9579	13.0159	6.9879	20.6287	36.9251	86.2572	59.1971
G43183	27.1984	48.3063	61.0219	27.5863	47.6318	3.4006	70.6029	34.2592	3.8379	3.8397	39.0492	15.7933	52.1893	40.0247	71.1323	18.5502	33.7214	12.4473	12.0276	5.8536	29.2682	37.4225	89.4449	56.5267
G43185	31.8813	48.4281	54.4513	32.6874	54.2998	10.8798	60.5651	39.9729	9.4927	11.9864	34.831	20.0506	38.2131	42.3893	64.6899	16.967	28.5834	15.1117	11.6486	10.3106	18.4751	39.0098	89.8024	59.8772
G43186	38.8978	48.9546	57.7109	34.5697	59.4755	17.1606	75.3022	35.3998	14.183	18.2241	28.2919	32.8346	56.2451	53.9448	56.7597	23.2394	41.8974	14.9767	13.906	11.5652	14.6824	40.6514	91.4397	57.8148
G43187	47.1164	54.0075	60.394	35.6608	57.9668	17.4588	65.1367	49.5156	15.3862	20.7584	31.7075	29.4617	62.4413	61.8165	68.7301	24.3426	49.0832	34.0986	18.112	23.1254	22.5688	51.6004	90.3635	67.9364
G43188	49.5249	68.5128	66.5635	44.1554	57.7335	18.6148	67.671	50.8911	8.3534	29.193	35.1517	31.5523	57.4258	64.8399	70.6294	20.553	47.809	29.3113	11.0728	21.4297	19.4073	38.1157	92.5812	63.0459
G43189	39.3237	45.3961	53.1459	25.4148	54.7548	8.3513	66.24	42.8366	7.889	13.1445	31.3332	22.0776	55.9326	50.0497	66.6073	16.1851	37.8511	19.829	15.1956	11.6797	16.5241	47.7762	86.178	61.0025
G43190	44.2841	47.0575	71.1208	20.5957	44.5586	6.7864	52.3685	59.4733	2.0363	1.8925	34.3194	28.3047	57.5897	62.5342	82.3871	27.4844	23.3846	26.2554	19.5142	5.8943	17.4833	61.8047	87.4227	68.3239
G43191	41.7595	46.084	52.3375	21.255	48.0072	4.4581	68.0536	52.366	3.306	8.2837	39.302	23.7827	53.6418	47.2927	60.8335	27.053	39.5318	24.2221	16.3766	8.8134	27.9272	55.5844	89.0806	46.7717
G43192	38.9018	42.1318	63.4715	31.8936	73.8177	23.8709	85.2165	30.4087	24.8682	26.3023	13.3874	27.6676	60.7097	47.1674	40.2239	23.9495	38.748	10.7163	26.0341	5.3117	12.221	45.8468	96.9377	68.3451
G43193	31.9918	44.0104	56.6309	17.0201	38.0199	11.0297	64.3819	49.2274	6.7007	5.334	29.2891	26.0672	50.7491	46.9564	59.4802	16.5593	37.3342	17.7656	21.0857	8.8488	20.8871	46.6855	82.6092	54.7509
G43194	48.0399	50.4627	68.2617	24.6268	46.2956	11.8843	62.9944	52.4727	10.9052	14.1937	30.7586	31.8554	61.1651	60.7498	62.6752	25.5193	39.1344	27.1412	22.6229	13.3468	22.2974	49.7036	93.4099	62.9045
G43195	36.9629	48.5929	56.7961	18.9239	40.9571	11.8195	67.8342	58.7663	5.5639	7.3006	27.9742	33.4144	35.9365	49.537	66.8299	32.804	20.2333	22.0386	23.188	6.5815	22.0155	47.1731	79.2199	52.0985
G43196	38.1252	66.4324	53.83	37.0323	50.8983	22.9128	62.9482	53.082	15.9465	18.2149	38.6338	31.7429	50.4446	53.5445	59.941	19.2791	43.17	26.5383	12.8041	20.3339	18.4751	41.1146	82.1285	56.2523
G43197	30.5418	57.3445	63.51	41.9933	51.8064	17.8711	67.4986	38.8052	20.7334	15.5913	40.6147	31.8455	40.5365	51.7409	55.1237	17.723	30.6148	14.3049	16.9879	11.0906	19.5872	19.9695	82.9557	52.4319
G43198	53.6375	63.3011	66.2058	45.8025	64.2184	5.5097	60.794	51.621	4.3062	23.5432	38.3312	17.1248	53.1364	63.212	78.7766	19.4662	43.3006	30.2951	7.6618	22.5354	17.8866	45.5807	90.2496	61.3906
G43199	37.7997	44.8584	55.6081	20.8568	45.6315	5.6049	52.9816	61.5517	4.0915	4.5512	41.6202	22.9014	57.2953	57.6464	76.6162	26.7014	33.0606	24.0891	14.151	9.1746	19.1495	58.8275	90.8261	60.9169
G43200	45.9483	35.2451	49.463	19.1331	68.8866	3.989	77.2988	44.0211	3.6894	4.9161	29.0924	20.7759	65.2706	37.7126	64.0799	27.5011	27.1071	18.5863	16.3445	3.1012	12.4932	77.3264	90.8196	69.65
G43201	30.7733	44.3809	48.1914	11.1377	45.5609	9.2347	68.2332	53.8875	1.0868	5.0926	28.4637	25.7759	49.8506	42.3024	60.5719	24.5988	34.8221	19.5576	16.2578	6.8002	16.0199	63.2265	85.0525	50.7082
G43202	26.114	27.3048	47.2211	12.6363	62.1624	1.2239	74.5001	35.0383	1.7589	5.2077	24.0541	15.69	56.3664	36.2303	64.8427	33.9342	37.6099	18.228	9.2543	5.4304	14.6721	66.9771	93.8294	69.4582
G43203	29.5539	56.008	54.0378	24.9732	46.0799	21.9552	68.1188	51.1361	8.6262	8.472	27.1869	35.1352	43.2182	46.2278	45.2658	23.5984	29.0991	13.5581	9.0768	9.4521	14.6309	39.7375	75.5844	48.316
G43204	31.9177	50.558	54.7166	23.1125	42.2682	9.5725	53.5658	45.9244	13.96	12.6937	38.4418	29.0271	44.002	58.6712	58.4567	16.3896	39.4103	20.8245	14.2297	13.0501	13.4801	44.469	93.6736	49.9083
G43205	28.3544	58.9245	63.6101	36.6168	46.5403	12.3889	60.1286	40.8853	20.4064	9.7702	40.3763	31.7974	43.1466	58.6768	62.9658	18.1695	30.4908	15.3034	11.7596	13.8744	16.0626	37.0016	81.4543	54.2089
G43206	29.5442	48.7999	41.5557	18.0567	51.8672	14.6038	73.8262	44.4183	2.7118	6.0225	30.8836	23.3199	59.0421	39.4713	55.3894	17.5979	36.7147	17.1189	12.0365	6.0547	18.813	54.1313	77.862	53.2406
G43207	46.9457	56.6612	58.3314	39.624	66.9573	27.5489	75.1902	47.7163	27.7574	18.9314	26.4645	39.4333	64.8396	53.9097	48.9602	20.0692	44.1578	23.4701	21.2014	18.2504	13.2353	48.8913	88.6789	62.2612
G43208	43.9517	53.4849	50.3471	17.5799	37.8412	5.5403	62.7414	66.146	0.6834	4.6671	49.4827	25.5274	41.4275	46.4943	62.2098	30.0849	32.4914	23.0902	15.8761	8.988	18.6003	60.0803	88.1166	42.434
G43209	21.8413	24.1771	41.7959	14.423	66.9136	6.8214	80.3102	32.6943	3.8769	9.5072	15.2618	15.291	53.5148	30.9145	45.1241	25.289	41.6655	9.3596	8.4395	5.5582	11.9527	61.8571	90.356	52.1186
G43210	43.3252	37.5933	59.1838	15.3885	48.8759	4.1557	55.4801	52.6302	3.1811	6.1485	29.0704	21.7979	58.4829	51.3447	73.2274	25.9292	29.9269	22.1011	15.7944	9.7697	13.5125	61.8909	94.4944	70.4541
G43212	19.8148	42.7493	38.5976	12.4659	39.0539	9.5901	49.5852	48.0224	9.2867	5.2181	31.9202	20.4718	41.047	57.4123	48.255	28.8376	38.6639	29.2463	8.4536	3.3758	23.9109	41.4766	92.0195	63.5284
G43213	54.6363	45.8793	65.0332	24.6948	53.4851	3.9596	51.0383	59.0386	4.4242	4.8925	37.9282	22.4074	63.613	56.5642	75.2499	19.9512	28.0746	26.378	16.2157	9.8361	12.6656	63.1585	92.3773	66.668
G43214	59.4318	56.8957	71.292	29.4356	50.7584	14.3892	67.7858	68.0665	12.7891	18.4442	32.1906	40.9393	61.0214	61.8966	67.4685	34.7643	33.5941	30.9307	32.8829	10.0411	21.8007	59.3794	93.677	54.9876
G43215	39.736	63.7109	52.1402	27.9813	49.8951	15.5224	67.0477	43.0104	13.4669	13.446	41.1538	31.619	48.5322	49.7628	47.3955	12.9726	33.7189	20.4028	15.4238	7.3438	16.3965	37.5619	87.0053	49.1954
G43216	45.3029	61.611	67.5546	30.2011	45.7635	8.4735	56.9014	70.2614	8.9971	9.1713	42.3401	34.9701	50.9807	61.7865	72.8267	29.703	33.4936	26.6557	18.4657	17.7618	15.5689	57.0712	89.7867	51.1814
G43218	39.266	52.0508	59.333	28.4196	54.2406	11.6622	60.6704	55.8113	10.0682	8.356	35.7019	30.3242	54.3332	57.8699	64.8488	21.4392	38.8505	22.8134	13.2314	10.7746	13.5505	53.9535	91.829	59.8721
G43219	40.8889	60.4915	58.3313	28.7977	45.5117	18.8689	62.5901	60.4964	5.2755	14.9769	32.8104	29.999	45.0506	56.4859	68.9811	21.5938	32.943	23.116	11.9871	15.7992	9.1046	46.8155	82.1901	50.2187
G43220	60.527	74.2353	68.6065	56.0481	60.8651	32.7443	72.651	57.5718	36.0489	30.1721	34.1799	47.8778	57.5063	58.7609	51.1668	24.4744	38.4674	28.4851	27.9077	20.2281	16.4092	29.1526	92.0254	60.8507
G43221	39.7416	57.1489	67.9628	37.8913	47.4105	9.7519	58.8372	44.0316	10.7106	16.5715	39.4124	23.456	44.5186	59.9772	73.6921	17.3049	37.9583	24.7181	10.5569	16.5112	15.7858	30.324	90.2165	65.0266
G43222	39.8727	62.5322	59.9347	37.7182	55.2542	21.2516	70.5391	53.9422	17.323	16.0598	38.4016	39.0498	48.8077	51.2104	59.0264	20.8543	37.1294	21.9105	12.6507	14.1465	20.2063	31.7469	83.1492	49.8485
G43223	28.2266	31.1877	51.7272	16.2078	52.547	5.0011	60.8356	39.8658	4.1473	7.0157	23.6834	14.6616	52.3069	53.0571	67.1648	24.3442	35.4878	15.83	10.0066	6.7226	14.5763	61.5735	91.5909	60.0195
G43225	38.1107	51.704	52.9583	29.3084	58.6034	13.9838	65.321	42.4386	3.5103	19.0447	24.102	21.6612	66.8483	56.7816	62.4848	15.0613	48.6394	27.3663	5.8942	20.2758	7.4114	51.8915	86.5819	67.4856
G43226	49.2111	57.342	67.433	40.4565	64.2684	22.9102	72.0603	44.7826	25.8943	22.5291	31.7993	37.3105	57.2179	54.2177	52.4859	27.6629	34.2459	25.8304	19.4849	17.9226	16.3207	40.3121	90.6981	57.9389
G43227	40.4301	44.8353	55.4627	17.0043	47.084	3.8995	61.7454	61.2928	1.3985	7.2765	35.901	25.2654	54.5874	52.5551	69.6366	29.7018	35.846	21.9996	17.2467	7.9464	14.5054	69.7839	90.0944	55.4399
G43228	45.0654	54.6242	61.5917	22.9102	47.6286	14.9074	62.5358	59.7869	8.2119	7.0124	30.0281	34.1545	52.0382	55.0026	66.0091	22.5129	33.9325	24.3999	19.4796	10.9356	11.5552	56.914	89.8829	65.7036
G43229	37.6812	41.8387	57.8664	23.2228	55.0773	8.4112	62.0546	49.9021	6.4202	9.1367	30.1193	24.4306	59.5993	51.3591	66.5863	31.1918	39.033	18.4632	15.9034	10.1553	14.1266	63.9779	92.1585	64.6633
G43230	33.8137	50.8025	61.3385	29.8165	52.0189	13.9341	64.8963	43.7358	15.261	10.3174	32.6946	28.4422	56.3469	57.9331	64.5776	14.1297	35.6759	18.0276	15.8523	13.1678	20.8498	38.837	88.5281	54.5988
G43231	43.5603	73.1587	73.161	61.0012	72.2886	28.2328	75.1375	38.1329	51.5193	23.3379	26.4594	58.0245	69.8675	73.5911	41.4011	39.1368	26.4044	17.2823	22.9739	39.521	8.8196	23.274	96.0514	49.6932
G43232	38.9583	64.6917	64.5955	41.7515	54.4672	19.8873	68.8116	46.0602	20.5479	17.8255	42.6095	27.3504	44.8958	49.6971	52.5179	17.7997	37.3369	16.3182	17.5764	10.3056	17.3979	24.4615	90.3068	55.2609
G43233	37.7819	55.3764	68.2183	37.6296	54.9041	12.0414	59.9998	50.8307	17.4833	13.1838	39.2273	24.7146	54.6247	59.5454	70.6893	20.5681	42.3138	20.6602	8.955	15.7583	19.1397	33.5571	88.5289	54.3418
G43234	52.7392	54.4499	59.9862	25.8166	55.4463	12.3418	63.8901	64.9743	8.7341	11.4334	36.5448	30.7011	59.5499	54.9685	75.7603	25.5421	29.6452	28.0508	16.2173	17.7347	16.8315	62.8697	92.1573	58.6827
G43235	38.6762	42.1866	59.8696	19.1979	40.7425	5.5527	55.1984	73.2981	3.2622	7.7111	39.3256	30.4833	63.9266	58.3558	80.1734	42.7391	43.2354	37.4723	21.2766	9.1772	32.3153	52.5407	91.2084	46.8792
G43236	55.7262	66.3301	67.0269	46.3232	60.0149	12.9851	73.4384	47.8127	5.9083	31.5836	31.455	25.5668	66.4793	68.46	76.2858	20.0687	59.283	48.3194	12.2017	32.4392	21.7252	39.376	94.8458	71.8961
G43237	34.5281	47.2309	56.5511	24.664	49.7389	15.7688	59.4949	52.5817	10.4649	7.7592	31.4106	28.8895	58.0475	54.1114	61.8496	16.3346	44.5107	22.1753	10.8102	11.967	15.276	48.1171	89.9039	63.6351
G43238	32.6469	46.439	55.3647	21.9895	49.2225	12.6502	65.5924	51.6944	6.7416	6.023	31.7545	26.0126	45.104	49.801	64.7004	21.807	34.3971	18.1398	11.158	8.4314	16.2325	48.4573	85.5604	57.1957
G43239	40.6599	62.6888	60.5384	31.5074	48.1629	14.5299	60.0068	54.2814	7.3166	12.1752	35.5757	30.2607	49.6967	62.039	66.0601	19.5016	37.8295	23.2046	11.0694	15.452	10.6629	52.5654	83.7224	60.8729
G43240	42.2144	48.6785	65.0956	26.2955	50.4172	8.2847	61.6024	47.1294	8.1072	7.3638	32.6388	29.3581	49.4068	57.8562	68.1018	30.7973	31.0957	25.8354	16.1486	10.7559	13.4445	51.8555	91.8851	62.4834
G43241	38.6964	44.4806	51.0818	13.336	48.5792	12.9928	72.9847	54.4777	1.6145	4.7382	26.1525	30.3334	50.7673	42.2753	58.71	21.7958	32.0612	23.4734	18.2264	6.2842	19.7276	54.3773	81.1654	54.3714
G43242	37.8182	47.7032	48.6324	24.8901	55.6006	5.7795	71.0857	50.6845	3.8345	8.6583	35.6884	21.4003	61.3131	46.223	58.9402	20.2916	50.2284	24.2462	13.8163	13.0703	23.6964	54.9172	90.5163	60.0589
G43243	39.2109	58.2522	52.1533	24.9446	50.7371	21.4021	67.3624	63.6079	12.9825	5.6662	33.8553	37.9501	54.835	50.8972	59.4499	21.0134	42.0295	27.593	16.0073	14.0282	26.7982	35.5746	85.5504	48.247
G43244	46.0144	60.9569	57.8495	38.9347	57.2032	21.186	66.3038	53.0581	21.7796	18.4713	34.7721	35.0239	48.8304	56.4201	63.8921	16.5326	35.2261	26.043	17.3284	18.8252	14.6764	36.3658	85.0709	53.0755
G43246	26.5453	43.8312	45.8704	15.0856	48.9411	14.7944	70.0006	49.5307	2.7264	5.0446	24.0559	27.6512	49.8854	43.9881	50.0232	18.0931	41.1083	13.9803	10.2091	6.1558	11.7082	53.7548	82.8945	60.0177
G43247	39.4914	49.0215	54.3502	19.9175	47.4712	4.0675	59.3566	61.8887	4.5489	5.3557	42.271	26.1834	61.0167	54.9167	73.7611	27.2445	38.7234	24.2458	16.107	12.1338	19.2482	71.841	92.4358	57.1837
G43248	41.1152	51.8174	58.8746	27.9821	50.082	14.6971	64.4726	52.9609	11.1622	12.1719	30.4632	31.2571	52.4252	53.3308	63.7642	21.4623	39.388	21.4859	14.6612	13.8692	14.669	49.6325	88.084	61.7491
G43249	44.218	51.2021	65.977	37.3303	58.7728	27.3492	73.3947	32.2129	26.9697	28.9223	23.6	31.5107	59.0224	58.4288	57.8869	29.1296	28.004	20.4913	32.7091	13.4033	22.0615	30.9479	89.2221	59.8977
G43250	57.8153	40.665	65.5004	18.8067	58.4075	9.9026	73.9899	46.0173	6.5309	8.1971	23.9919	27.5624	57.5366	44.3373	67.4597	24.7091	20.4305	28.1324	21.9796	7.9772	18.0029	57.5667	94.4022	68.3959
G43251	43.564	46.5233	64.3895	13.1772	41.6007	2.0235	69.9475	49.4228	1.3685	4.7421	22.8348	33.3436	62.6459	48.0832	70.0092	43.8201	36.2995	29.7399	28.0707	6.6546	15.4173	68.752	92.5595	70.8843
G43252	43.0576	49.873	58.4225	31.0345	62.3965	19.6343	71.7696	46.1497	16.1667	15.8649	29.3017	31.544	48.4492	49.5254	58.4566	26.9984	40.0115	25.8991	24.4307	9.2451	21.4798	45.0193	93.6016	58.7669
G43253	40.7728	49.9219	61.5745	22.2464	46.8183	5.7557	59.9612	56.9608	5.7697	7.7023	37.2663	25.9036	54.37	55.9592	68.9685	27.4104	37.8514	26.5244	16.3026	9.8356	19.5244	57.6707	94.6173	56.1441
G43254	40.3624	55.4947	54.6289	23.3512	49.1763	14.5774	70.5527	54.8524	5.1054	9.5374	30.8915	30.8656	49.9886	45.2623	58.3291	18.4294	33.2712	24.2131	12.7251	12.4225	17.0446	44.524	80.7148	51.4493
G43255	45.72	51.4575	58.3642	21.8857	43.2222	11.1723	67.6415	54.7683	5.489	11.0327	29.579	32.0116	50.3071	47.5502	61.9728	22.4037	29.5346	22.8315	21.4793	11.4907	18.5551	52.3068	84.1376	57.8844
G43256	40.5028	68.9365	62.1258	44.3498	52.502	17.7266	62.7583	54.0112	23.8911	15.5213	46.9078	35.8694	45.4673	57.4044	65.6506	16.1604	39.4871	24.162	14.7768	13.5659	25.1268	25.3306	88.5394	61.1646
G43257	46.8794	64.9992	60.8377	43.1801	59.1419	15.914	72.9802	49.8935	12.2828	20.3903	35.878	26.7351	54.4139	55.0817	73.5736	16.9555	39.3305	25.207	14.7039	19.7834	19.0034	41.7265	88.7341	65.5316
G43258	31.5463	40.0665	49.613	19.0145	49.7865	10.8219	72.1724	51.4468	7.8964	8.1141	28.8241	29.156	59.3031	44.095	56.55	26.2588	44.611	19.1621	13.1201	11.1202	17.2546	57.6714	89.4728	56.9896
G43259	42.6124	45.4796	64.76	35.1523	43.8594	20.2142	57.6378	38.1983	22.3761	26.6765	28.7687	31.4719	52.7272	66.1295	55.2438	19.075	29.4544	23.0669	26.52	11.5393	23.0083	17.3414	94.0077	62.1777
G43260	38.4525	51.4425	65.0424	29.809	41.7912	11.2049	56.8174	49.419	13.554	14.2146	35.1962	32.0158	44.1744	57.1816	63.1858	22.4041	33.8711	21.3609	14.2459	14.8291	14.5471	39.0082	89.7592	60.8534
G43261	35.2983	55.5638	48.1835	25.5353	33.7393	8.304	60.1435	55.4557	9.8094	8.885	46.2659	29.2226	45.1577	59.3566	66.7572	19.8955	34.5618	26.6879	26.3357	6.3609	35.3155	33.2379	83.632	47.8458
G43262	34.6933	53.7494	58.5585	25.9082	42.9919	16.8315	57.6718	46.9853	7.8839	14.201	35.9271	32.2789	55.1484	61.0313	59.2518	27.1231	43.8362	22.9976	12.7735	10.0334	24.8919	42.8503	94.7257	56.6757
G43263	32.3135	49.2267	57.5852	24.6862	44.3427	11.1174	62.2356	48.1632	5.2384	8.5799	36.6863	24.0535	52.6104	56.4797	67.053	18.2372	39.4656	21.6094	11.69	10.8679	19.7022	42.7933	85.2049	60.4773
G43264	42.1116	53.356	64.67	37.7705	62.7592	25.2226	73.491	40.178	25.8382	22.42	25.358	32.4313	56.0274	57.003	48.2814	23.7497	39.7405	20.7883	24.501	15.4741	21.0266	31.5541	94.907	64.0074
G43265	34.7681	32.5785	39.9845	16.122	65.1778	3.1381	76.9642	35.21	4.2608	5.5856	21.6134	19.0195	69.409	29.6613	57.4552	27.7396	39.8297	18.8392	11.9163	8.3323	11.0925	69.89	92.3924	73.9075
G43266	31.1544	43.5981	53.9052	20.9972	42.4277	7.6004	56.2479	50.3226	5.2186	8.9851	37.0069	22.3143	50.5796	58.0849	71.1843	17.1337	35.1073	19.7338	15.1455	9.7819	25.6129	43.5525	90.4711	54.6133
G43267	35.5256	59.2957	57.8086	30.0909	46.7732	8.6706	51.4373	52.9954	9.5378	5.1674	47.7309	24.7614	47.3799	59.3294	64.4784	17.1785	36.3969	20.5572	10.5508	8.5478	18.5822	44.3614	89.2573	59.9199
G43268	45.9165	49.4017	56.3553	27.6785	46.7926	9.1135	59.8806	57.5119	8.1308	12.2794	47.1962	26.309	50.9742	51.0095	60.6573	32.759	27.1293	21.7032	14.2065	10.5826	23.6673	48.7325	86.4726	44.6211
G43269	38.4133	43.1687	58.3878	20.3758	50.0727	5.6004	56.3995	59.1087	3.2394	4.22	34.6781	23.1782	62.3878	52.5467	64.2833	21.4589	44.017	22.5845	14.3173	7.0657	18.8928	62.8151	92.6118	66.1319
G43270	46.7383	47.622	61.3225	20.0757	41.5603	3.5665	65.8696	55.4167	2.7888	7.8802	32.4441	32.6955	57.216	52.473	68.6783	31.6948	39.0448	34.0381	22.5277	14.1365	22.9956	51.1532	91.9563	62.6757
G43271	42.1882	42.2609	58.2878	12.5903	45.063	4.6441	59.0282	47.5749	2.0076	5.5165	31.3495	24.7827	60.452	49.8223	63.725	23.8521	31.1795	25.5647	16.1192	9.0885	17.7009	59.2288	95.4174	61.3882
G43272	49.5779	42.1396	61.7251	16.0763	55.8411	1.9838	65.3182	56.9464	0.3362	4.2948	30.2964	22.4722	68.339	39.9142	81.8531	38.7174	20.0674	29.4953	19.3608	9.4103	28.0467	63.8093	92.9294	62.4832
G43274	31.4786	42.8091	54.6156	16.8303	39.1502	3.4851	56.2114	42.1883	2.4358	4.984	34.6171	19.8609	47.4406	50.7305	57.8205	24.189	36.0732	15.3805	12.6804	4.7223	19.7008	47.8003	90.3587	47.567
G43275	39.5311	47.9784	69.5479	25.5908	44.4448	17.9982	58.2661	49.6766	11.3001	10.1774	28.4941	31.5455	54.14	58.9187	62.7809	22.5691	38.4901	22.6734	13.8846	10.9075	11.8683	40.4095	90.0232	66.2705
G43278	31.8088	52.5595	62.1095	35.0611	56.923	16.0447	69.2189	35.706	24.11	10.8216	23.2732	40.1523	59.8846	62.005	47.3453	26.1642	38.3445	16.7923	12.5968	19.7373	14.418	36.5663	90.2457	58.7546
G43279	44.8789	58.3221	71.6367	31.8183	47.3124	12.6156	50.394	54.7354	8.1075	10.9097	40.4922	29.9979	58.6331	66.9935	64.6557	30.0592	34.9151	21.0824	17.2845	10.7512	18.6562	58.2369	94.0321	61.2299
G43281	43.3232	55.8987	68.3462	25.5055	41.645	10.3981	59.9215	55.6049	9.5361	9.8105	38.1219	31.9797	50.6752	61.5497	67.6355	29.4941	27.6013	20.1173	20.2139	9.7993	23.6213	49.1096	90.1449	52.4051
G43282	43.7995	59.5556	61.1939	26.3922	34.1497	8.1311	56.7424	64.6332	8.5523	6.187	48.3068	39.8362	44.1478	67.1008	76.9525	32.24	35.5205	32.1766	18.2561	8.9435	28.9659	41.9002	92.8855	56.8792
G43283	57.7555	74.4245	67.5819	43.0635	53.5225	29.4339	68.0011	61.162	28.4478	25.9142	38.5581	49.5572	62.0677	67.3087	59.7814	21.9813	44.6757	32.1008	30.4417	18.8411	15.75	35.6405	95.0474	66.4209
G43284	53.6175	44.7565	54.0232	18.5966	59.2104	12.3958	69.0409	45.2982	7.4761	8.9246	26.6111	24.0877	69.1956	43.1905	70.3426	22.4777	33.4656	31.4849	17.7051	10.1178	15.0654	67.7189	89.9962	72.2545
G43285	60.2343	50.5259	62.0987	30.6825	66.79	14.279	72.5836	52.691	8.0235	11.4663	30.9807	34.9803	66.4329	50.8321	62.7065	27.588	26.3502	19.7993	22.1534	6.8328	20.482	63.6537	90.4753	73.5734
G43286	43.4084	54.7351	64.0012	26.4407	42.4841	21.5326	54.9659	66.8649	9.4765	10.6747	31.429	37.5921	47.5239	63.14	79.654	32.7199	20.5122	20.4022	23.3577	12.5209	11.9155	51.5702	84.4792	56.5206
G43287	64.8107	72.3076	74.2453	52.2401	62.3436	15.114	67.3575	48.3615	9.9966	36.1075	31.7739	24.8323	67.7092	77.7399	77.2119	14.9625	48.0691	44.7494	16.3463	30.8711	12.0274	36.5916	88.7906	69.1224
G43288	43.9605	62.9906	68.8628	42.6651	55.3928	26.1599	65.8737	41.6265	26.7895	21.9193	31.9521	35.6822	52.0539	62.3464	60.7427	14.0792	32.5193	17.3149	23.0846	15.3763	17.8056	28.159	88.1413	63.5795
G43290	38.4305	62.7005	48.7222	30.2499	52.7969	18.5389	68.259	58.5797	6.6305	11.4096	35.0317	34.1308	60.0828	49.6989	57.7568	16.6355	39.5268	20.5166	11.8817	13.3915	13.5917	51.9784	80.0597	57.441
G43291	46.1158	55.3105	60.1773	30.6242	50.1727	15.3927	67.6982	53.7247	15.5108	11.0517	35.5244	37.5606	46.7175	54.9147	70.9104	29.18	37.9785	26.3581	17.0931	18.6623	23.3728	42.8016	91.1357	61.662
G43294	51.8199	70.6306	69.5131	42.8459	51.1973	18.2915	64.4876	62.5446	16.1571	17.6168	44.2805	39.9128	58.08	70.3498	69.0552	30.1973	45.7718	31.982	19.5168	24.2827	20.4286	42.1062	88.1926	57.9908
G43296	46.3481	51.7254	63.1054	32.4892	57.1185	2.6192	52.0708	54.5101	2.0335	4.0257	43.5494	16.128	57.6652	59.3617	74.3423	17.0941	28.6595	14.3548	13.7978	7.0513	15.1775	63.6537	91.0447	71.9574
G43297	34.4898	40.8903	58.525	24.6013	55.3441	5.7898	57.5392	42.4007	4.4218	4.2557	30.3686	20.8117	61.3528	53.0553	58.5883	21.7731	47.6762	14.3299	10.3367	7.7658	13.189	60.8064	95.378	74.4803
G43298	50.3447	65.6229	66.7511	25.8429	38.3045	9.0715	57.922	70.2583	2.1417	9.6708	37.6229	36.0981	62.9631	63.988	72.2929	25.8968	44.8604	34.3009	17.6678	22.8895	22.3635	54.1724	88.0685	57.3605
G43299	43.5293	51.7577	52.235	23.4909	55.0556	8.1503	69.35	63.0432	0.6186	1.9784	33.7519	30.6897	57.8444	39.6743	57.3584	21.411	44.7466	18.724	15.6275	7.6874	18.6221	69.8668	88.1771	66.1153
G43300	40.1269	62.1203	73.3625	35.2844	45.1442	9.4991	55.089	60.6372	15.1671	4.9317	44.3542	33.4363	52.6818	66.8152	70.0803	26.6563	33.5192	23.6632	14.1611	17.0255	23.1141	41.2299	93.2065	53.2744
G43302	32.6376	41.5041	42.2696	19.8039	54.8985	8.4256	64.5295	50.5748	4.2965	6.3824	33.4047	23.1948	52.4411	43.232	54.4426	17.2883	35.0142	18.1887	12.2428	7.1277	20.4577	53.3337	85.5807	56.6145
G43303	33.9908	55.737	64.6633	30.6566	38.7525	16.5237	58.8335	46.3189	14.1271	12.0973	41.634	27.4468	48.2149	61.3081	68.6127	18.0595	28.8005	19.5495	18.7515	9.431	20.8574	36.0163	87.7499	56.8924
G43304	49.5863	61.1563	62.6216	35.8215	49.5396	22.4619	61.9699	65.3189	18.2279	12.463	35.4114	44.0257	58.5055	61.9271	73.1323	36.5802	40.41	32.6284	23.9693	22.0894	18.1864	47.2552	86.0958	68.0538
G43305	55.0812	63.3674	60.7729	35.9158	57.5228	12.6913	69.9236	50.0451	11.8289	18.0823	37.4676	32.8513	58.5667	57.8139	64.7683	21.38	45.744	35.3238	15.7513	18.0022	20.8988	45.1597	92.2749	57.3794
G43306	49.4497	60.5752	64.8749	30.9144	55.9893	14.1854	67.6417	60.358	6.8256	14.5571	36.8242	29.6532	56.0016	55.9964	76.4763	37.3337	42.2613	34.2705	18.9902	17.1659	21.4239	61.8537	94.4297	59.7303
G43307	56.3376	67.3471	73.0298	41.7629	49.8386	15.8736	53.8281	74.2638	15.4342	11.6014	43.13	35.9833	54.4702	68.3794	71.5725	20.0133	49.3298	32.7612	14.4394	18.1024	17.5222	43.9413	91.4606	70.931
G43308	39.5459	48.4267	61.3	32.4913	57.3236	14.6847	70.6643	40.0404	15.5522	14.736	33.0849	29.7038	49.119	53.4227	54.1826	27.215	33.8386	18.3205	15.5862	11.9348	14.7798	43.3952	92.8581	56.5137
G43309	59.4633	63.3032	75.8149	42.7928	58.2012	19.5497	63.2276	53.8407	21.1896	15.0515	36.5252	43.8142	60.3891	66.2126	73.8169	26.7173	39.9543	34.4847	23.6135	23.3819	16.1546	46.8039	93.3907	73.7708
G43310	58.6352	67.8524	73.2771	44.2496	59.0299	20.5377	67.1465	60.7928	8.6012	23.9314	32.857	37.4832	61.6335	61.9394	79.6061	33.9928	52.1333	43.7838	24.3109	29.0058	23.1941	55.3552	90.4807	60.7404
G43311	53.1979	58.5319	74.4773	39.0744	49.8062	21.0946	59.5935	57.4957	14.3583	16.0095	32.6137	40.743	56.2575	70.6379	79.6141	25.9588	42.6784	27.4043	19.2701	14.849	15.3668	44.8701	91.8516	73.6876
G43312	44.4352	58.1777	57.6745	36.8269	64.6681	22.0565	73.433	45.0216	20.2606	18.7691	29.6898	34.2876	62.2172	51.2813	53.1205	16.8491	39.9328	19.3758	19.1858	11.9394	21.2919	38.6672	87.4566	66.3388
G43313	47.2941	55.2295	62.9008	34.8276	52.9305	11.3087	57.4213	48.9085	8.8802	19.8619	33.2816	22.8126	53.6331	67.1828	76.2206	26.1104	35.3147	30.2497	14.2671	19.0189	17.4688	49.4655	91.0066	63.0487
G43314	49.2686	60.3924	60.0075	26.8368	47.7544	12.3313	66.1238	71.2542	4.6463	8.5831	37.2461	39.7386	53.5983	52.9135	67.259	31.3844	35.8926	27.2996	19.9077	11.8963	18.9042	60.2692	85.0202	52.2627
G43315	44.2473	55.5156	62.0592	23.631	36.7444	5.3667	61.4769	54.7394	4.5317	11.8901	39.3125	28.6667	54.4846	58.552	69.9159	36.1103	40.4578	30.8966	18.0381	13.4559	31.4031	51.719	92.4404	57.616
G43316	45.506	51.1038	59.2104	26.1755	41.5593	7.6446	71.9273	57.4624	7.4371	12.6684	28.2243	41.8436	42.2528	45.5583	55.2579	29.5506	41.235	31.3425	27.8165	18.1227	25.0379	37.946	91.5052	61.6842
G43317	45.7707	49.9232	59.9952	29.8418	46.6818	11.2223	61.0539	57.5951	9.0904	12.4765	31.4166	34.0617	46.2915	59.0379	75.0522	40.7413	29.9207	27.3623	19.9935	16.542	19.1318	51.7975	88.0228	65.8909
G43318	46.1668	52.9068	65.7383	19.0205	35.2253	6.9864	56.2126	62.4887	5.7216	8.6538	33.8098	29.1957	62.2917	58.6938	79.8101	36.3519	37.0253	35.8298	18.2169	10.7801	20.1181	53.2828	92.2836	54.7483
G43320	39.5099	56.2408	50.2018	25.4964	53.0535	15.7067	66.5822	58.0419	9.63	15.0968	33.0786	27.4958	52.0018	52.2497	76.3697	30.0945	35.7179	22.9599	12.4413	15.4362	14.5722	58.3381	86.9317	63.0652
G43321	47.9912	52.8752	56.3468	32.3873	59.5243	8.8644	54.84	63.3201	8.513	4.828	41.4642	25.4986	62.8149	54.8426	68.5042	22.7014	48.8466	31.9184	14.6894	8.4698	27.2292	57.4226	94.5674	69.3525
G43322	47.6253	50.6965	56.3233	22.0728	45.0529	13.346	68.088	61.6185	7.0049	12.0125	33.0035	31.8243	50.2832	43.4682	70.2499	25.4166	26.7683	24.8521	27.119	11.7553	18.4153	52.4275	83.4092	49.6923
G43323	39.9164	57.3218	68.2112	33.3913	46.2125	17.8979	51.9512	54.1241	17.4737	12.5436	38.5928	34.5911	45.9316	66.4656	65.4351	25.5895	36.1504	23.3935	17.5992	11.1115	15.861	35.2144	91.3046	61.6566
G43324	40.3111	69.2163	62.1082	37.7906	46.7608	16.3784	56.8912	62.282	13.7945	9.1868	45.6818	36.5719	46.9209	62.234	64.6687	23.8898	36.94	21.2091	11.1202	13.631	14.3332	44.6673	87.0139	57.1495
G43325	33.8732	42.5877	64.5535	28.6027	49.201	11.3172	48.9873	52.7057	10.7202	10.4407	34.7378	28.1283	54.3388	55.6218	69.8574	28.1088	35.3908	16.3218	18.4351	14.524	18.6783	49.0305	90.0804	62.4222
G43326	53.7255	63.7493	70.1566	45.6516	62.1486	12.0424	62.0673	53.2334	11.1734	15.1008	44.7543	25.6806	68.3841	68.2639	75.2038	19.1637	41.693	25.6651	16.5625	19.324	19.1593	50.0924	92.239	68.4687
G43327	37.7666	62.2968	51.2206	30.0264	46.3524	15.131	51.4627	65.5139	6.7283	4.6589	49.6371	29.0061	54.7644	61.0875	60.1579	15.6747	31.9053	17.1708	13.5646	5.182	17.2539	51.772	83.8515	56.029
G43328	38.9762	54.1771	61.0523	33.1287	45.8334	12.3745	62.7977	49.7037	13.0512	12.7199	44.6799	27.9629	52.9504	52.9911	66.3989	26.9345	36.3179	26.1541	20.7662	13.0149	38.3527	32.2887	87.7285	49.7973
G43329	42.8976	43.3815	49.9322	17.125	54.3892	7.9052	62.5108	57.5787	3.9798	3.5639	36.0036	22.0573	61.59	47.6602	55.7549	14.991	34.1855	34.0331	10.9929	5.8246	13.4838	66.2638	89.7222	62.5495
G43330	29.4364	50.4107	55.4335	24.4885	46.556	15.5889	61.5321	48.273	11.7093	5.6918	33.2225	30.129	47.2912	54.1527	66.0719	22.3065	29.1592	15.2646	12.6675	9.8224	12.4079	49.8842	79.8648	55.5393
G43331	41.0764	60.9432	56.3485	33.3477	50.4656	16.6089	61.973	56.5941	11.5427	12.7513	43.0996	29.8337	53.8748	60.4359	60.8584	17.8204	40.666	20.0903	15.3054	9.3178	19.6781	47.9428	85.2765	59.8891
G43332	53.0598	58.1033	61.4339	32.1414	52.9533	21.2057	60.1053	60.7801	19.9333	10.233	39.6885	37.3789	61.5632	64.2663	69.4793	24.1147	33.4146	32.2883	26.5924	16.7065	11.9441	51.0513	87.0628	60.0428
G43333	42.0744	48.3739	52.9473	15.7206	43.0134	6.5302	72.8137	52.0734	6.6522	7.0349	25.0337	36.6037	65.1337	42.022	57.732	30.8059	51.0615	32.2198	29.4459	13.8181	18.141	56.0314	94.0256	74.2251
G43334	53.7948	67.2849	67.3848	40.376	51.7912	32.8504	58.8901	67.5119	15.7508	21.2867	33.7632	47.0207	59.7646	70.9506	80.7191	29.1501	41.2511	31.1251	19.4825	19.9315	15.6662	41.2966	83.1572	68.0532
G43335	65.113	83.8336	77.0879	61.6925	68.5067	16.5454	70.4171	52.3917	15.1227	33.3208	37.049	33.3747	62.8961	72.2473	72.064	17.012	50.1448	41.4215	11.0418	36.1621	16.5872	39.0699	91.6177	72.681
G43336	46.9951	60.0658	75.5708	34.9969	43.5162	13.4708	56.1843	56.7544	16.9832	12.4812	38.0684	37.1672	60.2082	68.2934	69.9814	28.1411	33.8403	26.5933	22.0326	15.0254	17.2151	41.1465	89.5344	65.7949
G43337	44.4036	58.6069	69.6247	33.7385	50.2925	17.9226	47.3952	60.4749	17.0901	7.8173	38.6467	34.2724	51.1222	70.5459	78.9656	22.5404	32.9241	26.6555	18.3244	20.9903	17.4805	40.7449	92.9414	61.0343
G43338	44.3738	53.7523	60.5271	21.8113	46.3327	12.2834	64.3011	60.4468	4.1303	9.0304	32.1528	31.8337	52.1306	51.7935	68.3397	28.8367	34.756	29.8539	17.3483	10.348	23.7609	53.17	94.2873	65.3152
G43339	52.2963	62.8835	67.3083	37.4727	49.0522	13.7075	63.7031	54.6082	10.9715	19.6017	38.5317	31.1108	61.9599	68.2242	71.9054	28.733	42.2069	32.6933	19.5969	18.9757	20.9384	48.4947	91.5849	64.4037
G43340	52.5407	61.9899	73.4999	45.1138	59.9363	30.0304	63.7249	41.3561	22.6832	26.6303	31.0572	40.8132	57.4553	70.6035	71.3232	16.0869	43.6057	16.1404	12.9776	17.8223	10.1398	35.4855	92.9818	73.4679
G43341	45.1517	62.0131	64.511	29.852	49.0455	12.9777	62.9334	49.1528	13.3225	10.9902	44.1472	31.3748	64.1692	60.2229	52.6425	25.0242	38.9742	20.2678	20.3379	9.1264	22.0803	53.1875	94.7803	58.3622
G43342	44.6617	45.4388	62.0743	19.3727	44.4158	7.4533	62.3674	57.5621	5.8817	7.4144	30.1712	30.5849	60.7267	55.5782	70.1491	32.2825	37.9547	27.5096	22.5658	9.3143	17.4758	62.886	92.1531	60.7154
G43343	30.4965	49.2099	58.103	22.4278	39.8999	13.7752	53.6213	50.3791	8.359	6.8789	37.0857	26.4979	46.8043	58.8564	67.452	21.0482	34.0446	20.3921	14.401	8.851	22.8167	40.3739	85.4059	58.5351
G43344	60.3535	57.9168	67.2391	20.1182	45.3284	2.5558	66.6969	71.6457	1.0346	1.0628	36.4371	36.9091	67.8708	51.5164	67.5734	25.922	43.4648	33.1886	26.6657	12.8217	20.0204	72.0334	91.5007	68.4513
G43345	58.1883	74.9147	72.7155	45.137	53.326	17.6235	61.9233	69.305	16.5841	20.9807	37.6484	38.3663	59.8647	66.9409	76.1291	36.2797	48.5268	40.2	19.7396	29.4337	18.4798	54.8381	91.095	64.0644
G43346	56.1775	66.0142	66.1621	19.1821	31.4375	5.7072	61.0837	82.1447	3.1509	5.7965	44.2058	43.2754	61.9544	63.5516	73.6828	34.8314	45.6303	42.6257	29.578	20.7067	22.6627	65.5124	93.0799	55.2347
G43347	47.9699	61.5203	67.0476	38.8662	54.5844	26.0889	63.0802	41.9798	25.1778	23.9152	34.876	36.5292	57.3575	67.6441	54.6526	16.5675	35.0794	19.4778	28.3854	9.9526	14.7888	36.3107	93.8324	70.1231
G43348	45.2648	56.1188	62.8117	32.7478	59.488	11.7277	72.1943	47.5407	7.6573	11.3868	34.1649	28.6533	67.236	53.0385	60.5237	24.0381	50.2814	25.9081	15.6861	17.67	19.6826	50.9805	94.3366	65.11
G43349	55.4235	59.8416	69.0339	37.5972	51.2162	15.2495	58.8395	69.8581	14.8812	12.0935	43.3922	38.9466	64.7247	68.6791	75.6064	27.906	36.2458	33.9975	23.8511	16.535	19.0518	54.059	91.1097	60.9179
G43350	47.5981	66.9691	69.47	47.5384	62.3278	23.9433	67.4866	34.3461	22.809	24.0146	40.5862	36.4241	55.7009	63.1496	60.9227	14.3402	39.875	16.0613	16.8126	12.2323	13.6366	35.7717	86.5544	63.3762
G43351	46.0148	42.2899	51.0674	30.3463	54.8056	3.7366	65.0947	52.286	1.9952	11.6826	37.461	20.0645	48.5496	46.6184	65.0743	27.4424	28.6854	21.3309	12.504	8.2635	22.5781	54.1381	89.6579	51.5046
G43352	35.6803	61.5836	57.1946	33.1722	46.9751	24.4229	70.5013	45.2725	18.3934	13.0949	34.6547	36.9745	43.3487	50.3251	59.3653	18.3839	34.3862	18.1792	19.2702	14.4577	20.6878	21.5004	77.5269	48.5512
G43353	39.133	60.7673	56.8371	27.5639	45.1273	12.4419	60.4985	53.9381	8.9692	10.6562	41.3739	33.5546	47.3045	53.4516	53.2215	25.09	36.4971	24.7028	18.5196	13.0703	26.2311	46.574	89.035	55.0517
G43354	25.2579	61.6355	38.254	11.3724	28.8293	29.1986	65.4041	70.5734	1.8975	2.0927	29.595	44.0747	36.8259	39.1528	48.7339	15.7009	29.6456	17.0945	13.1206	5.5455	16.5881	37.234	66.8238	43.2536
G43355	46.2007	60.6147	54.1545	24.6815	46.2743	19.3717	77.0675	62.1704	7.2508	7.8149	24.6541	41.7074	52.6226	38.0617	80.8537	40.6688	25.4778	25.4121	32.3408	13.5096	20.5492	52.1271	73.7221	59.4355
G43356	49.6698	53.6629	66.9158	20.2859	35.4258	1.6376	60.8066	68.0578	1.1765	5.0167	33.6422	31.9101	61.8543	54.9945	81.0144	34.1626	32.8819	30.4904	26.9991	9.9651	19.3897	58.3254	92.0731	64.2998
G43357	50.6417	66.3753	65.9287	45.618	55.7133	26.6625	66.3541	51.4169	28.0474	25.6477	37.3037	40.0408	60.5219	61.5229	48.1639	18.2792	40.3311	21.7586	32.24	14.5319	18.6299	26.5057	92.7108	69.9013
G43359	42.579	48.6835	54.2824	25.0757	58.6271	7.8305	62.4494	53.0617	3.7897	5.8588	36.5703	24.4893	62.3734	53.4629	60.6151	22.0232	42.6499	21.9137	13.0016	8.9916	18.1302	62.1725	95.4781	68.4234
G43360	35.0698	47.3343	44.8397	20.3786	52.4131	5.4935	65.4884	49.7509	5.1894	6.846	38.807	22.1799	54.1041	47.2528	52.4352	12.7833	47.6209	19.6125	12.6839	8.2105	19.6776	55.8198	92.3253	58.0265
G43361	47.8053	44.8857	59.8105	17.3711	59.1668	2.1943	71.3289	55.7415	0.4297	2.7788	28.1706	27.31	68.3705	37.0368	66.9096	29.794	45.1271	25.6589	19.2761	10.8439	16.7558	78.0367	96.3321	70.9888
G43362	49.4551	58.909	66.3411	29.7679	50.4953	18.568	61.3707	58.0554	13.3321	9.8589	34.3458	35.6737	51.2261	58.6671	78.3934	24.3045	27.4957	26.5032	18.9638	17.6886	13.8463	52.8253	83.7415	61.872
G43363	42.405	47.0415	60.5369	21.2335	34.8998	13.8835	61.7973	50.934	9.774	16.1267	31.3071	30.0797	61.8799	56.3006	68.7083	38.4967	28.0762	22.5061	23.6022	15.9103	29.162	54.6601	82.2292	55.6353
G43364	46.826	69.0569	65.194	22.1009	40.7503	22.7801	63.425	65.8363	6.573	6.1109	38.4431	45.9212	66.6476	55.7825	58.7091	42.3413	32.3318	27.728	21.5044	10.6494	14.115	62.3377	83.4075	54.1844
G43365	47.8867	62.3329	67.7924	35.9948	45.9608	19.5845	59.4141	56.1744	16.7297	18.4392	39.3977	35.5454	60.5704	66.6059	67.0097	21.9875	44.2882	24.939	20.8521	12.4946	19.5312	42.4403	90.3201	61.1789
G43367	41.5875	50.0455	49.7151	23.0283	55.1675	10.0109	72.878	51.395	7.4069	6.4319	34.463	31.0678	66.0244	44.8742	60.5603	25.2255	44.4512	23.9692	16.6614	10.174	16.849	63.1516	87.0411	63.3761
G43368	54.6971	48.8059	65.7353	19.9552	40.8046	5.5577	68.754	66.8944	2.828	7.8454	29.6006	41.6922	58.0734	49.0093	60.371	30.14	44.4722	35.3051	28.9823	14.1675	27.8215	59.5158	93.0859	59.0821
G43369	63.6665	51.6889	67.0278	22.9329	63.4283	7.2372	78.7219	60.6342	0.3834	3.3879	21.2536	39.8819	78.1787	38.2874	72.0901	36.3525	39.4446	27.2411	32.1396	12.791	13.9296	78.7382	90.8042	77.6718
G43370	50.5002	65.2414	60.718	21.4049	39.3207	4.7733	60.3039	62.4226	5.1317	3.823	47.6681	26.6443	58.4393	53.0351	57.8494	29.7919	35.4428	23.2304	18.4604	7.2635	19.771	58.3712	91.6587	54.3315
G43371	50.1823	52.0207	64.4247	22.4097	46.3575	11.5977	69.8168	52.8764	4.4017	8.8143	21.8055	36.9382	55.4426	43.6716	70.3276	25.3721	26.5281	30.8367	25.7612	13.6965	17.6636	51.2706	86.5805	68.0824
G43372	44.0509	60.9055	65.9265	35.105	47.6253	18.3371	62.4749	52.6638	23.524	16.2018	37.3395	40.0893	62.0896	70.637	64.9177	28.6323	40.5847	29.7954	23.9554	15.3562	16.6062	46.1816	93.7085	62.5691
G43374	47.3376	62.0089	65.1236	32.7583	50.078	9.602	65.2878	61.2548	14.8373	8.3194	39.3248	43.1798	55.9477	60.9791	63.3767	35.0735	38.1503	30.0821	24.5534	16.7609	25.5162	47.7298	92.3945	57.5088
G43375	39.4103	57.4232	57.5025	26.8606	50.6771	16.6731	68.6701	47.2933	11.3334	13.0414	34.0079	26.6516	54.6361	51.2226	54.8781	15.1989	32.4589	16.7417	16.6415	7.4595	15.883	44.0426	88.4997	54.1072
G43376	48.5007	61.7305	67.3058	35.1382	43.1415	13.5713	50.1627	68.3875	7.6985	4.2711	46.1412	37.2066	53.3299	65.6355	69.8536	20.5394	36.4863	27.594	14.8909	11.7168	23.5408	45.235	82.6078	60.1899
G43377	43.3733	54.1324	60.8112	34.0085	52.3864	22.0025	65.9967	48.0496	17.8159	16.1437	31.684	33.0198	56.0657	55.8825	62.6898	19.7344	37.5214	22.2863	17.5514	13.5643	15.2349	41.9795	87.9719	64.5458
G43378	51.7909	59.7081	69.1029	34.2054	53.867	14.0926	55.9503	56.9331	13.6893	14.7638	40.5105	27.1985	66.6477	65.6924	78.8939	20.3167	24.8557	23.0681	20.2365	12.3509	15.9332	57.1435	86.7972	61.3093
G43379	51.9365	59.4532	76.4889	28.8724	40.213	9.553	55.3503	65.004	9.9322	7.5034	38.7902	38.5116	54.2697	69.3708	77.5394	27.5071	44.7642	33.2473	21.1383	16.1215	20.08	51.3234	91.8338	72.8624
G43380	42.2408	63.8542	62.1217	38.121	52.3526	21.5621	65.4339	58.1117	19.1241	15.9733	40.285	39.3539	53.7014	59.0938	56.3536	21.9529	44.4166	26.0388	20.1673	15.5176	22.5349	37.987	91.0476	64.0641
G43381	59.1965	70.7238	70.5365	41.736	53.1161	9.9633	63.0998	58.0948	8.9627	23.7878	38.7171	28.8349	65.526	73.3648	76.6168	19.943	54.2002	44.8298	15.2543	29.2632	19.9447	42.7607	92.1511	61.9299
G43383	42.7959	58.0728	66.6171	29.6287	38.0618	4.6584	64.3515	54.8462	6.657	4.3746	47.8322	18.8565	45.4043	51.3919	74.2856	13.8985	33.5615	19.1636	8.8996	7.8637	33.4523	27.4185	92.2015	49.0008
G43385	27.1913	48.7105	45.7027	20.6571	43.2553	3.9617	62.928	51.585	4.3466	6.6206	41.6101	20.1495	52.1532	52.0313	65.2239	27.1225	39.2929	16.6808	10.2908	6.1548	17.4453	60.0626	86.0452	60.7138
G43386	34.3465	53.1551	52.6963	33.4733	47.2266	11.2164	57.3632	57.1498	11.492	9.3533	42.6159	25.148	44.495	57.6777	68.3736	19.7795	29.1369	20.5475	13.2528	12.1684	18.4743	47.3946	84.2556	51.6977
G43388	45.9345	61.2466	62.6748	34.891	51.0429	17.3944	54.9639	67.2292	11.404	9.8566	42.6235	32.6232	61.4703	62.5277	75.2453	29.3489	33.9744	21.2813	11.5079	14.3873	15.2502	53.5908	83.7133	61.7164
G43389	42.1528	52.1353	56.0597	33.4919	59.4006	13.6977	65.3799	50.2803	12.6787	14.9507	34.2434	26.3057	56.7809	51.424	60.5144	16.37	40.7562	22.2052	14.1072	12.6937	15.5805	52.4552	86.2648	64.2127
G43390	44.8538	53.9673	56.9379	36.8637	53.0035	8.1671	61.9861	44.9077	6.6012	26.2026	34.4305	17.9191	48.5853	59.0588	67.4696	16.0344	38.6753	29.1319	11.7555	21.302	15.6428	42.1598	91.9606	54.1124
G43391	42.249	55.7828	56.6487	32.4159	59.0936	16.1966	69.8788	39.501	18.903	15.0994	32.53	34.3104	59.2101	52.4118	46.6329	17.0094	43.6026	20.2649	18.5017	12.5591	16.3875	43.6071	92.9881	59.5165
G43392	50.7059	64.9592	64.4929	38.0593	49.2684	19.0549	65.4	56.1117	18.3786	20.9868	31.7633	37.8008	59.2742	58.6783	69.351	35.3585	42.9409	34.1431	19.6817	20.6687	27.6408	48.4738	84.1755	61.2145
G43394	40.8507	53.8582	66.5694	33.2616	46.9974	17.2185	58.1129	56.1298	17.0573	12.3317	38.8552	33.3303	57.9692	63.0009	66.552	14.8898	45.5148	24.7098	14.1401	13.7907	14.8027	41.6677	90.2924	67.4433
G43396	39.9734	42.499	56.0074	16.8929	36.6996	5.6301	58.0346	53.203	1.6618	7.618	34.0457	25.0968	47.0787	49.7787	71.187	27.48	22.6257	23.3698	13.7111	8.1058	19.4545	60.0378	89.5432	49.4776
G43397	41.3776	57.3127	50.998	30.4509	50.7305	10.1766	67.6629	56.8821	1.7398	16.0826	36.174	28.6187	52.7287	54.5599	66.4549	19.0648	43.9099	29.5577	11.5741	16.3045	25.2467	51.0285	91.8092	65.1438
G43398	31.3435	33.8549	50.694	11.6133	55.195	3.8856	74.443	44.699	1.3811	3.2093	27.0967	20.8931	59.3331	39.0424	60.9502	25.0135	40.1523	19.9329	14.3577	5.4875	18.8608	63.4624	91.0995	59.8478
G43399	40.3185	53.2758	52.9713	36.3106	67.2237	32.7514	80.8544	36.8295	23.5471	21.8443	21.7145	35.7551	72.6611	49.3432	47.1487	17.6082	56.7438	22.1157	23.1013	16.8348	19.4004	46.5532	94.9326	78.0032
G43400	35.0229	48.7377	52.1087	22.9316	46.7405	6.2368	56.8727	56.6956	5.8003	4.5763	41.6276	24.4775	47.2078	55.6489	67.2413	18.0833	42.5496	20.7474	14.0365	11.1651	22.1153	52.1834	91.3032	62.2905
G43401	47.8499	61.2106	56.5606	37.7631	60.3719	19.0253	67.4368	51.5592	20.2531	11.7819	34.3984	38.5605	52.4382	51.1354	53.9584	14.5579	41.4447	21.7802	10.7376	18.2264	11.8904	46.0139	85.1452	54.6998
G43402	32.8226	34.9446	46.4258	21.2638	63.5168	12.9478	80.0711	26.615	12.843	14.9977	16.6834	27.6637	64.5646	39.1613	39.0266	13.6297	45.4197	12.1806	21.623	5.168	14.2516	52.5831	90.1056	72.4198
G43403	52.0478	54.7368	59.9154	40.3917	65.2501	7.2825	68.8331	41.5465	2.4063	26.0319	27.1818	13.8065	63.8417	59.0238	77.5786	16.9723	38.1977	25.5514	21.4039	21.6718	18.8929	51.2899	83.5912	56.9625
G43404	36.4919	63.8755	67.1476	19.979	35.3773	4.1817	52.774	58.6413	4.5125	2.7308	55.0664	26.1298	59.131	61.1091	69.6172	26.5859	31.0008	21.3046	15.5892	9.143	31.7739	47.6749	92.324	42.3416
G43406	37.9719	46.5122	60.4175	20.5266	32.4539	0.4679	64.5933	56.8524	0.788	3.4749	34.4146	24.0176	49.0901	43.4187	79.5499	26.2199	29.1485	23.9968	24.0584	9.38	33.1808	44.1883	83.3343	55.1989
G43407	54.8864	59.7681	66.6485	30.2543	53.2172	28.6831	82.4511	49.1179	17.8673	20.7362	22.1982	43.0015	56.9624	48.129	48.288	25.1887	22.8165	26.1583	30.771	4.6135	13.6872	48.0138	85.5825	64.0649
G43409	52.5221	63.5066	62.8019	34.4315	45.0928	12.7601	60.6733	66.6722	12.2414	15.8601	40.4659	36.8997	56.7208	62.7976	69.0894	21.5901	39.5369	32.7059	22.6914	17.6066	21.3149	42.8064	86.7996	56.9013
G43410	47.9494	58.16	64.3263	36.8474	55.4422	16.8858	72.8256	55.2408	13.7694	23.1122	28.2302	33.1774	57.6374	52.0221	62.8628	25.2897	49.8861	32.7036	13.1829	24.6531	13.7749	41.843	86.8982	60.2071
G43411	35.4828	47.9661	56.0016	25.2538	44.6687	4.9565	59.885	53.5	4.0563	7.0623	41.5094	23.1869	44.2952	53.4569	64.8396	21.4973	37.394	21.6926	11.2265	8.2761	19.8848	47.3607	89.8124	57.5422
G43412	45.1216	53.3183	64.4585	29.6602	48.5628	9.5608	55.267	52.2677	9.1238	9.1193	42.2118	26.4925	57.7272	63.3401	72.4048	19.7329	35.8778	26.0224	17.8424	12.2229	17.7439	55.6262	91.9581	63.6131
G43413	43.717	46.316	58.186	27.0084	52.0113	6.2859	70.894	39.5658	4.4306	13.696	32.8127	18.8455	61.9786	54.0467	72.9511	21.295	32.7342	27.7677	19.8532	14.2962	23.7257	49.9836	82.7276	56.3048
G43415	42.6537	63.9436	64.3462	38.5758	51.3826	13.3018	68.6064	53.8981	10.1908	16.4112	36.7378	30.5954	54.3068	59.1655	67.0622	19.4146	35.0416	26.155	10.9527	21.1539	18.6441	37.758	81.4321	55.6337
G43416	38.6518	56.058	56.1008	28.6824	49.3688	11.5418	63.6848	53.0819	3.5876	6.8304	41.7208	24.4742	53.6607	47.5425	65.9297	15.5522	33.1246	16.1472	14.1383	7.559	17.5005	53.7343	86.6593	61.1616
G43418	41.5992	55.8784	60.991	32.6458	53.5557	16.7335	62.2977	52.2502	13.8615	15.914	36.9621	31.841	51.1367	57.3229	62.0011	19.3366	37.7993	21.8414	14.5096	13.5693	19.1477	44.4098	86.7299	60.103
G43419	51.8174	64.7936	65.5342	36.704	51.5875	4.3217	52.1616	60.2825	4.0745	12.0505	46.7081	19.8387	51.7719	71.3363	74.6344	15.2999	39.4906	24.5826	12.3517	16.0896	13.5437	63.2965	93.4525	65.9918
G43420	60.8465	57.1625	72.671	22.435	34.313	9.0475	71.2897	76.2989	3.1643	5.5909	27.3272	48.2807	66.9532	50.1654	70.7994	38.3019	49.7853	41.9911	36.6198	17.0539	30.4545	57.9347	83.4562	60.9687
G43421	42.8858	52.8641	60.6811	31.6153	47.693	15.4732	59.1246	49.3022	14.1418	14.0205	38.647	32.7618	49.7841	54.2808	61.4591	21.595	36.5799	21.537	17.6919	13.1352	17.1677	38.6762	89.1368	55.953
G43422	48.2563	56.8957	64.7299	35.0636	58.2219	15.7855	72.7422	56.405	16.7236	12.896	31.6265	38.6546	54.667	52.1252	59.8363	32.0354	32.2321	25.8154	18.16	19.0722	16.4661	48.1873	88.5995	57.0563
G43423	39.8122	48.0639	59.0063	20.9732	47.6798	5.366	58.1426	56.4057	4.126	2.5234	39.6859	24.2758	54.0288	54.8965	67.1772	24.8582	35.7729	21.093	17.2425	6.2475	21.6718	56.7143	91.5649	57.9786
G43424	38.1638	68.2613	54.7105	36.6593	41.4682	25.0611	72.3801	59.0968	22.1505	16.5133	31.0311	50.93	41.4723	49.8679	51.8067	26.4718	33.9635	26.5624	17.404	24.621	12.1352	28.0104	78.5629	43.3169
G43425	66.8299	51.3844	66.5225	23.5365	61.3679	10.6653	68.2107	56.9716	7.8168	5.0231	30.3213	33.1177	77.3734	49.4507	68.3154	30.6846	28.2412	32.9065	25.8466	14.1066	13.6248	73.4496	94.3329	71.5208
G43426	41.9958	41.6577	65.1894	22.02	50.3478	7.9118	61.467	50.4624	5.8398	10.4554	30.6614	24.171	49.7653	55.0333	65.9169	20.8225	33.9758	20.4139	15.698	7.3614	20.5429	47.4142	95.0489	59.707
G43427	39.5906	60.5681	60.3337	37.2196	54.9684	14.2165	68.4152	43.3522	12.1624	20.7198	34.4507	28.9607	53.1186	59.2959	63.3574	15.9106	44.4792	27.1793	12.9355	20.3503	12.9199	36.0512	86.2805	61.1711
G43428	38.0364	45.5329	61.1605	26.4579	51.4925	5.7756	67.2953	53.6796	7.5644	13.1906	32.8275	26.3409	48.9377	52.3134	65.5422	29.129	32.5865	22.967	16.0079	12.5641	21.3609	47.2938	89.5802	44.8887
G43429	32.841	44.4102	62.3875	26.1292	53.4466	12.4569	63.0179	45.0266	12.9003	6.8139	30.2462	25.3948	54.2265	53.0137	66.0069	15.6082	41.6973	20.5699	12.3178	12.175	12.8956	49.1082	90.6039	65.8036
G43430	48.2511	65.0861	64.2755	33.6158	42.8168	11.8487	53.5039	65.0368	10.909	13.693	45.4133	31.5637	56.0507	69.0773	78.1759	19.4887	33.2983	29.3043	20.4155	15.9012	18.5183	45.7142	84.8845	57.531
G43431	42.1087	46.9924	64.1695	19.2632	46.1528	10.8011	70.2265	50.5875	10.2767	6.0484	16.9494	40.223	58.2574	50.1062	64.474	32.8817	42.1868	28.4646	27.2076	13.0531	11.689	57.2427	88.6772	70.897
G43433	49.654	69.9449	69.2746	50.1905	62.1038	32.4563	70.5899	38.318	36.3031	27.9687	34.0731	40.7951	54.5084	64.2932	51.217	17.9329	34.0519	19.5025	29.8697	15.5641	16.4522	21.9711	90.2004	60.7896
G43434	41.0996	54.4215	64.7785	34.2755	55.1082	8.2984	57.6481	48.0865	9.8027	7.1913	40.9289	21.228	54.0574	56.4373	67.1294	13.3187	41.367	16.2482	13.629	10.04	16.0955	51.3183	92.9962	70.1625
G43436	39.8607	58.8045	59.8473	34.87	51.5768	7.1074	70.26	43.0594	8.1758	14.9234	35.7678	18.5878	48.9228	46.9295	70.3991	25.8475	33.6605	22.4291	11.6615	14.6809	29.8213	34.7913	88.7106	55.1221
G43437	34.7421	67.2582	52.2489	31.5288	43.8217	13.2431	59.2978	57.9883	9.8523	10.4142	47.605	30.5484	42.3669	62.2822	65.4697	15.6294	35.2558	19.8002	15.3947	12.167	23.9229	41.1512	92.0673	50.2528
G43438	39.1714	51.2113	53.2556	20.9764	54.8834	6.768	64.8651	54.1566	6.0379	3.5716	46.9804	29.3988	62.2387	49.3832	56.202	22.33	49.0602	30.4896	9.272	6.8155	25.1154	52.591	92.0329	55.8546
G43439	34.2475	47.4705	48.082	29.1742	66.1598	8.9975	67.8975	46.8743	10.6388	8.4623	38.5545	21.635	69.3718	50.4857	62.4241	14.3285	48.5274	17.4961	12.2432	11.9626	15.6898	59.3638	90.3031	61.195
G43440	48.2983	66.728	67.0004	51.1712	61.5442	31.8647	73.2234	57.2605	37.077	27.4422	33.202	52.0998	52.2562	57.4582	49.5509	20.6563	37.3485	19.4257	32.2443	13.3246	14.9862	23.229	90.0088	67.6792
G43441	67.4689	62.3401	65.3054	42.0244	68.5633	19.199	74.3221	45.6008	16.4976	23.108	30.348	30.5909	67.2377	57.9302	61.9533	16.5686	37.5885	31.0008	24.0747	16.8964	10.7552	55.1867	94.2462	72.4718
G43442	44.5416	64.3586	71.7881	41.7537	55.0476	19.0044	60.1978	47.2607	21.2843	16.3322	40.8511	35.3059	55.9763	66.5268	55.9166	21.8381	29.9907	16.9885	19.1347	11.3269	15.3579	39.1327	93.0216	62.622
G43443	50.4322	62.3266	69.3909	45.9818	61.6547	26.4893	65.9578	34.5007	29.3394	32.3506	29.1677	29.9732	63.454	69.8962	60.4243	9.8972	27.7929	12.0608	30.4154	8.213	12.4625	31.248	87.8638	67.8455
G43447	36.686	55.7375	51.7616	28.5152	51.8614	16.535	71.3074	43.8611	4.7709	18.527	29.6511	24.5856	54.4053	52.7734	66.1412	19.2558	39.5315	21.9216	8.6403	14.6195	21.602	44.5539	92.5123	58.0949
G43449	33.1846	51.6881	51.0899	24.4418	47.108	21.7358	72.195	43.8733	10.9383	13.7237	29.2728	29.9647	53.9572	48.5669	61.6347	13.6928	35.9231	15.1545	16.014	6.4481	17.1965	37.0719	81.0297	54.6329
G43450	32.3737	59.4465	62.7153	34.1291	43.1048	14.1528	59.1779	47.4648	14.8267	9.7834	40.4325	31.4821	41.6546	57.9719	67.1696	14.8213	28.4427	15.157	13.7295	10.1532	20.0808	29.3648	84.5855	51.6053
G43451	34.3973	47.1304	47.2516	16.4564	59.0648	8.6331	71.9352	42.0536	8.3433	7.7282	31.3944	25.3758	75.4489	41.7981	49.0788	21.0454	53.0254	19.7119	12.9354	13.7799	14.3683	72.3108	93.5615	61.8454
G43452	55.0121	64.2993	70.3226	43.9485	57.363	6.0867	59.4593	49.1749	3.6355	21.8881	43.4841	16.7402	58.1497	72.0459	82.3128	15.0965	42.0892	36.2506	10.595	22.7044	17.0972	46.277	93.3231	70.0097
G43453	33.3863	44.2875	57.1495	34.0903	62.9903	14.7935	80.4652	38.3307	19.038	15.8301	27.7695	28.3966	59.925	41.6875	53.2868	14.7452	38.7943	13.3534	18.0361	7.5678	16.3864	37.5727	86.468	63.319
G43458	48.3723	56.1543	58.1857	26.1872	52.0014	14.1821	75.893	54.6164	13.1835	10.6483	27.0784	42.3878	69.4991	48.3565	63.8336	36.7022	44.4409	31.7386	31.3692	17.0062	18.7174	62.0043	85.025	68.464
G43459	28.1306	46.8291	49.8563	24.8614	41.9887	6.4984	66.8541	43.4022	6.4992	6.5887	34.9476	18.2776	45.4802	43.7609	66.6835	15.6757	28.6623	14.2396	15.5359	6.6253	24.1649	37.2932	81.151	49.7864
G43460	69.2448	75.5196	76.2755	38.7932	48.6467	8.4703	56.3389	82.4986	4.8709	9.1163	49.2051	41.9384	66.822	68.7824	83.1289	27.173	45.0491	37.0944	24.5749	22.768	21.595	61.7252	95.5904	68.1873
G43461	49.3258	67.6188	58.4257	33.6191	49.6374	21.4722	72.0848	60.7407	16.1373	21.1904	33.9149	42.3761	58.4174	58.7641	63.8316	23.7982	40.9607	32.478	22.3388	20.0057	25.5771	47.8437	90.0573	59.2931
G43462	50.3581	52.2629	71.4676	24.3613	31.0609	2.0495	49.2171	70.7985	1.8326	4.5959	37.0135	33.9417	59.8693	61.9601	82.0353	35.4279	31.8564	29.0851	24.6164	11.0887	23.4323	53.2171	86.2379	67.3277
G43463	38.3478	45.9779	50.409	20.5737	58.1473	10.6993	67.7703	51.9276	1.9787	4.3803	31.5105	26.4232	65.2344	41.7835	54.4796	24.5954	53.3021	21.8302	20.2121	8.6921	21.9758	73.9439	95.3848	67.3515
G43464	62.0365	65.7778	72.9436	50.4488	60.3593	35.9127	80.6828	44.2313	34.909	34.8715	17.448	52.5517	58.5344	64.2491	49.1135	29.2372	32.8017	19.2035	41.2979	14.3664	11.9389	30.7498	91.0978	71.0354
G43465	33.4301	41.2008	52.6709	19.3615	54.5353	5.1431	73.9263	42.4117	1.5507	2.5546	30.749	20.9181	61.6388	42.594	57.8688	13.9339	48.4203	17.1118	11.8755	7.3839	23.456	55.8683	92.1691	70.8075
G43467	41.8878	43.4737	51.255	28.0488	71.4503	6.6736	80.0945	27.504	7.1053	18.9876	18.6255	18.9693	78.6092	46.2081	53.8874	16.6633	65.1818	30.2114	12.7278	21.5029	11.8191	61.266	95.5348	79.0386
G43468	38.7553	55.6779	61.4651	42.2203	59.946	24.2529	68.0075	34.2028	23.1055	20.4542	25.6387	39.99	58.3721	64.4316	55	23.1343	37.4798	21.2483	13.7819	20.3669	13.6923	31.7009	92.3411	63.3348
G43469	46.2396	63.509	60.6614	42.5304	60.1061	15.6274	72.7474	42.9794	12.9533	27.5582	29.9586	25.9743	56.2638	58.2799	64.8442	14.4301	45.254	28.0618	9.7092	24.659	19.5199	33.7058	91.5651	62.4907
G43470	26.9273	52.0771	51.7731	24.3517	42.2074	18.4994	71.5242	51.3097	4.2482	5.4865	34.4127	31.9748	38.6741	41.4893	57.2763	21.228	30.0779	16.4852	8.7406	5.7977	19.1312	35.2079	77.2186	47.8502
G43472	47.471	60.4694	60.8633	35.9537	52.6561	20.2681	61.2904	59.0299	21.1165	14.3403	39.8111	32.5849	48.3788	63.4877	75.5878	18.1966	43.4713	26.5636	10.2336	20.6739	16.6982	45.9929	92.0844	60.1515
G43473	38.7099	46.0124	46.4304	27.5312	69.4624	15.2546	80.0215	37.2633	14.4878	16.6534	25.7667	27.6117	68.2992	41.7525	37.8698	11.5232	54.6066	17.1349	15.923	12.0689	8.1784	56.4363	94.5542	72.3566
G43474	39.0953	51.0718	62.4305	32.3282	53.3259	6.0776	65.2923	39.9907	5.861	17.4294	32.6711	18.1932	56.2878	57.2772	66.8235	19.6913	39.6553	21.3955	10.4996	15.2794	19.7257	37.7419	90.2317	51.5586
G43476	33.6462	55.1656	59.4075	12.0343	51.8934	4.978	60.0806	38.8543	4.105	5.3147	40.167	20.1818	81.1921	51.83	45.5822	33.1354	46.187	18.3619	11.5308	13.1001	9.2259	80.8565	98.1303	60.0891
G43477	29.8675	43.9958	56.9273	25.1565	54.9951	10.6693	61.4513	37.4615	13.2596	9.9511	32.0419	24.0359	57.9124	54.97	58.8205	20.529	42.1997	18.452	11.9947	11.3008	12.4079	52.966	92.3377	64.4928
G43478	58.3647	61.817	67.2053	36.0489	53.5079	23.311	65.0154	59.681	23.0103	20.8538	37.6632	45.0449	63.7321	66.9663	75.7738	29.0502	36.1147	31.677	21.5906	20.2832	17.337	53.6568	87.8525	55.149
G43479	43.7795	58.6196	58.8684	35.2209	58.6498	25.9378	73.6305	59.4821	22.8097	17.9028	27.0482	37.485	62.0879	48.5236	53.9303	24.3308	48.7762	24.1262	19.7246	17.9299	14.1792	44.6628	87.8236	62.1921
G43481	51.9924	55.6325	63.7348	42.8953	63.0641	5.5366	79.8891	36.9655	2.6425	30.4464	31.1363	15.682	52.458	48.322	66.1155	14.0341	31.5279	32.4751	13.2789	20.183	17.6201	36.2573	87.5603	49.5346
G43482	43.2172	58.3657	63.9283	49.3828	78.583	16.278	59.8904	39.1127	19.5489	17.2085	33.0541	27.4942	47.591	50.6251	43.9391	21.9569	25.9642	12.5406	13.5328	13.2565	11.3566	40.5161	94.1572	64.5995
G43484	37.256	39.8115	47.9511	17.1159	49.8615	7.0375	64.2223	57.1275	2.2954	8.0867	32.9637	24.2946	55.3875	42.5243	72.7567	31.1285	32.3878	26.5967	19.6506	8.2061	22.7508	64.5205	93.8505	49.9484
G43485	53.2636	49.6867	61.3943	28.3031	60.9977	14.8897	66.9711	54.3388	11.6842	7.7952	33.6399	31.551	68.1465	53.9414	66.7684	22.3563	40.647	27.9252	18.6473	14.8765	14.0406	59.8471	91.3764	69.8957
G43486	26.579	26.9978	47.1544	11.2328	62.725	0.5995	62.5986	40.5913	0.4807	0.7112	30.2866	9.835	76.4083	46.8014	61.6287	22.9246	47.6196	19.8792	8.7139	2.6653	11.8663	83.7721	95.5076	67.7641
G43487	46.6301	49.0509	63.8487	30.4128	57.0323	4.2223	47.6491	64.8616	1.0357	1.4968	41.1493	18.7342	73.0567	60.0463	70.6341	18.1906	34.5896	17.3666	11.8041	5.5177	15.2784	65.0688	89.0154	70.5944
G43489	21.1556	42.7751	44.3834	13.0603	43.0148	14.2304	71.4275	48.8567	4.4463	6.4215	27.6574	24.5068	46.0137	43.167	53.8861	27.9238	35.5916	13.0172	13.6521	6.2523	30.7578	51.4393	91.4816	56.4603
G43490	52.604	54.9133	73.4393	38.0927	64.9941	13.9696	63.8156	53.9312	15.0983	16.5305	32.8201	28.5368	53.5625	59.4942	70.0667	32.5635	26.0728	22.1708	18.4739	16.0735	14.0234	50.4501	93.4616	63.5438
G43492	37.0592	50.2864	43.5364	23.1263	53.7624	8.5823	53.9196	59.3088	4.0436	9.9552	40.023	26.6426	40.0145	49.4336	56.6636	22.856	30.1115	20.9581	12.4682	10.2612	20.3949	65.2073	91.4865	59.3012
G43493	31.1062	47.6062	63.5756	19.4639	39.9056	8.221	51.9325	48.1774	2.8429	2.2349	38.2223	18.911	45.9617	55.8816	65.1152	18.1643	23.8707	14.4358	10.3348	4.3126	17.8795	46.9729	86.3566	54.5615
G43494	37.4285	39.0863	63.7462	21.2753	53.3612	6.6354	63.7888	28.5039	10.1097	11.846	24.3324	17.348	49.5237	51.0177	63.5402	19.0738	29.7158	23.7284	18.1524	11.2095	14.9401	48.5144	88.1021	59.8061
G43495	46.3546	50.8995	72.0604	25.9363	44.6917	12.6446	58.7994	59.0478	12.7409	14.2392	28.7994	31.9424	59.6904	64.6759	69.2867	30.8142	30.4292	25.5217	25.4782	10.9297	19.0884	48.4592	92.5552	59.4648
G43496	34.6654	56.7253	54.0625	32.9115	53.5018	14.484	79.8914	42.7945	6.3246	17.2877	33.4031	22.646	39.8283	40.7183	58.9245	18.4615	30.4485	19.1288	12.1033	12.0552	29.6819	26.743	88.051	47.3574
G43497	29.3633	54.008	49.4177	20.8937	47.7047	13.7839	69.0539	58.1028	5.9794	7.4014	37.6749	27.4161	43.9205	47.5089	63.0153	20.4605	28.0133	15.1826	13.8792	7.6865	21.7835	46.5551	78.4401	39.462
G43498	51.7396	57.7605	70.2091	41.899	62.2336	18.3158	68.9954	48.6992	18.4997	22.8475	31.6048	31.226	50.1579	61.0967	59.5218	24.8761	27.3595	18.6492	23.3923	9.775	15.8818	45.0165	93.0545	60.8412
G43499	23.8593	61.5974	49.7769	26.3968	46.8741	23.1036	71.0949	49.9353	9.7375	8.3214	33.157	36.6186	43.5345	45.2376	47.9133	9.9464	24.8582	11.0098	6.7948	9.5495	11.6079	38.0435	76.5353	39.6666
G43500	39.7196	56.1768	56.3177	32.9464	52.7338	19.7315	68.3852	49.7272	12.4003	14.6021	34.9334	30.0569	49.7906	53.9616	56.9536	16.7202	36.3231	22.8631	12.6604	12.4478	12.1391	38.3923	82.8293	56.1271
G43501	40.6888	49.347	59.6435	22.4874	46.2302	7.8006	62.7514	59.4239	6.7149	7.7442	32.8496	31.147	56.8324	53.003	71.8424	35.7861	33.8952	25.9469	18.1047	11.464	15.2793	62.4342	89.2474	61.1891
G43505	58.9433	29.8518	63.9741	11.7895	70.2155	2.4692	74.8754	37.9095	2.5	5.5474	25.7992	14.685	72.171	35.5485	53.2493	17.8282	22.1375	40.7988	15.0859	7.7497	13.4907	76.5926	93.8258	66.0096
G43506	36.2101	53.866	61.0762	30.6901	44.7583	12.7715	64.4334	42.9856	8.5953	15.0756	31.9949	26.695	40.5804	48.1558	62.8282	16.0415	22.6856	20.6912	15.8742	12.5501	21.039	28.558	85.6942	57.6596
G43507	45.3358	59.3774	57.0946	30.9409	58.1756	6.384	65.4363	54.6282	7.9219	15.4963	38.2733	24.0738	61.6224	56.3958	64.4391	20.2902	38.1889	21.607	18.479	13.4726	17.3992	56.8764	87.588	55.199
G43508	36.5404	53.3683	58.2331	33.2839	58.3654	13.6303	62.5252	54.0954	15.0646	8.4606	39.0346	30.9014	60.3938	58.3184	67.0942	24.3402	44.3653	22.7822	12.7744	14.6443	18.0667	51.6476	91.6241	64.2519
G43509	40.3796	45.9845	62.5333	25.0727	53.5884	5.6808	61.1081	54.0579	4.9159	7.5751	35.6592	19.6968	58.1567	49.8817	60.2423	18.9111	43.9707	19.3252	10.5932	10.9946	13.1133	57.651	93.5292	60.8166
G43510	49.652	64.9809	62.1983	37.3054	58.0489	20.6829	64.9841	45.1904	11.6799	20.9711	42.6533	38.1599	60.1327	61.9231	64.357	19.3062	42.6621	23.6673	11.9294	12.0538	13.3876	49.2369	92.892	58.4102
G43511	52.3338	47.2476	55.1463	28.7555	53.5106	5.1902	72.2928	58.3011	6.5926	22.5902	27.0128	32.107	48.2972	43.8385	54.4785	24.0823	38.1555	27.0435	23.0615	13.6276	21.2324	49.2711	87.0259	49.1741
G43512	36.7548	56.3762	62.838	32.2162	49.8391	5.3222	63.0817	42.5962	7.9361	14.8255	43.267	19.1284	56.6138	61.1002	73.6743	22.4271	28.3302	19.1388	11.8151	13.5535	21.9698	42.628	89.213	46.589
G43514	36.676	52.0017	58.067	27.3082	46.8269	15.4201	60.1172	57.125	11.4476	12.5433	33.8606	31.4288	45.5174	51.095	57.4561	23.0354	36.8573	20.9348	12.3107	12.3275	16.2367	42.1891	87.5617	52.3716
G43516	50.8813	58.5447	69.3024	39.3582	56.1519	18.7622	62.5495	48.4025	9.07	20.0431	31.8463	32.7078	57.4752	65.1596	72.1333	21.8667	42.2667	23.9692	15.3423	16.4967	13.2896	44.2755	93.1064	59.1035
G43517	43.0653	34.8129	65.1177	20.828	56.5425	10.4877	72.2029	33.2247	10.5736	14.7154	17.2441	23.0213	50.1864	41.5553	62.7075	23.2392	26.0453	18.7477	22.2026	8.7343	15.6233	49.0643	93.7736	64.5461
G43518	39.6978	48.2369	69.736	28.4545	49.7312	11.5014	55.5292	51.9982	11.7379	10.7853	29.3373	28.342	51.7776	62.5959	66.652	24.7006	39.72	20.7044	13.0152	13.2025	12.5211	47.6411	93.6308	67.9309
G43519	31.2759	33.9323	56.0933	16.2039	58.7329	10.3406	72.4144	38.0513	10.1082	10.0274	15.642	22.3282	64.1826	46.853	54.1427	22.5093	45.3137	17.7828	21.7205	5.4143	12.2006	59.3661	94.5497	71.2765
G43520	29.4288	33.7324	61.2959	13.3958	43.666	6.3452	58.4188	52.0255	3.5043	3.3581	25.4178	22.7989	41.9412	54.2319	72.1247	32.7009	22.574	16.6739	12.6921	6.8244	12.6431	56.63	86.5865	58.4828
G43522	40.5938	48.419	61.2373	32.2411	63.9908	20.6685	79.9937	51.0635	21.7333	20.8327	25.5616	31.345	55.6048	46.9708	48.5503	17.7103	30.0693	13.7017	31.7945	4.52	19.7956	37.9069	89.381	60.2293
G43523	46.7708	63.0148	68.1204	38.1821	57.8054	19.55	62.9	58.0518	18.3946	13.7132	39.3453	34.3942	57.1506	62.9821	71.313	22.1915	34.1768	24.1954	15.3365	17.6463	15.885	45.5198	87.7914	54.979
G43524	53.0654	66.2352	69.2023	39.7155	56.8296	25.8861	69.0873	54.1216	23.2898	17.3298	31.8009	43.6949	57.159	58.6729	55.6713	23.1906	42.6818	27.8736	23.2367	17.0632	16.7405	38.6075	87.3518	61.7604
G43525	43.8913	57.8224	61.387	34.6288	58.5614	16.9149	63.1363	56.2402	17.0796	12.491	37.4878	32.4586	53.7354	57.3977	62.5443	17.7654	41.7376	23.4838	14.41	15.0983	13.1101	47.493	91.2536	64.1765
G43526	52.324	48.4862	70.2459	27.476	68.7297	11.294	67.9579	62.2668	7.6549	10.7268	21.6194	43.628	78.9479	41.6177	83.2348	48.9285	34.3899	35.3324	38.482	17.5154	30.0299	58.0526	95.8808	64.7991
G43527	40.7355	46.0381	71.9137	20.3179	47.3262	10.4762	55.7469	51.4341	5.097	8.5237	29.9604	23.9595	52.3473	61.0724	68.7325	27.1826	21.8372	18.8314	16.8575	5.5155	10.1748	58.6741	92.3276	57.8356
G43528	31.0723	43.7159	55.4811	18.8331	48.316	8.4269	66.1154	46.2236	2.8855	9.1537	27.0964	23.5339	58.9541	47.7715	56.9076	31.8488	39.4328	19.2709	9.0641	10.0944	20.1618	60.7496	95.6838	55.2692
G43529	43.6223	44.1198	56.0275	13.9364	53.8785	1.781	72.4692	58.218	1.8359	5.4456	32.0279	25.71	57.0301	48.6348	66.2381	34.1756	39.6709	30.7208	18.1629	4.4709	17.302	66.8827	94.7784	53.9595
G43530	48.3924	69.0576	71.3421	37.8685	46.9843	14.4087	45.8242	67.8528	15.1191	14.422	53.3813	30.4314	59.3173	76.4385	74.5602	28.0331	32.6075	24.4697	13.0956	16.4041	11.5581	56.4508	93.95	55.3314
G43531	37.9239	53.4655	64.9449	26.9169	45.7925	7.775	43.9131	62.1917	3.6233	6.5524	41.875	20.1169	45.03	72.3598	80.5012	18.4971	22.796	16.3608	10.1814	6.1064	11.7111	54.7998	87.3586	60.3671
G43532	39.2213	55.1784	54.8349	33.0315	57.5959	18.0521	63.8457	48.7597	14.0362	16.0539	37.8398	30.7062	56.1827	58.0192	62.2299	24.484	46.0965	18.6507	12.1714	16.3485	16.8103	49.9914	92.7293	56.5949
G43533	51.2435	67.5841	63.5642	47.1325	68.1233	36.1123	65.672	37.0254	27.5463	34.8149	28.3145	41.2965	57.8866	67.1431	46.234	17.7324	25.6061	16.6896	25.4677	21.9559	10.3629	42.4554	92.1341	57.9252
G43534	36.028	56.3947	50.1301	30.0778	56.8312	15.9735	72.7954	43.4151	4.8415	22.4901	25.3914	24.8036	57.9601	51.7303	57.8361	13.3146	48.5109	29.5992	6.9638	22.5888	8.3169	46.2668	79.6517	58.7344
G43536	32.6987	40.2025	48.7048	20.2457	58.3904	5.266	67.041	40.2522	5.3261	5.9901	28.1402	16.2808	55.4314	47.2467	73.6164	42.6686	35.2646	19.4628	11.6548	8.645	14.1923	74.9338	91.216	75.7982
G43537	51.3278	64.5102	57.545	35.9559	49.3249	15.1204	60.2749	66.9291	10.4534	19.6816	38.3519	34.8261	60.538	64.0006	85.7438	34.3342	40.5204	36.5673	19.7142	27.447	15.7242	56.5529	85.2955	65.7497
G43538	54.9504	72.4737	72.2564	58.4844	74.8233	23.4717	80.06	41.6643	24.3225	35.1546	24.5423	39.6274	61.351	63.2784	58.641	21.47	55.5796	38.279	22.4199	30.2933	15.1019	33.701	93.4337	74.5276
G43539	53.355	65.4562	66.6375	48.076	69.8942	31.9424	76.3559	43.6654	33.8535	29.3169	29.7201	44.2341	60.3992	59.2799	49.8908	26.8781	38.7567	21.6809	26.9905	20.2424	12.2668	40.6562	89.9129	65.9634
G43540	30.0091	61.0475	53.6771	24.4467	27.6969	9.396	48.3596	62.9478	5.1848	1.983	54.279	28.1002	40.4646	62.278	63.8995	25.7334	30.3563	15.4381	11.7416	3.4336	21.1432	49.0159	83.7566	48.9718
G43541	44.5577	47.04	55.7113	26.464	48.8947	7.6553	61.805	59.2515	7.8067	14.6335	43.3655	24.9402	58.8096	58.5785	67.5216	24.7118	38.4096	27.7216	10.7369	12.3718	21.9514	56.0836	85.6359	47.346
G43542	38.7416	48.7118	55.3409	29.0012	58.2158	8.7134	53.5047	55.1386	6.1294	6.1461	39.3016	17.4191	67.0111	60.0103	73.0644	17.4452	32.4053	14.9072	9.8834	8.5651	7.877	66.06	86.2476	66.6092
G43543	36.5289	37.7834	50.0867	22.1791	60.489	4.5901	67.7284	50.0112	2.9075	11.2304	28.3523	16.344	56.2242	44.0938	76.2208	38.9792	25.7645	18.9678	11.5281	10.1032	14.1695	69.6185	91.1762	54.2646
G43545	34.649	55.7363	51.553	20.2454	39.545	11.9499	58.7339	62.7827	3.1681	3.8028	44.5842	26.4519	46.5754	55.1157	72.0357	20.1352	27.5064	17.3005	13.6286	8.2842	18.235	52.0722	82.3123	51.5927
G43547	28.8977	48.078	39.734	16.3199	50.9293	12.3287	69.4506	58.522	1.0796	10.4123	31.075	24.1688	54.0612	45.0932	62.4083	18.0124	41.3763	22.296	10.4855	12.8567	14.6262	60.8712	81.1355	47.8208
G43548	38.8935	54.4041	50.4264	18.2275	52.8117	14.0806	75.9118	53.2342	8.964	8.4689	26.1938	38.2869	73.6705	40.9382	52.2405	29.5419	52.7592	24.3691	16.3648	17.0285	12.7109	66.3924	86.2796	67.1305
G43549	52.8194	74.4766	73.1908	48.6439	60.6687	27.7962	70.2654	45.5645	30.7362	25.2974	35.4209	35.0653	62.1379	62.0511	70.1021	35.6944	38.4598	29.6423	25.3521	29.705	33.0123	46.8079	87.5954	55.874
G43550	63.4374	53.3255	68.1267	29.9423	60.2411	9.1803	68.4222	46.2861	6.7003	21.5259	26.0369	20.9501	67.5378	58.3362	83.9198	25.7283	35.4778	38.7458	20.7692	25.0108	16.5905	60.2418	97.4705	71.1161
G43551	41.0292	56.5669	55.5977	30.2907	52.3523	17.0567	58.6581	57.9669	11.9382	9.4996	37.1812	33.0836	56.2195	57.5973	62.6386	16.427	31.2461	16.1047	13.2952	9.6081	12.8915	51.4682	84.166	57.9467
G43552	34.5694	53.5922	52.5347	25.6907	53.3333	15.1559	62.6223	49.1891	10.2995	11.2965	35.3551	28.5016	56.1273	53.6033	53.6141	17.6886	38.5499	16.1011	12.2799	9.0592	11.7294	56.4404	85.5741	56.1588
G43553	48.9336	49.5233	70.3811	25.9111	52.4151	11.6124	67.0948	55.1775	13.2785	12.7819	26.7777	32.3365	61.7996	55.5778	75.4962	30.1021	32.6561	26.0445	19.4425	20.161	11.6116	55.506	91.5287	67.0788
G43554	53.5594	65.6485	65.5933	42.1719	52.7473	26.4068	65.5096	53.9404	20.2471	22.4283	39.186	45.5772	62.3916	71.1692	72.4489	30.4718	46.6537	31.5586	23.1736	17.6275	17.053	40.8672	87.6822	64.8164
G43555	36.766	55.4692	62.3974	20.0401	32.1287	8.5832	48.6065	57.8579	3.3136	6.7284	40.659	27.0827	49.1242	62.948	66.5055	28.0698	25.9325	18.7496	13.7172	8.1799	23.5822	51.7531	90.6229	51.6873
G43557	42.9964	66.8613	60.8117	40.9917	54.6549	23.2962	64.5008	53.2319	23.2304	17.4377	44.2269	39.5669	54.004	61.3523	56.4148	24.6382	43.0028	25.8856	18.1216	14.4868	18.7228	36.7707	88.2504	60.0951
G43559	37.4706	56.4808	51.9112	28.113	50.0202	9.483	69.9994	46.5365	9.7107	12.3558	44.1138	29.8763	54.7496	51.358	57.3742	20.1996	41.3011	20.9842	18.4212	10.09	24.4414	44.6575	90.2684	56.3011
G43560	43.6189	60.6788	60.7883	41.0202	58.649	19.8382	56.5166	53.4227	22.2537	14.8244	42.1042	32.5309	58.105	62.1035	58.9482	19.1418	45.8795	18.4591	11.9238	15.9713	12.1653	47.266	89.1922	64.8293
G43562	55.8663	55.2114	66.9792	37.588	57.1787	32.9072	73.2481	27.7688	31.2985	29.9041	18.7476	37.407	59.1823	57.3735	42.567	12.44	20.1751	16.924	35.9108	6.5969	11.5062	26.3565	86.6819	70.3947
G43563	58.247	62.9613	68.6472	43.3944	60.7582	26.9447	65.9308	49.2024	19.0457	24.5871	39.101	37.832	64.0586	63.8319	62.1826	20.8323	42.628	32.218	23.0676	14.0878	20.5927	45.382	92.9484	68.3165
G43564	44.1195	58.9267	66.2015	32.5717	44.511	14.2935	57.253	58.9428	11.3147	16.4704	39.3045	30.9294	49.2774	63.2125	62.5877	20.4711	41.2394	25.6308	17.2214	13.4465	14.8463	43.6161	89.6001	61.1305
G43565	31.4541	58.9763	43.4123	20.2786	45.485	24.8933	71.7746	60.925	7.665	11.0935	30.6269	40.9189	48.6079	42.8759	50.2866	22.2383	36.9636	21.1355	14.0715	16.2576	14.2428	48.2152	74.4303	41.6082
G43566	44.3454	60.7615	70.1771	30.4867	42.6838	6.45	45.3821	69.7531	5.9279	5.309	54.5058	29.636	56.9646	71.5195	76.0631	35.8341	27.3927	23.8512	14.4016	9.3313	19.8609	61.7908	91.3567	53.8079
G43567	35.6757	48.5355	55.0778	28.9057	50.1132	13.4414	68.0672	36.0904	16.1478	17.777	29.2478	27.7474	49.2445	51.3	61.544	15.1353	39.7017	22.9965	22.8384	16.384	23.876	34.8567	81.4621	56.7122
G43568	50.1311	54.7101	62.9014	41.2088	61.4452	32.3971	81.7799	25.5168	31.7031	33.9591	17.0254	32.0439	63.471	57.5513	42.6439	9.7137	28.7028	10.4008	39.3311	5.5097	15.1535	28.6651	89.8408	70.781
G43569	40.1305	67.4206	60.8137	33.1479	43.63	22.7307	67.9394	63.2284	12.5425	9.5721	36.4237	44.4287	43.7187	51.9339	54.8627	19.7706	30.485	18.9663	15.0028	12.4814	22.9079	30.0767	79.919	47.1575
G43570	30.6143	38.0619	44.6244	17.7893	53.935	12.8687	74.3378	41.4133	6.7605	6.4065	22.4891	26.386	57.2317	38.5344	55.2351	16.2875	44.4164	16.2075	15.5213	10.8558	21.5889	49.9965	83.1041	61.0472
G43571	63.9679	59.4315	73.7634	27.166	48.1331	4.3088	68.7409	65.7402	3.9833	9.5747	31.9105	35.4064	67.2633	52.8865	78.8943	37.83	32.3015	33.6449	25.6786	11.2928	23.3141	62.5922	90.3341	59.6262
G43572	41.7724	68.7003	53.4666	27.921	39.5537	22.125	59.6274	69.9223	15.514	19.1553	36.8658	37.495	53.1895	67.9652	77.7183	32.8095	32.2698	25.9395	20.1048	12.1032	12.6047	51.5446	69.6941	56.8836
G43573	46.9597	68.1361	61.4272	47.6664	60.6304	17.6854	72.7032	51.8632	26.8595	37.629	30.4712	36.3021	53.933	66.2671	58.1671	23.123	40.5288	24.9972	17.6939	27.227	11.2972	21.2504	77.8145	50.5904
G43574	42.1982	58.7844	57.519	35.5671	54.9641	19.5768	61.6743	50.536	13.928	15.2684	38.62	27.8069	58.6157	59.0139	57.5831	14.4201	40.3694	18.9088	17.5627	10.6872	12.518	43.7944	85.4135	63.8875
G43575	37.2022	46.1515	52.06	21.8919	55.4617	13.1617	68.4471	51.318	11.9928	5.3852	25.9728	31.9523	62.7544	47.712	59.4978	21.7975	46.4985	24.3292	13.7334	10.9927	16.7659	58.1495	89.5232	65.2896
G43576	38.0307	64.3281	64.0227	45.971	54.983	20.8475	61.7538	51.62	23.7951	12.546	42.55	39.7806	40.3794	57.234	53.099	18.9111	41.8308	25.6171	15.142	18.259	20.3006	21.2621	88.5753	59.9669
G43579	61.7369	38.6866	58.9676	11.22	53.2377	3.7566	72.8731	51.419	1.1455	1.4683	19.1614	27.2983	69.8474	34.9626	76.9542	25.235	27.8388	32.117	26.3298	12.7338	14.5555	70.4998	91.4556	76.2176
G43580	28.7934	46.1242	37.281	16.3314	52.7966	11.8248	71.734	49.1546	2.7562	6.6994	27.3052	26.2585	59.22	40.9151	52.0021	16.8446	49.9766	18.8312	10.9052	10.7927	10.9249	62.7086	82.151	65.0968
G43581	35.3949	43.8854	63.544	20.1118	45.167	5.0799	47.9951	59.9582	4.0871	6.4953	34.986	20.0944	53.7875	63.8828	81.4111	26.6652	25.1477	17.4609	15.1746	10.3347	16.6822	59.4632	90.9016	66.0943
G43582	39.5081	49.9699	53.1555	22.7225	55.1571	19.0414	78.0659	57.2251	12.1898	6.6119	28.9327	37.0164	60.8293	43.2809	64.9119	29.7438	36.6615	24.5034	20.601	14.3716	14.5854	56.5569	78.9942	55.7029
G43583	34.3946	29.1811	53.992	13.9372	43.4404	4.6451	69.9238	42.7485	4.3875	4.5575	24.2793	20.6576	51.8438	40.6844	82.5615	31.1558	31.3215	30.0405	21.1021	10.4357	29.0764	43.3515	83.5649	58.3561
G43584	41.8163	55.6328	54.1155	30.0403	51.4555	15.8761	78.1255	55.4802	12.0457	14.0859	36.5917	33.6053	53.7908	49.4915	58.8663	18.4348	29.9092	17.6311	25.0537	5.9819	36.8787	38.2479	88.2375	50.3811
G43586	54.8725	54.3704	72.9082	33.6812	45.1482	15.0591	53.0831	63.8923	13.7831	12.3093	35.913	37.8912	66.8114	63.1385	77.6477	24.8135	36.5729	33.3708	24.2436	20.9696	19.8243	45.7851	93.106	64.0481
G43587	42.9171	55.5052	62.7562	35.9387	51.2856	22.3647	65.3668	36.3566	22.169	23.8811	31.7154	28.627	42.2006	55.3587	51.2248	21.3959	33.0419	18.5212	16.939	12.6625	17.4568	26.794	90.477	63.4212
G43588	44.1595	55.8972	55.2114	27.516	49.8817	15.5327	66.3362	54.2091	18.2811	11.3775	36.9708	34.7437	56.2669	52.7919	59.5912	15.4034	37.9802	35.7576	19.7491	15.3866	21.6046	45.4375	85.0689	53.7405
G43589	51.6907	58.6282	64.3268	34.9923	54.2555	23.2343	66.3188	57.8882	21.8398	12.7166	33.5265	42.2733	56.831	57.4855	61.2745	21.9386	42.0123	27.6929	19.3401	21.3032	13.8888	42.1094	86.8862	66.4273
G43590	48.5168	66.3551	62.7351	37.4365	54.9559	22.4823	62.4533	71.1725	22.3254	13.5799	40.1826	42.5901	49.1177	65.7487	71.5433	22.188	38.4173	28.3293	17.732	20.8118	10.762	50.5672	89.0477	56.3233
G43591	58.2357	67.5835	68.3414	60.3182	60.3535	42.2851	75.1106	28.0668	44.0117	48.08	26.0991	36.2798	67.9679	70.8366	60.4822	45.0662	28.3502	28.8088	42.1297	24.389	39.8784	33.9014	79.1728	64.7603
G43592	31.3344	47.7351	58.1785	25.9437	47.8797	13.7885	65.3492	39.6023	11.8131	6.0695	32.615	28.0946	48.8323	51.0237	61.8826	14.989	33.7798	18.8521	11.4689	11.6369	18.2887	38.4737	83.1424	59.2952
G43594	28.6901	20.6378	52.3793	18.4363	74.8308	8.5133	81.5572	31.3468	2.896	12.7432	13.9967	13.441	55.174	30.0526	48.1021	36.6768	34.5017	10.2471	10.3591	7.7317	5.7575	66.3743	95.1882	43.8526
G43597	54.1778	60.0302	64.2715	40.0006	54.5707	6.6538	57.8961	62.7022	6.274	17.81	39.6104	26.7508	55.1243	63.4633	75.1004	22.9852	43.5455	32.2061	15.0235	21.8683	23.2962	55.4544	94.585	57.8444
G43599	48.5469	54.5864	63.9764	35.6578	62.1576	15.3025	71.4138	43.9152	14.4979	21.6888	32.5977	24.5639	58.7461	53.4288	63.3954	20.1636	34.7368	23.8975	16.3796	10.2359	12.7517	46.4744	93.1007	58.6451
G43600	36.4935	50.0393	54.5776	31.8307	56.9895	12.8994	69.3229	49.8469	12.785	12.9469	33.5772	31.8931	48.4485	49.0486	51.6011	24.618	45.4978	23.3507	14.4796	14.5695	21.8092	38.6213	91.9043	56.4025
G43601	46.4561	55.9697	66.0416	21.0589	43.6591	2.6012	66.1038	61.1175	1.1915	2.8446	44.0909	30.6601	56.0149	56.314	70.3042	29.0812	36.5595	27.4514	20.8744	10.4113	26.3983	59.2879	92.9567	54.4582
G43603	57.5313	72.6719	78.1348	52.295	63.2694	37.0265	77.9455	34.0936	43.7448	38.5409	18.6317	49.9927	66.0785	70.692	40.9784	24.87	27.1076	18.6559	44.2381	14.8875	8.9108	24.3947	95.3159	70.44
G43604	47.1729	61.2421	70.3089	41.6008	53.5747	24.5472	51.9939	54.7086	25.1348	22.4869	35.1068	36.6688	47.8282	68.8137	60.791	16.9132	31.2209	19.6829	19.6778	13.777	15.0367	34.4838	91.9476	66.0223
G43605	44.5388	58.1958	60.1468	34.4388	51.8324	13.9657	54.8251	65.1481	12.8145	10.1546	45.5763	28.7534	48.7838	66.1739	72.2561	27.1838	37.5225	23.7971	14.2418	15.2994	17.1688	52.1578	89.8132	58.3674
G43607	53.0396	57.4934	71.3879	39.7872	49.7673	22.4131	62.1985	60.5718	21.6362	21.8387	33.2992	40.8385	52.7047	71.0969	76.0691	25.8161	39.9043	30.7746	23.688	20.476	12.2554	48.635	90.2492	62.8994
G43608	27.952	50.518	40.6593	21.1416	54.2978	15.4825	69.8591	49.1806	9.7883	7.521	34.8792	26.7964	56.4766	42.1617	50.2009	13.7858	48.0311	18.7638	13.7338	7.5694	18.5145	50.3956	84.7462	58.0839
G43609	36.833	50.1732	50.4753	36.0459	65.0273	8.5502	74.7594	50.188	14.1576	20.0125	30.0899	29.4945	51.7338	51.233	51.6361	27.4036	38.9218	20.0981	13.1875	19.1591	17.2633	47.2005	91.8945	50.6178
G43610	36.8778	45.5734	66.7047	23.7831	42.5854	6.9854	57.0308	50.4475	7.8323	11.0578	31.6304	23.1311	41.972	63.7295	74.8512	32.234	24.8467	19.6327	18.2563	8.0573	15.4028	53.479	90.3635	56.0886
G43611	32.6956	59.5658	58.0102	33.2967	47.1602	11.4545	59.9769	56.2892	15.3834	9.2517	36.8967	33.6778	43.0399	58.8306	59.8164	26.8399	28.6313	16.6914	9.0146	17.3958	12.1401	43.0221	87.3057	47.9619
G43613	50.6621	55.7559	62.0605	37.6983	66.2111	10.7268	78.1233	35.4172	4.8041	29.2465	21.6778	16.9016	68.5684	55.9297	66.4463	19.4959	49.363	39.6732	10.4496	28.889	17.2758	48.1601	92.7964	67.1582
G43614	46.6099	47.0392	66.5473	29.71	60.2161	6.9274	55.2702	52.4417	3.9497	8.1864	37.0527	16.3562	59.7192	56.3008	73.1524	16.74	25.736	19.2711	11.832	6.6503	17.3119	60.4102	92.9496	66.3204
G43615	55.9907	62.2886	66.0997	44.9963	62.6801	35.164	73.1412	55.7709	33.9456	9.2734	23.098	16.1084	40.7796	34.4827	77.5499	27.55	26.6597	22.1585	11.0814	8.991	42.5558	31.3381	83.6043	56.6841
G43616	38.8722	59.2267	47.675	33.7918	54.2761	23.1129	68.8892	55.6395	17.5753	18.1602	31.1551	37.7223	53.0107	48.5718	46.3238	19.5879	39.5658	20.1412	22.2047	16.1901	19.6293	39.9359	81.6019	59.7211
G43617	43.9416	67.1431	60.9583	32.9383	47.9662	13.5899	59.6112	63.1361	6.8471	18.8872	38.8765	26.9094	51.1833	62.189	70.8079	20.815	42.513	31.482	11.6243	22.4704	20.1506	43.3246	94.3384	63.8552
G43618	34.7332	39.5312	59.633	19.9964	53.7931	3.3909	63.0449	46.975	1.885	8.4789	29.7763	18.9318	47.4164	49.2597	64.6568	28.2528	30.4866	17.2199	12.2336	7.3565	16.3223	55.766	95.2586	53.6616
G43619	42.2874	69.3189	61.0137	38.9467	47.968	28.8167	53.7355	70.4961	17.5224	12.9543	41.7836	41.2448	49.913	65.6703	71.7687	18.4575	27.6086	18.6511	12.2261	16.8568	12.729	37.6248	77.7273	51.2448
G43620	34.4507	58.3422	66.726	29.6063	50.1634	17.8022	68.0723	56.3392	13.6753	10.1311	34.7435	40.0665	41.5001	51.0559	56.8319	27.1134	43.353	24.0969	15.2818	15.7916	21.8505	32.8026	92.6856	59.6535
G43621	38.0123	48.7434	65.719	28.8328	55.0129	14.5112	71.1099	48.8379	13.114	12.6136	33.966	30.9143	41.8811	51.9207	63.1287	33.0907	33.5242	25.9918	14.8191	16.2885	16.8513	40.4385	92.5605	50.4391
G43622	45.0961	59.0215	66.009	37.6649	55.2476	15.7385	66.5721	55.6006	23.2202	14.7864	35.6427	39.7868	59.6808	64.3252	65.1314	30.3016	35.5545	27.2756	22.443	19.3773	17.728	48.3532	92.5384	59.4113
G43623	56.763	71.5124	70.5943	54.7156	67.8455	42.5676	75.9713	28.3519	46.2901	42.2676	27.3282	46.0363	57.6342	65.8121	31.5922	18.1217	36.212	17.8451	38.9061	12.47	10.2859	14.0645	95.4174	66.8885
G43624	38.4952	54.5602	55.9003	29.8976	47.62	18.0647	68.4819	45.4385	14.9807	14.788	38.0587	25.9749	44.1612	56.7271	56.8475	20.9233	28.7753	14.2411	19.2654	6.9755	21.5155	32.3828	87.3747	47.5272
G43625	35.5461	50.2614	51.276	32.8031	52.1464	6.5375	67.9497	43.598	8.1076	14.9785	40.5885	15.8452	38.9463	38.3343	64.5889	12.556	26.2241	19.4218	11.7015	7.0865	20.0634	30.9149	86.8985	49.8482
G43626	33.7691	46.9344	54.5077	23.8705	34.7508	8.5511	50.0225	62.2218	9.6908	12.3325	48.3246	27.9922	60.122	66.8295	74.2639	38.79	39.2122	36.116	15.5646	11.6737	27.5233	46.7544	88.0402	38.7878
G43627	53.3082	68.0167	62.547	39.9335	49.0428	20.384	61.9827	62.7934	22.6755	27.621	35.5904	41.0994	62.7699	71.5072	77.2582	31.0191	47.6401	42.7545	27.0756	34.9789	13.2747	44.9584	89.6785	60.5924
G43628	36.5332	25.8061	45.7289	13.54	69.9352	3.8282	82.985	37.8057	0.3574	4.9975	16.5625	22.9358	68.1298	25.7942	62.2287	36.6563	41.6702	22.7807	20.5144	7.4928	22.0635	74.6311	92.3936	73.2849
G43629	45.3861	34.699	64.6605	19.8593	67.9	6.1937	71.1058	42.1146	4.8163	3.4896	22.6737	21.4413	62.4582	43.5795	70.0813	24.8992	32.0435	20.2325	16.15	10.2637	8.6597	70.3538	96.7793	75.591
G43632	36.9512	55.696	55.4131	26.8429	52.8128	14.1623	66.7472	51.7209	12.5265	9.8361	41.6605	29.0817	58.2885	55.1372	66.482	15.7119	35.9543	24.3817	13.4893	14.582	20.4109	45.8132	87.4493	50.8753
G43633	40.204	41.5536	53.2292	21.2571	42.237	19.0717	58.2949	79.9174	5.4649	7.0853	38.208	47.6703	64.7977	52.3027	75.8602	42.254	41.7326	38.556	32.4616	14.2971	44.3996	45.3015	84.1202	47.3206
G43634	59.3831	34.5707	47.9812	15.3127	68.5103	6.6337	78.3117	40.4046	2.7792	7.4154	20.3279	26.7417	72.7181	26.9446	58.5508	17.7067	26.4921	27.8387	24.3004	11.3053	13.6396	69.4155	92.355	74.522
G43635	42.5941	55.3872	69.5912	28.1735	44.2843	8.049	64.3358	60.2639	8.3806	10.4779	35.9031	33.835	45.2028	56.7767	71.3533	30.3817	35.7085	35.4991	24.4833	16.1761	20.8214	46.9829	96.1473	57.5185
G43636	48.3756	55.5885	64.2754	26.0078	45.3749	11.6184	58.5351	68.6709	7.6212	10.1462	37.3447	34.0928	68.0151	57.0708	80.4387	45.6624	42.5234	35.1897	27.9944	16.8392	26.7351	67.8456	93.3821	55.1362
G43637	45.2631	59.431	62.5471	36.5584	55.9183	9.9805	58.9752	51.6909	10.201	12.1884	43.1464	25.4432	51.1309	61.3659	70.3248	21.9937	41.357	24.7707	13.5049	14.0201	19.8441	45.5004	92.1205	62.8207
G43638	40.2395	33.0018	52.9664	27.4658	35.268	4.9509	53.6164	72.2746	4.3111	9.5246	46.0162	39.6805	63.9381	54.2312	68.7425	28.5967	54.6088	45.8634	22.3201	12.7954	58.8863	34.3997	94.9834	46.1889
G43639	35.7912	56.1509	63.7957	27.2892	44.4854	6.8406	56.442	43.6939	5.9613	13.2384	45.5425	21.5588	57.2922	61.3702	62.1087	34.8791	31.7854	23.1117	14.7874	13.4822	18.9436	52.8549	88.1988	45.2817
G43640	50.992	68.6172	71.5825	39.5712	51.8795	31.1212	64.1988	51.5851	25.9267	21.6592	32.4726	37.2204	60.404	66.4105	60.1912	18.2515	27.8049	19.151	27.2095	14.4857	16.1814	31.4836	86.515	56.9467
G43641	28.379	54.3677	34.6207	11.501	42.5893	23.2774	77.0377	61.6569	3.075	4.7205	24.3428	40.263	53.3862	33.2592	46.1164	15.3931	43.4206	18.2144	16.2821	8.862	14.4537	54.772	74.6084	53.9664
G43642	42.0542	43.4113	52.7737	20.8264	59.9432	8.7827	63.3305	42.6845	8.8764	7.2314	33.2063	20.2208	68.0956	50.0097	59.2431	21.7594	34.8666	20.5534	15.4498	7.9039	13.1722	67.2313	94.5236	62.5401
G43643	26.4599	42.7242	46.0771	19.3729	54.8499	13.8041	61.9453	46.4909	9.5231	6.9525	28.4749	24.5299	54.0697	49.8391	55.4771	15.0517	44.5621	14.1728	9.3331	9.5918	14.1556	55.2907	87.9506	63.8044
G43644	46.5177	72.6206	59.3357	42.4949	54.2391	37.9726	78.1662	44.3061	15.1933	30.7015	25.0646	48.9459	57.7126	58.4212	57.2977	13.5253	41.7691	16.7269	16.5009	11.7119	11.4272	28.2343	78.7526	55.1964
G43645	26.78	30.9753	75.8704	16.0854	32.7757	12.0333	51.8809	28.5565	10.4357	8.2347	16.8302	19.314	40.9466	62.1833	69.4508	14.529	25.3277	11.7691	14.0396	5.7284	10.4906	26.9367	95.6247	75.6315
G43648	47.9057	62.2199	67.7248	24.3761	39.0127	9.2156	56.3498	76.1596	7.0208	6.4941	41.7544	38.4561	58.9391	64.9067	76.7427	40.2774	36.5508	35.1648	27.5177	11.107	20.3454	64.7166	88.3906	56.4096
G43649	45.7082	62.0298	65.3498	37.9836	54.5242	10.8049	68.2332	46.9228	10.6504	22.5672	32.3465	28.9754	55.3209	63.5648	72.2354	26.1441	42.2008	30.4523	14.7501	23.1809	18.1429	40.3758	91.1202	59.2976
G43651	38.5573	51.6218	55.5081	14.3171	36.2008	3.7384	58	56.7323	1.8531	4.9201	40.0806	27.2959	56.9121	53.764	64.6582	28.0181	32.6698	24.1827	19.1922	12.0454	22.6803	60.3415	91.4278	54.7159
G43652	42.9669	47.5704	67.7512	15.9828	30.4146	2.9059	55.4357	60.8207	1.724	2.3001	32.2754	32.7067	52.1281	55.9947	78.217	19.5314	36.3116	26.3925	25.9829	17.3518	28.6324	48.3308	88.1505	66.443
G43653	52.3848	75.4785	62.5322	46.1028	55.4818	22.9699	63.5714	60.1973	15.6224	26.2673	41.1604	37.5749	55.8085	70.7883	69.066	22.1489	44.7187	33.5418	11.9496	24.571	17.4388	37.2167	86.399	60.7067
G43654	57.4361	69.5032	72.7985	50.2737	57.9019	26.5528	50.8488	53.329	24.6188	25.3957	43.7395	30.8406	59.193	77.4195	65.8901	16.0572	22.5702	15.4157	26.1465	9.4769	14.9911	39.9283	92.2005	69.3082
G43655	44.2874	55.1677	55.437	31.5117	61.3121	12.0893	65.0289	57.0532	8.3818	11.0565	38.2549	33.4443	73.5499	59.2182	64.5863	22.6074	52.4513	24.272	14.414	12.8507	16.3594	64.7554	93.5316	66.2457
G43657	50.2552	52.4792	59.8566	26.598	47.0476	4.2568	55.8799	60.7736	4.0011	6.8892	41.5686	19.6618	63.1823	52.8268	79.1247	24.2807	26.8381	23.7239	21.0315	8.6212	20.2214	63.0591	87.9434	62.0981
G43659	34.639	66.5877	45.4921	22.2043	38.4713	21.6025	68.7651	61.1589	6.7567	12.6078	37.1209	37.8244	48.5385	49.0626	48.3174	20.7914	38.4021	23.2109	12.9884	10.6036	12.9267	46.0694	79.104	46.8287
G43660	46.1206	44.3886	66.8934	23.0746	53.039	4.4376	70.1064	54.4423	3.9709	9.1294	27.2254	30.2237	55.8225	46.5061	65.3628	28.9781	39.4245	22.5455	18.6522	9.4023	24.2811	60.3775	96.2539	68.0693
G43661	40.6943	60.0657	48.0793	16.2532	44.3674	7.7925	60.5487	66.4727	4.8912	3.0114	44.4827	32.3035	53.9083	50.4701	56.0627	18.9864	48.7114	27.5539	16.8368	7.9057	19.1145	60.6363	90.9039	54.7502
G43662	41.0807	42.109	60.9282	20.7785	45.459	8.9413	62.3148	50.8876	8.2945	5.3686	28.2993	30.9537	59.8144	54.6408	63.0245	21.5282	45.5547	32.7706	17.251	12.1837	22.4512	45.3801	93.2859	69.2018
G43663	48.831	50.4135	64.1107	33.6243	64.5084	3.6723	54.8298	61.5564	2.5553	3.2224	42.8134	22.7554	65.8859	56.3081	71.1513	17.2328	35.6264	16.1677	15.3723	8.9657	17.3502	66.3912	94.5374	72.827
G43664	44.8451	44.6627	63.5836	18.5613	45.3139	7.4549	62.7254	55.1665	6.4424	2.6049	31.8447	32.5105	60.9302	51.6538	70.2991	29.9719	42.3155	29.7736	20.9088	12.7906	23.2978	54.5026	95.0501	60.8129
G43665	40.8844	56.8017	63.8684	21.9851	49.9511	15.9119	72.1083	44.0317	11.0209	9.2761	34.8899	38.4999	66.5502	50.8537	58.0014	55.25	35.0929	22.1056	20.0159	14.1268	17.1158	65.1056	87.8793	54.0582
G43666	34.7273	47.1258	50.5865	28.4567	56.5699	14.9341	66.3254	46.0015	13.4593	10.8812	33.6739	30.1393	61.5854	52.0716	54.1423	16.8292	45.2793	22.0422	11.0907	14.9985	17.9468	47.1048	84.2524	56.8991
G43667	44.488	66.3976	59.3732	42.6468	56.5196	22.5207	64.9526	54.9383	24.087	16.3389	43.5376	37.456	57.8692	63.574	59.2215	22.1843	39.8545	23.777	20.3582	16.3694	21.0116	36.21	91.0903	57.938
G43668	31.3586	45.2046	48.3179	11.3559	43.2135	6.8922	62.2358	48.7744	1.0778	6.3499	37.7979	22.9798	65.9455	46.6414	54.4414	37.8621	33.462	21.135	13.4416	6.2079	22.586	68.4925	88.9644	54.1011
G43669	52.3928	60.2822	67.119	42.0338	50.9288	26.6333	55.9685	59.5275	27.7816	18.7291	35.2411	36.9381	64.3116	72.2267	69.308	24.626	35.39	29.4999	30.3998	16.9481	16.2487	40.0517	88.6133	65.6218
G43670	36.7452	35.749	48.2442	18.5359	49.3176	1.7647	67.4659	42.9869	1.3563	7.9777	26.7066	19.3733	47.0631	45.3565	64.1922	27.7315	27.8699	19.1285	13.7865	7.4838	15.4233	51.185	88.0571	58.9474
G43671	45.6145	72.876	65.2889	54.6483	68.5157	43.2117	82.0629	31.2505	45.4022	34.6331	22.958	58.7071	61.4779	63.4876	34.6181	22.1909	32.6518	16.6864	30.895	21.9193	10.4365	16.395	86.8551	58.8906
G43672	49.4827	61.6162	67.7199	43.3787	57.9349	25.4522	66.588	43.8024	26.8861	22.728	33.9644	36.2009	55.7167	63.3628	53.0125	20.6467	30.9691	19.8073	27.3673	13.6351	15.1831	37.6633	90.9118	64.7313
G43673	52.5193	66.8761	65.5805	36.8012	47.5459	19.3319	59.4156	56.9538	17.8817	19.1452	43.2165	37.9702	61.2892	70.0019	62.3508	23.4064	40.4843	31.1243	25.1245	17.601	20.1185	45.4609	93.3443	61.4996
G43674	43.4686	48.7719	66.3983	30.0893	39.7427	5.9785	46.7689	61.8857	4.9283	6.4724	44.1105	25.6129	48.5188	68.6297	80.0753	22.2352	33.0276	25.2893	14.9148	9.3298	25.586	44.2053	90.2415	58.9547
G43675	37.8277	70.702	65.6172	44.6295	54.9154	16.4196	61.1932	49.3991	31.8526	14.5535	43.4668	44.7744	55.3589	69.1028	58.1642	29.0842	37.1963	23.4808	10.3997	27.0476	12.9216	36.2994	89.1563	50.1692
G43676	47.5672	54.9444	57.1859	35.0509	64.6743	13.8261	60.0254	53.5664	12.2816	11.5692	40.3093	25.9653	65.9053	59.2148	66.5927	12.2673	49.1111	17.0582	9.1523	15.5246	11.3444	66.764	92.766	75.2936
G43677	60.174	49.9645	69.9076	23.7365	60.7589	19.3607	77.605	58.4777	8.4472	9.0912	26.9042	41.3831	65.7856	47.5003	72.5774	39.2012	30.0209	26.8683	31.8763	13.7788	17.5601	64.5123	97.0429	66.9966
G43678	41.78	61.0943	61.4345	40.0982	60.2966	19.661	67.9103	53.9231	21.0472	14.0631	40.5974	34.6594	55.6447	57.5751	56.7793	21.935	44.975	24.2254	17.4784	18.5074	17.857	42.1161	90.8883	61.028
G43679	48.419	60.5094	65.4766	35.6424	57.4614	13.6248	69.1858	44.5672	2.0625	25.7255	23.3645	19.8292	58.2042	60.8477	70.701	16.6203	39.2039	35.1653	8.1504	26.1617	19.3328	45.4327	94.2548	68.6398
G43680	28.0517	39.032	43.1955	22.1781	48.4979	2.557	71.4471	42.6511	3.6026	11.487	33.5677	19.0818	54.4858	38.9153	58.3986	17.8533	40.9446	22.559	20.8983	13.2675	29.2742	43.173	82.9118	52.3629
G43681	45.0671	52.0821	58.1795	33.5163	57.0479	11.9589	55.8629	60.3131	10.1144	10.6892	44.3468	28.0211	59.8365	64.2134	70.5264	17.4407	43.256	24.7965	12.7882	13.3643	18.1399	59.9328	88.581	64.5444
G43682	47.1864	49.4795	64.4825	33.8919	61.2203	7.953	66.0662	43.3309	8.2103	18.888	32.0346	22.1622	66.7634	59.1494	67.1464	23.6094	42.4433	30.8168	12.6232	17.6854	15.7072	56.4461	89.5615	59.841
G43683	39.4825	64.1767	62.0774	39.3629	53.8202	27.5743	57.7999	57.2558	27.4605	16.6948	38.0519	42.4884	52.491	63.6676	61.0495	26.967	43.5824	25.0312	14.8129	19.9618	11.8316	37.182	84.8956	57.7738
G43684	40.2289	46.5498	55.6785	26.1874	60.9051	9.1219	69.9323	43.7328	8.1358	14.2159	30.4748	22.9603	54.3229	49.6379	56.5623	23.4768	38.3927	19.532	15.762	9.2861	18.4215	51.2981	92.8024	53.8543
G43685	46.5003	70.3553	63.5202	44.7805	49.1178	28.7999	66.7919	51.1617	16.1348	21.2651	39.006	44.4522	49.7415	57.4723	62.7051	17.4729	39.0821	18.1839	12.9651	11.9386	13.369	33.1604	83.3201	60.2675
G43686	44.2732	56.977	56.8401	27.8108	52.1886	17.7377	61.8579	53.0924	15.0633	12.3664	38.7552	35.0738	60.9139	56.0628	66.1391	24.9907	35.5599	25.1712	15.5161	17.9368	13.6278	56.4679	89.5176	53.1786
G43687	46.6565	58.7894	61.044	37.5758	54.0174	20.2908	65.2225	61.1898	18.6716	11.4175	34.542	38.4153	57.2504	57.8528	57.8169	19.405	54.4201	27.0587	14.1161	18.8403	16.6891	46.8787	87.5283	62.5908
G43688	25.4391	36.5672	51.1978	23.9712	54.0783	10.0745	78.3863	29.5818	12.9553	10.0819	23.5531	22.5857	46.4537	33.4804	51.6334	28.2874	36.7014	11.7218	11.8956	8.1704	15.6175	38.8486	87.7377	49.0525
G43689	37.3099	35.4401	65.4885	19.1305	57.9082	2.3951	68.1162	44.1317	2.669	6.7314	32.8302	15.5469	51.5372	48.4284	62.55	31.568	27.3642	24.8496	10.2274	4.5743	22.3276	58.049	94.1791	50.969
G43690	42.3131	58.0965	62.6077	29.6807	47.4404	12.0958	59.8812	59.9978	8.8734	9.6657	42.0842	34.0136	52.3314	58.69	67.8901	28.6827	37.1067	24.8004	16.8144	11.9902	19.2171	51.2923	90.2372	57.7745
G43691	36.0044	48.3926	52.9369	24.065	47.779	12.4224	63.2705	53.2723	7.9072	7.6837	34.972	28.4562	54.8807	52.2016	66.2666	21.559	38.0058	20.3795	16.179	12.1977	19.8202	49.905	85.378	60.809
G43692	42.5301	48.4672	56.9391	30.2444	52.9042	16.6915	69.8072	46.5947	15.0206	17.3105	30.0486	30.5154	54.1304	50.9602	71.803	37.4124	31.2819	25.3013	17.4929	15.2273	16.2335	50.2908	88.9786	63.1616
G43693	38.3413	46.9607	58.2969	26.8198	59.9624	12.003	67.9092	50.3189	10.0612	10.6546	29.6076	27.5527	55.314	46.5215	56.4899	21.5543	40.7006	18.887	12.6729	12.3383	13.8786	55.123	91.7912	62.4728
G43694	47.5357	51.6654	56.5102	26.1186	45.2708	10.3123	63.9549	52.3035	8.1572	17.9052	43.0163	24.3876	46.0262	58.5786	63.0468	41.5148	26.8186	22.9769	17.0232	12.5584	29.5046	50.4624	86.7343	39.1356
G43695	35.8599	55.3117	53.5079	22.5151	41.973	15.893	66.8519	59.7107	5.342	10.3395	36.7536	33.3622	51.3846	50.3597	58.623	32.5462	37.1164	27.7349	16.3518	12.8449	21.7908	50.831	84.076	45.3014
G43696	32.5387	49.9018	45.6065	21.5064	58.1236	19.8263	77.8988	58.1153	10.4551	7.1522	24.5684	34.7814	67.8238	37.0702	47.4884	19.623	53.0166	25.2376	15.9582	9.403	20.6784	48.3316	84.5956	62.0916
G43698	21.8254	21.0362	26.8253	6.8203	68.2359	1.0607	80.5823	33.0819	0.2196	2.0337	21.7177	16.293	84.2595	29.7692	39.5913	14.9095	71.9906	19.9275	10.5222	5.149	11.1302	82.7799	94.2779	77.9631
G43699	33.0354	46.325	43.1371	23.7769	53.3053	13.5072	64.3985	50.6983	6.8156	10.2098	34.5152	24.9423	55.348	54.1514	63.2329	17.361	44.8248	21.8634	11.3711	7.9348	17.7017	55.5401	89.1851	64.4244
G43700	35.7006	56.7396	55.1814	31.3803	41.3864	5.9301	60.2897	51.0849	4.8744	14.4487	45.1442	20.0118	42.0832	53.0773	68.2988	20.5628	29.5453	18.6953	11.4645	10.706	19.7695	42.0767	90.8736	47.8759
G43701	36.651	48.3502	61.6556	39.9502	61.3313	16.1066	74.5275	37.92	16.3388	23.9427	29.4084	27.1539	40.3607	44.9691	52.7777	20.3422	34.0772	13.7023	12.6958	12.8538	17.047	25.3429	92.4749	54.7067
G43702	47.3156	54.58	63.8592	35.8345	53.6714	15.7685	61.8191	52.666	15.0715	13.5427	34.8035	30.0643	47.8111	53.4435	63.418	19.4453	37.8232	26.1587	18.2417	15.5589	21.2351	31.0194	91.7006	65.7244
G43703	41.9189	48.575	58.9291	22.5745	41.8073	3.1745	54.2541	61.5094	2.7528	10.3765	41.9299	24.5116	45.7472	58.7316	67.2839	28.9202	29.9564	23.5235	14.5749	10.2157	20.413	55.3257	90.5795	46.4245
G43704	51.4125	59.3207	60.8378	36.8391	56.4004	22.3593	64.8925	47.4974	24.0267	25.1006	31.0962	36.656	49.9876	57.198	49.2313	18.393	25.536	19.8273	29.2061	10.2915	13.2464	44.3033	90.692	58.1663
G43705	33.9782	42.8962	54.6015	23.7277	56.477	4.2852	67.2299	47.7199	4.1875	12.723	31.2652	19.0147	38.2369	47.0586	63.4784	22.6116	33.8897	17.1838	9.5694	8.7721	20.3959	44.9191	94.354	49.1965
G43706	50.1752	57.1572	76.0798	34.3293	45.3661	12.4865	46.3953	54.8955	14.1924	12.1336	34.5033	30.1876	48.227	74.4676	80.4145	25.5988	28.0042	24.0669	17.1087	16.264	12.2291	44.7763	90.3327	68.7813
G43707	35.7716	40.7089	60.7316	27.7938	60.9786	13.414	71.355	30.0775	12.3306	16.5257	24.7835	24.7659	56.4891	48.1232	47.0929	18.0614	31.4093	14.3315	20.223	10.3929	19.4116	41.7468	90.0774	56.7569
G43708	31.1202	34.8475	53.8297	15.1066	52.9454	5.2923	64.6382	47.1112	2.9802	2.5462	31.3706	21.4684	60.0784	49.0536	60.6852	22.1048	47.6986	21.5082	13.6174	9.6033	18.1818	63.3906	94.2656	65.4803
G43710	45.3421	49.6522	56.092	29.3652	50.973	13.7963	78.2299	53.4443	13.0732	20.6336	28.1822	32.8184	47.952	44.0907	58.5974	23.8165	27.809	21.2624	30.5054	13.0466	25.1244	39.8696	84.3508	48.6072
G43711	41.0072	58.405	60.8027	26.2746	42.3625	15.5712	61.1281	60.1327	12.0186	11.903	35.4911	37.5401	50.1744	57.6225	65.5526	24.2394	36.3742	24.1243	22.8746	12.4461	18.0672	48.3436	89.2912	62.5754
G43712	43.1587	52.2261	56.6157	25.0717	48.3033	10.6835	57.1859	53.3627	7.3915	6.9974	41.8455	19.2204	49.3184	59.3739	69.2687	20.1015	25.7155	20.0917	11.2101	6.3549	17.4509	61.2765	86.2096	55.9122
G43713	34.0275	43.3975	60.2496	16.5782	43.8397	8.1915	60.4474	57.2366	4.2815	4.0422	29.0157	26.5072	46.5297	52.8367	79.5023	35.8758	25.0062	21.1076	14.2604	7.6614	16.3509	56.9918	87.6686	58.9167
G43714	36.2434	41.0024	49.3372	18.9366	46.3647	3.6546	65.9131	45.1228	6.574	9.2245	35.0493	21.1199	48.3048	41.7656	58.0218	32.0023	31.9662	18.1647	15.5419	9.8858	16.5127	50.2132	90.2043	45.9408
G43715	40.447	61.8402	65.5773	40.2149	51.4379	27.6761	78.6085	31.5514	23.0865	19.3246	33.9712	34.9121	40.3783	45.0987	47.7141	15.2307	17.2158	13.3561	20.9045	10.1246	8.7548	21.8297	83.7376	53.7669
G43716	36.5776	40.8256	66.5709	16.5498	45.3478	7.0536	61.723	50.0364	4.6248	9.4827	31.5458	22.95	47.6422	56.3215	65.9043	32.1218	28.7811	20.8101	16.7424	8.3288	20.2939	53.3288	92.9565	47.4862
G43717	36.4643	45.5962	61.7387	28.8774	50.462	5.3959	67.3043	45.698	5.8594	9.5835	34.4284	18.3082	45.8701	47.7985	70.3346	33.0517	31.6385	20.3398	10.0544	9.6434	25.7879	42.0275	90.7249	57.1071
G43718	46.0927	54.3554	70.7433	28.284	47.2753	11.4302	64.4413	58.9997	14.5577	10.0758	31.4475	33.4512	41.6814	56.8079	72.2985	25.6501	29.1404	22.3743	19.2634	16.8446	21.2306	43.1625	90.7941	51.6407
G43719	43.1132	61.7099	68.8423	44.3895	57.2366	23.7133	66.997	48.3588	24.2128	20.8429	40.068	35.4439	46.1214	58.4979	51.9807	22.3515	33.8425	21.2623	22.2756	9.3654	17.8069	25.9904	87.2216	62.8264
G43720	40.3241	45.6363	61.6401	24.6013	56.265	13.9323	72.3954	48.0421	11.1021	10.8837	26.3822	33.1142	59.3843	51.0328	64.6304	25.9076	43.6874	23.5043	15.6529	16.6777	14.5292	52.4689	91.2737	63.6805
G43721	53.1401	61.4721	72.0149	46.2709	59.85	17.2032	69.3652	56.7175	18.7047	23.593	29.381	36.8156	46.6398	54.4154	51.1558	27.4723	36.5001	19.5255	25.1028	15.3619	17.6246	39.9624	91.1315	65.4075
G43722	50.2361	60.6803	65.5081	38.2299	58.4999	11.632	65.2679	52.4392	8.0824	14.5496	35.1545	27.2281	56.4536	59.6202	67.4481	17.7444	42.0281	23.8566	15.1927	16.9303	19.3418	52.3469	92.552	72.291
G43723	37.8745	40.0087	52.9919	14.4846	55.4627	2.5732	77.6485	50.0582	1.0682	4.2636	24.531	29.6148	61.5675	41.9293	54.777	28.5218	50.3856	25.4777	19.4095	6.5738	16.6947	71.5817	96.3079	67.9633
G43724	47.9841	59.3698	64.8518	35.4909	44.4146	14.6564	60.2634	53.9559	14.8781	18.2913	30.356	35.0911	49.4343	61.0836	64.6096	21.9153	38.1137	29.5426	18.2402	18.9899	23.4642	35.5388	92.139	57.9067
G43725	39.6264	52.7642	63.0026	33.6682	55.2997	10.5699	59.8811	49.5925	10.895	9.2786	40.7754	21.2961	53.4294	56.4054	70.8378	15.3709	39.0329	18.2095	12.104	10.3499	16.8595	51.4096	90.7335	65.1272
G43726	46.8658	53.6444	75.474	21.8101	34.8615	8.1987	52.9332	58.6257	5.9509	9.3314	30.1745	34.0326	52.339	71.6575	79.2013	36.6083	28.8724	26.7344	23.7373	12.9335	15.145	58.0685	93.3876	54.2928
G43728	26.0817	37.2397	56.8483	19.3333	52.153	7.6158	79.5914	39.4424	4.2424	6.6431	22.1798	19.3136	39.9162	36.7407	65.0387	25.0005	25.6577	10.8182	16.4395	6.1695	22.126	43.0141	81.0602	47.3568
G43730	65.4271	85.5169	81.7994	72.2323	82.0697	18.7779	76.8368	44.4149	22.9168	38.6054	25.6188	28.5708	70.573	77.5847	72.3242	22.9747	49.2023	40.3066	5.6297	47.744	10.9203	24.179	94.4218	66.3672
G43731	51.9562	81.5566	63.1217	56.63	61.7894	27.3385	50.9837	64.6117	28.3245	16.8165	53.0543	39.6348	48.0506	68.8047	60.4112	20.5326	46.2137	26.7757	11.1928	23.8698	15.8416	29.9526	89.6806	62.646
G43732	63.1639	71.1024	78.08	52.285	62.875	21.0252	42.9083	53.1926	15.7886	19.622	41.2407	23.1399	54.3471	79.4453	83.8291	9.8818	25.4763	15.2022	16.217	14.716	6.1419	39.0692	88.8977	71.2808
G43733	71.0209	83.9142	80.1118	70.5431	74.5485	10.5718	19.2956	84.2548	12.219	5.5976	74.5604	15.9468	65.8806	92.8495	90.4352	10.2018	17.5269	12.6596	7.9421	11.7078	4.7582	63.9586	93.6108	77.4275
G43734	45.6489	73.5168	50.2155	45.0831	50.0598	23.7264	49.9831	60.8454	18.0786	18.3255	50.7168	33.9319	42.9477	69.0735	64.4815	18.5756	44.3915	29.6633	16.6526	14.1776	26.0806	27.2941	90.9253	65.6531
G43735	41.1117	72.5079	50.6448	37.1274	47.4324	31.0186	64.3799	51.1754	29.0539	9.2264	32.5913	53.2091	38.9806	50.9098	46.5321	11.4941	25.0666	21.9324	10.1112	16.5627	9.84	30.7278	69.3726	32.4835
G43737	50.0874	71.3756	56.2625	48.2139	56.8642	15.4858	29.5271	85.0878	9.7489	5.1197	67.671	21.3892	47.4158	79.0437	79.61	7.7669	22.9683	10.0984	5.5108	7.6938	8.8905	66.3277	81.7911	52.9275
G43738	48.4246	70.3553	66.0474	49.741	60.5944	20.9521	62.7503	53.2572	19.9808	25.5753	38.6652	34.9699	55.5875	69.3723	66.7889	17.7609	42.0119	25.4947	9.7782	28.8729	13.4686	37.6244	89.1432	54.1569
G43742	31.1616	57.6332	57.8779	32.4982	42.8019	10.1393	52.4618	48.3272	16.0189	10.3164	46.1478	26.0358	45.0953	64.0176	67.5355	14.8942	30.188	17.3339	15.8481	10.5237	15.5523	39.8029	88.2429	56.985
G43743	55.7725	74.6176	69.3987	45.2808	55.6636	27.11	68.0036	64.2308	32.8609	22.9884	36.8056	51.4626	58.4754	69.7685	66.2267	28.5402	35.6593	32.5258	32.4906	22.0429	20.2366	43.952	89.6568	56.1137
G43744	37.9689	46.7151	56.5208	27.9132	57.9882	7.0435	75.9169	37.6739	5.8647	13.7059	30.6294	17.4518	47.3751	43.1352	57.27	26.1204	41.2028	18.1573	13.4068	12.7089	19.4266	45.3448	90.5495	55.9339
G43746	68.3909	65.7135	76.6348	52.1586	75.134	4.9284	77.0939	28.1736	3.7953	41.3653	23.7222	11.4429	78.7386	67.9125	74.5304	11.4649	57.8303	57.5905	6.8061	41.4867	9.7853	41.5353	95.3118	77.497
G43747	50.5842	54.6874	65.2772	26.4694	42.7745	6.1868	52.867	68.3034	3.5679	5.8835	44.2854	29.0384	56.0347	63.3277	77.7908	17.1193	30.5482	22.7276	17.1435	13.6655	16.2779	62.1603	86.947	60.7219
G43748	47.6769	52.188	60.4585	25.0858	45.7397	7.3067	55.0905	66.2176	4.2882	5.0877	44.0995	27.9012	58.7114	60.3929	74.5574	18.6018	32.2985	23.042	16.3622	11.0799	17.1577	63.8874	86.8695	60.2704
G43749	44.1899	61.7322	60.9768	28.4075	43.3044	3.8716	55.9984	65.5527	2.6447	10.1128	46.6203	21.7914	49.8028	63.5419	74.0366	21.5579	34.3982	20.8902	17.4065	10.8085	21.8143	55.1013	86.6106	51.8402
G43750	40.6675	39.0443	45.5379	16.2831	64.7049	7.0744	77.5622	42.7937	5.6443	5.666	25.648	26.3843	81.2007	36.863	56.5681	22.7771	56.9538	29.0801	19.018	10.6473	13.6779	75.7173	94.0077	78.595
G43751	44.7774	55.5773	61.7175	28.475	49.4231	7.0558	59.4199	61.4459	5.2244	7.7739	42.5556	28.2143	48.4208	57.6505	64.4582	26.5126	39.3522	22.2953	14.2204	8.9436	20.2061	57.8818	92.2181	58.2271
G43752	35.8597	50.6941	49.2123	21.9489	43.1175	16.2097	58.4678	61.0988	11.8273	8.9374	29.3128	30.3782	52.2469	58.6075	67.4877	25.1044	37.2887	31.761	14.553	14.4312	20.5919	46.5931	88.1589	60.7003
G43753	40.2794	48.4719	57.9731	32.7659	60.9257	6.9766	50.5293	53.1114	6.8186	6.9465	41.9692	19.1693	59.2873	60.0396	68.4364	13.1265	38.9135	11.0726	9.0968	9.9123	12.3718	64.6374	89.5245	70.43
G43755	31.884	42.1332	73.6389	23.7148	46.778	6.3229	61.5408	41.7174	14.2528	4.1065	24.2927	33.8593	42.6318	57.1793	63.4704	34.6163	21.056	14.9541	13.9767	17.3418	14.1327	35.7283	94.3207	51.5874
G43756	41.5119	44.8112	66.8743	17.2446	47.6844	1.0732	64.2104	56.3142	0.939	1.4514	25.6131	32.1998	62.1996	51.6258	75.6903	37.9847	41.6865	27.5045	23.0919	8.0172	15.3181	69.3969	95.5724	76.2578
G43758	50.1466	68.5438	67.3584	40.1964	51.8331	27.3259	58.5926	59.5513	22.5814	19.0395	37.4572	40.5983	56.4692	67.0847	68.579	16.9614	35.7587	24.5622	17.0569	20.0483	14.2142	37.2333	85.0174	62.5243
G43759	31.1655	56.7493	49.5962	23.3591	44.6478	18.3032	65.1699	49.5196	9.388	10.4166	33.128	31.2068	47.6808	50.4883	60.2997	14.8157	34.3838	19.3904	11.3191	11.6416	15.3094	41.7556	80.1082	54.4526
G43760	49.7862	66.4027	66.23	46.5828	60.7009	28.4444	73.1249	44.2892	28.297	20.3709	35.1891	41.2424	54.5556	59.4423	55.3519	20.4076	38.0023	22.5813	25.6978	17.0207	20.125	23.9954	89.2918	63.3645
G43761	39.992	57.3227	64.0285	35.677	50.2987	13.2643	57.4737	49.8497	16.5126	10.0241	42.8942	31.5812	51.5599	65.4916	68.7808	22.5196	33.7895	19.1637	14.8547	13.5389	15.8054	44.8653	88.1516	60.6417
G43762	52.7908	65.3517	63.0307	49.1056	66.3366	30.5181	74.7117	38.7684	9.0476	33.4462	26.0745	37.7697	63.624	56.0254	60.4515	15.8306	57.4078	21.5918	8.2292	17.7639	16.8718	31.6374	94.2491	74.3102
G43764	48.196	73.491	69.4716	31.2978	49.5437	12.6835	60.7699	64.5986	12.3729	8.9439	34.8188	35.7788	55.1213	62.6819	82.04	40.2158	30.5837	29.1661	19.538	11.9658	15.4584	49.0037	96.1788	67.8833
G43765	49.1407	56.6516	65.717	35.0206	50.4338	18.3002	62.2539	51.8305	14.9487	16.9425	35.6915	32.4265	55.4253	63.1074	61.315	26.8061	37.8531	25.3137	21.8757	13.1083	21.7426	41.2955	90.0971	62.4206
G43767	44.557	51.7925	67.2557	34.3474	50.2971	20.863	62.7648	43.6809	13.5395	22.4655	32.1292	36.1712	57.6818	62.9887	56.6943	22.2966	37.2082	15.9116	17.3382	7.7958	13.4118	39.4964	93.6543	67.4348
G43769	40.5554	69.0688	58.9985	41.0952	52.3538	24.4209	69.2136	54.3435	23.1286	16.5748	37.7945	42.0794	49.3613	55.8383	57.796	24.5635	33.2821	21.0486	15.6991	17.8339	15.3326	33.0495	83.2248	58.0013
G43770	48.3364	58.0286	64.3628	38.7663	61.4429	17.6031	65.8909	53.2291	16.207	15.3674	31.8787	34.9703	51.8213	52.4061	56.8245	26.2285	49.9899	26.126	24.8814	15.1933	17.7088	42.1448	94.2238	62.127
G43771	37.4512	49.6158	59.2571	23.8382	49.3714	6.3503	62.6553	46.1572	5.6173	6.3072	38.3747	19.6581	58.1542	53.194	67.8037	27.3404	32.2505	18.7057	15.2035	9.2565	19.1001	58.746	91.4899	54.7962
G43772	62.7873	68.8416	79.7879	49.6792	64.3541	30.4255	76.4172	58.9345	30.5204	17.5643	25.4429	54.4497	58.3914	60.8143	69.3891	42.556	36.2264	35.7525	34.7156	25.6424	13.2926	39.8389	86.5087	70.7541
G43773	29.454	41.0066	37.987	15.1955	62.2368	8.4616	74.865	47.4462	1.135	4.8162	28.8495	22.5432	66.7364	37.0991	44.4583	21.0356	52.6758	18.2782	10.3713	6.5139	13.1084	72.6662	89.2059	64.9724
G43774	34.0554	63.869	57.0147	34.8099	45.6294	11.9096	63.1684	51.3099	13.258	9.1603	52.1359	29.067	42.4225	57.8467	66.3479	15.3357	28.7186	15.8218	14.6098	10.2244	19.7537	39.9595	85.7386	49.3322
G43775	30.6396	41.9868	50.4779	25.9675	60.4293	12.2108	65.2284	38.564	12.0244	12.681	27.0054	22.3962	56.5361	52.523	61.1921	18.2549	44.6806	15.0852	10.2864	10.6425	9.6178	55.0356	91.5114	71.6665
G43777	28.1992	29.8152	51.8197	13.598	60.7483	8.674	67.9765	33.5029	4.1333	4.5989	16.5165	18.2028	59.3068	41.2018	54.5203	14.2736	45.4624	16.2978	10.3056	7.1611	7.7653	60.0532	93.0221	75.1494
G43778	39.6063	51.9462	58.9215	33.1047	57.2587	12.6968	61.1302	55.7144	12.1305	11.8421	39.7314	27.4508	51	55.0933	64.7644	20.3455	41.6924	20.8992	11.5038	14.3548	14.0414	49.1604	92.5238	58.387
G43779	37.244	47.3315	59.8446	26.4899	57.2917	5.1894	58.1929	51.2136	5.0444	7.1807	39.9085	15.9431	56.5858	56.2761	68.5856	19.905	42.9609	20.4194	9.7681	9.2708	14.7276	61.5322	93.764	65.3283
G43780	44.7104	62.1333	68.0164	36.4801	45.9687	13.7815	47.7459	67.304	14.6378	10.8898	44.63	33.9827	51.2459	71.7126	76.1795	23.0467	31.8844	26.6413	13.2606	18.7803	16.0519	43.2473	89.7348	56.8337
G43781	39.9352	55.5826	57.0821	26.3987	47.5378	11.953	59.3723	55.6615	10.7452	9.7877	38.9886	27.9847	54.3493	60.8263	71.6196	26.8664	38.4482	27.0156	17.2347	13.7124	14.0999	56.5959	92.5497	63.4294
G43782	42.1028	52.7346	70.6221	33.4708	46.0212	14.1201	63.1632	44.0535	12.805	20.5929	26.3491	30.4634	39.2203	60.1782	61.4487	20.4634	23.8854	15.6261	22.2798	16.6788	13.8462	35.7914	93.7169	57.7796
G43783	48.5653	53.2435	62.5128	15.9759	39.0636	2.0367	67.4136	73.7026	2.3429	7.658	37.4997	37.4837	57.6865	59.313	74.1491	37.5767	41.9871	42.868	25.5623	12.2841	25.0336	54.1044	93.545	47.5628
G43784	39.5217	54.6351	47.6133	35.0833	71.3721	21.0119	70.1818	34.2056	24.1782	21.9183	31.332	27.0131	70.3385	53.9441	34.9112	8.9511	51.2082	15.4365	22.9339	5.454	9.3455	53.3839	97.3573	74.3345
G43785	31.1954	39.9465	58.143	17.759	58.66	3.7948	74.3052	52.7383	2.1882	7.3361	25.6466	21.1471	42.5463	41.7273	61.4765	37.1267	33.0837	15.3966	14.5697	5.9351	19.6297	66.4206	92.6867	43.0457
G43787	35.6554	41.9475	49.0181	21.6045	63.8715	8.1969	76.0301	39.6877	6.2042	11.285	25.2851	20.832	69.0605	41.8991	52.4041	20.8246	53.5026	21.7497	14.5876	11.2999	14.9456	66.7971	94.316	69.2849
G43790	32.4801	53.5606	60.8904	28.3399	49.3672	19.117	65.6519	38.4158	6.3129	13.4735	34.7914	27.2757	51.6307	53.9025	53.1799	17.9721	23.6975	10.3069	13.8285	10.6524	14.2551	43.2157	86.432	51.6127
G43791	61.599	75.9663	76.5989	49.1204	60.9985	8.8221	71.8937	47.6876	9.8698	27.2195	37.0417	32.7364	68.7698	67.8195	73.4824	23.4117	57.0853	45.7602	17.288	32.4222	13.9346	43.9335	94.5552	68.68
G43792	29.3515	52.0979	56.4964	21.5444	40.2375	5.6284	58.2239	55.6171	1.5838	4.3753	43.8643	20.038	43.0042	51.9295	72.795	22.1299	23.7532	14.6066	14.0075	6.3486	15.9933	59.4846	89.0507	54.331
G43793	38.6211	38.2579	48.3635	26.9787	67.884	6.2738	70.9321	41.8781	6.1417	7.579	26.6796	20.3127	62.5691	43.6427	56.1288	20.1817	45.1351	15.6651	13.6459	6.9619	12.809	63.6173	93.9068	75.3079
G43794	37.8766	45.9433	65.0954	19.8618	46.5679	9.3681	65.1999	44.0927	10.0336	9.1176	25.4461	31.4014	64.8221	55.7791	56.0287	24.5547	45.7571	24.3595	22.9018	11.8581	15.1263	56.0156	95.5219	72.6072
G43795	45.7273	44.0388	70.5021	26.2927	60.3586	12.3406	72.6896	64.0593	9.0667	11.9014	32.1295	35.614	55.8746	54.8209	75.9439	47.0929	38.4519	35.6197	23.0074	16.0499	21.2208	56.6835	94.7844	47.8045
G43796	35.835	39.4444	46.6203	10.9159	59.5629	3.5384	81.8592	40.9333	4.0775	3.5953	17.3232	29.0343	71.3019	34.9106	45.3591	23.6246	62.7812	27.7521	21.0814	6.6644	10.5981	68.3798	97.2899	76.0979
G43797	63.3232	69.479	74.0294	50.1467	64.0801	36.6453	63.8123	49.6225	36.4893	33.6805	31.3104	42.0046	67.7566	76.8033	53.1816	18.0875	21.4061	18.5322	42.0655	12.7752	11.4409	38.7273	94.192	70.7483
G43798	32.272	44.0031	51.3131	23.0436	60.3737	8.0953	72.4263	39.8414	9.1779	8.534	25.4153	22.1187	58.2439	40.3887	57.5638	17.2295	40.7014	14.8733	10.2918	9.9548	13.8799	54.968	89.948	63.372
G43799	34.2048	43.7538	54.9527	21.4909	55.5494	5.8478	61.2644	45.8251	1.5089	10.159	29.425	16.5753	60.872	48.2734	69.1146	37.3415	29.0838	15.6414	8.3337	8.0635	16.129	66.1968	90.5639	53.6011
G43800	31.1838	45.8336	51.0281	14.5579	49.28	7.4454	64.3415	49.3335	2.7016	3.0847	32.397	17.3249	52.7126	47.0038	68.0231	19.136	29.4758	17.2855	10.8032	5.3339	13.6474	60.948	87.9782	57.329
G43801	38.4558	37.9621	63.2167	22.0349	58.9491	3.2227	65.1136	47.0728	2.6305	4.5378	30.6007	14.3431	57.9697	46.9113	66.5063	20.6382	35.9274	17.6036	9.8214	6.599	18.2299	56.3911	94.5879	61.7457
G43802	28.1716	59.514	51.8197	17.411	32.6064	11.0243	53.2192	59.5008	6.3784	4.9395	45.0828	28.0886	40.6019	58.6846	62.0269	30.549	22.1103	18.8279	12.0508	6.5831	19.0873	50.1454	83.4337	44.2557
G43805	51.9783	58.0838	64.8405	38.0609	59.826	22.6289	69.6819	62.7275	22.0264	16.933	32.8713	44.6981	65.5787	57.3923	68.7715	30.2064	50.2051	34.1832	22.3974	27.3254	16.421	51.4303	89.1776	65.4525
G43807	32.9303	58.3934	51.2842	30.9774	46.9853	19.2189	68.1473	47.6299	14.1671	15.0522	37.5623	32.2358	34.2439	45.1884	52.6124	14.7089	31.7755	18.8257	13.4788	9.6781	18.8143	25.7542	84.0176	45.7842
G43848	34.8648	51.5399	60.8627	17.0009	36.1908	13.9722	63.1188	53.4717	5.6696	6.5852	32.9452	30.2659	42.9529	52.6981	68.933	22.8778	26.3008	16.1286	22.1252	6.8874	25.5215	37.7777	81.2854	45.4937
G43849	35.4202	43.8493	49.4099	25.5371	51.7944	7.4587	70.3086	39.109	7.1168	12.7562	34.1098	19.1844	52.1213	44.6222	60.3092	18.1098	36.1967	20.4213	15.949	9.0185	13.58	54.0462	91.7568	64.6515
G43850	52.2339	61.8806	55.4207	37.5236	57.0816	18.7206	69.1196	54.1109	17.0556	24.8497	37.283	36.1315	48.8284	59.5712	57.5917	22.4155	39.5579	23.9445	17.213	16.1361	20.2498	42.2102	93.901	50.3202
G43851	36.4192	63.6514	54.3621	26.1235	36.6413	18.1071	55.5347	66.3094	4.1412	5.3732	47.8097	32.5866	47.2601	57.1799	67.4047	23.7159	25.5173	16.8849	15.2405	8.7258	21.0346	47.4131	78.5168	44.6584
G43852	32.3971	36.4766	47.1029	16.4921	60.4627	2.9432	66.5808	31.8823	3.4645	8.4807	31.4846	13.9966	63.4227	42.1223	47.3412	19.6369	43.6103	19.386	8.4962	5.4317	14.4434	62.3685	95.1984	59.432
G43853	50.6259	73.5527	62.7671	46.7688	56.9187	36.1109	70.9898	48.1106	27.2527	28.811	32.4955	42.5778	57.2525	60.0598	45.9233	21.5284	37.4917	21.8314	28.2631	14.9127	26.8702	24.069	94.6611	70.1333
G43854	35.1669	53.655	62.0689	30.7268	48.9184	11.1766	62.5537	41.6511	8.8085	12.0399	39.4798	24.0638	59.5701	56.6104	67.7487	27.2135	31.5555	20.3901	11.4093	14.4979	13.2869	50.3276	85.6223	54.6956
G43855	37.7228	51.0885	56.6448	28.2451	49.0273	10.8083	58.2839	55.6441	10.5389	5.6919	42.2724	28.0374	53.9628	56.0567	68.0997	18.8368	36.916	24.1633	14.3107	9.7244	20.0798	50.2964	86.8732	60.268
G43856	41.9046	51.3312	64.0449	29.4086	40.2669	9.096	50.9817	56.4421	8.6585	9.5898	36.9689	26.9729	45.7181	64.2218	74.5562	22.9343	38.8605	28.5662	15.5086	13.3197	21.3196	42.8181	92.9444	66.192
G43857	41.1324	36.598	39.9272	18.3714	59.2164	4.6733	67.5565	37.8218	4.7478	9.4021	31.9756	19.2467	59.08	40.6818	55.9378	14.2281	39.8471	23.6073	12.4839	6.9313	13.4685	61.1478	94.172	65.6583
G43858	39.1394	56.4719	62.4407	30.7711	43.3221	15.2657	58.3905	45.3306	6.2475	13.6093	38.7729	30.7026	45.7591	57.7024	65.6464	15.765	37.7007	16.7835	13.1487	6.7237	23.2864	28.9937	89.9564	60.4196
G43861	49.7748	51.9902	59.5302	26.2694	56.6158	10.5111	62.7642	58.9432	9.8499	10.8466	36.9815	24.632	56.3991	54.6728	76.5163	26.4195	30.2107	26.5473	16.8416	13.7776	17.513	60.5796	92.6335	60.3423
G43862	44.6195	55.7492	53.5598	25.9751	53.1184	16.3748	59.1704	54.0875	9.5601	10.4906	37.5871	30.3117	55.2801	56.6988	64.7166	19.1502	34.2118	22.1228	12.2533	10.5501	10.7226	56.7996	88.6501	62.959
G43864	27.5487	37.2326	45.9017	16.0907	50.2389	10.8324	66.8562	37.7648	7.9543	7.8346	23.8661	22.9999	57.4939	48.1028	51.323	14.8184	45.7145	13.4852	16.1026	6.551	11.145	56.636	90.2569	72.5884
G43865	36.7412	53.4612	50.8277	29.6068	55.6137	12.1487	70.6335	43.411	10.2437	13.9012	37.6985	27.9152	64.9643	54.1513	62.4281	15.3138	48.2702	18.4136	14.6354	12.0442	17.1424	52.43	90.8123	62.859
G43866	39.1386	46.2786	61.7663	24.7666	46.6761	6.8113	56.6824	48.8298	5.7655	8.8619	33.0388	24.3583	55.2073	57.2323	69.5912	18.8638	37.5952	20.3501	15.4891	13.7219	18.4032	47.2902	92.7801	64.7289
G43867	46.0086	57.1995	68.1026	21.8995	38.5469	8.0191	52.8258	66.7133	7.7874	7.0763	40.5949	29.3926	62.4453	64.645	72.2316	29.0874	34.6918	28.5674	20.2771	13.1435	26.506	56.1289	91.7132	52.1841
G43868	53.7288	71.3501	67.1043	51.1956	62.2693	7.5955	64.2388	46.8568	12.1355	26.4553	43.2033	23.29	61.3224	72.1698	73.0033	17.9357	47.345	37.4674	11.9229	31.4138	18.2336	40.3919	92.0569	65.1901
G43869	41.2647	44.4605	53.5748	15.5547	48.4497	6.6346	63.138	63.2416	1.7071	2.9231	33.4131	26.3239	65.1292	49.5302	79.0582	41.8591	31.8529	26.2598	18.8059	7.5525	16.4544	75.6237	87.8221	64.559
G43870	30.6139	48.4201	51.0484	23.6478	47.0636	10.1732	65.1996	48.5964	5.7507	7.7702	34.8317	26.03	50.2821	53.2824	60.4757	22.8642	34.887	18.5825	10.5005	10.4774	18.5298	48.6836	84.7687	56.1307
G43871	39.6639	55.495	52.935	36.7196	68.5379	23.958	73.8763	44.212	24.0863	21.057	29.5688	32.7002	60.3416	51.6367	51.0091	22.4158	56.8179	22.8538	18.6267	19.2394	15.4664	43.6628	94.3183	66.0504
G43872	38.0168	59.4092	48.4159	35.6775	55.534	22	78.402	49.754	19.6701	14.9998	31.4544	34.9699	51.8668	44.3651	61.5982	21.6082	37.5451	21.1889	16.6066	21.9336	16.5489	36.3335	82.9683	51.3882
G43874	25.114	31.1006	46.1468	10.3016	56.5958	1.82	70.9481	42.651	0.446	6.6674	26.8481	14.1571	51.8159	38.8326	57.3493	40.6417	30.2159	14.7676	10.5237	3.5861	11.8034	78.2274	94.6715	50.5209
G43875	33.0338	41.2264	54.7646	23.1549	58.4431	5.6349	72.0814	54.994	2.8427	9.5965	33.995	21.5543	37.6399	43.1773	64.9503	29.6982	31.4396	17.8521	12.8386	8.1571	23.128	50.4832	90.9787	48.2842
G43876	59.3627	57.8798	71.1345	41.5605	68.0841	26.1644	71.5786	43.3785	9.298	26.5512	30.0799	38.9266	66.5727	60.7691	70.6134	16.1572	45.3295	24.0822	17.2469	8.1646	12.4989	48.7088	96.2154	71.0727
G43877	52.4971	66.3222	59.3793	40.869	61.2056	37.1353	74.7696	46.8827	28.8286	29.7269	28.0097	44.9094	59.2557	61.0759	46.0565	19.1524	31.1291	18.3155	34.8594	12.0787	15.7804	43.5427	95.4775	66.4464
G43878	55.3767	62.77	64.0625	36.5043	51.1152	13.3964	78.7018	50.6263	11.0696	23.068	35.838	39.6244	48.6941	49.805	51.6298	22.5575	31.9237	25.7384	24.1142	11.3564	19.9251	38.5034	90.7377	49.5716
G43879	32.2256	45.2844	58.7439	22.968	47.8088	2.9162	58.0804	50.0153	2.9232	1.816	40.2375	14.4487	53.2905	48.1716	68.7558	16.4775	38.913	14.3061	9.6251	4.5019	21.5319	52.0088	92.5888	64.7565
G43881	40.1528	52.4881	55.6712	24.0006	53.5931	17.026	73.3964	58.748	7.1778	8.9668	31.6809	34.8292	49.3063	44.1463	58.9595	25.3648	35.2252	26.9442	14.3082	13.468	25.3851	53.1372	94.9478	60.3167
G43883	51.8649	64.6033	67.3991	40.8313	53.5686	19.8017	60.8207	64.0771	20.0565	18.0194	43.5963	40.2962	51.1664	66.5439	68.2996	30.2675	37.9114	24.6484	22.7012	14.8305	19.4518	49.9116	91.3638	61.5562
G43884	31.4526	35.8335	52.3686	16.938	58.0498	5.0222	75.112	42.7752	3.2033	7.7301	28.4608	18.4257	53.4391	33.9194	55.5312	23.5705	35.4635	16.6661	7.582	6.8648	16.4168	58.1281	91.692	55.2494
G43885	34.5838	54.4328	61.874	19.3066	33.8332	14.7481	65.8369	62.0694	2.706	6.1942	31.3595	37.3183	40.4993	46.5207	67.5387	32.1996	28.185	27.0113	15.4411	10.4927	18.517	42.119	82.4299	47.684
G43886	46.408	55.7906	64.6046	30.2523	51.9363	8.3067	56.6305	62.4659	6.4536	9.7516	39.3209	26.7993	55.6791	61.853	72.1273	22.991	44.424	26.9505	15.4242	14.1228	15.1872	55.2346	93.6198	65.7569
G43887	41.1293	43.1476	46.1667	15.641	49.6346	7.4637	69.8217	56.7496	1.2718	6.5846	32.2983	27.4147	51.2361	41.6579	61.6539	19.2111	30.5438	24.4403	14.1953	7.1698	23.6125	56.8144	87.1566	52.0302
G43888	34.4288	43.25	50.5024	20.3234	51.1882	11.2951	60.9693	50.7569	4.3741	6.7403	34.6191	23.2334	53.9112	46.9853	58.445	16.0464	33.8395	18.5262	12.9333	7.5159	13.045	52.668	87.9097	59.5642
G43889	38.9847	48.5099	64.9013	29.2941	46.8456	5.4707	42.8523	57.9136	4.9097	7.3119	47.2001	18.4288	47.3253	68.5628	77.6004	20.5974	25.4042	17.046	11.8652	8.3137	16.124	56.9573	92.0129	58.367
G43890	49.8193	71.6699	59.2269	37.9191	49.6094	20.6579	66.1571	56.3623	11.0155	20.1422	41.1732	41.1005	56.2866	55.9597	60.0668	19.1875	53.689	31.0641	13.1703	18.6528	21.5416	31.647	92.1409	64.2851
G43891	37.4065	54.5324	59.4385	35.239	44.6805	4.6988	79.3331	39.7182	3.2151	8.2781	44.2631	16.1275	42.6073	27.9565	75.9749	12.6583	15.8061	16.483	16.5351	4.5518	24.6832	37.3235	87.1448	58.9078
G43892	27.2674	45.5789	47.2568	20.4177	50.0296	13.4053	62.1532	57.8145	11.9547	5.7295	35.221	32.516	55.8	52.8121	58.1074	22.6053	47.4215	24.9961	12.6768	12.2055	17.8121	52.7987	85.2224	55.3824
G43893	39.6778	56.4588	58.1975	29.2991	51.7652	12.0212	65.3852	53.8936	6.545	16.9515	32.2198	26.2118	49.6102	58.4171	66.1986	21.5056	40.6323	26.7345	11.3601	18.0845	20.5373	44.62	93.7592	62.1598
G43894	28.7734	37.4162	58.67	15.415	57.7018	11.1673	70.7866	52.276	6.9258	8.1999	20.0402	16.9655	52.4707	49.6829	71.0028	34.9592	39.975	19.3169	20.251	10.2554	21.8617	75.105	89.4159	56.17
G43895	31.5804	53.887	53.4536	20.6677	38.6778	14.7976	56.7956	61.6236	8.6653	10.0092	37.1125	31.7801	38.5974	57.7184	62.5079	20.4866	29.0603	21.5555	16.983	10.2129	15.4523	45.7287	84.9819	48.7287
G43896	46.3864	30.5719	51.8593	18.2529	73.1087	11.0591	82.9353	35.4445	8.1939	11.5126	16.2437	21.3468	65.9878	33.0073	50.2762	23.5992	39.1129	20.7279	23.7701	5.3802	13.5775	69.8251	95.7395	69.3441
G43897	21.4315	36.8419	45.6716	15.528	51.2259	9.8757	66.0876	35.736	5.4254	7.231	26.0339	18.6375	51.7434	44.7581	52.9621	13.7863	39.6366	11.6424	7.5707	5.6798	9.4817	54.1536	87.5481	60.145
G43898	34.7489	54.2174	63.7131	30.8511	50.7153	15.5625	61.9189	44.7703	15.2785	14.7648	38.7007	35.5497	52.3365	62.521	54.9493	28.4752	33.9752	21.3582	8.7119	13.2588	17.786	37.3126	92.9347	41.9907
G43899	36.5686	41.4994	66.5976	34.1631	61.6442	22.4704	65.7324	45.7242	20.681	22.9596	12.1637	36.9611	48.9204	49.0492	63.6316	38.1866	20.4778	10.0874	37.0666	10.5291	20.9734	41.122	84.2789	64.895
G43900	45.0307	54.0883	66.3845	18.6264	50.2429	6.8835	65.6485	62.2517	5.4403	6.8939	34.0239	27.9934	54.1017	51.3063	65.0847	21.0029	35.0953	21.7145	14.2813	9.1579	29.5396	44.3284	94.9487	46.7093
G43901	38.8189	59.6366	61.4319	25.4793	41.3539	15.8287	72.0109	56.1863	6.3827	10.9007	35.924	37.6314	42.4622	47.7412	57.8828	22.6012	27.3949	20.9195	16.577	10.1194	30.1885	36.9237	90.6869	47.2708
G43902	35.6417	53.5435	58.4916	33.1739	48.3226	12.1536	68.3549	41.1686	6.7892	16.5205	32.9589	22.2485	54.7917	56.1525	70.4202	17.209	37.9144	23.0519	13.0974	16.5978	27.6624	35.4298	87.7481	63.0223
G43903	38.1467	61.4187	52.1141	21.8438	34.0486	16.2567	64.3936	67.4653	6.2409	5.6099	40.6503	40.4646	48.6727	51.9831	58.8109	20.7108	42.225	32.2327	17.8039	9.0953	24.5126	36.34	78.4688	44.2433
G43904	49.2647	68.913	68.2212	50.0353	66.0269	25.8798	69.9961	42.5812	34.2855	24.2126	33.8951	44.7189	52.5834	61.8786	46.8897	26.9109	27.5298	17.4505	24.6289	15.4378	13.5079	35.1462	91.6332	56.1534
G43905	42.4324	54.2351	58.1326	29.4617	51.3106	4.7938	56.1091	61.1805	4.8726	5.3619	45.8331	18.6267	49.2325	55.0569	72.6689	17.8536	34.8947	19.6963	11.7588	9.9923	22.0778	58.3058	92.6284	59.2921
G43906	47.4318	56.8606	65.4873	39.9544	65.7553	14.8983	68.488	49.7353	17.3763	21.213	30.0527	28.4732	52.8351	56.7651	59.6931	21.7516	36.7734	20.3685	16.6786	14.9406	14.6863	50.9606	90.7916	60.3148
G43907	44.5175	56.3449	68.3277	30.513	49.0017	19.2359	62.3057	62.3665	15.7765	18.0646	32.4096	36.2016	52.5715	60.7354	65.6961	31.6256	31.7495	20.364	17.6423	18.0698	12.3849	46.7025	90.0072	53.7853
G43908	39.7606	36.2547	64.2542	12.4833	56.5264	1.3583	63.4274	51.5897	0.4438	3.4886	26.6711	17.768	59.7938	44.6037	66.4903	23.6583	33.6778	23.0416	13.7732	8.3333	13.479	68.2272	95.5779	68.648
G43909	34.0068	54.5276	52.512	26.2544	50.8306	9.2732	70.2298	47.9941	3.6484	13.7471	37.0293	20.0229	46.2141	41.7217	58.8891	17.0876	32.3565	16.2754	7.7299	7.17	21.2283	45.532	93.6363	51.4915
G43910	53.8708	58.4456	63.0388	35.0092	52.839	12.5043	68.0083	47.7012	8.2745	24.4692	34.145	24.188	57.7118	56.8714	73.8554	17.1947	36.9501	32.0502	19.3852	21.1172	17.0057	40.2494	91.2976	62.6068
G43911	48.7627	65.307	54.7767	19.724	36.168	21.2599	60.0536	85.8876	1.1339	3.416	41.5685	43.9801	52.9205	55.3891	72.0163	29.8199	26.3864	28.247	23.0048	6.3992	21.0911	58.4953	78.8368	43.7345
G43912	23.6588	25.8806	39.2336	11.7603	45.8586	8.1685	54.8604	51.5205	3.2469	5.9697	33.4504	20.1534	68.716	48.7205	58.9054	14.9255	55.8084	35.1857	13.4889	7.3394	35.8561	41.7325	92.9741	59.3726
G43913	28.0878	40.4287	42.7769	18.2487	55.4011	2.284	73.3047	44.8728	1.8493	6.6163	35.3327	18.0575	59.7661	38.2847	57.8548	24.9287	36.7377	11.961	10.6474	5.6485	13.0681	68.7518	90.598	52.4728
G43914	35.8506	48.9235	59.6005	27.4299	38.6115	5.2317	59.531	49.0993	4.7069	8.4768	40.2237	22.2791	50.559	52.5852	63.6696	22.3025	38.2555	21.5015	14.3706	11.3034	26.4671	45.6391	90.9434	54.3055
G43915	37.1955	49.0079	55.8619	30.1444	56.4444	13.9022	61.1147	43.6921	15.3398	17.4777	31.4618	26.2389	56.0004	59.6291	65.1617	20.0121	43.5266	21.4427	14.3214	16.4551	14.4799	48.7043	93.8901	65.2175
G43916	39.2521	45.3881	56.6335	17.4714	39.9673	3.7921	58.8813	69.5804	3.3827	7.2696	39.947	27.2101	55.7893	54.1992	73.3089	33.4716	38.8332	29.8926	17.833	10.5523	25.2352	57.6576	89.2387	50.4851
G43917	31.669	46.0158	50.8851	25.2852	56.5638	13.1134	71.5031	51.3313	10.4293	7.4467	33.1255	25.6728	59.5366	48.0356	56.7952	20.4887	44.1942	19.4739	12.9362	11.8281	21.7995	56.753	92.1322	61.4643
G43918	47.1909	60.9358	60.9994	40.0027	58.1217	12.1569	64.9752	44.7727	7.0935	22.2119	31.6172	22.0594	52.5507	57.9989	64.0098	17.4229	42.8566	28.1295	10.7582	20.8382	19.0987	38.4271	91.7392	65.5578
G43919	48.9701	45.7522	69.562	21.5147	45.6457	10.0419	65.895	42.0587	13.2272	8.5922	22.0237	34.5242	54.5627	52.4103	57.8046	26.5855	30.9457	23.9149	26.3273	13.7973	15.4141	40.0786	92.4609	60.1247
G43920	42.1727	66.3379	64.6105	44.0837	59.1246	31.3478	72.7423	47.6626	26.2866	23.7623	33.3977	43.245	43.5873	55.5095	46.3951	17.35	29.1451	16.6257	18.6638	13.444	18.96	26.1568	88.8038	60.1822
G43921	53.8034	58.7665	66.2808	43.1023	66.2237	27.5569	74.2361	35.0956	29.6993	25.4983	32.221	37.6528	52.7458	55.9413	49.7586	18.74	31.1365	19.8863	25.7398	12.7868	15.6206	30.0283	95.1569	63.5637
G43922	27.4808	40.4883	42.2955	15.6401	39.7082	11.2143	57.4276	58.904	4.5952	7.252	31.7526	20.8546	47.8639	54.9724	64.2072	28.1797	34.7977	35.1661	10.3033	6.0935	39.0766	37.6797	93.3876	59.2061
G43923	47.4657	54.7146	70.8358	38.7247	61.3489	8.3483	56.2797	51.9416	10.1057	16.7531	38.319	21.0899	62.0046	68.7272	82.0561	19.2461	36.7956	30.5024	10.837	18.537	16.8771	45.8929	91.7303	63.5073
G43924	30.5992	45.5246	44.7305	20.4337	52.7269	4.7626	56.4084	54.0657	2.9969	5.8095	41.3751	16.4007	58.2286	56.3297	66.8774	16.0886	39.7814	14.4676	8.4081	5.721	17.5011	69.1079	90.6837	65.744
G43926	31.4454	36.4042	61.5152	12.218	44.7285	3.3706	58.6615	37.5561	3.069	4.2702	24.2087	19.887	53.9083	52.2087	69.6053	21.876	34.0446	17.2314	13.0741	7.4322	14.7931	52.5231	94.5329	70.3708
G43927	56.4546	52.132	60.5794	16.3928	50.3462	5.2851	79.7428	65.5527	0.303	2.2688	26.3259	43.8794	71.1533	43.1503	64.847	36.8342	52.9415	33.547	34.116	13.8795	24.6191	73.3923	91.0932	67.961
G43928	45.9799	45.0645	67.76	26.9844	57.1027	9.518	64.8126	50.1247	8.0099	8.7296	28.501	29.8466	62.5265	54.6644	70.3724	28.8587	38.7804	27.949	19.5224	12.5317	18.4596	57.013	93.8825	67.8103
G43929	31.3914	34.6764	53.4072	16.7713	56.7346	4.581	63.8195	40.1652	3.6004	9.5915	23.9092	20.4956	65.1261	48.417	57.9308	33.2551	43.7797	17.5277	10.2764	8.5698	13.7478	68.4018	96.388	58.5637
G43930	62.4278	70.5478	73.5706	48.5025	57.8773	29.2498	72.0454	51.1689	29.0439	29.189	32.5041	41.6306	56.0441	67.5692	47.2038	27.0379	28.6089	20.9436	39.2984	10.7139	19.9428	33.5449	90.1943	70.5205
G43931	33.8687	41.6073	60.2007	23.6772	56.1088	11.2992	63.9693	43.1129	11.0348	9.9833	25.635	27.1325	56.4502	49.6875	63.2131	24.141	45.6577	22.3679	11.7756	14.2116	15.4304	51.7855	92.9996	68.0862
G43932	31.875	46.0766	48.1947	20.447	53.3313	9.0885	70.877	41.6218	10.5451	8.5654	25.3726	26.1644	50.2362	46.3041	54.4	20.2906	41.8905	22.393	19.9055	15.2877	16.692	42.8009	92.603	55.5297
G43933	59.3254	48.2419	62.0215	26.2453	61.0411	9.8504	58.6672	53.7824	7.8033	8.5911	38.8816	22.4202	61.5643	53.3118	67.6526	13.8672	23.4001	32.2693	12.7059	12.7097	13.2625	65.5749	94.2885	68.5813
G43934	36.1448	35.7959	57.9883	12.4932	43.3149	2.7807	60.9521	44.5863	0.5981	2.9051	25.8496	25.7701	46.7711	47.3882	75.0515	26.2532	28.9943	19.5563	19.3294	12.0764	12.9694	64.9308	94.0755	71.1276
G43935	39.9347	63.0648	56.5967	38.8497	55.7592	25.5537	71.456	47.0351	22.5518	18.8888	34.4549	34.8409	54.8975	53.2156	55.2331	12.8739	30.0036	17.6883	20.4995	13.3161	18.066	34.7236	83.7609	54.8468
G43936	60.5319	65.3199	66.6572	38.9825	52.1843	24.1527	63.5074	74.7528	25.4859	22.8576	35.4881	48.1331	70.1931	67.5725	74.449	27.5504	46.7129	39.1704	22.7288	25.1803	19.5221	48.9837	88.0851	58.9808
G43937	30.6989	66.7784	54.3949	36.2984	42.9693	23.5569	72.2443	49.7829	18.4106	12.343	37.6703	39.0445	40.1358	45.1848	55.2786	13.679	30.7223	16.1653	16.7267	10.8544	21.3149	21.9873	71.607	45.3502
G43938	36.5896	55.5076	53.8499	36.3881	57.7841	15.5328	72.587	40.9986	17.2515	15.9673	36.9662	35.3345	50.4648	50.565	49.4299	20.0196	43.4544	19.3793	16.9687	13.7544	19.394	41.8184	88.3438	56.981
G43939	32.284	42.039	49.3802	11.9787	45.9698	9.0587	68.9498	49.2127	0.7649	3.9785	19.4701	29.9821	58.9361	43.149	56.7044	25.1985	40.7722	20.2656	17.8674	2.8138	8.0634	63.8591	86.6963	69.8432
G43940	49.6287	53.9961	68.188	37.7581	57.1248	27.0057	70.4664	42.5975	24.5712	23.419	24.0252	37.1637	54.8954	59.9414	61.7392	30.5233	32.0583	21.1356	30.2503	17.2858	17.0786	37.0337	91.1367	70.9975
G43941	42.27	58.9275	59.4407	25.3812	45.6808	13.9934	54.7411	60.2488	13.8442	10.7814	39.4966	33.7336	51.4079	62.0076	67.733	23.0363	37.7946	28.7069	17.1573	13.862	13.4446	49.1886	89.3328	57.5174
G43942	35.2084	60.7075	43.5687	17.8888	39.7034	12.2468	66.5498	69.8094	2.2261	2.9517	43.5152	33.078	52.2725	46.965	62.8659	17.0053	35.0642	20.9741	13.7304	9.8426	21.4898	57.7342	82.1544	50.8409
G43945	33.7064	48.7242	48.3878	23.8124	55.2414	11.3768	72.105	49.9436	5.8107	9.7698	34.5909	24.3333	51.8774	42.0735	53.0786	22.5022	42.6741	20.6237	10.1429	7.2648	19.913	47.0036	87.9761	55.8969
G43946	34.926	51.6082	48.312	19.5339	42.3502	7.5274	54.2271	61.7083	7.7587	5.0248	42.2811	26.3054	51.2599	55.8841	64.7575	17.4052	44.0789	22.7067	14.5421	11.3333	15.4739	58.1108	91.5997	60.283
G43947	46.5417	53.2023	61.1567	21.5563	42.8086	6.8465	54.0245	63.5483	2.8046	3.6281	38.25	30.3141	58.9078	59.9481	74.47	25.2651	34.2658	26.5305	20.4554	9.7262	16.5518	61.3299	90.3655	66.6465
G43948	49.8018	61.3121	66.9435	26.3417	39.5481	17.9651	64.6102	70.7152	13.9117	7.2259	32.7454	45.8005	53.2037	52.8951	67.3145	20.888	40.2252	27.4657	21.5056	17.7007	12.3678	51.6191	86.5906	59.8401
G43949	39.0864	51.5603	53.7907	19.4021	47.807	6.7816	59.711	62.353	2.0616	4.8937	36.9684	26.0547	57.884	55.1949	66.2222	22.9628	38.8805	18.0089	14.415	11.0777	13.2266	67.1228	89.1547	60.5602
G43950	42.4087	49.3196	55.9664	24.7829	55.1051	15.8779	62.2417	53.1369	12.5223	11.0554	38.789	31.9299	76.2891	56.2354	59.1311	28.4885	51.0022	32.4604	16.7669	17.3613	18.9741	57.4091	94.9385	54.0867
G43952	37.606	50.9723	52.1283	31.7746	56.6081	7.8121	65.1148	46.1578	5.2638	21.2492	29.4669	17.3219	59.2244	56.1036	73.207	29.8947	38.307	26.3936	7.6233	21.7336	16.6234	52.2287	86.38	58.2865
G43953	52.8616	53.9318	59.1088	22.0197	50.5143	24.8898	71.8346	69.2692	11.999	7.532	26.3747	40.9818	57.1824	52.5423	69.8778	25.0407	35.833	33.6492	25.5363	19.0297	15.2398	51.2788	84.9956	51.648
G43954	42.1339	58.2003	55.5187	36.69	55.9403	19.8822	67.2754	40.9359	22.5814	21.4296	32.7418	29.9494	55.8193	56.2274	59.0432	19.7429	33.9567	22.7213	21.1309	15.3087	17.8812	34.8319	91.6304	57.3805
G43955	49.0681	47.4742	60.6016	26.6002	61.0048	9.4752	79.045	50.7225	4.9804	14.6259	24.6761	37.4629	66.2883	44.9945	57.494	32.1899	47.0388	30.3458	22.616	14.5287	19.8983	59.1359	96.46	63.8629
G43956	45.5651	60.0819	69.6024	36.0283	45.9395	14.3696	53.4613	62.3509	15.985	11.4306	38.9279	35.4836	53.2777	69.2808	75.8116	30.3286	37.6598	26.7376	15.7783	17.3201	13.0167	45.7792	91.4021	65.8571
G43957	38.1535	52.5392	66.617	24.2262	41.7571	16.0184	66.0377	51.8254	7.6158	13.0769	24.9382	33.1899	38.1836	55.3345	64.403	23.2991	29.2707	23.1717	16.6405	9.2185	12.8171	35.8447	84.913	54.503
G43958	39.729	46.1478	52.1981	24.1449	39.266	1.5477	48.8989	72.3786	2.1454	4.7735	35.0106	24.7526	55.4704	72.8928	89.9351	54.8421	19.1639	19.734	20.3694	3.9187	8.6275	77.1766	75.6364	75.0334
G43960	41.1517	41.1308	53.3706	17.8181	45.8617	9.221	58.9913	62.418	2.943	5.8242	39.1625	26.7065	60.4025	50.1927	69.0282	17.6497	40.3437	33.8749	15.132	9.5979	25.7617	52.5998	90.5411	54.4881
G43961	33.9364	46.0389	61.2874	34.1869	60.2634	14.8458	74.8953	34.5435	18.2094	11.85	29.0487	28.9768	54.7175	44.7976	50.6351	26.8387	42.6138	17.6992	15.5174	13.3354	14.0416	38.4228	94.6396	62.2063
G43962	41.6549	56.3076	56.3685	31.369	48.631	14.1378	67.2926	59.3382	15.026	19.4361	32.4137	32.349	56.6648	54.1215	59.8024	32.5565	34.5541	28.3617	23.2761	17.076	19.5066	47.3497	89.6227	57.9229
G43963	39.7964	53.7994	62.9292	28.6187	56.5431	13.2269	67.478	41.3476	11.783	17.3395	35.7837	21.2428	50.7361	56.5514	62.4038	26.7858	35.9975	23.1061	14.549	10.115	15.8993	48.5932	95.0199	55.1487
G43965	45.0428	45.5956	49.5667	26.8099	42.9275	8.8455	56.423	51.9846	10.0045	15.3066	36.9615	24.2663	54.897	57.5268	75.3948	23.3266	26.6889	29.2392	17.2662	12.7638	25.7501	48.0573	88.1123	53.5432
G43966	41.4095	38.5231	62.8782	33.0105	60.7067	23.4873	72.0981	33.056	21.5304	25.4584	17.4742	28.2569	51.996	53.0724	54.1111	28.9983	22.6421	12.4349	28.5115	9.0755	13.0828	39.5078	94.8571	61.433
G43968	24.0547	41.3491	53.042	22.3131	56.6748	12.0098	66.9374	44.9827	9.0019	5.9445	30.963	22.0996	48.5831	46.0192	56.6761	20.1355	41.2667	14.1709	9.3034	8.3877	11.481	50.8932	88.7466	58.6365
G43970	30.9864	42.2056	60.9302	18.8726	31.3392	0.9473	58.3175	46.2256	7.5259	7.8526	29.3887	25.9948	42.1645	53.9221	66.6676	33.811	30.6479	20.0501	14.7442	9.7715	13.9275	38.608	90.6485	48.4456
G43971	40.7815	55.0027	61.4099	32.5176	47.2874	17.2374	59.0923	61.5903	17.2474	16.7126	31.7435	35.9519	46.2864	61.0678	61.3585	22.7929	28.5069	19.3849	23.0647	15.2875	13.9215	41.4142	88.3806	55.1657
G43972	43.7041	53.3613	68.7361	19.5934	32.7152	8.667	52.1026	64.8656	2.926	5.833	38.1368	33.6429	54.1447	61.2412	69.8668	30.3559	30.4578	26.6672	20.1721	13.3876	21.8946	51.0138	89.6424	56.7582
G43973	25.4155	32.6923	49.8509	15.2249	60.9618	4.1403	81.2784	36.6579	4.1193	5.1873	26.1494	19.3438	53.5169	32.7966	45.5793	25.9672	48.8524	16.4909	11.4192	7.9893	17.696	55.0293	92.3409	54.2741
G43974	45.4727	56.8777	63.3241	47.688	70.2647	22.8052	77.4586	37.2618	28.3848	30.167	27.7046	35.2835	40.3206	49.8014	45.2289	24.3117	31.7082	19.2577	16.2357	21.8018	12.7925	23.0955	92.1735	46.6738
G43975	38.2763	48.3557	57.0914	30.7443	55.7516	9.3208	67.854	52.3652	5.2378	14.3948	35.8436	21.41	51.1245	50.7802	65.813	22.0303	34.1085	20.9885	10.9922	11.0923	22.5717	48.7272	90.3424	54.6904
G43977	37.1541	50.917	66.4124	25.6371	52.9816	13.5313	60.8591	51.1497	9.825	9.6127	34.6753	23.7931	38.8056	54.0857	70.6831	27.5033	23.0226	16.2596	12.4251	9.3046	17.0803	48.9317	92.2729	54.6428
G43978	35.8673	60.3665	56.8977	31.4519	48.7841	26.2202	69.2409	50.6767	13.6159	18.6915	27.979	33.1563	45.2141	50.9298	51.7361	19.3676	30.4383	17.4641	15.4545	10.6083	15.4088	31.6573	80.4389	49.3967
G43979	27.0485	33.4732	53.4859	14.4513	45.3535	5.7746	65.406	46.513	1.5626	2.4489	28.4957	20.4958	54.6548	45.1304	59.3127	20.6786	43.231	16.0638	11.5982	6.8524	19.416	55.0129	89.7284	64.8369
G43980	34.2902	54.7648	52.3723	24.9322	39.4235	9.932	58.6036	63.1473	3.513	11.63	43.6324	23.486	34.9825	55.4488	72.0788	24.0509	24.3935	19.1595	12.5642	9.7406	20.2887	54.5643	92.2639	48.2922
G43981	41.8912	39.2117	55.357	14.2361	44.8149	5.3707	55.7466	53.9118	1.6533	3.5555	38.6226	18.5122	50.9849	53.7198	65.773	13.5082	25.3258	31.1843	12.011	4.5299	17.4571	62.6571	87.1013	59.5172
G43982	26.9617	34.5789	61.5189	22.1665	43.0484	7.8526	78.681	29.2294	7.658	11.3497	23.8367	13.8686	39.3048	39.3424	67.5024	32.1682	27.2144	11.8121	11.9675	7.711	21.6136	38.5614	86.0935	48.3156
G43983	46.6986	51.5455	56.1713	22.4276	45.2836	5.5143	57.8434	58.4265	5.2259	12.5261	36.908	24.9151	54.5481	54.7465	70.1913	25.2791	29.9096	28.191	18.1978	12.4067	13.6903	63.6375	90.7605	53.0098
G43984	40.3191	47.519	59.9413	27.2171	54.3457	12.9004	63.6918	44.7007	12.1361	13.2097	34.5808	26.4626	51.9606	55.7484	66.8783	22.8233	36.1616	19.7921	16.2461	13.8584	14.5182	52.399	93.6249	62.0003
G43985	40.649	53.9291	74.1702	31.1487	43.5473	16.8313	47.1981	59.0402	15.4401	10.4735	34.5641	30.5926	47.0785	73.2127	75.1246	19.3824	21.5603	19.417	15.5938	11.3868	12.2727	42.3665	91.0143	59.668
G43986	48.6995	55.0148	63.4905	38.933	58.8662	17.1142	66.5769	46.4407	17.7198	17.4086	33.2305	34.5156	53.2164	57.6338	52.906	20.4215	38.1117	22.5757	22.6261	11.8647	18.3135	41.1785	91.7505	60.0003
G43987	46.5767	40.7401	68.58	22.4208	55.4151	3.6207	71.7882	52.244	1.2241	9.5217	29.6357	28.0206	42.5624	41.0115	63.775	47.7658	26.3602	23.1153	18.3718	7.4266	18.328	61.6108	94.0833	45.4576
G43988	32.8284	39.0727	56.4493	25.648	55.4927	5.6959	66.9649	52.1776	3.2955	8.3375	34.7929	18.0807	42.3069	44.7499	68.8845	24.4815	28.0972	14.7487	14.5814	5.7589	23.6727	51.3146	89.4044	45.657
G43989	39.6859	41.0937	48.9236	23.3603	62.4808	8.1415	74.2496	47.1236	7.4798	15.3455	33.9807	18.6476	49.0857	44.9782	58.86	19.1445	29.3808	19.1513	16.3637	6.2807	20.9497	54.8009	91.8146	46.6573
G43990	42.6854	63.975	66.7142	41.0927	56.7702	14.2968	63.8437	45.1201	14.3361	23.6346	35.9553	30.3597	61.8186	66.8508	64.2221	20.8981	37.5488	26.0659	9.845	23.3803	14.823	41.2619	91.1664	53.2472
G43991	27.2058	34.9728	58.2755	21.4458	56.1575	7.0071	75.1992	38.8876	5.1261	10.5326	24.4542	14.5671	39.7082	41.0762	68.4806	21.435	24.0452	11.5669	13.0665	5.5878	20.1356	42.943	86.4764	45.197
G43992	40.4602	54.1414	64.7128	32.7942	61.0767	15.1741	76.4331	43.2355	9.8183	18.1453	29.3462	25.4157	44.3642	47.219	57.4501	22.7429	29.961	17.8004	12.8206	13.789	22.3019	36.0002	90.9091	48.9232
G43993	51.2359	56.2036	63.29	37.3389	58.0043	8.2679	63.6708	40.6667	3.1966	23.8018	28.9777	16.6278	58.7503	61.1735	71.5167	19.6297	34.6389	30.7408	11.8192	22.0036	16.4211	49.136	86.7402	62.195
G43994	41.4277	51.5768	49.9653	29.0465	59.425	16.7312	73.7649	55.9078	18.9787	19.6946	25.3452	35.2008	64.9084	50.2413	62.0309	29.5294	43.5307	25.5468	12.3495	20.9238	14.5583	50.2683	90.4727	60.4413
G43995	28.2092	44.8774	57.2909	17.0955	43.5208	8.4219	53.1492	54.4063	2.088	4.8954	35.3538	22.049	45.3043	55.5857	67.8814	25.5446	26.0101	14.6454	11.1111	8.0574	12.9423	58.7554	88.2619	56.7671
G43996	47.4801	47.245	74.0623	22.5282	49.5607	11.7478	69.3034	48.0834	13.8942	7.11	19.6446	38.606	58.5187	52.0465	71.8746	28.1192	37.3154	31.3007	24.5945	18.7363	12.6045	51.9611	94.0189	69.7373
G43997	33.1034	57.2528	60.1915	32.7639	55.875	19.6858	77.7733	47.9778	9.9383	13.4667	33.8826	27.8834	41.7853	42.2604	55.2073	22.3699	33.163	21.2706	11.4256	9.8976	25.6012	33.913	94.2389	57.0251
G43998	27.8414	51.5779	53.4664	25.8418	50.6683	19.2671	75.1882	49.8409	11.8786	11.1065	33.5036	30.5057	41.3125	46.4541	50.9227	22.546	33.0273	14.6638	12.7722	7.9718	23.0437	41.6091	93.1176	56.1707
G43999	32.7259	41.2271	65.0546	23.8093	50.1069	7.4388	55.7229	49.303	2.6631	10.9081	32.8262	16.5458	44.5715	59.8777	74.704	19.6569	29.7572	11.1556	9.5671	5.2705	13.9447	52.4844	93.4705	57.6465
G44000	27.1145	29.0112	61.9794	17.5946	62.0005	5.069	74.1729	35.3889	4.9365	9.2978	20.0022	15.9356	44.8944	38.5436	58.2196	35.2801	32.3919	13.3431	9.2635	7.7063	8.5066	58.3902	94.5906	47.091
G44001	36.1294	55.3178	54.0459	22.7144	50.3318	18.5991	68.4146	67.0995	7.3931	12.1131	27.8495	35.6567	45.3642	45.1845	64.7088	32.9149	27.2756	20.9853	15.7453	15.0311	12.5351	57.9514	83.8747	44.8365
G44002	31.7982	47.0834	58.2835	27.1896	57.1041	10.0186	55.9937	47.0643	9.204	7.0651	36.1893	19.7999	45.1807	54.8315	64.3584	18.8699	34.4281	14.91	8.4795	9.0295	11.9501	55.3475	88.8947	62.3119
G44003	33.8514	52.0577	49.0088	27.4423	49.0685	11.4904	59.353	54.8909	8.496	12.6909	40.0373	26.6625	44.9898	54.9118	60.7431	19.2559	25.941	17.5451	9.6514	10.5298	14.8911	47.3707	84.6997	43.0595
G44004	55.026	58.4316	71.5576	57.4127	82.6296	40.5965	87.5516	22.1066	42.8604	49.5147	12.9639	35.8094	60.203	54.6196	32.3379	19.7631	20.4159	13.3486	38.8511	11.02	6.0329	29.5877	93.1624	66.1141
G44006	42.5511	57.5926	56.448	30.3236	47.7362	13.94	63.2037	65.4806	13.02	7.665	43.222	35.9799	48.4508	53.6769	60.6596	21.7603	48.6375	31.7263	20.2346	18.3941	26.2074	35.6017	90.4681	50.6334
G44007	26.5957	39.7926	50.9165	17.7487	48.0949	1.3783	64.9179	45.315	2.2884	12.0981	25.5438	19.6406	49.9513	43.1596	63.8699	28.7832	26.9043	21.92	8.5585	5.5512	25.161	64.134	81.4907	51.4773
G44009	37.626	47.1825	60.4126	17.7694	50.4229	3.9589	62.0649	67.1879	3.848	11.4481	32.427	23.0742	49.4338	54.0494	74.0806	42.7619	23.5222	25.9336	19.8387	8.8751	12.9517	69.8065	91.4067	42.6995
G44010	34.1759	43.9923	56.1946	14.6047	41.27	2.5218	56.7769	52.2973	1.323	6.6663	37.8926	19.8354	50.313	54.6459	69.1207	29.7563	26.292	20.2533	15.8148	10.0559	19.5429	61.5855	91.3848	50.4651
G44011	44.4877	58.096	68.9867	34.963	50.783	15.2061	60.2575	59.6454	9.097	13.7204	33.7413	28.348	52.7919	65.532	71.4065	21.7842	38.3086	28.8387	10.0476	18.7945	16.9043	47.5115	95.2578	64.462
G44012	42.9813	43.6869	62.3644	23.9218	55.7564	5.5582	65.9344	47.174	1.6479	14.3187	28.7895	16.9468	57.2148	51.8845	71.8316	28.2249	34.857	28.2962	11.7634	16.8079	12.0552	58.7462	90.6728	57.1753
G44013	33.8767	41.811	62.3231	22.6549	45.2716	4.8302	50.3864	56.1971	3.6857	4.0597	40.4648	18.5929	45.5595	62.7534	79.0853	22.6401	28.5293	18.7996	10.6608	9.529	18.4415	54.4247	92.5447	57.8476
G44014	35.5009	55.408	53.9151	31.9868	49.6435	11.3439	57.0567	53.1662	17.4014	12.6249	47.5577	31.1737	49.2704	56.2201	63.3682	21.1266	39.5721	26.3771	11.2588	14.0716	17.528	42.9731	88.8008	51.5833
G44015	45.0364	48.6712	58.3116	23.9966	40.1334	5.6932	52.0553	70.0289	5.4741	7.1696	45.59	27.5278	55.4228	61.2373	75.3887	19.9994	35.7216	27.7286	17.9467	10.7665	23.1845	57.6683	87.8864	56.6679
G44016	56.3853	64.5156	65.8732	40.709	57.1824	25.6542	69.6956	69.66	19.9138	16.8652	31.6739	44.3852	66.5937	58.7303	62.6669	19.9494	42.1102	29.7914	21.4633	23.9083	11.5934	51.1201	83.7115	64.2272
G44017	48.3667	57.9534	61.6544	32.6908	54.2942	11.5518	63.4348	56.0559	8.7578	16.3697	35.2356	27.0363	62.2768	62.0523	72.1804	20.2712	50.2375	31.7641	17.7616	22.3917	11.4113	53.4451	94.9305	71.0229
G44018	38.5039	53.7856	61.2563	25.1126	48.3447	8.2679	58.9883	53.8726	8.8813	9.6997	37.4217	24.5452	54.0861	59.3822	69.2839	26.2591	30.8387	18.8476	17.9925	12.8493	19.6098	55.3097	86.8535	53.8661
G44019	41.8904	63.9816	62.1185	33.6907	49.6184	14.8983	65.9219	48.1088	15.932	15.1582	42.1818	29.6503	49.5793	56.3196	64.7627	17.8722	30.6597	20.2128	22.0964	9.1327	19.8601	39.5901	89.7649	53.4261
G44020	44.9836	56.295	68.1826	39.6233	48.7445	27.9763	55.5985	53.0003	27.014	21.119	36.0036	29.7692	58.0985	75.3989	79.1163	36.4789	41.7078	35.7008	28.7015	24.7751	26.3717	48.5918	87.299	66.9185
G44021	47.4714	64.9783	64.0087	32.8739	56.027	19.9295	63.4354	51.3714	14.6856	18.8739	37.9059	36.0955	63.861	61.1929	58.7743	29.1133	38.9353	26.4069	16.6184	16.917	18.1554	52.2917	91.9859	59.5449
G44022	48.6676	61.3533	57.346	34.7729	53.7876	14.5464	63.9163	56.6214	13.8311	17.0798	38.6762	33.5987	47.8746	53.9223	58.8494	24.8758	31.5932	22.8105	17.0966	10.8924	27.7404	37.2801	91.1848	48.2272
G44023	34.0717	48.4029	52.488	23.1433	46.611	11.9474	61.1305	57.133	6.5624	8.1597	36.0379	27.2482	48.377	55.131	64.4614	20.1271	36.1481	23.6526	12.9317	10.3583	22.7291	46.8313	86.889	55.4917
G44024	53.595	60.782	74.238	41.5124	50.3586	19.0972	45.3961	58.1103	12.121	15.6928	41.1786	32.3311	56.8811	79.8025	85.7891	21.3879	36.878	23.7186	13.2837	11.1137	13.7888	41.9043	96.699	70.1331
G44026	37.0993	41.3628	55.3207	19.8526	57.9869	6.4414	64.55	48.5189	5.8883	5.915	29.1337	23.773	63.3401	48.9694	59.0868	25.0439	44.3501	19.6847	17.5532	8.0794	12.6079	67.5485	94.9641	66.4559
G44027	68.7511	44.2893	69.3398	18.3809	59.1885	0.1398	77.0786	56.7145	0.3655	3.9706	20.1278	43.0281	72.9732	38.211	77.4477	49.0842	25.3009	36.7665	39.5716	6.3597	21.688	77.3716	95.6881	80.9181
G44030	47.562	55.6163	67.9792	28.1421	54.6631	8.9314	71.7792	59.4461	10.7809	9.4505	34.4198	34.5329	53.3723	48.54	72.421	32.0988	27.3761	26.7729	21.7034	15.942	16.0747	58.1575	90.2912	50.0666
G44031	51.8686	59.6744	67.2278	36.3411	55.1732	4.6564	43.1202	78.6641	4.8146	3.9075	55.6163	22.4312	60.4285	71.6558	82.2479	20.888	28.2985	18.3205	12.8249	8.5618	18.1437	67.4728	85.2987	60.688
G44032	44.2588	52.142	61.8465	36.1249	62.0164	20.8232	79.0688	31.4713	21.7246	24.4479	24.3667	31.2367	64.9301	49.3751	45.4967	17.0225	34.6869	15.1533	29.8075	8.4481	16.2892	42.5563	93.9267	72.6933
G44033	49.8574	67.0703	64.4221	42.1866	54.9504	15.5576	65.2443	56.1431	13.2584	17.5268	42.7428	34.4063	52.2749	62.1806	69.6285	24.2363	44.8969	36.6223	18.8443	18.6927	20.1529	46.9762	91.8407	66.1149
G44034	46.6907	58.0615	51.6166	24.2114	43.9102	14.215	63.0557	65.833	5.3173	5.9938	40.0131	34.0175	50.9913	47.7565	66.6074	24.7515	29.3303	26.7568	17.5626	10.7795	17.709	55.5888	84.1157	56.1861
G44035	42.0608	45.1977	58.8258	21.4003	36.6197	5.9384	56.2992	59.736	3.2554	6.0127	40.8382	29.6972	57.7007	59.8843	75.2635	33.9478	40.2588	32.3337	19.7148	9.5809	28.0052	52.1606	88.6675	59.9103
G44036	15.3525	26.7587	58.1871	23.3391	33.2881	5.8169	80.9589	21.4883	6.0573	9.8485	25.318	9.4775	29.8058	32.6791	70.5046	32.8018	19.6568	7.7537	18.2842	2.7173	28.4037	28.4116	81.3387	46.8986
G44037	36.5899	42.7075	57.2935	21.6742	46.4068	8.6611	58.8617	40.227	7.4114	8.8743	32.736	20.223	48.0487	53.6702	62.26	18.4581	32.3494	21.1839	13.2323	8.0507	16.2155	44.9982	91.1669	63.0898
G44211	50.738	55.6759	71.6519	11.5232	25.1022	3.7525	59.3531	69.5785	2.1194	3.4573	30.9874	44.5828	65.2139	57.6448	73.5288	38.7763	41.9512	40.0352	31.1716	16.1308	25.7891	62.6837	94.6517	64.6422
G44212	47.9736	53.8787	70.7196	21.4523	40.416	7.0939	56.7815	62.307	6.9816	10.112	33.5574	33.06	62.6519	60.4363	79.4864	35.2258	37.5886	35.4169	21.0379	14.6537	21.6632	47.8865	91.458	67.3498
G44213	62.9201	66.6726	78.9771	44.6948	54.1469	29.1277	62.425	54.2613	27.2359	25.9076	30.9906	45.6431	66.717	71.0778	64.1395	26.3439	32.859	26.3948	33.6715	16.3382	15.437	34.4805	94.609	75.075
G44214	52.5566	66.6037	67.7799	35.777	49.1118	15.9284	56.1383	59.2241	16.2057	14.8784	37.0595	37.136	49.8548	68.4704	76.5289	23.8203	38.4696	29.6294	22.8056	18.1326	18.2482	47.1478	92.9775	64.6408
G44215	48.3896	59.8271	71.0988	32.1705	37.9935	8.8007	64.0503	58.6023	7.7973	11.3033	40.1207	38.8599	54.4767	54.4348	63.8699	36.8121	32.0431	23.769	28.1676	14.1151	29.272	45.9117	88.9354	61.2914
G44216	42.6215	59.4952	67.9295	36.5972	46.979	15.5401	54.5403	63.9241	19.0233	8.9214	36.9966	36.3244	56.4556	66.7337	67.2715	25.6162	37.882	26.8629	17.9182	17.6677	19.5829	39.4309	88.2312	61.5808
G44217	41.0989	58.3136	69.3337	33.1579	50.4891	11.8664	59.9369	48.6337	15.2448	10.2322	39.4858	31.7463	49.8325	58.8324	61.8888	26.4762	37.1881	22.3867	16.3876	12.1043	20.0232	44.1548	90.0003	63.1522
G44218	39.9925	47.6679	56.432	27.7109	57.5639	11.0763	75.9812	40.5864	12.9568	13.1859	33.2757	28.2199	63.3532	48.4832	66.3073	20.1894	34.4364	21.5872	18.6582	12.9021	23.4545	48.5901	87.3575	59.417

## Sheet: NLD CPI CD
sample-id	B1	B2	B3	B5	B6	B7	B9	B12	Lipoate	K	Butyrate	Propionate	Glc	Gal	Fru	Man	Xyl	Ara	Fuc	Rha	Rib	Lac	His	Trp
IBD00006	62.2597	58.9946	70.9461	35.6281	55.4279	29.1211	66.6406	76.2612	24.6017	22.528	28.2201	50.8983	79.6111	68.2949	85.1288	41.5014	46.2039	42.1655	26.08	30.0579	17.9046	56.8702	80.7499	69.7707
IBD00007	39.7171	45.9809	53.207	26.7593	59.5227	10.6795	59.9016	46.8128	8.4707	13.9667	32.4098	17.0309	69.2185	56.3237	68.3857	21.8474	38.4606	15.3541	9.6615	11.1357	9.6671	67.2803	84.9271	66.4531
IBD00014	49.8474	43.6957	83.3372	43.0806	78.4691	31.7289	55.3352	67.8662	23.5053	27.4237	14.9505	63.6845	82.1214	45.5743	87.6748	52.1468	45.6762	34.2857	36.0572	39.9476	39.4127	38.4869	91.7521	84.2042
IBD00026	64.1347	68.4999	74.4158	46.0405	64.4185	28.5645	66.6153	66.7656	28.5465	14.8886	31.2155	45.442	65.8996	69.096	80.3772	31.594	41.6252	36.4393	28.1312	27.8249	12.1663	47.8886	94.1154	72.0038
IBD00027	45.8605	61.5986	66.6366	31.4553	42.4158	13.9632	53.5421	63.025	14.4227	10.5277	32.6926	41.8319	54.0345	62.1312	76.6935	34.4736	33.6348	28.1964	21.2559	17.25	11.5957	46.7432	82.0271	63.7488
IBD00028	68.7186	70.5456	80.6733	51.543	61.7104	28.3335	65.4324	77.3589	24.2465	24.0589	24.4566	50.1205	71.8293	68.0818	82.737	42.1455	45.2995	34.8518	32.8487	27.5433	22.4206	42.7817	89.9758	70.3185
IBD00030	76.4678	89.3329	86.5509	60.1459	68.4166	36.3921	73.9751	73.617	27.3354	33.9048	33.908	62.0563	72.2227	78.2964	90.3674	58.9021	52.1356	50.2558	26.5827	34.1181	25.3521	48.5634	93.6042	82.9313
IBD00032	63.0929	69.3121	81.2437	34.6201	53.0432	17.8364	61.0077	83.1248	13.0427	9.9831	31.5478	49.5166	71.0564	67.3963	83.934	40.2182	45.9835	35.2829	34.9978	19.1519	18.968	66.3401	89.0677	69.0511
IBD00033	51.4742	57.7512	61.3474	29.8866	44.5424	7.3105	68.8768	58.4213	6.2725	11.3145	36.3485	32.4074	44.4729	53.3446	61.6516	24.615	43.9954	29.4693	22.1013	22.7589	25.7063	49.5308	89.6248	62.5103
IBD00035	45.6856	35.2507	62.1463	8.3569	35.8174	3.3171	57.8137	74.7814	4.4865	4.4638	23.8299	39.9378	74.3548	48.9544	53.5463	45.9038	49.4231	44.3645	33.7652	27.7418	59.2787	35.6308	74.7504	60.0807
IBD00036	58.7379	63.7564	79.4059	50.116	62.4608	36.5633	71.3998	55.9677	36.6148	35.8997	17.5804	58.6421	62.6781	74.7966	64.6588	39.1752	37.6594	25.1501	46.6173	20.105	23.4712	36.3847	85.023	78.935
IBD00039	44.5769	64.5558	85.6446	45.4476	64.6333	17.8483	50.6993	72.012	19.6125	19.9631	38.6373	50.9852	68.2485	54.9686	73.7775	42.4419	43.4484	22.2543	29.4907	32.4559	29.0721	43.065	89.6351	60.1329
IBD00041	48.4489	52.825	75.0131	37.2165	55.2114	20.4691	62.5214	69.7592	19.978	7.8469	19.147	56.5534	73.9798	49.6674	92.4763	57.161	48.6257	37.3171	48.4435	30.9464	37.7819	54.4995	81.4224	73.5814
IBD00042	71.7631	89.687	76.031	65.6956	78.8165	26.7191	93.9391	32.3236	11.1309	64.8551	7.8954	30.858	78.1395	72.816	76.8478	17.1173	72.4104	63.7753	10.2018	67.3602	9.9586	16.8264	85.637	84.2728
IBD00044	47.0517	52.9748	72.5245	29.777	49.7003	14.4326	50.9665	56.413	7.8405	5.1848	32.5984	25.5891	58.1435	60.9133	69.8277	19.4561	33.2971	17.9457	12.1331	12.5596	8.3164	50.1399	94.2439	72.7995
IBD00054	42.9865	62.7338	65.0345	40.0504	50.5576	17.7615	65.5302	46.6232	19.2294	18.9251	40.7883	35.9658	51.2834	63.8303	61.7807	25.676	37.2411	21.7683	17.1193	16.617	15.2034	33.8534	89.5043	54.4754
IBD00063	65.3701	66.2676	73.6633	35.0909	55.4925	20.0115	76.7868	69.5152	15.9711	17.1514	28.5832	52.1562	68.471	57.5324	72.3323	41.0568	44.12	39.8409	23.2957	25.4191	27.2402	57.139	93.4494	69.5265
IBD00064	53.6882	62.7689	64.7898	39.7974	58.3579	22.3053	59.479	72.8392	18.9975	13.5033	33.4027	40.6379	73.5512	60.7177	79.1617	30.2415	41.4804	37.8429	19.3828	19.4728	23.4654	43.8274	88.8661	63.5899
IBD00066	37.0482	48.359	65.7176	28.0936	51.7301	11.2366	52.4683	60.1835	13.828	6.3338	34.273	26.2656	59.8341	69.157	75.6044	22.4832	38.9614	20.3465	10.7399	16.8462	9.3561	57.5696	94.6885	67.745
IBD00069	58.7175	65.1231	73.883	28.1942	45.7951	9.6241	66.0484	70.6044	2.668	4.9009	35.4132	41.4145	65.4369	50.7445	73.3812	42.0237	41.9709	32.4119	33.0652	7.8198	17.8975	64.5692	89.9389	73.2454
IBD00072	55.8334	49.8983	66.6851	38.0905	83.89	21.6141	73.3962	65.3658	0.8129	0.8075	22.318	37.5833	78.0669	32.9622	64.2618	38.1157	61.4644	29.2181	33.9895	7.2108	24.9205	88.6858	99.4923	87.3202
IBD00077	50.1924	57.5881	68.6869	28.3861	39.8343	8.8166	76.6083	70.7947	1.7855	3.3668	26.2263	48.2579	56.7025	54.7473	78.4448	50.2881	42.733	28.892	30.5997	11.2057	27.5043	60.1174	80.1054	73.2278
IBD00082	63.3659	65.3728	81.7658	35.2053	61.0673	38.8137	73.9157	73.4351	25.6627	14.7686	24.0839	64.7001	71.889	52.4349	67.3383	42.8381	40.8093	34.0339	39.3998	28.5016	11.2953	47.5405	88.1599	66.6409
IBD00086	37.0221	45.7659	58.2513	19.6689	47.9207	5.7512	58.9749	52.9754	3.2879	6.1125	41.3677	21.3073	72.1547	54.5501	66.295	30.0298	40.1749	25.6633	12.5147	7.8648	23.5038	60.8904	93.7146	53.3057
IBD00097	41.4174	77.4453	59.5261	40.5076	50.4542	29.9228	72.1678	63.3979	28.426	13.7756	37.968	49.7044	45.4591	58.7137	48.0915	18.7312	31.1566	14.0196	10.6248	22.816	8.7465	33.6483	79.998	32.1749
IBD00100	79.3215	96.6169	93.4976	71.586	85.0338	74.0169	90.662	79.2796	50.7505	34.1891	29.6859	87.0185	65.1641	65.7574	86.1812	53.9096	67.4578	54.4042	58.7155	46.7851	41.0785	29.3062	78.9667	74.6798
IBD00103	68.8844	44.8914	67.3814	39.7494	76.2849	26.4578	78.2642	52.415	22.2672	27.757	7.1539	48.9271	80.1202	46.5625	74.7063	40.2245	47.6944	35.4262	39.4885	32.2116	23.0276	48.961	87.8439	82.0453
IBD00105	58.8105	66.2018	65.1798	35.4895	46.9744	25.9374	62.3201	69.1342	17.4458	21.4551	38.8541	42.0301	64.8016	65.0843	73.5103	30.3611	42.3417	38.8487	21.1958	23.9094	17.1238	48.3932	85.4553	54.0046
IBD00106	49.2598	71.4838	69.1874	35.5863	36.1702	21.4817	62.6005	78.8829	15.8167	16.7196	39.5993	54.2002	58.2241	64.414	64.9906	43.6183	53.9945	40.2627	24.462	25.1658	23.4057	36.1262	87.0229	71.9556
IBD00107	43.8081	47.5521	63.5562	23.8848	54.1036	9.4929	63.9983	59.2924	7.6295	4.8062	24.8548	36.0464	66.4514	49.1238	65.6354	32.0107	46.9014	24.8478	23.6146	11.416	23.8462	57.6717	84.0145	69.2625
IBD00110	46.7465	46.951	45.8607	29.7217	85.5749	16.4096	92.4592	39.451	5.5514	18.0428	4.6717	22.7091	75.4231	40.0658	57.9399	19.4265	68.2809	23.1694	12.2506	17.717	14.4714	68.0547	91.6235	76.2302
IBD00111	51.5263	51.0826	76.9063	32.4326	46.6377	22.3825	69.0707	55.7507	21.4123	19.0138	18.8304	52.5503	72.905	63.7646	67.9601	59.7053	49.9187	30.5964	45.6949	27.4915	30.7933	54.6708	78.5217	69.4097
IBD00112	32.6193	50.4979	68.632	22.4537	39.4148	13.397	49.4128	49.6258	9.7582	4.8668	27.2315	30.1211	47.0265	67.1829	66.6989	25.2447	32.3162	15.5164	12.4752	9.7972	10.3636	44.9017	89.6742	69.9637
IBD00114	61.8879	71.8129	87.0321	43.8223	61.1153	39.0128	75.1243	79.9053	32.1385	23.3493	21.3086	61.4528	72.7454	69.951	86.6974	51.6097	58.2083	40.8786	42.1807	30.8947	30.0233	38.3701	77.7644	67.7296
IBD00119	38.9715	45.6642	49.1822	30.9533	50.002	19.0464	65.5929	38.5248	26.2829	19.5458	34.0119	39.3362	46.5043	47.9687	63.1949	46.1221	40.8964	25.8869	20.4372	22.1153	27.3745	24.1472	92.7659	54.6334
IBD00123	52.0361	65.5573	71.5145	38.0454	53.681	22.4094	52.8127	69.2164	16.8385	10.3183	38.4391	33.4978	62.1994	70.3666	79.6126	17.7988	34.9373	24.6914	16.0263	19.0925	12.9755	44.4246	87.7087	65.5007
IBD00124	53.1157	54.7816	41.1196	35.0837	35.2088	18.1295	82.8104	37.4656	3.253	4.5096	41.168	39.2326	79.8759	4.216	68.292	25.49	28.9292	6.6564	5.938	4.1578	7.1095	51.0969	82.7174	78.2975
IBD00125	52.2187	71.4934	63.7209	32.4553	47.1894	15.2916	58.6577	77.489	10.7508	10.8123	40.7111	40.9884	63.6233	61.5147	79.8093	33.198	43.5656	32.9181	20.8456	17.3299	21.5338	58.6573	90.9823	61.9103
IBD00126	76.6739	78.4713	78.7222	18.2685	34.9945	25.1786	77.3608	80.1309	7.1851	15.7241	29.3563	67.555	67.0028	54.0916	88.3343	58.1194	42.9266	50.785	47.5188	16.4099	21.5263	59.9648	82.7775	75.3479
IBD00141	35.0816	54.2975	53.5376	23.2176	34.6829	19.5488	56.9195	65.1693	11.8172	13.1827	37.7934	32.4798	49.1821	61.393	67.699	27.4167	34.7111	23.0373	16.1437	10.3121	12.6133	47.3713	84.2317	53.8756
IBD00142	71.5958	80.6087	80.7619	57.6948	69.8607	56.8582	82.0105	73.0442	25.6553	23.7835	18.247	67.9105	53.1516	45.5824	86.9203	64.2036	68.0353	58.7427	48.7218	29.4847	39.5979	48.3475	91.5977	83.495
IBD00145	45.6111	56.8369	88.0725	48.853	57.411	33.9362	57.6815	37.1391	39.3357	31.5363	13.5392	51.7542	78.808	64.8853	51.5207	42.5256	35.6808	8.71	51.219	13.0316	27.4278	33.4955	89.0819	72.031
IBD00155	69.3399	76.9459	77.0682	44.444	32.8657	12.585	73.9757	72.8927	5.405	7.6414	44.002	54.1362	83.1988	40.1164	88.1555	39.2073	25.4824	21.9973	15.057	9.0674	12.9956	53.2241	79.5413	63.198
IBD00156	30.7404	31.8342	76.3649	25.0145	46.5641	11.1429	45.2045	57.3906	15.7039	13.6363	13.7617	39.6787	57.6665	54.0654	85.3855	47.7795	35.6186	20.3359	36.6286	23.3343	37.5879	47.0174	76.1953	68.8035
IBD00161	48.1193	60.0179	63.6067	29.6773	56.5366	27.0145	63.5238	77.7636	15.8581	17.0649	30.5657	41.7972	58.0617	61.5253	79.9043	38.1647	30.2533	24.8526	19.4379	18.6567	13.9744	58.1078	87.2155	58.8268
IBD00173	44.9908	52.1915	66.7037	37.9135	57.1252	10.9778	64.1243	53.3913	12.1832	8.9993	33.3153	27.1038	56.8327	52.3376	73.4914	26.2577	35.6393	17.3951	9.7985	12.385	14.3062	49.9873	90.5142	73.7257
IBD00185	48.3762	69.1227	64.3868	43.2493	55.2209	28.863	68.2765	64.2975	26.1003	16.5432	36.6679	46.4574	55.3084	48.4086	65.4255	31.297	43.0552	28.7475	18.1789	21.6259	15.3295	34.6657	80.8741	58.9428
IBD00187	50.7102	56.465	94.2197	23.4847	44.4952	9.5072	49.0289	44.9972	11.6825	10.221	21.1472	10.8313	80.4834	63.2071	94.1072	28.1237	17.9433	12.0152	13.4289	11.1161	40.6422	60.8572	90.9318	67.8068
IBD00188	68.4734	66.0676	59.4792	41.9737	73.0121	47.4837	93.3828	51.3892	25.2628	28.8174	19.105	54.4329	70.8732	52.0607	70.6892	38.2851	56.4351	38.4208	30.7893	29.2563	14.5675	48.6102	96.4473	86.166
IBD00194	60.7824	69.7344	71.1714	41.0711	56.6207	30.5016	61.7716	78.6808	27.8544	26.292	33.3438	44.532	64.8169	64.9684	75.2048	27.4841	45.2622	32.7066	19.5359	23.7122	13.1816	47.3004	92.3745	68.5225
IBD00195	48.2323	51.0455	69.6155	26.8162	53.8879	16.3725	57.3474	60.2392	10.6502	9.4674	35.3077	25.7484	54.5402	62.4249	83.9833	24.6398	25.0835	30.6332	18.2495	13.2269	13.3741	50.7414	89.864	59.4558
IBD00202	56.4608	75.7002	72.4457	48.2914	64.8619	36.3622	67.0739	58.4444	16.3497	28.5864	32.8004	47.4736	57.362	70.2405	79.0861	21.6603	52.5584	22.5115	13.266	17.3559	16.1608	34.6291	92.5189	64.2379
IBD00204	45.8887	54.4211	44.837	29.1644	52.8285	25.6233	65.7708	62.9876	24.4385	14.3299	22.8415	34.4277	53.1625	64.1136	83.4694	40.1454	38.0305	33.8145	20.0233	17.8594	22.2599	57.471	72.4054	84.5149
IBD00205	48.1109	54.1798	77.6037	27.9248	52.7322	24.8685	50.1736	84.8267	12.9452	19.757	18.2869	57.8677	61.4598	41.8586	88.3956	49.172	45.2705	21.5436	55.253	23.2867	60.4364	45.5631	82.4315	71.5191
IBD00219	41.6979	60.4674	60.8805	36.0095	47.1426	15.4814	68.4695	60.8988	14.1352	14.5488	28.7136	41.5922	58.1128	56.2717	68.5979	33.6966	41.1809	31.9625	17.5983	18.9224	19.0615	42.7389	79.6124	63.1691
IBD00225	31.0353	24.1023	45.7458	17.4518	43.2522	12.9325	74.1948	52.0231	10.7309	11.7911	2.815	29.8511	39.1439	51.3328	76.116	62.2649	33.1561	11.4715	27.2366	13.2469	31.3074	63.3503	56.7621	69.1525
IBD00233	69.0454	84.839	76.4903	64.2423	65.3557	57.8508	86.2812	60.085	51.0813	42.4186	15.5008	72.6577	60.2282	71.8859	67.365	40.1867	34.2906	34.075	39.8204	34.5629	33.6292	23.2465	89.026	76.3684
IBD00234	41.1367	43.4353	63.6021	12.6253	42.6586	2.1645	63.2723	54.3988	0.9825	3.8001	27.3139	26.1406	50.8356	55.0989	76.418	33.3075	28.3016	23.7586	18.6291	8.3406	15.6017	65.1276	93.0983	64.8971
IBD00238	47.0931	65.3509	64.1249	39.4145	60.884	30.166	72.9858	52.3886	28.3191	24.8761	27.549	48.102	58.2492	57.1937	68.679	19.6126	46.88	21.0655	16.1689	25.9628	18.6925	41.4963	83.8481	63.1316
IBD00248	55.2809	67.0698	73.2969	37.9452	53.5335	20.9042	76.4782	73.2118	18.9538	12.3934	31.7036	64.6045	59.1688	53.8518	63.8978	47.9197	42.9653	32.362	25.8385	24.1582	28.2251	50.8022	77.3499	64.8301
IBD00254	43.0494	56.9549	32.6283	16.5773	35.2071	22.8638	72.5569	35.0863	3.7885	23.7524	10.7178	23.5142	64.2342	30.7782	79.2583	40.0649	12.9464	17.4108	7.31	2.0259	32.9039	70.224	67.0539	56.5029
IBD00255	9.4454	46.7784	34.8881	16.0669	35.9348	18.2809	68.6014	11.2545	12.3666	18.8651	0	11.2545	58.648	46.2643	77.0025	92.7273	30.449	9.4059	7.6953	10.1722	62.4953	83.2635	67.1474	36.6681
IBD00264	45.1366	64.579	82.5767	30.3844	72.3486	20.079	71.2626	58.5166	18.8724	15.3683	22.6347	36.8664	82.8092	55.4198	86.6266	57.3264	36.4004	31.5696	19.8062	21.687	14.7807	61.8185	90.682	65.5391
IBD00265	58.9813	74.9997	75.3918	51.1873	62.0559	43.0997	75.9564	72.2041	40.3361	27.2108	26.3475	65.9388	64.8211	72.5478	62.4649	40.6674	52.7879	31.5526	30.7114	35.6326	29.9697	20.973	78.6377	59.445
IBD00273	50.5843	67.5249	64.2005	22.8407	33.8627	23.9634	60.8235	71.9319	20.3366	18.967	23.8081	44.3646	59.7686	48.368	76.8628	36.898	47.3186	37.6635	34.0326	34.8632	42.9408	39.552	84.8031	54.2275
IBD00277	50.6095	54.1391	74.454	39.9705	51.9457	25.4911	65.8459	59.4289	21.3862	24.8494	19.2554	49.776	60.0334	54.0544	81.0968	44.0646	35.4613	24.4631	30.3672	24.8064	29.3885	41.3036	83.6877	78.619
IBD00281	51.276	59.1663	78.0318	43.3489	49.6035	23.8236	63.5984	81.1231	23.1788	24.1335	26.1567	64.8564	73.8045	59.6343	86.274	55.3824	55.8838	44.8451	38.6238	38.8281	34.4026	37.2791	79.0034	74.9027
IBD00286	71.4221	74.7958	72.2106	57.7987	60.9457	31.8698	87.0894	51.2256	24.2012	39.1372	26.1668	42.9063	70.7827	55.2545	84.728	43.4231	44.2684	42.2705	23.6306	38.6707	22.8313	40.8184	91.3825	79.32
IBD00287	40.4784	38.7411	67.2941	16.1329	41.2623	2.8373	55.1602	53.6693	3.1467	3.6309	24.1755	28.9456	58.2089	57.792	91.0791	38.1739	27.1189	31.1287	28.1018	7.7868	20.7336	59.7299	86.4418	70.2709
IBD00293	62.6432	72.8406	74.7207	50.1094	68.544	15.2587	69.0423	47.3629	13.5294	34.0685	35.0019	27.0823	67.2301	70.7399	79.155	24.9741	38.2763	36.9122	14.1333	31.3416	12.9389	46.591	91.155	63.2136
IBD00295	43.3676	87.084	85.0755	82.1052	44.0801	5.7133	97.0755	41.9288	34.3946	7.4075	52.3117	45.1047	60.4241	28.7709	99.7887	19.5358	35.4146	5.9412	18.3861	4.4557	56.4688	10.3173	86.6862	77.3749
IBD00296	41.157	54.7176	79.4276	34.115	42.2457	15.0554	52.2658	43.7356	18.3211	13.0236	29.9455	39.7755	51.1833	72.5334	75.9434	28.5658	27.66	18.2977	14.0865	22.6825	11.5613	30.2831	91.953	62.2738
IBD00301	60.0303	55.4268	75.9739	29.779	55.5932	13.2942	62.075	73.0008	3.8603	10.7512	30.3739	38.1619	67.6834	55.7423	76.2573	50.8071	30.5237	26.8852	28.3471	13.1539	22.6715	69.3886	88.5599	61.859
IBD00304	40.1393	51.0471	55.3928	28.3215	69.2876	17.6776	78.6645	51.7706	13.9365	11.1481	24.211	33.2014	64.0315	43.1067	55.0279	26.8575	46.3622	18.5976	14.1435	15.6369	13.603	58.9893	85.7492	56.3944
IBD00308	51.9966	68.9391	79.7218	44.8409	57.0506	10.1408	41.9157	63.6166	9.7085	11.2016	47.5154	22.7741	62.5028	76.4629	82.2801	19.2158	25.0657	18.5815	11.5212	10.8738	10.6308	51.6538	85.5677	66.1802
IBD00309	51.7063	56.7124	66.0277	21.3944	33.8289	18.7492	56.2079	76.6504	10.7593	12.1941	30.8615	40.2837	45.0507	60.8758	73.633	26.2192	33.5508	18.6501	16.7371	15.9916	17.3936	48.7549	80.3411	53.8092
IBD00310	36.6988	52.2593	55.8002	18.4084	45.3477	11.3612	57.1693	55.6917	7.3585	6.5637	29.5975	27.3298	59.3166	53.482	73.0435	34.1111	41.4908	21.8474	15.7712	12.7257	14.3368	68.2735	84.7628	62.5398
IBD00311	44.3017	53.2287	61.3067	26.8128	51.475	9.8019	56.9532	56.9625	6.2511	5.1608	34.6373	30.6468	58.8979	59.1783	67.3238	19.078	39.351	20.6057	16.8873	7.6254	10.7348	63.5928	91.8341	73.9303
IBD00326	39.6507	56.82	64.1861	32.27	52.8599	14.5961	62.5689	48.0181	19.4287	14.0213	37.4736	32.7783	50.1438	55.366	59.8586	16.8588	38.2985	19.3975	13.5392	13.8065	15.0556	37.0327	87.9439	58.0115
IBD00328	61.1345	81.2838	75.915	52.5915	55.3543	27.6562	67.1566	60.2237	21.8834	23.7847	35.824	43.3473	62.5328	65.2748	61.5713	21.0595	37.1512	27.7734	20.4286	25.2521	17.9216	29.4512	93.2771	66.2129
IBD00329	46.4694	65.0104	59.132	28.0673	48.9424	28.719	58.2151	74.942	22.7005	17.5263	35.1832	34.5019	55.416	71.9812	77.6081	32.1559	31.6928	28.2005	15.2281	14.3419	12.5638	59.3287	86.0961	52.7019
IBD00332	42.5767	58.7725	58.1653	29.985	55.4092	22.1751	69.1518	44.3586	17.6532	21.9756	27.9672	33.1404	57.9694	56.7538	66.4496	19.2313	43.082	22.8916	15.2043	16.4195	16.9071	47.3764	90.879	57.4747
IBD00334	61.7951	73.8283	73.3316	53.4097	64.229	30.5423	69.9591	56.5598	28.1359	27.0087	35.6033	43.4334	58.8545	69.3605	62.8474	27.8145	37.5342	27.5183	21.9016	21.8112	18.1282	31.4884	83.1953	56.4256
IBD00339	40.7597	56.3733	55.6711	26.529	48.4848	17.7077	65.137	55.074	8.3921	11.9576	29.4577	30.9494	52.3369	56.448	64.5561	35.2851	34.376	20.3973	15.5244	13.6155	20.0332	59.3338	88.0612	61.0034
IBD00342	59.4685	73.9781	71.7958	47.4233	55.003	13.4171	60.1348	49.5344	12.0022	34.2359	34.2982	25.3401	64.4344	79.0872	78.9985	16.8923	48.9721	42.8233	14.8404	31.8392	13.6812	36.9477	93.356	66.5665
IBD00345	42.2543	58.0478	54.1926	31.2461	65.4346	19.5587	76.6118	45.2427	23.2035	14.4125	28.8818	38.5909	69.6341	45.1225	53.69	27.4473	51.6824	31.1522	17.5896	25.1611	14.9358	53.3894	89.6024	61.9663
IBD00356	68.4696	37.1035	38.6577	33.7032	57.7094	33.4467	92.1518	2.3558	33.57	33.8797	0.2655	9.0847	78.0181	38.2148	93.8147	64.8642	46.4247	60.9858	60.2385	33.8598	50.6289	92.1558	86.6951	91.1011
IBD00357	49.1294	61.9368	70.4134	43.3097	56.6065	21.8262	62.6639	60.9222	25.7506	12.2504	32.2515	43.0373	59.2286	66.5895	74.7294	32.3586	37.4687	26.2482	23.3692	25.5173	11.6593	41.0334	84.8856	65.3812
IBD00364	57.227	62.4508	94.429	59.6938	79.4072	40.7667	63.6351	79.3475	43.5168	35.3304	5.2162	79.5232	89.4487	53.0689	95.0098	53.4954	67.095	44.2051	71.3646	51.785	49.7536	32.2065	97.9984	86.7566
IBD00367	42.2111	48.1629	64.953	22.527	41.4618	7.6768	60.6346	54.5146	11.0825	4.4566	26.5744	39.7974	67.3971	46.5261	57.6991	29.8987	47.2693	32.1196	23.3268	16.0033	19.5674	47.1132	87.9448	61.0117
IBD00374	51.5926	44.3654	82.2396	39.1414	52.1694	19.805	62.0769	78.7758	20.0591	16.1701	8.4313	63.5564	75.9234	56.6999	61.0279	35.8326	51.621	31.2174	52.3571	44.3464	55.4236	29.2293	78.5737	67.0929
IBD00386	64.7828	81.0117	76.5221	57.2594	64.8558	17.8826	76.7192	44.8177	13.2907	44.0952	24.6516	29.9921	70.0189	75.6	77.7324	20.1386	66.564	56.096	12.515	45.0424	13.9397	26.4372	96.2205	75.6219
IBD00390	49.4309	61.2632	59.7623	26.949	50.0925	11.8462	64.8607	64.2755	8.6052	7.204	37.6928	34.2091	58.609	53.2742	76.0315	28.7383	27.8329	24.2865	15.2051	16.0174	13.402	59.6339	87.5994	59.1517
IBD00395	54.7747	69.6844	59.621	35.8655	70.0215	31.1388	82.5428	48.1821	26.7708	24.3268	19.8984	47.0345	74.0143	48.473	64.7298	28.0616	51.0222	30.58	19.6201	33.6412	11.7056	47.134	95.4682	82.6768
IBD00396	63.8336	56.3318	69.3783	24.9935	59.4054	7.3262	71.3861	59.08	6.563	6.4323	37.4891	29.472	67.516	53.0415	82.4287	35.2166	29.1212	39.0825	20.1352	13.934	16.8017	71.8366	94.984	69.7159
IBD00401	30.8074	46.6597	52.3155	22.2905	37.6462	21.303	59.397	46.3488	12.5227	23.7733	5.2141	34.6267	64.7272	32.0961	87.6976	68.3711	36.2596	20.6999	34.9099	32.533	39.8266	67.3827	63.8439	56.6597
IBD00408	46.7064	56.9368	77.5266	20.0307	47.3769	23.9069	53.3132	67.9122	10.4926	7.8288	34.1192	40.5104	61.9252	68.6471	70.0147	40.8777	32.8557	21.1311	32.0929	17.3505	18.2737	62.0485	91.1638	46.7439
IBD00410	72.0281	73.3847	78.703	35.9892	55.3761	43.5259	84.784	76.3753	21.8123	30.5138	26.6558	68.4626	71.9812	68.1762	88.6746	45.3576	47.7486	30.3224	47.1349	13.7846	43.6789	47.8588	72.5125	71.1828
IBD00416	52.9811	51.2713	74.2296	32.6134	54.6227	11.6802	59.9994	53.4815	11.1043	12.2312	23.3185	38.9057	55.0537	53.5986	69.0941	32.3345	30.511	21.9662	29.672	13.7063	22.9209	44.1741	90.5261	72.5241
IBD00419	55.7748	68.2682	88.0123	42.8276	53.585	26.1365	61.5916	49.7099	28.8803	21.7292	23.8759	40.6528	53.8295	70.9797	73.3203	22.199	34.5603	26.547	25.5416	22.5766	11.9951	31.653	95.0716	77.4542
IBD00421	27.9008	39.7677	47.5662	19.8455	39.0577	9.702	47.9599	45.6429	6.7208	3.9877	30.6823	21.0973	55.7966	53.4108	71.7836	36.6735	29.2664	17.2636	9.9437	16.4298	16.3083	59.0991	73.8091	54.5808
IBD00423	47.3019	52.2642	68.9265	28.9229	49.2405	11.895	51.1028	65.4251	6.8289	3.8171	36.7996	26.0063	56.2971	68.3405	88.4644	34.3395	29.0584	26.2725	16.1518	10.8153	18.1575	51.8889	94.8302	69.6184
IBD00442	34.6936	41.6048	64.6972	17.5484	45.0343	10.535	58.9596	47.7259	6.0942	5.7363	24.5045	25.111	54.3343	53.4563	58.4931	21.5918	44.0274	17.69	13.1732	6.666	15.7327	50.7514	95.8653	77.2748
IBD00448	54.0167	60.3466	73.0366	36.4756	46.6646	28.1977	70.1524	75.4738	26.1873	19.2807	10.6284	77.1067	73.775	43.2352	72.4284	61.3502	56.7046	47.6698	54.2285	38.4518	34.6213	34.3925	89.7451	78.2971
IBD00458	35.8527	48.8301	54.3553	24.4218	63.6002	22.923	86.9507	55.8567	9.4988	11.8472	19.8214	35.559	40.9597	40.6966	54.7788	38.6465	34.0465	17.1973	10.9628	14.6983	14.048	53.6213	79.2696	48.8372
IBD00477	45.9582	53.5704	80.3812	37.2426	48.1128	19.9536	73.4038	56.3708	23.1035	6.7595	16.9681	46.3642	50.138	53.4005	74.4149	49.772	38.1514	32.8915	29.3074	23.5842	16.4143	31.2216	95.1219	57.6364
IBD00479	67.6399	70.294	80.7322	54.6973	64.4034	46.0862	77.6029	77.8083	43.0279	32.9532	21.2306	65.7165	74.7739	70.0403	72.068	66.155	69.4818	57.9423	29.3536	41.0212	27.5807	40.9078	84.0245	62.583
IBD00485	47.2585	45.1896	61.107	29.0385	41.5074	17.8016	70.6135	44.766	20.8899	21.4222	15.8607	37.6218	58.5813	54.8163	67.7305	28.0134	44.3374	26.5634	34.7588	6.8024	26.6984	35.3848	86.5828	61.3443
IBD00492	47.0041	53.7593	61.2341	31.8931	60.1535	8.9213	70.5016	49.5745	6.2719	13.4646	33.6866	25.9771	66.2443	56.2034	64.2072	20.5187	49.243	29.2062	14.6987	13.6817	13.6084	54.6775	92.5873	67.4331
IBD00494	41.9147	56.4539	50.3031	28.4855	55.6338	18.1497	60.7612	55.5572	14.2407	20.6955	35.4403	23.283	51.972	60.3001	80.4301	24.2447	28.3302	12.793	10.3292	10.7585	11.8857	59.8132	81.5954	63.2416
IBD00495	76.5381	61.3648	58.8096	35.6491	65.1505	33.3472	79.721	51.9906	23.4378	30.1791	15.042	45.9434	80.2753	48.384	78.8654	32.8252	43.9257	47.1815	34.7647	29.7729	29.8022	48.6083	93.5648	83.853
IBD00508	36.6665	53.6139	60.5052	29.7104	54.7755	21.0249	68.4129	49.6352	21.0045	13.5796	31.3907	36.8829	61.5778	50.5606	58.3398	30.8349	41.2058	23.8145	15.8663	16.6391	16.2001	48.4735	83.6644	58.1649
IBD00509	58.6949	61.7224	81.6238	65.7347	81.0557	49.5028	70.9931	33.3853	49.4618	52.6098	10.3475	55.2899	81.7618	63.7455	96.3764	86.9302	60.3145	50.0484	71.8777	59.439	54.9765	47.3975	86.2857	89.4571
IBD00510	36.4471	65.8819	55.057	29.0098	43.0041	26.2161	64.7341	51.2865	13.8132	17.1047	35.9226	33.0054	46.1874	58.0883	53.6111	16.6193	31.9255	17.933	14.4206	12.3691	12.97	33.2992	80.1335	53.0008
IBD00512	42.9041	40.7912	82.9257	25.5641	42.3921	15.2354	49.0758	74.1979	8.8537	16.9111	7.3154	55.3046	65.8368	43.078	90.1003	58.3776	48.4929	27.2999	63.0971	22.7225	49.2376	60.0059	80.2603	75.4594
IBD00514	38.0216	60.1081	66.823	33.7185	49.6844	12.5573	64.7544	50.7252	17.8549	14.8447	40.1364	29.69	54.4561	58.9947	59.1803	24.0086	44.0907	21.7676	17.1667	15.9952	15.9372	39.7591	87.1307	54.7866
IBD00522	50.0536	56.398	71.2881	33.1595	59.0919	20.5043	54.7453	72.7973	14.3944	13.7771	37.0114	35.8726	71.6022	68.9862	82.579	33.5136	42.1423	28.0819	14.9175	20.775	21.0461	47.5216	91.9157	60.6672
IBD00527	33.6882	47.5463	58.1001	29.3489	55.12	12.0597	61.0508	46.7652	12.2018	5.9235	33.194	27.3049	56.5	56.832	59.4664	16.583	45.0767	18.0188	10.503	11.3572	10.8449	51.6447	89.5304	66.88
IBD00530	32.5182	46.5765	73.4535	24.2876	39.7928	6.9327	51.9878	45.991	8.0427	6.3544	39.1761	20.8985	66.982	59.0609	60.2057	21.9156	40.8238	17.1892	8.8568	9.2473	14.5312	44.0232	96.048	66.5337
IBD00534	79.6177	80.4345	87.2422	55.0898	68.7231	30.6259	71.6779	79.0327	30.934	31.5724	26.8198	52.6129	82.0681	73.7279	91.747	39.1462	49.7015	33.2797	29.2363	34.953	19.895	53.0961	93.7091	80.0202
IBD00536	56.4212	64.3088	76.1095	42.6819	61.9349	22.7619	61.0935	62.555	21.0284	12.3235	29.0944	39.8231	51.6448	61.7875	77.0464	22.7892	28.9395	24.4679	21.0522	15.6155	10.2357	48.5391	90.2568	63.9033
IBD00538	45.556	56.2827	67.0769	35.8456	59.3682	16.4035	56.265	55.4729	15.3612	9.6838	31.007	33.9265	65.9767	65.029	68.5635	32.4668	40.5263	25.7743	12.9928	15.3671	17.6669	53.9057	93.8578	75.8032
IBD00540	32.4512	38.8332	59.3001	20.7144	53.9751	9.3534	61.4212	48.4614	6.977	4.8499	30.1721	19.4202	55.9067	50.394	66.933	18.3074	36.6604	20.3593	11.5157	8.2566	11.5534	58.4468	88.541	62.1675
IBD00545	56.8434	67.4474	72.5964	42.0548	60.1183	15.4359	56.7724	63.2018	13.8877	24.7582	36.2997	24.4635	72.3404	67.0909	86.2653	30.0469	33.5762	26.7724	21.2392	19.4921	20.945	53.935	86.6518	55.9781
IBD00548	50.4157	58.4032	76.9386	38.1822	47.4461	20.965	55.6916	59.9573	20.7874	18.1334	31.6599	39.4088	58.748	69.4579	71.3678	32.5003	43.2768	29.2404	16.1179	19.434	15.479	41.3558	89.3064	65.8236
IBD00554	46.7003	53.9741	75.3369	32.5421	44.3394	19.5273	57.2953	65.4934	13.655	8.45	32.3808	33.7362	67.6942	58.9493	68.2112	26.8604	54.1834	30.3749	16.9299	15.2352	16.3888	43.8079	92.1514	74.6264
IBD00559	56.5013	69.4074	65.9593	46.6999	60.1603	24.136	72.6666	51.1728	16.2906	33.2999	29.5185	37.3136	58.8986	66.9499	79.6217	36.4633	53.111	46.0912	22.8169	33.0522	19.5762	42.0573	93.9733	64.3117
IBD00567	40.7249	58.1313	66.7703	31.2087	48.3015	10.6443	61.9228	62.3355	17.4398	5.144	40.1176	35.9255	57.4158	52.6015	64.4221	18.0097	43.1188	28.671	14.2468	14.5043	26.6715	33.5181	85.904	47.4263
IBD00569	31.1232	34.7648	86.5732	39.9727	64.4763	13.8797	50.659	73.1775	14.3498	13.8272	11.8025	62.5341	73.0959	36.4289	85.8794	65.4646	45.9593	22.1713	51.037	31.2551	44.9062	37.8909	83.4975	74.4403
IBD00580	40.109	57.4158	62.9997	33.2875	49.0921	10.3616	58.1294	61.7342	14.006	4.9891	43.8847	30.5549	45.8398	60.4615	69.1988	21.1976	39.8969	25.5445	18.2318	13.4831	21.9484	48.6886	86.5852	56.7372
IBD00583	86.2027	89.63	87.1232	70.7706	80.3173	60.2655	98.1079	39.5291	35.9573	40.786	12.5048	65.5613	64.8664	53.498	92.9737	84.1216	67.8309	78.7252	74.5635	34.4814	43.3761	55.2339	93.2825	92.8661
IBD00594	60.345	29.2515	50.8482	15.3864	60.0394	8.1831	70.5674	36.6983	4.8175	9.3209	19.2269	17.6368	82.918	27.9901	73.7867	23.1171	24.4091	31.3796	19.8065	7.1449	24.7437	75.891	86.8314	72.248
IBD00596	25.8823	37.7088	49.51	19.9648	45.9495	8.6171	62.2248	40.4964	10.6002	4.9465	35.8834	20.0234	50.4534	48.1797	60.2066	13.4043	41.3661	20.7427	10.7972	4.36	23.8082	38.407	83.1555	55.2607
IBD00598	48.4679	60.802	81.1424	41.653	56.9676	13.3216	59.6913	58.7289	19.8109	9.4978	26.5814	45.7086	73.1291	62.8943	71.7249	47.5898	30.8867	22.6621	30.8759	18.6179	19.668	49.0307	93.2624	65.8473
IBD00600	37.7578	53.8556	61.4218	28.6984	56.8849	15.0285	59.8466	50.2408	12.408	15.5002	34.0987	23.5952	58.2394	62.2177	74.3446	23.0077	32.5373	21.4152	11.7915	13.5653	12.6487	56.8731	89.7587	61.7728
IBD00604	40.0643	38.9541	57.6247	20.1491	45.3742	7.1936	70.9443	60.8635	8.0798	4.7902	29.7081	34.2489	48.9913	51.2178	69.165	40.1037	38.8594	27.583	18.921	9.7289	24.5894	54.4806	87.382	54.0079
IBD00615	47.8027	42.2418	86.6238	16.8511	70.1142	17.8971	61.6905	84.0802	4.4886	6.4477	21.5769	29.3003	54.1037	66.7127	88.7575	52.162	30.7264	13.7013	21.1563	10.4713	22.9906	67.6605	73.4469	54.7029
IBD00621	44.2895	59.9059	64.6214	38.2574	51.9871	19.8806	53.6665	63.4745	22.8598	13.1478	42.6972	32.7258	48.5304	70.1389	80.7687	28.3432	31.9666	27.7047	14.1551	16.3995	15.7626	45.2683	82.9627	68.0973
IBD00624	23.6888	35.4405	74.2438	28.7613	42.8531	5.7483	43.1871	56.9132	10.4956	6.2178	19.4366	43.7854	67.4873	60.5138	73.1265	40.4051	45.4846	23.701	32.2673	18.5155	43.0968	32.3745	92.559	61.9943
IBD00625	38.5712	61.1649	68.1451	37.9014	47.2557	20.8825	54.6827	58.5639	22.965	11.5276	40.229	37.5188	48.0399	67.6342	68.0471	22.692	36.2304	22.7437	14.9588	17.9488	16.4301	37.5267	83.4796	55.6712
IBD00626	51.3686	61.1608	73.7685	42.9886	54.2444	27.0781	68.4061	53.3332	27.5106	17.793	27.656	49.8588	59.8829	59.5348	53.7587	26.3701	26.3287	18.8899	27.4593	14.1028	14.1703	27.0362	89.4548	63.8638
IBD00629	49.1348	65.9509	73.7028	40.3043	49.3043	25.5394	64.5207	55.0175	29.0228	17.3021	26.6457	48.8043	57.3919	65.8786	63.2591	22.9528	30.701	27.3895	24.5618	20.481	13.2897	34.7614	87.0071	59.8528
IBD00631	31.144	31.7573	63.7574	19.1574	57.061	8.9784	64.3527	35.9625	10.5544	6.4715	20.3941	21.6943	54.6646	45.3034	66.9039	21.8903	37.8034	17.0365	13.1046	10.534	13.6488	48.0982	91.6288	68.8404
IBD00633	67.227	63.7657	81.2097	45.8689	49.9746	28.1408	67.8583	87.6213	26.0627	19.2398	18.4037	70.7992	72.8668	55.808	79.6824	47.2336	53.3177	47.1664	42.1997	34.1321	30.4843	44.9604	90.024	77.5875
IBD00643	67.1542	73.9859	82.2172	60.2695	68.168	41.3047	68.6821	80.4172	37.8541	36.3905	24.7433	64.34	66.0709	76.353	84.1008	54.2789	56.5667	48.3124	24.4948	42.9503	25.9276	33.1195	92.0833	80.0685
IBD00644	39.2866	58.3986	58.4634	27.1563	38.5279	12.2268	54.4532	61.8303	12.343	9.2214	44.0579	37.7224	45.5398	55.6876	60.0452	24.7994	43.4114	30.9339	17.7092	18.6949	23.4679	37.1855	92.4772	57.2118
IBD00649	78.6599	75.124	88.1542	70.1027	69.7045	65.1489	82.4159	53.0411	63.4534	67.5143	7.082	61.753	74.7557	86.4993	51.0692	17.8665	47.0649	14.6102	53.4625	28.2637	15.9935	19.4918	88.248	79.0708
IBD00652	38.5702	48.9668	75.4977	24.8397	32.6827	8.3507	57.3334	51.7576	10.2869	6.9734	26.35	34.6504	51.3314	54.4287	63.9898	29.8715	37.9271	23.782	23.7315	9.4857	14.4149	37.5341	90.8024	71.7162
IBD00654	44.985	55.7145	69.8476	23.4942	47.1336	17.1291	47.1853	76.041	2.0309	8.8357	30.0936	43.5683	57.3652	55.6182	80.7822	49.3972	24.0813	24.4635	24.231	6.8391	25.7024	59.5355	86.5746	77.0454
IBD00655	51.6613	55.4796	59.7519	31.9349	57.6054	13.9897	51.2883	72.073	10.5745	11.0117	42.2849	26.7743	72.6699	62.9456	89.9855	36.0593	26.6277	20.8226	17.3914	14.3967	11.8268	67.5901	82.8025	69.5422
IBD00666	40.5121	51.2175	51.7532	28.2395	57.4216	20.7663	66.1711	58.2027	16.1396	13.1766	32.6962	29.5626	50.0983	55.8823	70.8593	26.2574	40.2962	25.7822	14.4086	15.0363	12.7905	61.6916	87.6822	58.3765
IBD00676	36.3977	45.7021	74.524	33.4663	56.1027	20.2344	51.915	73.461	15.6232	13.2558	24.4129	55.4362	63.584	43.157	75.4118	50.0114	43.3664	12.8857	34.8405	30.3649	43.815	33.83	82.4227	68.1779
IBD00684	32.1959	59.2179	59.9318	40.192	58.277	23.8855	74.8034	43.517	25.8505	19.8069	20.7558	40.376	48.5673	53.596	51.5483	29.9616	34.0995	18.0585	14.1943	27.4287	16.3539	23.4372	95.1415	53.1513
IBD00685	60.7013	69.6808	78.0726	43.8617	53.3409	33.661	71.4753	72.7365	29.572	22.3934	28.3639	50.5297	62.7897	68.1985	74.2864	31.7233	54.366	40.9654	37.6208	30.6454	30.0701	43.895	80.8368	55.4475
IBD00686	41.9143	55.0936	61.7798	28.1227	44.2173	15.9375	68.1693	60.1691	15.3237	8.2778	29.7431	36.8555	54.203	53.6691	64.9484	30.8187	38.2286	25.8137	18.9943	15.5279	17.8881	44.9202	84.9773	54.289
IBD00692	58.2004	66.608	70.2338	37.7665	55.4627	20.9764	56.4621	67.612	17.7094	18.2613	43.3212	40.8552	66.0997	69.9273	74.7521	31.5142	38.0085	27.1469	20.1017	24.2996	11.8491	55.157	88.416	60.5536
IBD00694	22.6379	30.5436	40.0304	17.045	56.8582	4.787	66.3165	35.0726	4.2216	3.7149	29.9753	7.6327	59.2967	37.5766	78.7288	34.739	25.8802	10.2244	6.79	4.0609	10.4898	73.7612	81.8995	71.0273
IBD00695	52.3011	45.3979	40.2496	17.21	52.5621	12.3547	62.0358	31.1378	10.7388	15.6712	8.1853	19.9413	75.3277	21.4481	79.3802	34.1127	15.9443	19.3445	17.6559	8.731	14.1486	70.77	59.5828	50.5633
IBD00696	46.1718	50.509	67.83	26.4064	46.9587	13.6862	56.6454	57.6974	10.6526	11.6049	24.2791	33.8469	54.4729	58.1372	83.1037	29.0183	34.7329	27.7871	21.3446	20.0666	30.685	46.6805	79.4108	66.4836
IBD00699	11.9354	49.178	15.9416	27.851	33.5411	19.3376	93.3533	13.6736	22.1286	55.8309	2.379	11.9396	46.9437	30.2957	73.5963	73.5925	21.2596	14.3248	11.4462	3.3768	39.9871	46.9419	61.6479	80.5208
IBD00701	46.767	56.485	74.4183	20.4735	35.6392	14.6883	61.3578	62.3191	9.0628	6.4876	23.0888	45.2936	52.0123	62.0985	82.2836	37.4655	36.6769	31.8501	29.7154	18.5693	15.0038	49.0269	89.2143	70.3003
IBD00703	44.666	50.2761	62.2888	27.8606	61.9848	13.5808	59.5593	61.8942	10.012	6.9968	36.9281	23.1831	60.4293	58.7659	77.1168	23.3822	33.678	26.1285	13.4096	12.4451	15.3396	62.1234	89.7927	61.5619
IBD00713	59.3451	66.0794	66.5015	37.7831	56.2131	18.0642	57.8084	63.565	14.118	11.1782	38.4288	35.8286	47.1106	68.5481	75.1133	20.8358	30.9904	25.1229	13.8459	17.0505	12.2513	59.4743	88.4944	63.0568
